# Supplementary material for: A human neural crest model reveals the developmental impact of neuroblastoma-associated chromosomal aberrations
Source: Nat Commun. 2024 May 3;15:3745. doi: 10.1038/s41467-024-47945-7 (PMC11068915; doi:10.1038/s41467-024-47945-7)
Supplement: Supplementary file 5 — Supplementary Data 1 [file 41467_2024_47945_MOESM5_ESM.xlsx]

## Sheet: Data overview
Supplementary Data 1. scRNA-seq, WES and ATAC-seq dataset overview
Labels and metadata used for all ATAC-seq datasets with read depth and other commonly used quality metrics.
scRNA-seq (10x Genomics)
10X run	Stage	Condition	Replicate	# of cells
G1	D0	17q	R1	2563
G1	D0	17q1q	R1	3531
G1	D0	WT	R1	1436
G3	D9	17q	R2	262
G3	D9	17q1q	R2	1047
G3	D9	17q1qMYN	R2	797
G3	D9	WT	R2	1134
G4	D14	17q	R2	737
G4	D14	17q1q	R2	112
G4	D14	17q1qMYN	R2	165
G4	D14	WT	R2	839
G5	D19	17q	R1	2109
G5	D19	17q1q	R1	983
G5	D19	17q1qMYN	R1	554
G5	D19	WT	R1	1623
G6	D9	17q	R1	980
G6	D9	17q1q	R1	1465
G6	D9	17q1qMYN	R1	1045
G6	D9	WT	R1	765
G7	D14	17q	R1	1036
G7	D14	17q1q	R1	35
G7	D14	17q1qMYN	R1	210
G7	D14	WT	R1	1418
G8	D0	17q	R3	866
G8	D0	17q1q	R3	1071
G8	D0	WT	R3	1984
G9	D3	17q	R3	234
G9	D3	17q1q	R3	892
G9	D3	WT	R3	140
G10	D9	17q	R3	2118
G10	D9	17q1q	R3	3014
G10	D9	17q1qMYN	R3	2111
G10	D9	WT	R3	2942
G11	D19	17q	R3	1180
G11	D19	17q1q	R3	693
G11	D19	17q1qMYN	R3	869
G11	D19	WT	R3	2524
G12	D14	17q	R3	543
G12	D14	17q1q	R3	600
G12	D14	17q1qMYN	R3	152
G12	D14	WT	R3	1188
G13	D0	17q	R2	545
G13	D0	17q1q	R2	702
G13	D0	WT	R2	1533
G14	D3	17q1q	R4	1289
G14	D3	WT	R4	579
G15	D6	17q1q	R4	2377
G15	D6	WT	R4	1524
G16	D10	17q1q	R4	1293
G16	D10	17q1qMYN	R4	335
G16	D10	WT	R4	621
G17	D12	17q1q	R4	1259
G17	D12	17q1qMYN	R4	411
G17	D12	WT	R4	539
G18	D14	17q1q	R4	224
G18	D14	17q1qMYN	R4	120
G18	D14	WT	R4	44
G19	D19	17q1q	R4	2383
G19	D19	17q1qMYN	R4	393
G19	D19	WT	R4	1090
G20	D28	17q1q	R4	2201
G20	D28	17q1qMYN	R4	716
G20	D28	WT	R4	991
G21	D3	17q1q	R5	2105
G21	D3	WT	R5	1060
G22	D6	17q1q	R5	2055
G22	D6	17q1qMYN	R5	1398
G22	D6	WT	R5	1547
G23	D10	17q1q	R5	2049
G23	D10	17q1qMYN	R5	1325
G23	D10	WT	R5	169
G24	D12	17q1q	R5	1297
G24	D12	17q1qMYN	R5	686
G24	D12	WT	R5	591
G25	D14	17q1q	R5	1321
G25	D14	17q1qMYN	R5	715
G25	D14	WT	R5	890
G26	D19	17q1q	R5	3346
G26	D19	17q1qMYN	R5	701
G26	D19	WT	R5	1293
G27	D28	17q1q	R5	2109
G27	D28	17q1qMYN	R5	580
G27	D28	WT	R5	1393
ATAC-seq
Sample label	Cell line / condition	Stage	Replicate	Library type	Flowcell	Lane	# reads (total)	# reads (aligned)	FRiP	NRF	PBC1	PBC2
wt_D0_1	wt	D0	1	ATAC-seq	BSF_0867_HKHYLBBXY	1	35121326	29450322	0.13	0.8	0.9	10.68
wt_D0_2	wt	D0	2	ATAC-seq	BSF_0867_HKHYLBBXY	1	30512595	25785449	0.15	0.72	0.86	7.66
wt_D0_3	wt	D0	3	ATAC-seq	BSF_0867_HKHYLBBXY	1	32028290	27240574	0.14	0.73	0.86	7.94
wt_D3_1	wt	D3	1	ATAC-seq	BSF_0867_HKHYLBBXY	1	27783923	23880738	0.18	0.79	0.9	11.66
wt_D3_2	wt	D3	2	ATAC-seq	BSF_0867_HKHYLBBXY	2	29087213	25345587	0.18	0.75	0.88	9.04
wt_D3_3	wt	D3	3	ATAC-seq	BSF_0867_HKHYLBBXY	2	31752550	27402359	0.18	0.71	0.86	7.9
wt_D9_1	wt	D9	1	ATAC-seq	BSF_0867_HKHYLBBXY	2	27862657	23610550	0.17	0.74	0.87	8.94
wt_D9_2	wt	D9	2	ATAC-seq	BSF_0867_HKHYLBBXY	2	31076149	26716470	0.16	0.77	0.89	9.91
wt_D9_3	wt	D9	3	ATAC-seq	BSF_0867_HKHYLBBXY	3	34475750	29080544	0.08	0.79	0.89	9.87
wt_D14_1	wt	D14	1	ATAC-seq	BSF_0867_HKHYLBBXY	3	28272652	23833503	0.09	0.75	0.87	8.16
wt_D14_2	wt	D14	2	ATAC-seq	BSF_0867_HKHYLBBXY	3	25546031	21434578	0.07	0.8	0.9	10.19
wt_D14_3	wt	D14	3	ATAC-seq	BSF_0867_HKHYLBBXY	4	33683238	28268512	0.04	0.84	0.92	12.17
wt_D19_1	wt	D19	1	ATAC-seq	BSF_0867_HKHYLBBXY	4	28570674	23994204	0.09	0.68	0.83	6
wt_D19_2	wt	D19	2	ATAC-seq	BSF_0867_HKHYLBBXY	4	29412858	24902793	0.13	0.8	0.9	11.5
wt_D19_3	wt	D19	3	ATAC-seq	BSF_0867_HKHYLBBXY	5	28971242	24367949	0.07	0.84	0.92	12.66
17q_D0_1	17q	D0	1	ATAC-seq	BSF_0867_HKHYLBBXY	1	36147335	30514655	0.17	0.77	0.89	9.92
17q_D0_2	17q	D0	2	ATAC-seq	BSF_0867_HKHYLBBXY	1	34163335	28865774	0.09	0.82	0.91	11.22
17q_D0_3	17q	D0	3	ATAC-seq	BSF_0867_HKHYLBBXY	1	28143013	23978314	0.11	0.75	0.87	8.22
17q_D3_1	17q	D3	1	ATAC-seq	BSF_0867_HKHYLBBXY	1	25302002	21762189	0.16	0.79	0.9	11.02
17q_D3_2	17q	D3	2	ATAC-seq	BSF_0867_HKHYLBBXY	2	31539703	27551319	0.19	0.71	0.86	8.11
17q_D3_3	17q	D3	3	ATAC-seq	BSF_0867_HKHYLBBXY	2	32276991	28043185	0.17	0.69	0.85	7.32
17q_D9_1	17q	D9	1	ATAC-seq	BSF_0867_HKHYLBBXY	2	29901251	24919419	0.15	0.74	0.87	8.67
17q_D9_2	17q	D9	2	ATAC-seq	BSF_0867_HKHYLBBXY	2	31423089	26919958	0.17	0.77	0.88	9.58
17q_D9_3	17q	D9	3	ATAC-seq	BSF_0867_HKHYLBBXY	3	35785792	30639874	0.16	0.77	0.89	10.25
17q_D14_1	17q	D14	1	ATAC-seq	BSF_0867_HKHYLBBXY	3	31962461	27193431	0.09	0.82	0.91	11.7
17q_D14_2	17q	D14	2	ATAC-seq	BSF_0867_HKHYLBBXY	3	29072785	24636250	0.1	0.84	0.92	13.54
17q_D19_1	17q	D19	1	ATAC-seq	BSF_0867_HKHYLBBXY	4	36479605	30761205	0.09	0.73	0.86	7.63
17q_D19_2	17q	D19	2	ATAC-seq	BSF_0867_HKHYLBBXY	4	25394229	21396945	0.06	0.78	0.88	8.95
17q_D19_3	17q	D19	3	ATAC-seq	BSF_0867_HKHYLBBXY	5	32629216	27428422	0.06	0.83	0.91	12.03
17q1q_D0_1	17q1q	D0	1	ATAC-seq	BSF_0867_HKHYLBBXY	1	22488532	18871529	0.05	0.83	0.91	11.28
17q1q_D0_2	17q1q	D0	2	ATAC-seq	BSF_0867_HKHYLBBXY	1	27059824	22818935	0.07	0.83	0.92	12.11
17q1q_D3_1	17q1q	D3	1	ATAC-seq	BSF_0867_HKHYLBBXY	1	30029553	26169888	0.19	0.7	0.86	8
17q1q_D3_2	17q1q	D3	2	ATAC-seq	BSF_0867_HKHYLBBXY	2	26133144	22877613	0.18	0.79	0.9	11.15
17q1q_D3_3	17q1q	D3	3	ATAC-seq	BSF_0867_HKHYLBBXY	2	33451162	29340133	0.2	0.68	0.84	7.41
17q1q_D9_1	17q1q	D9	1	ATAC-seq	BSF_0867_HKHYLBBXY	2	26021990	21433590	0.19	0.75	0.88	9.66
17q1q_D9_2	17q1q	D9	2	ATAC-seq	BSF_0867_HKHYLBBXY	3	32830522	28429986	0.22	0.73	0.87	9.44
17q1q_D9_3	17q1q	D9	3	ATAC-seq	BSF_0867_HKHYLBBXY	3	31145199	26536035	0.13	0.74	0.87	8.1
17q1q_D14_1	17q1q	D14	1	ATAC-seq	BSF_0867_HKHYLBBXY	3	24141215	20437450	0.11	0.82	0.91	11.97
17q1q_D14_2	17q1q	D14	2	ATAC-seq	BSF_0867_HKHYLBBXY	4	31178433	26253025	0.04	0.78	0.89	8.97
17q1q_D14_3	17q1q	D14	3	ATAC-seq	BSF_0867_HKHYLBBXY	4	28685027	24349554	0.09	0.82	0.91	11.86
17q1q_D19_1	17q1q	D19	1	ATAC-seq	BSF_0867_HKHYLBBXY	4	35567870	29819004	0.09	0.75	0.87	8.3
17q1q_D19_2	17q1q	D19	2	ATAC-seq	BSF_0867_HKHYLBBXY	5	33381406	27914890	0.11	0.74	0.87	8.21
17q1q_D19_3	17q1q	D19	3	ATAC-seq	BSF_0867_HKHYLBBXY	5	35200330	29474678	0.08	0.81	0.9	10.99
17q1qMYCN_D9_2	17q1qMYCN	D9	2	ATAC-seq	BSF_0867_HKHYLBBXY	3	29560613	24791507	0.08	0.79	0.89	9.95
17q1qMYCN_D9_3	17q1qMYCN	D9	3	ATAC-seq	BSF_0867_HKHYLBBXY	3	28660607	24136012	0.08	0.8	0.9	10.42
17q1qMYCN_D14_1	17q1qMYCN	D14	1	ATAC-seq	BSF_0867_HKHYLBBXY	3	31757958	26646162	0.08	0.75	0.87	8.24
17q1qMYCN_D14_2	17q1qMYCN	D14	2	ATAC-seq	BSF_0867_HKHYLBBXY	4	28664676	24154449	0.1	0.82	0.91	12.36
17q1qMYCN_D14_3	17q1qMYCN	D14	3	ATAC-seq	BSF_0867_HKHYLBBXY	4	28030030	23601930	0.1	0.83	0.92	12.82
17q1qMYCN_D19_1	17q1qMYCN	D19	1	ATAC-seq	BSF_0867_HKHYLBBXY	4	28105599	23008666	0.12	0.8	0.91	12.07
17q1qMYCN_D19_2	17q1qMYCN	D19	2	ATAC-seq	BSF_0867_HKHYLBBXY	5	26853762	21622489	0.13	0.8	0.91	12.55
17q1qMYCN_D19_3	17q1qMYCN	D19	3	ATAC-seq	BSF_0867_HKHYLBBXY	5	27407612	22680228	0.11	0.82	0.91	12.37
Whole-exome sequencing
Sample	17q	1q	MYCN construct	MYCN induced (DOX)	Day	Flowcell	Mean coverage
17qm	TRUE		TRUE		D0	BSF_0840_HJ5YYBBXY	72.6798
17q	TRUE				D0	BSF_0840_HJ5YYBBXY	105.261
17q1q	TRUE	TRUE	TRUE		D0	BSF_0840_HJ5YYBBXY	90.6853
WTm			TRUE		D0	BSF_0840_HJ5YYBBXY	89.8239
WT					D0	BSF_0840_HJ5YYBBXY	81.691
17q_D19	TRUE		TRUE		D19	BSF_1505_HL7N5DRX3	75.9686
17qMYCN_D19	TRUE		TRUE	TRUE	D19	BSF_1505_HL7N5DRX3	97.7935
17q1qMYCN_D19	TRUE	TRUE	TRUE		D19	BSF_1505_HL7N5DRX3	89.0358
17q1qMYCN_DOX_D19	TRUE	TRUE	TRUE	TRUE	D19	BSF_1505_HL7N5DRX3	256.25
wtMYCN_D19			TRUE		D19	BSF_1505_HL7N5DRX3	61.5055
wtMYCN_DOX_D19			TRUE	TRUE	D19	BSF_1505_HL7N5DRX3	95.024
Parse scRNA-seq
Sample	Stage	Condition	Replicate	# of cells
c17q1q_H7.R4	D9	17q1q	R4A	1855
c17q1q_H7.R4n	D9	17q1q	R4B	811
c17q1q_H7.R5	D9	17q1q	R5A	2903
c17q1q_H7.R5n	D9	17q1q	R5B	2981
c17q1q_H9.R7	D9	H9-17q1q	R7A	4228
c17q1q_H9.R7n	D9	H9-17q1q	R7B	3639
c17q1qMYCN_H7.R4	D9	17q1qMYCN	R4	1377
c17q1qMYCN_H7.R5	D9	17q1qMYCN	R5	2451
c17q1qMYCN_H9.R7	D9	H9-17q1qMYCN	R7	5555
c17qm_H7.R6	D9	17qm	R6	2152
c17qMYCN_H7.R6	D9	17qMYCN	R6	2415
cWT_H7.R4	D9	WT	R4	1636
cWT_H7.R5	D9	WT	R5	3613
cWT_H9.R7	D9	H9-WT	R7	2804
cWTm_H7.R6	D9	WTm	R6	3267
cWTMYCN_H7.R6	D9	WTMYCN	R6	3859
