# Supplementary material for: A human neural crest model reveals the developmental impact of neuroblastoma-associated chromosomal aberrations
Source: Nat Commun. 2024 May 3;15:3745. doi: 10.1038/s41467-024-47945-7 (PMC11068915; doi:10.1038/s41467-024-47945-7)
Supplement: Supplementary file 6 — Supplementary Data 2 [file 41467_2024_47945_MOESM6_ESM.xlsx]

## Sheet: scRNA-seq WT markers
Supplementary Data 2. scRNA-seq cluster marker genes (WT)
Marker genes selected by the FindAllMarkers2 function in Delegate, which performs one-sided pseudobulk differential gene expression analysis. P-values were adjusted for multiple hypothesis testing using the Benjamini-Hochberg method.
Cluster ID	Gene symbol	Cells expressing gene group 1	Cells expressing gene group 2	Average expression	Average log2FC	Test statistic	P-value	Adj. P-value	Feature rank
C1	TRIML2	0.522906	0	131.508	27.6104	22.5065	3.5851e-112	5.88673e-109	1
C1	LINC00678	0.906155	4.01574e-05	671.009	15.408	10.0338	1.08308e-23	1.36802e-21	13
C1	TDGF1	0.969122	0.000120472	1391.98	15.1381	9.68049	3.64947e-22	3.52496e-20	17
C1	AC003975.1	0.534208	0.000120472	193.461	12.7549	11.9203	9.27406e-33	5.076e-30	3
C1	CUZD1	0.533401	8.03148e-05	152.093	12.6993	10.8815	1.41166e-27	4.63589e-25	5
C1	SCNN1A	0.664178	0.00016063	188.963	12.4671	11.4951	1.39585e-30	5.72995e-28	4
C1	LCK	0.553582	0.000120472	128.323	12.2415	10.5437	5.43059e-26	9.90781e-24	9
C1	AL392023.1	0.638143	0.00016063	173.755	10.9098	5.41288	6.20204e-08	9.88714e-07	103
C1	AL354821.1	0.954591	0.00112441	832.896	10.2941	8.04716	8.47384e-16	4.34814e-14	32
C1	CLDN7	0.88113	0.00204803	548.796	10.1553	5.49495	3.90815e-08	6.41718e-07	100
C1	OTX2	0.545711	0.000441732	131.941	9.13263	5.04904	4.4403e-07	6.07582e-06	120
C1	NANOG	0.600605	0.00180708	171.341	8.89277	5.45398	4.92552e-08	8.00763e-07	101
C1	MARVELD3	0.71887	0.00297165	221.317	8.57468	5.79188	6.96013e-09	1.39372e-07	82
C1	CDH1	0.934612	0.00530078	595.632	8.53768	7.74926	9.24302e-15	3.99396e-13	38
C1	LNCPRESS1	0.573158	0.000682676	175.931	8.31192	3.11478	0.0018408	0.00878659	344
C1	KLKB1	0.638345	0.00208819	199.918	8.24674	9.85893	6.27157e-23	6.86528e-21	15
C1	ESRG	0.994551	0.00971809	1882.44	8.10584	4.51291	6.39427e-06	6.81779e-05	154
C1	AC003044.1	0.769122	0.00261023	460.65	8.07122	4.86655	1.13564e-06	1.40204e-05	133
C1	GLB1L3	0.504137	0.00116457	118.706	8.03075	7.8479	4.2305e-15	2.04308e-13	34
C1	NPTX1	0.526135	0.00361417	272.501	7.92216	10.0674	7.70234e-24	1.14975e-21	11
C1	C13orf42	0.780222	0.00361417	449.153	7.62833	4.01723	5.88853e-05	0.000486641	198
C1	EPHA1	0.671847	0.0034937	186.755	7.43799	8.97356	2.8709e-19	2.35701e-17	20
C1	ESRP1	0.886176	0.0112842	522.336	7.13545	13.7001	1.01349e-42	8.32076e-40	2
C1	IDO1	0.680727	0.0114449	241.895	6.63336	9.58943	8.85749e-22	8.08e-20	18
C1	RBM47	0.899899	0.0175889	757.067	6.5422	10.5662	4.27591e-26	8.77631e-24	8
C1	AL353747.4	0.909788	0.00939684	567.348	6.51023	3.24482	0.00117523	0.0060304	320
C1	XACT	0.982038	0.0344551	3883.95	6.3603	4.96079	7.02076e-07	9.07724e-06	127
C1	GRHL2	0.641372	0.0120472	241.336	6.23597	3.86277	0.000112106	0.000836722	220
C1	LINC02335	0.61776	0.0148984	490.362	6.16601	9.92994	3.0844e-23	3.61756e-21	14
C1	AC009446.1	0.951968	0.0129307	720.648	6.15679	3.53245	0.000411736	0.00250396	270
C1	CYP2S1	0.821998	0.013011	340.356	6.09461	7.65554	1.92496e-14	7.90195e-13	40
C1	POU5F1	0.992129	0.0523251	4509.04	6.07393	3.92194	8.78402e-05	0.000694812	207
C1	MAL2	0.875681	0.014296	439.954	6.07008	4.59237	4.3825e-06	4.79738e-05	150
C1	CNMD	0.833502	0.0191952	397.537	6.0498	10.6538	1.67458e-26	3.92808e-24	7
C1	COBL	0.668618	0.0138142	360.818	5.98303	10.0371	1.04711e-23	1.36802e-21	12
C1	PRSS8	0.624016	0.00522046	153.844	5.98141	3.48163	0.00049838	0.0029543	277
C1	SYNE4	0.530373	0.00518031	118.243	5.71607	3.35333	0.000798465	0.00442932	296
C1	GPR160	0.618365	0.0136134	164.756	5.66473	7.53112	5.03079e-14	1.9668e-12	42
C1	APELA	0.727144	0.010963	275.645	5.60612	6.87637	6.13967e-12	1.83297e-10	55
C1	AL691420.1	0.509384	0.0129307	267.239	5.57119	6.25745	3.91318e-10	9.1792e-09	70
C1	ZSCAN10	0.791726	0.0105614	297.37	5.55756	3.3347	0.000853919	0.00465406	301
C1	SMPDL3B	0.647023	0.00771022	171.014	5.55074	3.91912	8.88731e-05	0.000694903	210
C1	CLDN3	0.552977	0.00807164	134.819	5.51966	5.66297	1.48776e-08	2.71433e-07	90
C1	AP002856.2	0.731382	0.013011	317.314	5.45299	3.67091	0.000241684	0.00162641	244
C1	SPINT1	0.745308	0.0185527	248.144	5.36333	8.58884	8.78492e-18	6.01035e-16	24
C1	EPCAM	0.956206	0.0731668	1023.75	5.30465	10.6728	1.365e-26	3.73554e-24	6
C1	AP1M2	0.733602	0.0223275	258.84	5.25415	8.15014	3.63501e-16	2.13167e-14	28
C1	AL157944.1	0.510595	0.0135732	191.386	5.18985	7.6794	1.5984e-14	6.72969e-13	39
C1	SYT6	0.622603	0.0128102	180.883	5.09929	6.37553	1.82328e-10	4.61107e-09	64
C1	AC022140.1	0.993542	0.0569031	2112.1	5.09703	4.0944	4.23263e-05	0.000373655	186
C1	USP44	0.970333	0.0627259	1065.53	5.03871	5.58021	2.40227e-08	4.15214e-07	95
C1	LINC01950	0.5667	0.0167055	199.215	4.99926	8.09207	5.86611e-16	3.10714e-14	31
C1	LINC00698	0.547931	0.0161433	481.726	4.97424	3.61799	0.000296901	0.00193457	252
C1	MACC1	0.508577	0.0136937	140.69	4.97128	6.99816	2.59347e-12	8.18938e-11	52
C1	NMRK2	0.616549	0.0146976	168.548	4.95356	6.55003	5.75254e-11	1.54847e-09	61
C1	SNTG2	0.862361	0.0455385	677.069	4.95167	9.32945	1.06424e-20	9.19725e-19	19
C1	RAB25	0.601211	0.0137338	153.072	4.88038	5.81024	6.2385e-09	1.26464e-07	81
C1	AL138720.1	0.587891	0.023211	204.385	4.82948	8.03772	9.15238e-16	4.554e-14	33
C1	MIR302CHG	0.997376	0.057907	2881.05	4.65459	3.17049	0.0015218	0.00750389	333
C1	TUBA4A	0.660545	0.018633	187.236	4.60903	5.74865	8.99596e-09	1.73781e-07	85
C1	ACOXL	0.758224	0.0381094	518.413	4.56682	7.04591	1.84252e-12	6.05083e-11	50
C1	LARGE2	0.529364	0.0144165	124.6	4.52794	4.61204	3.98731e-06	4.43872e-05	147
C1	FAM124A	0.695055	0.0336519	230.402	4.50533	7.81192	5.63234e-15	2.56897e-13	36
C1	PIM2	0.734612	0.0417637	242.172	4.49777	8.18606	2.69913e-16	1.7046e-14	26
C1	MAP7	0.915237	0.0558188	572.049	4.46067	8.13406	4.15138e-16	2.35054e-14	29
C1	AL590705.1	0.914228	0.0958558	744.709	4.41616	8.70641	3.13659e-18	2.34103e-16	22
C1	KRTCAP3	0.576387	0.0226086	141.827	4.39314	6.3446	2.2301e-10	5.54821e-09	66
C1	PODXL	0.984662	0.0930849	1746.87	4.35204	4.75751	1.95996e-06	2.34909e-05	137
C1	FBXO2	0.622402	0.0278692	173.927	4.34033	6.51196	7.41765e-11	1.9333e-09	63
C1	PLPP2	0.61776	0.0277488	186.348	4.32051	6.37536	1.82533e-10	4.61107e-09	65
C1	DNMT3B	0.994551	0.215123	2084.35	4.31139	9.82775	8.55058e-23	8.77504e-21	16
C1	CDS1	0.524521	0.0229299	140.585	4.30671	6.29299	3.114e-10	7.41042e-09	69
C1	ZFP42	0.731181	0.026785	245.283	4.29721	5.52031	3.38401e-08	5.66994e-07	98
C1	MAP3K21	0.541877	0.0285519	365.782	4.28058	8.12236	4.57222e-16	2.50253e-14	30
C1	VRTN	0.850252	0.0323267	464.693	4.27689	3.20179	0.00136578	0.00687918	326
C1	KIAA0825	0.92331	0.181391	1677.18	4.25394	8.51286	1.69699e-17	1.11458e-15	25
C1	CLDN6	0.968718	0.0915991	1182.02	4.16923	7.02838	2.0895e-12	6.72738e-11	51
C1	VSNL1	0.759233	0.061481	467.358	4.13884	10.2845	8.27691e-25	1.35907e-22	10
C1	GPR176	0.925732	0.091318	641.154	4.12197	7.46807	8.13799e-14	3.10758e-12	43
C1	POU3F1	0.567911	0.0326881	246.265	4.10167	8.15342	3.53776e-16	2.13167e-14	27
C1	C6orf132	0.649647	0.0416432	196.824	4.07514	6.75186	1.45961e-11	4.13222e-10	58
C1	CDH3	0.681534	0.0485102	224.057	4.00253	6.91237	4.76636e-12	1.47667e-10	53
C1	CHST9	0.566902	0.0285921	179.731	3.92787	5.88445	3.99373e-09	8.40732e-08	78
C1	LLGL2	0.601413	0.0366637	164.094	3.91838	6.24929	4.12326e-10	9.53575e-09	71
C1	RASGRP2	0.594349	0.0385913	161.957	3.91238	5.78338	7.32155e-09	1.44843e-07	83
C1	WFDC2	0.788698	0.0767007	488.29	3.86515	7.37364	1.66033e-13	5.92665e-12	46
C1	NFE2L3	0.899092	0.134206	673.766	3.80604	8.8097	1.25487e-18	9.81187e-17	21
C1	JAKMIP2-AS1	0.859132	0.116617	598.594	3.75453	7.59098	3.17487e-14	1.2715e-12	41
C1	KLHL4	0.893845	0.0905951	774.104	3.75347	7.44894	9.40897e-14	3.51126e-12	44
C1	AC009055.2	0.868416	0.0398763	406.257	3.74124	2.80372	0.0050516	0.0201818	411
C1	TENT5B	0.742482	0.0682676	258.777	3.71155	6.56406	5.23618e-11	1.45726e-09	59
C1	SLC7A8	0.94995	0.100313	814.851	3.70776	6.09605	1.08723e-09	2.44553e-08	73
C1	CLDN10	0.720484	0.0577865	325.961	3.70001	6.53392	6.40694e-11	1.69681e-09	62
C1	GRTP1	0.84218	0.0847322	373.278	3.63992	6.86853	6.48652e-12	1.90194e-10	56
C1	AC006329.1	0.831282	0.0854148	464.285	3.61338	7.07086	1.53976e-12	5.26726e-11	48
C1	PYCARD	0.649041	0.0465023	197.684	3.61297	5.76163	8.3306e-09	1.62843e-07	84
C1	POLR3G	0.975782	0.210264	1248.36	3.60253	7.41439	1.22188e-13	4.45852e-12	45
C1	SEMA3E	0.601413	0.0605975	389.099	3.58923	5.07702	3.83401e-07	5.29029e-06	119
C1	AK4	0.904945	0.108987	665.903	3.58269	5.6251	1.85405e-08	3.30908e-07	92
C1	FAM160A1	0.784057	0.0679865	561.516	3.56896	5.99211	2.07139e-09	4.41717e-08	77
C1	AL355612.1	0.546922	0.0435306	224.805	3.55378	5.7385	9.55195e-09	1.82376e-07	86
C1	DMKN	0.912815	0.0624849	808.182	3.54559	2.81731	0.00484271	0.0195374	407
C1	GCNT2	0.821191	0.100514	457.459	3.47173	6.11835	9.45503e-10	2.15627e-08	72
C1	PMAIP1	0.961251	0.162196	1119.82	3.44111	7.05669	1.70518e-12	5.7141e-11	49
C1	ZIC5	0.556408	0.0383503	295.489	3.44063	4.31352	1.60675e-05	0.00015704	168
C1	HESX1	0.557215	0.0530479	166.16	3.43399	5.27787	1.30692e-07	2.0245e-06	106
C1	ARHGAP8	0.550757	0.043611	148.192	3.4147	5.25433	1.48561e-07	2.27979e-06	107
C1	TTC9	0.611504	0.0585094	187.278	3.40504	5.5963	2.18978e-08	3.86625e-07	93
C1	F11R	0.918668	0.146213	615.926	3.37646	7.82708	4.99321e-15	2.34253e-13	35
C1	TERF1	0.997982	0.568709	4623.55	3.24285	6.55444	5.58512e-11	1.52846e-09	60
C1	MGAT4C	0.853481	0.0941691	818.045	3.22932	6.30509	2.88036e-10	6.95521e-09	68
C1	KCTD8	0.808678	0.0830455	603.523	3.20712	6.07665	1.22716e-09	2.68665e-08	75
C1	GFPT2	0.792331	0.117982	438.123	3.19059	6.82975	8.50614e-12	2.45036e-10	57
C1	RBPMS2	0.902119	0.18103	831.314	3.18453	7.78137	7.17441e-15	3.18389e-13	37
C1	PHC1	0.9778	0.279295	1025.81	3.1824	6.8846	5.79493e-12	1.76209e-10	54
C1	L1TD1	0.998991	0.432937	6203.96	3.15027	4.30778	1.64903e-05	0.000160219	169
C1	AL162411.1	0.594349	0.0401976	170.819	3.13338	3.85714	0.000114722	0.000848528	222
C1	PLAAT3	0.664985	0.06377	234.717	3.12778	4.75389	1.99538e-06	2.37421e-05	138
C1	DLGAP1-AS2	0.608678	0.0596739	259.312	3.11064	5.10796	3.25654e-07	4.57029e-06	117
C1	SFRP2	0.979818	0.314473	2579.75	3.10689	3.42936	0.000604997	0.0034979	284
C1	CACNG8	0.574168	0.0585495	271.797	3.0987	4.84511	1.2654e-06	1.5391e-05	135
C1	GLDC	0.745711	0.0817605	337.293	3.07497	4.66738	3.05065e-06	3.50291e-05	143
C1	SLC38A5	0.525126	0.044655	137.662	3.05968	4.64598	3.38467e-06	3.83534e-05	144
C1	TESMIN	0.552573	0.057907	142.603	3.02181	4.61134	4.0008e-06	4.43872e-05	148
C1	KCND2	0.912614	0.142479	1068.91	3.00366	5.20853	1.9034e-07	2.86733e-06	109
C1	AC104461.1	0.901312	0.109469	529.209	2.97222	4.40306	1.06733e-05	0.000107519	163
C1	SLC7A3	0.704743	0.0830455	241.349	2.9658	4.71495	2.41771e-06	2.79569e-05	142
C1	FBXO5	0.739859	0.330736	2414.37	2.96099	3.34618	0.000819343	0.00449954	299
C1	LSR	0.856307	0.125693	491.473	2.96014	5.52139	3.36321e-08	5.66994e-07	97
C1	AC092490.1	0.774773	0.109349	314.135	2.95975	5.55641	2.75386e-08	4.71024e-07	96
C1	HAPLN3	0.638143	0.0821621	275.709	2.95929	5.14786	2.6348e-07	3.76203e-06	115
C1	BRINP1	0.644198	0.082403	295.374	2.93408	5.1693	2.34968e-07	3.41431e-06	113
C1	TMEM132B	0.896468	0.177255	950.121	2.93247	4.93854	7.87077e-07	1.00967e-05	128
C1	SLC22A23	0.598184	0.108746	539.892	2.92402	6.08118	1.19298e-09	2.64713e-08	74
C1	OCLN	0.619173	0.0860573	272.648	2.86666	6.04169	1.52512e-09	3.29506e-08	76
C1	TLCD1	0.561251	0.0663401	162.054	2.82915	4.43449	9.22898e-06	9.41241e-05	161
C1	CSMD2	0.711806	0.12501	618.405	2.81316	5.11674	3.10864e-07	4.40033e-06	116
C1	LINC01829	0.575782	0.0876636	239.332	2.79777	3.9842	6.77086e-05	0.000550384	202
C1	SHANK2	0.817154	0.167617	616.266	2.78848	5.18266	2.18739e-07	3.26033e-06	110
C1	RMST	0.916448	0.123765	908.829	2.78499	5.30017	1.15698e-07	1.80929e-06	105
C1	PCDH1	0.684359	0.102843	243.104	2.77141	4.97148	6.64421e-07	8.72783e-06	125
C1	MT1X	0.70333	0.139266	499.958	2.73604	4.49804	6.85826e-06	7.21876e-05	156
C1	FUT9	0.555399	0.062766	215.145	2.73461	4.11887	3.80734e-05	0.000345395	181
C1	AC022893.1	0.716852	0.136053	303.564	2.70935	4.72835	2.2635e-06	2.65317e-05	140
C1	ERBB2	0.90555	0.226006	596.341	2.70913	5.6842	1.31423e-08	2.42468e-07	89
C1	C9orf135	0.626236	0.0403582	205.741	2.70797	2.92112	0.00348772	0.0150311	381
C1	ZIC2	0.924521	0.141153	909.409	2.68565	2.88181	0.00395398	0.0167331	388
C1	DSG2	0.859334	0.146936	465.896	2.67989	4.98273	6.26918e-07	8.33205e-06	123
C1	TJP2	0.754591	0.148422	404.064	2.67485	4.98203	6.29217e-07	8.33205e-06	124
C1	ETV4	0.769728	0.130993	425.516	2.67163	5.82205	5.81301e-09	1.19312e-07	80
C1	SHISA9	0.797376	0.0937676	560.66	2.64421	4.45779	8.281e-06	8.55182e-05	159
C1	EZR	0.979818	0.395109	2127.11	2.62616	8.6492	5.18604e-18	3.70238e-16	23
C1	CXADR	0.991726	0.310537	1528.29	2.61847	5.04025	4.6493e-07	6.2575e-06	122
C1	SEPHS1	0.984864	0.554172	2671.52	2.61472	5.64919	1.61207e-08	2.90881e-07	91
C1	HOOK1	0.628254	0.0823629	201.371	2.61097	3.9122	9.14609e-05	0.000705065	213
C1	LPAR3	0.632492	0.108345	345.353	2.59179	4.38855	1.14107e-05	0.000113554	165
C1	JPH1	0.510999	0.0738093	300.807	2.58046	5.36833	7.94672e-08	1.25466e-06	104
C1	CTSV	0.836932	0.12762	400.653	2.57074	4.12081	3.7754e-05	0.000344854	179
C1	SAMHD1	0.504541	0.074733	145.406	2.56827	4.01686	5.89778e-05	0.000486641	199
C1	GABRB3	0.976589	0.346599	2467.44	2.56184	7.23601	4.62089e-13	1.61436e-11	47
C1	BAIAP2L1	0.647427	0.100996	311.709	2.55576	4.85333	1.21406e-06	1.48768e-05	134
C1	VWDE	0.6222	0.0756566	250.634	2.54182	3.97545	7.0246e-05	0.000568197	203
C1	CSNK1G1	0.644601	0.467352	2294.54	2.53416	2.64706	0.00811943	0.0295149	451
C1	FRAT2	0.646418	0.115212	226.613	2.52404	4.27405	1.91951e-05	0.000185402	170
C1	SDC4	0.523512	0.146053	750.899	2.51574	3.91317	9.10911e-05	0.000705065	212
C1	LRRN1	0.954188	0.306562	925.672	2.44413	5.21995	1.78976e-07	2.72109e-06	108
C1	TDRP	0.828658	0.222793	538.491	2.44262	5.42282	5.86656e-08	9.44401e-07	102
C1	Z94721.1	0.540868	0.23978	1212.64	2.42746	2.83135	0.00463526	0.0188861	403
C1	RAB3B	0.792331	0.164003	508.143	2.42515	5.87392	4.25602e-09	8.84606e-08	79
C1	KCNN2	0.680121	0.11726	380.144	2.41949	5.18125	2.204e-07	3.26033e-06	111
C1	SPINT2	0.929768	0.287607	1192.4	2.41946	5.04212	4.60395e-07	6.24768e-06	121
C1	AC073050.1	0.96004	0.322344	1910.49	2.41588	5.59024	2.26761e-08	3.96108e-07	94
C1	ADCY2	0.80888	0.100795	726.453	2.41559	3.99299	6.52465e-05	0.000533009	201
C1	TCEAL2	0.75217	0.0994298	308.409	2.39763	3.37985	0.000725251	0.00403682	295
C1	SALL2	0.828254	0.20151	430.695	2.39485	4.5609	5.0935e-06	5.50232e-05	152
C1	CALN1	0.820989	0.138543	657.109	2.38346	4.20484	2.61268e-05	0.000245144	175
C1	HDAC2-AS2	0.843592	0.231829	915.44	2.36526	3.91491	9.04394e-05	0.000703799	211
C1	SLC29A1	0.814531	0.154526	415.639	2.36018	4.07377	4.62588e-05	0.000404027	188
C1	ITGA6	0.94672	0.328166	1253.04	2.35883	6.31274	2.74131e-10	6.71825e-09	67
C1	RYR2	0.74773	0.105253	552.631	2.3584	3.94241	8.06657e-05	0.000642976	206
C1	FOXD3-AS1	0.934208	0.280419	963.934	2.35568	4.72703	2.2783e-06	2.65317e-05	141
C1	TAF4B	0.617558	0.134969	292.435	2.35281	4.2159	2.48787e-05	0.00023579	173
C1	UNC5D	0.976589	0.358003	2783.68	2.34083	4.8841	1.03902e-06	1.30234e-05	131
C1	NTS	0.515439	0.047185	222.169	2.33974	2.53478	0.0112517	0.0370245	499
C1	OPCML	0.652876	0.0934463	364.536	2.32453	3.8324	0.000126902	0.000922002	226
C1	SYN3	0.789707	0.243354	843.078	2.29733	4.04372	5.26103e-05	0.000451532	191
C1	TRIM71	0.981231	0.425187	2180.02	2.29259	5.73264	9.8879e-09	1.8662e-07	87
C1	GPC4	0.929566	0.21689	885.637	2.29191	3.96035	7.48397e-05	0.000602386	204
C1	DPPA4	0.996367	0.584491	3219.04	2.28919	5.50423	3.70775e-08	6.14963e-07	99
C1	FAM169A	0.762059	0.187334	434.709	2.28808	4.37561	1.21093e-05	0.00011978	166
C1	DTL	0.852472	0.36483	2555.33	2.2818	4.0269	5.65181e-05	0.00047108	197
C1	LRIG1	0.90999	0.32146	1267.29	2.24609	4.96953	6.71142e-07	8.74616e-06	126
C1	ZNF483	0.698083	0.15561	290.349	2.2443	4.16808	3.07172e-05	0.000286578	176
C1	ALDH1B1	0.55116	0.0962573	159.939	2.24037	3.64608	0.000266276	0.00177574	246
C1	ANOS1	0.91443	0.252229	1005.27	2.22802	3.64044	0.000272173	0.00180205	248
C1	VAMP8	0.664379	0.136616	618.066	2.21732	3.76196	0.000168588	0.00116802	237
C1	ZC3HAV1	0.627043	0.121597	298.815	2.21246	4.31867	1.5697e-05	0.000154338	167
C1	BEX5	0.548739	0.0871818	167.667	2.20775	3.40407	0.000663891	0.0037851	288
C1	SOCS1	0.598991	0.124368	235.711	2.20297	3.71973	0.000199436	0.00136447	240
C1	THY1	0.937235	0.391254	1455.45	2.1987	5.09142	3.55399e-07	4.94547e-06	118
C1	GNB5	0.525732	0.161152	688.087	2.19295	3.76503	0.000166532	0.00115867	236
C1	RAB11FIP1	0.83774	0.243073	638.581	2.18651	4.50608	6.60357e-06	6.99552e-05	155
C1	AFF1	0.901917	0.384668	1276.64	2.17141	4.73448	2.19621e-06	2.59437e-05	139
C1	PTCHD1-AS	0.520686	0.0795518	324.131	2.16885	3.59158	0.000328678	0.00207573	260
C1	VSIG10	0.788295	0.221067	472.741	2.16349	5.17407	2.29049e-07	3.35802e-06	112
C1	GALNT17	0.903935	0.312264	1390.45	2.16204	5.162	2.44328e-07	3.51918e-06	114
C1	CADPS2	0.671241	0.126134	345.259	2.15875	3.51032	0.000447564	0.00266268	276
C1	PRKAR1B	0.763269	0.191752	351.804	2.15143	4.23011	2.33578e-05	0.000222985	172
C1	ATAD2	0.843592	0.445225	3140.74	2.14999	2.43693	0.0148124	0.0447224	543
C1	PAIP2B	0.627245	0.121316	203.231	2.14424	3.61302	0.000302655	0.00195653	254
C1	TPST2	0.748739	0.178138	314.339	2.14267	4.08897	4.33291e-05	0.000380462	187
C1	SALL3	0.662361	0.101438	330.677	2.14154	3.09687	0.00195574	0.00921085	348
C1	AC004889.1	0.50555	0.100634	233.461	2.12704	4.15565	3.24366e-05	0.000299219	178
C1	PATJ	0.810494	0.233475	622.797	2.11082	3.86693	0.000110213	0.000826345	219
C1	JADE1	0.958022	0.368003	1091.4	2.10655	4.91418	8.91563e-07	1.12611e-05	130
C1	ZNF398	0.742886	0.225042	409.962	2.10259	4.04377	5.25984e-05	0.000451532	190
C1	FZD7	0.830272	0.235965	479.251	2.08431	4.12051	3.78038e-05	0.000344854	180
C1	SLC2A3	0.955197	0.338888	1863.02	2.08038	3.92146	8.80151e-05	0.000694812	208
C1	PLCH1	0.587487	0.128825	334.215	2.0695	3.90509	9.41892e-05	0.000719342	215
C1	CBR1	0.677699	0.18629	343.693	2.04274	3.61545	0.000299831	0.00194594	253
C1	SPRY4	0.618769	0.141595	266.257	2.02286	3.46309	0.000534003	0.00314277	279
C1	GPRC5B	0.713824	0.166171	296.878	1.99838	3.5554	0.000377402	0.00232968	266
C1	MYLIP	0.667003	0.17352	363.306	1.99659	4.11579	3.85857e-05	0.00034812	182
C1	GJA1	0.9778	0.399446	1563.38	1.99426	4.59084	4.41476e-06	4.80068e-05	151
C1	ZNF649	0.64884	0.177134	396.827	1.98799	4.82887	1.37311e-06	1.65783e-05	136
C1	ADD2	0.85449	0.249297	568.404	1.97052	3.85516	0.000115656	0.000851602	223
C1	MCUB	0.550757	0.107341	180.002	1.96715	3.28469	0.00102096	0.00537311	312
C1	SLC39A14	0.81554	0.268533	496.041	1.966	4.03243	5.52038e-05	0.000462473	196
C1	ENHO	0.587286	0.107501	190.559	1.96028	2.83806	0.00453886	0.0187136	398
C1	HS3ST5	0.860747	0.186692	881.131	1.95038	3.53278	0.000411219	0.00250396	269
C1	AKAP1	0.727346	0.199261	327.679	1.94991	3.70113	0.000214639	0.00145635	242
C1	TRNP1	0.593138	0.121797	190.817	1.94583	3.14791	0.00164441	0.00803606	336
C1	TMTC1	0.58002	0.121075	324.349	1.93816	3.38418	0.000713917	0.00402835	291
C1	TMEM132D	0.867003	0.163641	912.542	1.92727	3.33403	0.000855985	0.00465406	302
C1	RRAS2	0.98446	0.480845	1720.44	1.91724	4.87964	1.0628e-06	1.32206e-05	132
C1	AC068587.4	0.91665	0.348767	1171.03	1.91386	4.54445	5.50791e-06	5.91111e-05	153
C1	PIF1	0.72997	0.143844	465.406	1.90863	4.45403	8.42742e-06	8.64864e-05	160
C1	DIAPH2	0.944904	0.429082	1524.38	1.90545	4.45945	8.21696e-06	8.5394e-05	158
C1	MPP6	0.945308	0.45663	1841.97	1.89613	5.71993	1.0657e-08	1.9885e-07	88
C1	JARID2	0.994551	0.697815	3492.59	1.88936	4.47905	7.49743e-06	7.84127e-05	157
C1	UGP2	0.998789	0.557666	3101.32	1.87496	3.58	0.000343593	0.00214517	263
C1	GTF2E1	0.672856	0.182475	268.415	1.87336	3.45892	0.000542344	0.00316914	281
C1	EPHX1	0.596165	0.149988	280.14	1.8585	3.82885	0.000128744	0.00092569	228
C1	ZNF589	0.785873	0.231467	398.151	1.85655	3.57153	0.000354908	0.00219909	265
C1	MFGE8	0.998184	0.495743	2812.07	1.85573	3.46081	0.000538557	0.00315825	280
C1	NOS1AP	0.764077	0.270781	678.45	1.85002	4.1	4.13159e-05	0.000369087	183
C1	COMTD1	0.570131	0.125612	192.786	1.84378	2.81213	0.00492146	0.0198065	408
C1	NSUN7	0.592936	0.166573	391.731	1.8409	4.16005	3.18178e-05	0.000295169	177
C1	UNC13A	0.574773	0.114208	231.537	1.83865	2.92134	0.00348535	0.0150311	380
C1	PLEKHG4B	0.635923	0.142278	347.303	1.83512	3.31186	0.000926773	0.00497308	306
C1	SORL1	0.581231	0.139467	309.183	1.8327	3.30981	0.000933599	0.00498424	307
C1	FGF2	0.886377	0.261826	611.832	1.8313	3.69741	0.000217814	0.00147181	243
C1	TGIF1	0.864178	0.349651	791.51	1.82799	4.64585	3.38687e-06	3.83534e-05	145
C1	HTATIP2	0.574773	0.130431	196.369	1.81303	2.93859	0.00329713	0.0143605	377
C1	TSTD1	0.786075	0.197414	642.147	1.81172	2.98282	0.0028561	0.0128134	366
C1	TTLL12	0.675681	0.182837	262.982	1.80802	3.35076	0.000805906	0.00445555	297
C1	SALL4	0.891625	0.306441	711.249	1.80654	4.03907	5.36625e-05	0.000451866	195
C1	APOE	0.988496	0.641515	6178.31	1.79993	4.59843	4.25681e-06	4.69106e-05	149
C1	GCLC	0.685368	0.220223	342.524	1.79785	3.38794	0.000704194	0.00400099	289
C1	PCNA	0.910797	0.494057	2601.36	1.79459	3.81493	0.000136223	0.000972517	230
C1	NMU	0.559031	0.0837684	285.058	1.79447	2.68139	0.00733175	0.0272285	442
C1	SNHG14	0.999596	0.853827	8236.4	1.78486	4.04045	5.33478e-05	0.000451532	194
C1	FGD4	0.946115	0.518111	1984.26	1.78313	4.39988	1.08313e-05	0.000108445	164
C1	HLA-C	0.759233	0.250783	539.985	1.7741	3.94553	7.96233e-05	0.000637763	205
C1	SEMA4D	0.52553	0.12746	182.071	1.77357	2.80501	0.00503149	0.0201505	410
C1	AMT	0.592936	0.148783	201.203	1.76843	3.00422	0.00266266	0.012111	361
C1	ZNF814	0.934208	0.409847	850.448	1.76644	3.7518	0.000175571	0.00121129	238
C1	PDGFA	0.602825	0.112963	230.028	1.76503	2.73018	0.00632995	0.0241155	431
C1	MSH2	0.981837	0.546864	1683.69	1.76465	4.21492	2.49863e-05	0.00023579	174
C1	FGFR2	0.797578	0.296121	686.72	1.76329	3.34919	0.000810479	0.0044658	298
C1	MYBL2	0.866599	0.345354	1701.35	1.75738	3.42145	0.000622887	0.0035887	285
C1	NLGN4X	0.967104	0.52562	2129.47	1.75647	4.09975	4.13593e-05	0.000369087	184
C1	RCAN3	0.514228	0.113324	169.322	1.75585	2.79171	0.005243	0.0208956	412
C1	AEN	0.631282	0.216649	689.214	1.75512	3.51777	0.000435187	0.00262712	272
C1	ZNF90	0.69445	0.198297	352.285	1.75473	3.38084	0.000722637	0.00403595	294
C1	CCNE1	0.688194	0.166854	292.495	1.74844	3.28666	0.00101385	0.00535286	311
C1	GALNT7	0.933602	0.401454	912.743	1.7397	3.79914	0.000145199	0.00102766	232
C1	PERP	0.72109	0.174926	403.119	1.73755	3.53322	0.000410537	0.00250396	268
C1	CD9	0.875883	0.255241	930.441	1.73294	3.88407	0.000102723	0.000777288	217
C1	MDN1	0.95439	0.485222	1230.71	1.73053	3.63204	0.000281192	0.00184586	250
C1	FRAS1	0.958829	0.458196	1883.88	1.72861	3.82946	0.000128426	0.00092569	227
C1	GRAMD1B	0.535419	0.172155	326.665	1.72834	3.41037	0.00064875	0.00371166	287
C1	SLC7A11	0.815136	0.286322	687.153	1.72363	3.38625	0.000708539	0.0040118	290
C1	SOX2	0.981837	0.428439	1645.43	1.70767	3.77169	0.000162149	0.00113297	235
C1	SP4	0.640969	0.274717	832.408	1.70032	3.27054	0.00107344	0.0055955	315
C1	VASH2	0.740061	0.194924	590.701	1.69214	3.63901	0.000273691	0.00180482	249
C1	PREX2	0.888194	0.331941	1189.98	1.69202	3.80873	0.000139681	0.000992884	231
C1	NECTIN1	0.563471	0.151393	280.725	1.68931	3.26566	0.00109209	0.00565854	316
C1	ORC1	0.588698	0.160991	304.397	1.68877	3.64526	0.000267118	0.00177574	247
C1	PLCXD1	0.746317	0.239057	432.028	1.68067	3.59566	0.000323566	0.00205928	258
C1	FAM83D	0.654289	0.158782	316.822	1.67464	3.15005	0.00163243	0.00800132	335
C1	MCM5	0.888597	0.329853	840.273	1.66917	4.43094	9.38221e-06	9.50963e-05	162
C1	CABLES1	0.506761	0.133845	227.676	1.6651	2.72237	0.00648163	0.0245655	433
C1	CLU	0.942684	0.314151	1228.77	1.65956	3.31851	0.000904989	0.0048721	305
C1	CD3EAP	0.744097	0.218537	369.944	1.65753	3.2541	0.00113753	0.00587364	318
C1	RBM38	0.642987	0.184684	244.092	1.65654	3.00857	0.00262476	0.0119718	360
C1	TRIM65	0.52553	0.14035	178.978	1.65299	2.77135	0.00558242	0.0216698	423
C1	ALPL	0.798385	0.187856	416.406	1.64495	2.74508	0.00604955	0.0232088	428
C1	EMB	0.609889	0.166332	304.14	1.64334	3.41564	0.000636334	0.00365336	286
C1	MMS22L	0.78668	0.455506	2296.24	1.63534	3.04656	0.00231474	0.0107367	354
C1	CA11	0.725933	0.216649	432.352	1.63501	3.47678	0.00050748	0.00299742	278
C1	SAMD12	0.598789	0.175367	318.287	1.62754	2.78655	0.00532718	0.0210776	415
C1	ADAMTS19	0.850454	0.279656	1253.12	1.62193	3.60136	0.000316552	0.00202248	257
C1	TXLNG	0.927548	0.412738	774.316	1.61986	3.57612	0.000348735	0.00216902	264
C1	LPCAT1	0.81776	0.318649	561.824	1.60625	3.77959	0.000157088	0.0011023	234
C1	BCOR	0.749546	0.269778	425.562	1.6032	3.0504	0.00228533	0.0106606	352
C1	SNRPN	0.990716	0.815959	5066.16	1.6017	3.34311	0.000828443	0.00453434	300
C1	DSC2	0.664783	0.181712	274.262	1.59709	2.96553	0.00302161	0.0133732	371
C1	WWC1	0.628052	0.198337	317.74	1.59081	2.94563	0.00322302	0.0141503	374
C1	SNHG4	0.659738	0.185166	290.555	1.58717	2.92501	0.00344447	0.0149625	378
C1	PROM1	0.534813	0.12248	208.482	1.58415	2.63491	0.0084159	0.0301723	458
C1	RAP1GAP2	0.530575	0.12501	241.202	1.57251	2.61848	0.00883219	0.0311881	465
C1	ADM	0.702725	0.132319	400.11	1.56653	2.56825	0.0102214	0.0343926	488
C1	SLC44A1	0.870434	0.327604	665.783	1.56515	3.52975	0.000415947	0.00252024	271
C1	ZBTB44	0.869425	0.373665	651.046	1.56194	3.28265	0.00102836	0.00539476	313
C1	C1GALT1	0.871039	0.320577	545.955	1.55825	3.21431	0.0013076	0.00664187	323
C1	DSCC1	0.767306	0.251426	686.462	1.55696	3.74846	0.000177926	0.0012224	239
C1	RIMS2	0.970535	0.352863	2571.65	1.55627	3.11814	0.00181996	0.00871248	343
C1	CTH	0.597376	0.173681	229.982	1.55385	2.76732	0.00565195	0.021888	424
C1	STON2	0.630474	0.17601	289.808	1.54987	2.68459	0.00726181	0.0270415	440
C1	GCHFR	0.634511	0.149466	248.08	1.54975	2.43683	0.0148167	0.0447224	544
C1	SLC16A1	0.987084	0.605975	1945.7	1.5488	4.62156	3.80871e-06	4.2835e-05	146
C1	TFE3	0.548739	0.163119	194.611	1.54695	2.59749	0.00939092	0.0323268	477
C1	CMTM4	0.608274	0.232592	575.597	1.54676	3.21365	0.00131058	0.00664187	324
C1	RND2	0.819374	0.284355	470.593	1.54585	2.88431	0.00392267	0.0166435	387
C1	MCM3	0.971948	0.529957	2352.98	1.54301	4.9181	8.73901e-07	1.11236e-05	129
C1	FOXO1	0.936831	0.362099	1246.03	1.53676	2.92382	0.00345768	0.0149802	379
C1	GRIA4	0.772553	0.159264	580.419	1.53371	2.97582	0.00292202	0.0130379	368
C1	HMGA1	0.997982	0.843988	10774.3	1.52775	4.07078	4.6855e-05	0.000407068	189
C1	MARC1	0.624016	0.18103	232.891	1.52072	2.69963	0.00694168	0.0261118	436
C1	RRS1	0.763269	0.261706	407.715	1.51466	2.98815	0.0028067	0.0126263	365
C1	ZNF770	0.884965	0.409766	687.914	1.51332	3.26557	0.00109242	0.00565854	317
C1	RMI2	0.710999	0.210706	307.11	1.51134	2.7659	0.00567651	0.0219314	425
C1	PARD6B	0.59334	0.17593	297.693	1.50871	3.28873	0.00100639	0.00533064	310
C1	TCF7L1	0.979415	0.547426	1815.75	1.50499	3.27136	0.00107032	0.0055955	314
C1	SEMA6A	0.970333	0.533572	2210.42	1.49485	3.88102	0.000104018	0.000783477	218
C1	FGFR1	0.989707	0.617581	2263.7	1.49111	3.5123	0.000444239	0.00266241	273
C1	CMTM8	0.571746	0.154325	224.677	1.48956	2.64311	0.00821489	0.0296102	455
C1	FAM117A	0.540666	0.160991	198.83	1.48809	2.55232	0.0107008	0.0355681	494
C1	ZNF121	0.858527	0.35969	696.715	1.48645	3.92029	8.84414e-05	0.000694837	209
C1	MAD2L2	0.928355	0.54349	1342.8	1.48135	3.63115	0.000282162	0.00184586	251
C1	PDPN	0.801413	0.246366	434.08	1.48086	2.87408	0.00405211	0.0170604	390
C1	SKA3	0.691019	0.220785	628.506	1.48075	3.60586	0.000311122	0.00199555	256
C1	TSR1	0.911403	0.439844	815.169	1.48048	3.31875	0.000904222	0.0048721	304
C1	CDYL	0.950959	0.603646	1955.43	1.47657	3.8991	9.65522e-05	0.000733975	216
C1	ZSCAN2	0.56226	0.192033	290.127	1.47021	3.38233	0.000718743	0.00403595	292
C1	OCIAD2	0.894854	0.416714	1026.15	1.46842	3.58158	0.000341528	0.00214517	261
C1	PCNX2	0.859132	0.452213	1073.74	1.46794	3.18947	0.00142533	0.00711448	328
C1	E2F3	0.924319	0.554855	1960.61	1.46667	3.82817	0.0001291	0.00092569	229
C1	PUS1	0.597578	0.180588	229.564	1.46223	2.6212	0.008762	0.0310739	463
C1	USP9X	0.970535	0.635692	2067.68	1.46135	3.60642	0.000310446	0.00199555	255
C1	ANKS6	0.613522	0.202956	377.243	1.46025	3.58097	0.000342321	0.00214517	262
C1	RCC1	0.801211	0.326681	656.531	1.45968	3.79678	0.000146587	0.00103303	233
C1	WNK2	0.582442	0.163963	315.151	1.45714	3.12426	0.00178256	0.00855835	342
C1	BCAS4	0.629263	0.190025	239.352	1.45568	2.62487	0.00866821	0.0308078	462
C1	MYBBP1A	0.610293	0.197856	250.104	1.44581	2.61936	0.00880955	0.0311752	464
C1	TEAD4	0.593946	0.174685	236.233	1.44193	2.5667	0.0102672	0.0344759	489
C1	FKBP4	0.943895	0.561842	1586.29	1.44082	3.83764	0.000124224	0.000906561	225
C1	MCM4	0.940464	0.46161	1724.15	1.43517	4.25254	2.11363e-05	0.000202958	171
C1	USP1	0.871443	0.524094	2336.69	1.43214	2.91821	0.00352049	0.0151083	382
C1	CYB5A	0.902725	0.450486	1049.15	1.43186	2.77842	0.00546246	0.0214361	418
C1	CDCA2	0.809082	0.246848	805.963	1.43114	4.09769	4.17296e-05	0.000370378	185
C1	FKBP11	0.535015	0.164605	190.726	1.42484	2.42392	0.0153542	0.0460065	548
C1	ABCA1	0.739455	0.263111	565.595	1.41497	2.55251	0.0106949	0.0355681	493
C1	LINC00665	0.812311	0.385431	696.998	1.41397	3.18414	0.00145182	0.00720209	331
C1	ZNF217	0.691423	0.25267	395.274	1.41359	3.1104	0.00186837	0.00886665	346
C1	CDCA7L	0.892634	0.354871	635.888	1.4119	2.98854	0.00280313	0.0126263	364
C1	PCCA-DT	0.659536	0.199582	267.192	1.40888	2.44047	0.0146683	0.0447224	537
C1	SLC9A3R1	0.749546	0.251747	365.898	1.40624	2.72088	0.00651089	0.0245767	435
C1	MFSD3	0.650454	0.222472	272.631	1.40569	2.46423	0.0137309	0.043027	524
C1	TEX10	0.879314	0.426271	927.239	1.39482	3.7034	0.000212731	0.00144939	241
C1	STIL	0.5889	0.245	817.318	1.39128	2.48107	0.0130987	0.0414415	519
C1	CD2AP	0.906559	0.440848	909.009	1.38433	3.29464	0.000985488	0.0052368	309
C1	PHLPP1	0.940262	0.579873	2391.57	1.38264	3.4302	0.000603146	0.0034979	283
C1	UNG	0.860545	0.370854	887.859	1.38174	3.54945	0.00038604	0.00237408	267
C1	CARMIL1	0.779617	0.295037	548.066	1.37519	2.74136	0.00611853	0.0233642	430
C1	CGNL1	0.76892	0.198578	567.979	1.37347	2.43245	0.0149972	0.0451842	545
C1	COL26A1	0.769122	0.278813	458.117	1.37326	2.68455	0.00726268	0.0270415	441
C1	STRBP	0.962059	0.590796	1906.79	1.37198	4.04091	5.3245e-05	0.000451532	193
C1	PPM1B	0.922301	0.485061	971.055	1.36649	3.23394	0.00122093	0.00622599	322
C1	BUB1	0.900303	0.327604	900.875	1.36602	3.6631	0.000249179	0.00167001	245
C1	HIST1H2AC	0.56004	0.206891	302.959	1.3598	2.52579	0.0115438	0.0376089	504
C1	CTTNBP2	0.720283	0.258694	544.961	1.35901	3.59284	0.000327098	0.00207373	259
C1	PPP1R9A	0.837134	0.343025	788.442	1.35076	2.86237	0.00420481	0.017543	393
C1	LRRC8A	0.788698	0.328849	556.62	1.34617	3.13691	0.0017074	0.00825113	339
C1	TNFRSF21	0.533199	0.193077	313.545	1.34441	2.8954	0.00378675	0.0161502	385
C1	MOB3B	0.680323	0.256807	499.261	1.34396	3.01434	0.00257542	0.0118455	357
C1	NQO2	0.832896	0.320376	615.384	1.34362	2.68065	0.00734785	0.0272285	443
C1	SIRT1	0.758426	0.324914	502.256	1.33953	3.11216	0.00185726	0.00883949	345
C1	INO80D	0.810696	0.391535	723.608	1.3394	3.30941	0.000934925	0.00498424	308
C1	DHCR24	0.935822	0.52807	1466.42	1.33283	4.0415	5.31102e-05	0.000451532	192
C1	GALM	0.70555	0.262429	377.913	1.33171	2.45521	0.0140801	0.0435024	531
C1	PPP2R5A	0.530373	0.20673	431.64	1.33155	2.81841	0.00482623	0.0195189	406
C1	NME3	0.839758	0.398683	716.813	1.32867	2.6165	0.0088837	0.0313027	466
C1	HMMR	0.863572	0.323629	1112.22	1.32856	3.45634	0.000547554	0.00318824	282
C1	ZNRF2	0.554995	0.19388	395.496	1.32801	3.03265	0.00242418	0.0112127	355
C1	PAK1	0.907972	0.451088	859.094	1.32345	3.18856	0.00142983	0.00711448	330
C1	CTSC	0.976993	0.551482	1758.24	1.3234	3.09657	0.00195773	0.00921085	349
C1	PLPP3	0.771342	0.328407	720.956	1.32312	2.9501	0.00317674	0.0139845	373
C1	KAT7	0.850858	0.41073	742.266	1.32141	3.51131	0.000445897	0.00266241	275
C1	NACC1	0.747931	0.276765	370.442	1.31689	2.57447	0.0100393	0.0339888	485
C1	RAB12	0.679516	0.299614	399.35	1.31483	2.43813	0.0147636	0.0447224	539
C1	STK26	0.90333	0.468918	1132.82	1.31391	4.00045	6.32233e-05	0.000519063	200
C1	HMGN5	0.856307	0.365794	695.922	1.31318	3.18935	0.00142595	0.00711448	329
C1	NOLC1	0.921493	0.492089	1126.04	1.30879	3.84474	0.000120681	0.000884633	224
C1	GCA	0.605651	0.218577	331.573	1.30461	2.54953	0.0107867	0.0357815	495
C1	CECR2	0.986478	0.690306	2774.01	1.30389	3.2502	0.00115325	0.00593616	319
C1	WWC2	0.937841	0.485905	1679.9	1.30129	3.32595	0.000881167	0.00477517	303
C1	COA7	0.650656	0.237973	353.581	1.29649	2.98908	0.00279823	0.0126263	363
C1	SYNGR2	0.523713	0.167456	260.081	1.29604	2.44301	0.0145653	0.0447031	535
C1	EPB41L5	0.917457	0.562887	1597.87	1.29126	2.69027	0.00713948	0.0267039	439
C1	GYG2	0.662765	0.220785	296.922	1.29103	2.3983	0.0164715	0.0483832	559
C1	KIF1C	0.567104	0.201068	302.194	1.28522	2.67632	0.00744349	0.0274657	445
C1	NLN	0.94329	0.489961	1031	1.2844	3.19659	0.00139063	0.00698293	327
C1	PCLAF	0.913824	0.456188	1997.2	1.27762	2.97791	0.00290218	0.0129847	367
C1	CHAF1A	0.933602	0.399406	989.761	1.27638	3.12531	0.00177619	0.00855282	341
C1	ARMT1	0.718264	0.312264	585.135	1.27021	3.04839	0.00230069	0.0107018	353
C1	ABHD17B	0.891221	0.473536	997.32	1.26823	3.38088	0.000722548	0.00403595	293
C1	PGAP2	0.71221	0.269255	346.124	1.26688	2.43713	0.0148045	0.0447224	542
C1	LYN	0.781837	0.2907	669.452	1.26344	2.74312	0.00608583	0.0232935	429
C1	HSPA4	0.986276	0.719862	2401.13	1.26079	3.9062	9.3758e-05	0.000719342	214
C1	OLMALINC	0.745106	0.29584	387.408	1.25575	2.45987	0.0138986	0.0433047	527
C1	RBPMS	0.996771	0.640912	3299.92	1.24729	3.1375	0.00170398	0.00825113	338
C1	OLFM2	0.741877	0.280459	390.767	1.24688	2.44447	0.0145064	0.0446059	534
C1	NPM3	0.833905	0.373344	664.394	1.24474	2.78139	0.00541269	0.0213645	416
C1	PNP	0.711604	0.275801	357.589	1.24424	2.39425	0.0166544	0.0486593	562
C1	FXYD5	0.715237	0.231909	511.25	1.24401	2.64277	0.00822306	0.0296102	456
C1	RCC2	0.9778	0.638864	1597.2	1.23827	3.0228	0.00250444	0.0115514	356
C1	RABGAP1L	0.972149	0.632319	2083.9	1.23761	2.50144	0.0123689	0.0396675	512
C1	KIF23	0.765288	0.267087	878.232	1.23367	3.23759	0.00120544	0.00616616	321
C1	IMPA2	0.836731	0.321701	569.504	1.23129	2.43978	0.0146964	0.0447224	538
C1	EIF2AK3	0.678507	0.309694	568.22	1.22827	2.56373	0.0103554	0.0347011	490
C1	KIF1A	0.89001	0.339451	694.262	1.22451	2.48994	0.0127765	0.0406571	516
C1	ETV1	0.791726	0.287246	554.096	1.22331	2.7756	0.00550997	0.0214902	421
C1	AMMECR1	0.71887	0.31877	446.191	1.21833	2.38323	0.0171613	0.0499625	564
C1	SLC39A1	0.889001	0.484339	1006.27	1.21605	2.8325	0.0046186	0.018865	402
C1	AMD1	0.973562	0.621436	2013.85	1.21267	3.18263	0.00145946	0.00721818	332
C1	TACC3	0.924117	0.363866	1187	1.20879	3.01265	0.00258977	0.0118782	358
C1	BCL2L12	0.852472	0.40049	799.179	1.20807	2.69926	0.00694935	0.0261118	437
C1	CCNA2	0.820989	0.308208	1067.21	1.20272	2.86202	0.00420946	0.017543	394
C1	KDM2B	0.818971	0.392539	633.115	1.20175	2.41873	0.0155746	0.0464128	551
C1	AKIRIN1	0.988093	0.756325	2570.79	1.19982	3.13672	0.00170852	0.00825113	340
C1	NCAPG2	0.830474	0.341459	755.379	1.19767	2.95059	0.00317164	0.0139845	372
C1	RRM2B	0.537033	0.219019	441.985	1.19759	2.55492	0.0106213	0.0355196	491
C1	LINGO1	0.569929	0.18629	377.294	1.19711	2.77253	0.00556219	0.0216425	422
C1	DLGAP5	0.917659	0.353747	1666.04	1.19556	2.91789	0.00352405	0.0151083	383
C1	QSOX1	0.53885	0.196249	274.17	1.19524	2.57313	0.0100784	0.0340508	486
C1	OAZ2	0.937841	0.556341	1038.47	1.19426	3.00247	0.00267802	0.0121473	362
C1	PITPNC1	0.910595	0.470284	1092.77	1.18465	2.49452	0.0126127	0.040292	514
C1	THYN1	0.84662	0.487591	928.636	1.18364	2.75905	0.00579692	0.022344	426
C1	LYAR	0.858123	0.414585	719.299	1.17983	2.51823	0.0117945	0.0383496	505
C1	IRF3	0.720888	0.304393	430.829	1.17834	2.88922	0.00386205	0.0164287	386
C1	NUSAP1	0.918264	0.488354	3255.88	1.17822	2.39661	0.0165474	0.0485194	560
C1	SAV1	0.826236	0.365955	542.713	1.17743	2.45574	0.0140595	0.0435024	529
C1	UST	0.869425	0.472251	1259.41	1.17737	2.54817	0.0108291	0.0358495	496
C1	CDC6	0.833703	0.293832	546.231	1.17721	2.46216	0.0138105	0.043194	525
C1	PAWR	0.988496	0.595053	1923.85	1.17467	2.64627	0.00813838	0.0295149	452
C1	PSAT1	0.988093	0.682997	2219.91	1.17183	2.83467	0.00458737	0.0188312	400
C1	TFRC	0.727346	0.310296	479.957	1.15967	2.62912	0.00856053	0.0305574	460
C1	NOP16	0.75782	0.3419	565.147	1.15638	2.60592	0.00916272	0.031808	473
C1	SLC25A39	0.885974	0.491366	886.823	1.15509	2.77719	0.00548304	0.0214361	420
C1	DAPK1	0.867608	0.459963	911.45	1.15274	2.66624	0.0076705	0.0281137	448
C1	NUP153	0.795762	0.501406	1590.49	1.15034	2.46093	0.0138578	0.0432596	526
C1	BUB1B	0.871443	0.325877	889.88	1.1408	2.90896	0.00362629	0.0155062	384
C1	METTL8	0.786882	0.392137	893.9	1.13971	2.94221	0.00325878	0.0142691	375
C1	AFMID	0.587487	0.224801	318.446	1.13551	2.61142	0.00901663	0.0316353	468
C1	MAP2K1	0.7556	0.386756	855.192	1.1311	2.85621	0.00428738	0.0177775	396
C1	LAPTM4B	0.989707	0.792828	3435.61	1.12643	3.5116	0.00044542	0.00266241	274
C1	MTHFD1	0.808476	0.384507	703.93	1.12554	3.08237	0.00205362	0.00960698	351
C1	AZIN1	0.887992	0.50249	1005.76	1.12359	3.1439	0.00166715	0.00812301	337
C1	MGST1	0.9889	0.639667	3960.19	1.12226	2.51641	0.0118557	0.0384725	506
C1	LIN28A	0.991726	0.498675	3198.57	1.12135	2.66696	0.00765401	0.0281137	446
C1	CARHSP1	0.963673	0.661995	1853.1	1.11998	2.78837	0.00529744	0.0210328	413
C1	TRIM24	0.983855	0.691671	2569.94	1.11869	3.01074	0.00260613	0.01192	359
C1	CYBA	0.931382	0.520882	1629.4	1.11698	2.60683	0.0091386	0.031808	471
C1	UBR5	0.944501	0.667898	2082.62	1.11577	3.15513	0.00160426	0.0078868	334
C1	DNAJB6	0.978406	0.712714	2373.76	1.11512	3.85929	0.000113716	0.000844892	221
C1	SORD	0.79556	0.378484	603.527	1.11274	2.65756	0.00787078	0.0287196	450
C1	MAP1S	0.579415	0.241989	383.72	1.11117	2.6461	0.00814266	0.0295149	453
C1	NQO1	0.661554	0.251426	488.151	1.10959	2.60786	0.00911093	0.031808	469
C1	SINHCAF	0.998184	0.794876	3263.44	1.10484	2.72417	0.00644626	0.0245018	432
C1	QSER1	0.954188	0.592683	1317.38	1.10177	2.60057	0.00930695	0.0321727	475
C1	METAP1	0.874268	0.446631	760.944	1.10117	2.72179	0.00649296	0.0245655	434
C1	LRRC47	0.741271	0.351779	551.91	1.09966	2.94132	0.00326814	0.014272	376
C1	DDR1	0.569526	0.219701	303.419	1.09738	2.43755	0.0147873	0.0447224	541
C1	MTMR12	0.658527	0.288571	394.151	1.09435	2.53249	0.0113256	0.0371932	500
C1	RCHY1	0.581029	0.23982	382.051	1.0914	2.51409	0.0119341	0.0385745	508
C1	DIAPH1	0.863774	0.439081	831.627	1.09052	2.77761	0.00547608	0.0214361	419
C1	PAGR1	0.8111	0.415388	659.691	1.09029	2.59758	0.0093883	0.0323268	476
C1	ABRACL	0.938042	0.650189	1770.63	1.08982	2.43806	0.0147662	0.0447224	540
C1	WDR43	0.974571	0.659867	1985.74	1.08806	3.20457	0.00135266	0.00683407	325
C1	AASS	0.932997	0.589029	1484.29	1.07908	2.5877	0.00966184	0.0331205	479
C1	CDC20	0.885772	0.347884	1072.32	1.07763	2.78803	0.00530303	0.0210328	414
C1	POR	0.84218	0.461248	900.093	1.07528	2.86007	0.00423543	0.0176065	395
C1	PHF21B	0.897074	0.457273	975.647	1.07498	2.4297	0.0151114	0.0454449	546
C1	PAICS	0.988093	0.770541	3142.2	1.07383	2.97078	0.00297042	0.013218	369
C1	ETV5	0.626236	0.26275	408.37	1.07104	2.42041	0.0155031	0.0463681	549
C1	ZNF724	0.596165	0.219139	329.039	1.07079	2.407	0.016084	0.0474999	556
C1	FTSJ3	0.700101	0.313268	421.76	1.06943	2.60779	0.00911295	0.031808	470
C1	POU2F1	0.956609	0.65312	2109.08	1.06305	2.82082	0.0047901	0.0194206	405
C1	PWWP2A	0.841978	0.435427	757.479	1.06295	2.83301	0.0046112	0.018865	401
C1	IRS2	0.684359	0.324432	499.895	1.0619	2.41025	0.0159414	0.0471637	555
C1	MFHAS1	0.737437	0.356437	684.508	1.05731	2.6066	0.00914454	0.031808	472
C1	FLVCR1	0.752371	0.362541	603.384	1.05019	2.66688	0.00765598	0.0281137	447
C1	RNF168	0.86115	0.430046	740.89	1.04444	2.57465	0.0100342	0.0339888	484
C1	GPATCH4	0.919677	0.543049	1168.35	1.04268	2.60188	0.00927149	0.0321177	474
C1	UCK2	0.823411	0.437555	1074.34	1.04158	2.57809	0.00993476	0.0339145	481
C1	APRT	0.956811	0.751747	2889.23	1.04107	2.46641	0.0136474	0.042847	523
C1	NMRAL1	0.67447	0.290981	412.749	1.04105	2.47268	0.0134103	0.0421835	522
C1	ASMTL	0.801211	0.371858	565.529	1.04092	2.57526	0.0100165	0.0339888	483
C1	MRPS34	0.954793	0.754879	2518.08	1.03884	2.69718	0.00699288	0.0262153	438
C1	SCAF4	0.8222	0.455666	866.732	1.03749	2.45655	0.0140278	0.0435024	528
C1	DNMT3A	0.870838	0.490523	806.14	1.03635	2.52614	0.0115322	0.0376089	503
C1	PPP2R1B	0.712614	0.33407	470.94	1.03435	2.48609	0.0129155	0.0409407	518
C1	DEPDC1B	0.82664	0.338808	797.755	1.03389	2.77905	0.00545182	0.0214361	417
C1	CYCS	0.972755	0.801663	4093.36	1.02787	2.86589	0.0041584	0.0174186	392
C1	PINX1	0.753179	0.353184	577.69	1.02206	2.80829	0.0049806	0.0199954	409
C1	ETF1	0.932997	0.580797	1337.5	1.0196	3.09994	0.00193563	0.00915936	347
C1	AP1S2	0.997175	0.788973	3079.51	1.01728	2.41042	0.0159343	0.0471637	554
C1	PUS7	0.886983	0.465826	1036.15	1.01421	2.84811	0.00439792	0.0181899	397
C1	GNG4	0.860747	0.364991	1223.82	1.0132	2.41485	0.0157418	0.0468002	552
C1	FIRRE	0.961655	0.634568	2234.19	1.01221	2.50182	0.0123557	0.0396675	511
C1	PSIP1	0.999193	0.87499	5218.52	1.01154	2.41439	0.0157616	0.0468002	553
C1	PSME3	0.811705	0.398442	596.264	1.01117	2.5436	0.0109717	0.0362486	497
C1	CDIP1	0.661756	0.294153	382.576	1.0046	2.41909	0.0155593	0.0464128	550
C2	CDX1	0.54332	0.000142511	1226.95	13.6715	16.5698	1.15278e-61	1.5063e-59	6
C2	FGF17	0.774734	0.00117572	3753.26	10.8134	7.01582	2.28599e-12	1.62929e-11	110
C2	CDX2	0.86976	0.00684053	2765.8	8.04994	7.08545	1.38597e-12	9.96879e-12	109
C2	URAD	0.768586	0.00420408	2028.16	8.00694	5.43174	5.58058e-08	1.80048e-07	243
C2	NKX1-2	0.728899	0.0242981	1697.13	7.11964	5.22238	1.7664e-07	5.03584e-07	275
C2	SP5	0.870878	0.0220536	3221.54	6.69761	8.03971	9.00496e-16	1.21722e-14	58
C2	FOXB1	0.588597	0.0348083	1120.93	5.79269	10.0174	1.2781e-23	3.23236e-22	31
C2	LYPD6B	0.625489	0.0762078	2381.36	4.98144	14.4603	2.15726e-47	2.41613e-45	7
C2	FST	0.892677	0.210061	6776.97	4.42874	4.5813	4.62084e-06	9.8444e-06	368
C2	AC091078.1	0.659586	0.0675859	1922.14	4.42187	7.29582	2.96835e-13	2.55735e-12	91
C2	AC019068.1	0.531582	0.0646644	1199.07	4.05907	27.7967	4.75412e-170	3.72723e-167	1
C2	LINC01896	0.595305	0.0852216	1299.26	4.02437	16.5795	9.80704e-62	1.5063e-59	5
C2	TMEM132C	0.731135	0.116645	4183.14	3.93492	7.25934	3.8899e-13	3.21019e-12	95
C2	HOXA-AS3	0.704863	0.193281	2817.33	3.82112	12.4589	1.2508e-35	7.00448e-34	14
C2	WNT5B	0.859139	0.213909	3527.39	3.61833	17.7725	1.15464e-70	3.01747e-68	3
C2	SALL1	0.580212	0.116503	1252.03	3.55991	21.605	1.61273e-103	6.32192e-101	2
C2	NKAIN2	0.574064	0.111194	2266.04	3.38487	8.12341	4.53277e-16	6.23455e-15	57
C2	TNNT1	0.860816	0.213375	3381.13	3.17749	13.5802	5.25082e-42	4.11664e-40	10
C2	NEBL	0.74455	0.228837	4067.4	3.11962	8.89361	5.91559e-19	1.22048e-17	38
C2	NMU	0.58133	0.135956	1181.58	2.79961	6.71783	1.84452e-11	1.10389e-10	131
C2	RNF220	0.950252	0.528965	9233.56	2.75797	12.3498	4.88563e-35	2.25314e-33	17
C2	SLC39A8	0.515372	0.174184	1254.9	2.7417	17.4684	2.49277e-68	4.88582e-66	4
C2	NKD1	0.510341	0.174932	1494.76	2.68806	8.66364	4.56915e-18	7.78742e-17	46
C2	VAMP8	0.588597	0.200976	1475.61	2.65362	8.82257	1.11859e-18	2.13896e-17	41
C2	SLC2A3	0.906093	0.411536	5905.81	2.6032	8.66576	4.48522e-18	7.78742e-17	45
C2	SALL3	0.551705	0.171761	1301.03	2.59159	10.4691	1.19833e-25	3.61341e-24	26
C2	MLLT3	0.923421	0.530533	9628.6	2.56542	11.0274	2.81828e-28	9.20638e-27	24
C2	ROR2	0.807155	0.29767	3580.42	2.55934	8.82447	1.09976e-18	2.13896e-17	40
C2	HOXB-AS3	0.830632	0.433661	7815.02	2.5133	7.66433	1.79772e-14	2.01345e-13	70
C2	TMEM88	0.544997	0.144969	1205.62	2.48981	8.27531	1.28121e-16	1.82631e-15	55
C2	ALPL	0.745109	0.260118	2095.23	2.43919	9.45196	3.32558e-21	7.90077e-20	33
C2	SLIT2	0.906652	0.467793	12917.7	2.41596	6.25352	4.01309e-10	1.97878e-09	159
C2	IL17RD	0.590274	0.256199	1876.3	2.33068	11.8947	1.26046e-32	4.94101e-31	20
C2	SLC16A2	0.571269	0.261935	1549.56	2.29949	14.2604	3.86096e-46	3.36333e-44	9
C2	LHPP	0.514254	0.210774	1113.1	2.26855	12.9608	2.04094e-38	1.45464e-36	11
C2	TRPM3	0.671884	0.274263	4070.68	2.2503	6.80252	1.02807e-11	6.50008e-11	124
C2	TXNIP	0.518167	0.186511	1311.48	2.13962	7.49683	6.53783e-14	6.6567e-13	77
C2	LDB2	0.73896	0.442889	4578.08	2.01455	7.25299	4.07685e-13	3.26148e-12	98
C2	PTK7	0.859698	0.525794	4184.24	1.97841	6.13183	8.68765e-10	4.00654e-09	170
C2	TSTD1	0.703186	0.269096	1992.79	1.9443	6.58078	4.67993e-11	2.63962e-10	139
C2	SLC29A1	0.571828	0.244442	1532.59	1.90242	4.75263	2.00789e-06	4.65736e-06	338
C2	ODC1	0.970933	0.752209	11426.2	1.88983	12.5302	5.10116e-36	3.07639e-34	13
C2	APOC1	0.834544	0.383604	3839.06	1.88414	5.1901	2.10185e-07	5.82279e-07	283
C2	ADGRV1	0.756847	0.496936	6566.28	1.85303	4.31294	1.61101e-05	3.02884e-05	417
C2	CACHD1	0.78815	0.545176	4609.22	1.80347	7.08777	1.36291e-12	9.89375e-12	108
C2	TUBB2A	0.948575	0.666667	10195.2	1.78197	6.83246	8.34735e-12	5.49943e-11	119
C2	AC104461.1	0.591392	0.218541	1615.51	1.77672	3.55373	0.000379808	0.000560771	531
C2	ST6GALNAC5	0.725545	0.39415	5142.42	1.77037	5.44622	5.14524e-08	1.67381e-07	241
C2	CTSV	0.544438	0.226272	1337.22	1.76423	4.19896	2.6814e-05	4.84382e-05	434
C2	ZIC2	0.743432	0.241057	2509.58	1.76276	5.74945	8.95364e-09	3.32685e-08	211
C2	OAT	0.768027	0.448696	2558.78	1.73682	8.87482	7.00436e-19	1.40806e-17	39
C2	MSX1	0.565679	0.223422	2415.05	1.72987	2.98633	0.00282352	0.00346965	638
C2	ZNRF3	0.689771	0.404446	2432.07	1.69083	11.5484	7.51933e-31	2.56311e-29	23
C2	GREB1L	0.955282	0.55533	12107.2	1.67362	7.71582	1.20209e-14	1.40662e-13	67
C2	ADAMTS19	0.711571	0.352893	3389.86	1.66078	6.19888	5.68672e-10	2.73521e-09	163
C2	NR6A1	0.983231	0.789048	14237.4	1.63601	10.9947	4.05299e-28	1.27102e-26	25
C2	HOTAIRM1	0.787032	0.383568	2911.29	1.62732	5.28331	1.26868e-07	3.82557e-07	260
C2	LIN28A	0.9782	0.555152	11666.3	1.61764	5.13669	2.79619e-07	7.55936e-07	290
C2	WLS	0.94019	0.548953	6927.79	1.61339	6.56701	5.1336e-11	2.85443e-10	141
C2	CPVL	0.727222	0.430241	2461.3	1.60101	14.3886	6.10215e-47	5.98011e-45	8
C2	FZD2	0.705422	0.420408	2277.88	1.56516	6.14788	7.85264e-10	3.64288e-09	169
C2	FXYD5	0.571828	0.295568	1610.63	1.55171	8.73442	2.449e-18	4.57146e-17	42
C2	FGFR1	0.946339	0.66232	7497.51	1.51015	5.32257	1.02313e-07	3.13333e-07	256
C2	LEF1	0.779765	0.420693	3723.34	1.50041	12.7129	5.01688e-37	3.2777e-35	12
C2	PMEL	0.663499	0.266389	2371.53	1.47855	4.47171	7.75965e-06	1.57944e-05	385
C2	FGF2	0.615428	0.349544	1991.51	1.43015	3.09878	0.00194319	0.0024572	620
C2	NQO2	0.660704	0.389162	2118.12	1.43007	4.62543	3.73828e-06	8.18662e-06	358
C2	NPM3	0.686976	0.434659	2374.45	1.42387	7.26717	3.67106e-13	3.06182e-12	94
C2	STK33	0.63611	0.386632	2462.74	1.42369	12.3387	5.60457e-35	2.4411e-33	18
C2	ABRAXAS1	0.569592	0.360731	1624.91	1.42176	6.7852	1.15924e-11	7.21302e-11	126
C2	PHLPP1	0.846842	0.626479	7600.74	1.41817	4.17676	2.95686e-05	5.26859e-05	440
C2	LIMCH1	0.74455	0.397143	3924.31	1.41232	5.80449	6.45607e-09	2.53078e-08	200
C2	MIR924HG	0.839016	0.538229	11254.4	1.39514	6.91522	4.67141e-12	3.18468e-11	115
C2	MGST2	0.513136	0.323464	1438.61	1.39213	6.78002	1.20158e-11	7.41761e-11	127
C2	PRTG	0.972051	0.622488	11509.6	1.38525	5.5482	2.8863e-08	9.83851e-08	230
C2	ZFP36L2	0.749022	0.48639	3156.56	1.37699	5.95133	2.65975e-09	1.15847e-08	180
C2	PCLAF	0.846283	0.512113	4418.11	1.36626	12.4475	1.44264e-35	7.54019e-34	15
C2	PTPRZ1	0.950252	0.59509	10737.4	1.35555	7.7279	1.09338e-14	1.31879e-13	65
C2	PLTP	0.650643	0.426322	2133.68	1.35314	9.3462	9.08546e-21	2.03514e-19	35
C2	AGTRAP	0.618781	0.396323	1926.93	1.3448	6.81186	9.6346e-12	6.19141e-11	122
C2	DAB1	0.571269	0.560923	5849.52	1.32192	2.49002	0.0127735	0.0142859	701
C2	DSP	0.877026	0.438186	6266.57	1.31917	2.59045	0.00958516	0.0109226	688
C2	ATF7IP2	0.658468	0.506983	3188.71	1.3188	10.3603	3.75691e-25	1.05193e-23	28
C2	SALL4	0.654556	0.387559	2138.94	1.31734	4.47117	7.77946e-06	1.57944e-05	386
C2	ATP1A2	0.703186	0.384388	2861.87	1.31444	5.79689	6.75561e-09	2.62262e-08	201
C2	UNG	0.687535	0.437117	2527.62	1.29484	5.5702	2.54453e-08	8.78815e-08	227
C2	DACH1	0.820011	0.384459	7302.29	1.27858	2.36646	0.017959	0.0197751	712
C2	CENPN	0.680827	0.41371	2202.03	1.27626	12.4118	2.25663e-35	1.10575e-33	16
C2	NRXN3	0.804919	0.465049	6638.03	1.27134	3.36746	0.000758628	0.00105079	566
C2	MND1	0.72275	0.436974	2620.89	1.25587	10.0829	6.57836e-24	1.71914e-22	30
C2	HOXB3	0.65735	0.430561	2842.31	1.25566	6.19023	6.00759e-10	2.85452e-09	165
C2	ZCCHC9	0.593628	0.450691	2061.4	1.25218	7.53263	4.97278e-14	5.26846e-13	74
C2	NELL2	0.584684	0.332229	2038.53	1.22313	4.08869	4.33816e-05	7.57488e-05	449
C2	ARL2	0.908329	0.682093	6287.96	1.22029	7.46702	8.20285e-14	8.14055e-13	79
C2	CCDC138	0.800447	0.590209	4484.4	1.20898	9.04983	1.43189e-19	3.11834e-18	36
C2	CXADR	0.825601	0.397962	3816.46	1.20571	3.67849	0.000234616	0.000357858	514
C2	MT1X	0.509782	0.215227	1404.59	1.20241	2.06631	0.0387992	0.0407755	746
C2	PLAGL1	0.531582	0.284096	1757.93	1.19536	3.41864	0.000629351	0.00088903	555
C2	ARL4A	0.529905	0.388022	1699.08	1.19453	8.01132	1.1348e-15	1.50794e-14	59
C2	NTM	0.656233	0.401952	4008.05	1.19304	3.74172	0.000182764	0.000281506	509
C2	SEMA3A	0.676356	0.404624	3337.76	1.16521	2.63877	0.00832064	0.0096215	678
C2	GINS1	0.602571	0.392119	1904.59	1.16303	8.64025	5.60897e-18	9.33775e-17	47
C2	GINS2	0.778647	0.501033	3493.6	1.16182	7.76802	7.97218e-15	9.76592e-14	64
C2	DERA	0.709335	0.472638	2536.09	1.15427	4.17807	2.93992e-05	5.25033e-05	439
C2	MTIF3	0.794857	0.607667	3576.52	1.15131	4.82328	1.41219e-06	3.39618e-06	326
C2	APOE	0.984349	0.680918	15721.1	1.14789	3.0766	0.00209378	0.00262643	625
C2	TRAPPC6A	0.601453	0.430205	1831.57	1.14752	4.37521	1.21315e-05	2.38972e-05	398
C2	RPA3	0.917272	0.690751	6205.23	1.144	5.99997	1.97355e-09	8.64392e-09	179
C2	RIDA	0.530464	0.355565	1516.17	1.1315	6.15175	7.66331e-10	3.57621e-09	168
C2	GCSH	0.954723	0.782884	9038.99	1.1255	8.4421	3.11687e-17	4.79142e-16	51
C2	S100A4	0.509223	0.265534	1441.57	1.12503	2.51856	0.0117836	0.0132735	696
C2	PPP1R9A	0.590274	0.414493	2495.39	1.12359	5.08293	3.71656e-07	9.9085e-07	294
C2	MFAP2	0.734489	0.493658	2832.37	1.11851	5.83942	5.23818e-09	2.09527e-08	196
C2	NASP	0.999441	0.906727	29901	1.11363	6.47274	9.62445e-11	5.27662e-10	143
C2	SERINC5	0.631079	0.416774	2605.17	1.10663	2.88341	0.00393394	0.00470154	656
C2	WDHD1	0.617105	0.434979	2266.62	1.09037	7.29328	3.0249e-13	2.57774e-12	92
C2	LINC00665	0.655115	0.443601	2189.57	1.0898	5.40649	6.42715e-08	2.04833e-07	246
C2	DUSP6	0.644494	0.420799	2538.55	1.08431	8.16656	3.17307e-16	4.44229e-15	56
C2	NUP37	0.540525	0.404731	1655.75	1.07009	6.82205	8.97526e-12	5.81537e-11	121
C2	ZNF423	0.720514	0.53659	3536.78	1.06131	6.28761	3.22394e-10	1.63069e-09	155
C2	DNA2	0.539966	0.361942	1659.63	1.05935	6.7957	1.07788e-11	6.76046e-11	125
C2	CENPM	0.534377	0.340245	1521.21	1.05843	7.90142	2.7574e-15	3.54394e-14	61
C2	CHST11	0.560648	0.394577	2405.2	1.05759	4.4704	7.80728e-06	1.57944e-05	387
C2	SH3D19	0.759642	0.5704	4394.92	1.05524	4.92564	8.40836e-07	2.08613e-06	316
C2	DCTPP1	0.758524	0.553442	3492.91	1.05365	7.43736	1.02715e-13	9.83368e-13	81
C2	PPAT	0.741755	0.549914	3136.17	1.05135	8.7174	2.84651e-18	5.18992e-17	43
C2	RFC2	0.714366	0.497684	2754.78	1.05062	7.22622	4.96619e-13	3.89349e-12	100
C2	RPA2	0.67915	0.49943	2515.23	1.04414	11.6195	3.28151e-31	1.16941e-29	22
C2	HMGN2	0.98938	0.910396	29814.8	1.04232	8.43798	3.2287e-17	4.86788e-16	52
C2	PSMG4	0.617105	0.445026	1854.11	1.04142	4.36653	1.26236e-05	2.46805e-05	401
C2	C22orf39	0.619899	0.456962	1934.22	1.04099	4.68712	2.77082e-06	6.20664e-06	350
C2	CENPH	0.815539	0.549095	3812.76	1.03665	4.76301	1.90728e-06	4.45032e-06	336
C2	PDPN	0.5109	0.32749	1412.68	1.03661	2.94913	0.00318674	0.0038675	646
C2	DNPH1	0.747904	0.559748	2966.24	1.03592	3.76218	0.000168436	0.000260461	507
C2	DTNB	0.591392	0.442283	2377.34	1.03556	6.04857	1.46141e-09	6.54711e-09	175
C2	ECI1	0.806596	0.620707	3603.99	1.02558	7.52443	5.29524e-14	5.53529e-13	75
C2	RNF24	0.627725	0.518455	2859.88	1.02183	5.00857	5.48367e-07	1.40039e-06	307
C2	FBXO5	0.566238	0.387951	2034.44	1.02052	7.70936	1.2645e-14	1.4579e-13	68
C2	IFT74	0.513136	0.387345	1609.19	1.01785	4.60155	4.19361e-06	9.05728e-06	363
C2	BOLA3	0.784237	0.582336	3488.62	1.01556	5.92057	3.20819e-09	1.36697e-08	184
C2	IMPA2	0.613192	0.394043	1952.21	1.01503	5.10073	3.38354e-07	9.08458e-07	292
C2	POLD3	0.613192	0.446701	2197.99	1.01049	6.74772	1.50189e-11	9.12778e-11	129
C2	PTPN14	0.640581	0.500036	2835.06	1.00799	3.46877	0.000522845	0.00074938	547
C3	SOX10	0.815227	0.146446	4099.35	3.42257	10.224	1.54811e-24	6.26469e-23	15
C3	TGFBR3	0.557352	0.134114	2535.77	3.28839	6.86548	6.62692e-12	5.09183e-11	79
C3	PAX3	0.926057	0.231062	7858.43	3.2423	18.7966	8.05125e-79	4.88711e-76	1
C3	COL23A1	0.670035	0.194649	3466.9	3.1569	10.4773	1.09891e-25	5.55867e-24	12
C3	ZBTB16	0.596429	0.110619	1956.99	2.87908	10.8993	1.16167e-27	6.41031e-26	11
C3	FGFBP3	0.913256	0.422742	7970.08	2.74301	13.5217	1.16489e-41	1.76772e-39	4
C3	COL11A2	0.592387	0.173202	2455.1	2.67868	8.00777	1.16808e-15	1.81802e-14	39
C3	SMOC1	0.518275	0.101672	1841.35	2.64021	12.3988	2.653e-35	2.30053e-33	7
C3	EGFL8	0.512212	0.131564	1418.85	2.57258	7.78228	7.123e-15	9.60813e-14	45
C3	TTYH1	0.789119	0.300334	3857.09	2.47802	6.63496	3.24588e-11	2.16511e-10	91
C3	CCSER1	0.558026	0.321906	7779.02	2.41822	3.23454	0.0012184	0.00166569	444
C3	FABP7	0.685195	0.15786	2816.54	2.40302	4.80675	1.53407e-06	4.13857e-06	225
C3	LINC01198	0.537308	0.101087	1582.2	2.39138	10.1694	2.71642e-24	1.03054e-22	16
C3	PLP1	0.935489	0.438545	8542.23	2.38466	7.15954	8.0947e-13	7.22571e-12	68
C3	NR2F2-AS1	0.598956	0.246865	4047	2.34713	5.50068	3.78321e-08	1.48155e-07	155
C3	ERBB3	0.759138	0.272617	3355.83	2.32308	12.0866	1.24368e-33	8.38793e-32	9
C3	NAV3	0.828533	0.378344	8993.92	2.19464	5.64171	1.68371e-08	7.14692e-08	143
C3	ATP1A2	0.787266	0.308236	3696.72	2.18372	7.97716	1.49741e-15	2.27231e-14	40
C3	MUSTN1	0.614957	0.144398	3116.71	2.05596	4.27767	1.88858e-05	3.96667e-05	289
C3	NR2F1	0.812026	0.399038	8130.14	2.0545	7.30501	2.77248e-13	2.71435e-12	62
C3	KANK4	0.650497	0.220987	2731.01	2.05082	12.4188	2.06588e-35	2.08998e-33	6
C3	RNF175	0.563753	0.24398	1934.98	2.04332	10.39	2.75472e-25	1.28624e-23	13
C3	EDNRB	0.712144	0.236371	2935.36	2.03454	5.39411	6.88622e-08	2.54874e-07	164
C3	COL25A1	0.635675	0.455811	12097.5	2.02232	2.85171	0.00434841	0.00527897	500
C3	CCDC160	0.549267	0.185242	1628.25	2.01085	5.9429	2.80026e-09	1.35981e-08	125
C3	AL365295.1	0.548088	0.229306	2293.42	1.98263	10.9554	6.25758e-28	3.79835e-26	10
C3	ROBO1	0.959576	0.739841	20175.5	1.93873	12.3425	5.34518e-35	4.05565e-33	8
C3	FRMD4B	0.712818	0.363587	3845.89	1.913	9.64457	5.18282e-22	1.49808e-20	21
C3	BCAR3	0.735557	0.432023	4711.46	1.90052	7.42022	1.16926e-13	1.1829e-12	60
C3	NR2F2	0.709112	0.39837	5616.47	1.86895	4.81314	1.48577e-06	4.02618e-06	224
C3	MPZ	0.592218	0.162124	2098.92	1.85013	3.96075	7.47162e-05	0.000134578	337
C3	TFAP2B	0.928752	0.392935	9518.76	1.84398	9.17634	4.45978e-20	1.12795e-18	24
C3	EDNRA	0.896918	0.413127	8039.57	1.75856	4.11949	3.79704e-05	7.53204e-05	306
C3	HOXB-AS1	0.515412	0.202508	1587.4	1.71764	5.63633	1.73713e-08	7.32249e-08	144
C3	FAM110B	0.636517	0.342893	2766.23	1.69633	7.66207	1.82958e-14	2.18231e-13	50
C3	LINC00511	0.685868	0.346112	4516.99	1.6466	5.09873	3.41947e-07	1.11579e-06	186
C3	ETS1	0.751895	0.379891	3613.11	1.61384	7.24985	4.17228e-13	3.89627e-12	65
C3	IGDCC3	0.980967	0.623161	13457.9	1.58413	7.70214	1.3381e-14	1.69213e-13	48
C3	CRABP2	0.999495	0.742224	33208.6	1.58373	8.81711	1.17456e-18	2.54628e-17	28
C3	PEG10	0.899107	0.667182	9849.49	1.56395	5.67349	1.39915e-08	5.98085e-08	142
C3	TSPAN18	0.632137	0.472659	4713.24	1.56176	3.48902	0.000484802	0.000730211	403
C3	METRN	0.961091	0.687375	10286.4	1.52596	4.80296	1.56335e-06	4.1989e-06	226
C3	FIGN	0.915277	0.635075	9247.63	1.49273	8.54241	1.31449e-17	2.57385e-16	31
C3	NPR3	0.782045	0.299791	5320.69	1.48824	5.87318	4.27508e-09	2.04328e-08	127
C3	BTBD3	0.787435	0.536288	3932.04	1.46138	15.9689	2.10503e-57	6.38877e-55	2
C3	SDK2	0.692437	0.421112	3784.48	1.45409	7.54229	4.61807e-14	5.09667e-13	55
C3	NRCAM	0.676267	0.33541	3982.56	1.45191	6.48097	9.11346e-11	5.70296e-10	97
C3	CMBL	0.505979	0.268144	1446.89	1.44485	5.3511	8.74225e-08	3.19671e-07	166
C3	SPON1	0.715008	0.353888	3443.25	1.43069	4.40899	1.03855e-05	2.34349e-05	269
C3	SFMBT2	0.561395	0.290928	2217.45	1.42465	5.34416	9.08365e-08	3.30166e-07	167
C3	SRGAP3	0.756948	0.392977	4089.47	1.42044	6.03063	1.63324e-09	8.40147e-09	118
C3	COL2A1	0.631801	0.29097	2612.8	1.41422	4.02933	5.5936e-05	0.000104741	323
C3	SELENON	0.541351	0.360619	1814.35	1.40262	4.67719	2.90833e-06	7.41747e-06	238
C3	SCML1	0.536129	0.290385	1813.93	1.39855	6.52952	6.59788e-11	4.26054e-10	94
C3	RFTN2	0.584302	0.316555	2237.7	1.3634	7.65625	1.91443e-14	2.23473e-13	52
C3	DHTKD1	0.618831	0.417851	2479.47	1.35948	8.19283	2.55147e-16	4.30205e-15	36
C3	PRTG	0.933468	0.571446	12302.4	1.35714	4.14368	3.41771e-05	6.86938e-05	302
C3	CDCA7	0.597945	0.347408	2205.35	1.35147	7.09845	1.26161e-12	1.07859e-11	71
C3	CNP	0.688395	0.461789	2845.77	1.3443	8.09352	5.79649e-16	9.25913e-15	38
C3	PHF6	0.925046	0.726589	8903.22	1.32288	8.93173	4.19389e-19	1.01828e-17	25
C3	CDC7	0.596934	0.384908	2403.74	1.31788	6.80304	1.02432e-11	7.31485e-11	85
C3	PBK	0.53495	0.297575	2578.31	1.30593	6.68297	2.34148e-11	1.5792e-10	90
C3	PLEKHA4	0.503116	0.302007	1634.37	1.30048	4.88351	1.04212e-06	2.95593e-06	214
C3	CMTM7	0.577228	0.366137	1962.18	1.28572	8.09407	5.77047e-16	9.25913e-15	37
C3	PKNOX2	0.672225	0.386162	3595.91	1.27275	7.93281	2.14239e-15	3.17178e-14	41
C3	FZD3	0.786256	0.565008	4146.09	1.26407	8.42803	3.51543e-17	6.27608e-16	34
C3	LAMA1	0.566785	0.348244	2060.54	1.2637	9.82273	8.98788e-23	2.87139e-21	19
C3	OSBPL10	0.663972	0.482023	4228.5	1.25002	3.37185	0.000746658	0.00106892	424
C3	NRP2	0.817922	0.587709	4940.08	1.22999	7.84898	4.19444e-15	5.78643e-14	44
C3	LMO4	0.939195	0.802592	16115.7	1.20167	4.68113	2.85303e-06	7.30714e-06	237
C3	SOX2-OT	0.62321	0.314632	5798.5	1.19469	2.86117	0.00422082	0.0051654	496
C3	LY6E	0.715513	0.519147	3733.1	1.19456	5.94471	2.76945e-09	1.35569e-08	124
C3	TCAF1	0.871652	0.660661	6469.76	1.19352	14.3633	8.79062e-47	1.77864e-44	3
C3	NETO2	0.668183	0.496196	3885.8	1.18456	5.20338	1.95694e-07	6.78779e-07	175
C3	MYCN	0.656224	0.43286	2710.11	1.16127	5.10996	3.22233e-07	1.06302e-06	184
C3	ASXL3	0.617652	0.363253	2616.93	1.14774	3.67014	0.000242414	0.000385198	382
C3	PURPL	0.567795	0.383654	3529.56	1.13754	4.94454	7.63256e-07	2.29355e-06	202
C3	GLTP	0.542361	0.368478	1726.28	1.13057	5.55276	2.81187e-08	1.15325e-07	148
C3	APBA2	0.608725	0.416221	2519.35	1.12628	7.15132	8.59476e-13	7.45289e-12	70
C3	ZFP36L1	0.825164	0.609156	6778.64	1.11835	5.79497	6.83331e-09	3.19063e-08	130
C3	NPC1	0.509348	0.363127	1796	1.11752	6.318	2.64976e-10	1.53181e-09	105
C3	HOXB7	0.656729	0.40163	3047.02	1.10897	5.0624	4.14004e-07	1.33671e-06	188
C3	CENPV	0.97204	0.801045	14206.4	1.10462	6.7338	1.6529e-11	1.14012e-10	88
C3	DCXR	0.839313	0.631271	4899.4	1.09788	7.68406	1.54126e-14	1.90927e-13	49
C3	TMSB15A	0.955196	0.737667	10793.2	1.09656	5.78898	7.08157e-09	3.28131e-08	131
C3	GREB1	0.628937	0.436957	2939.48	1.09144	4.5114	6.44e-06	1.51515e-05	258
C3	TMEM97	0.895065	0.67546	7288.25	1.08391	4.967	6.7995e-07	2.06365e-06	200
C3	PLCB4	0.711302	0.569649	5348.87	1.07272	4.65425	3.25164e-06	8.12241e-06	243
C3	ENOSF1	0.623547	0.445652	2493.9	1.06271	8.67437	4.15848e-18	8.41399e-17	30
C3	ITGA4	0.626579	0.335033	2946.35	1.06109	4.36569	1.2672e-05	2.78692e-05	276
C3	CRTAP	0.723261	0.532274	3169.67	1.05743	8.81844	1.16065e-18	2.54628e-17	27
C3	FASN	0.762506	0.590803	4323.11	1.05201	5.43327	5.53291e-08	2.09905e-07	160
C3	TYMS	0.878895	0.607316	8124.71	1.05174	6.73048	1.691e-11	1.1533e-10	89
C3	ELOVL6	0.797541	0.60602	5182.63	1.05014	7.43117	1.07642e-13	1.12653e-12	58
C3	HOXB-AS3	0.719218	0.392475	5099.39	1.04072	3.05934	0.00221826	0.0028771	468
C3	MCM2	0.540003	0.373704	1949.35	1.04004	3.68574	0.000228039	0.000364263	380
C3	RIC8B	0.595755	0.441304	2414.58	1.03877	7.73427	1.03998e-14	1.37232e-13	46
C3	GDF11	0.623716	0.440719	2502.41	1.03785	5.52915	3.21788e-08	1.29355e-07	151
C3	GINS2	0.718713	0.467768	3664.38	1.02523	5.12795	2.92915e-07	9.87774e-07	180
C3	FKBP10	0.780192	0.64862	5178.73	1.01606	3.72529	0.000195091	0.00031748	373
C3	ARPC1B	0.82028	0.607734	5585.78	1.0158	4.91821	8.73381e-07	2.54876e-06	208
C3	PABPC1	0.998147	0.942349	39631.5	1.00289	4.32257	1.5422e-05	3.31955e-05	282
C4	NTN5	0.583462	0.0201309	578.557	5.58851	9.55266	1.26405e-21	1.87543e-20	49
C4	NEUROG1	0.838485	0.0552463	1886	5.03244	12.6418	1.24125e-36	6.44562e-35	14
C4	SUSD2	0.621329	0.0351854	877.371	4.60382	8.31077	9.50811e-17	8.32818e-16	83
C4	CTXND1	0.690881	0.0452333	991.043	4.51219	8.67787	4.03237e-18	3.96153e-17	74
C4	FAM110A	0.880216	0.110318	1898.78	4.42424	14.6081	2.4926e-48	3.62423e-46	5
C4	EYA2	0.904946	0.104156	3471.66	4.35943	11.9238	8.89182e-33	3.23218e-31	20
C4	PRMT8	0.518547	0.040717	464.891	4.09569	8.32689	8.29939e-17	7.35812e-16	82
C4	C2orf91	0.507728	0.0290236	489.954	4.06724	7.73639	1.0228e-14	6.69887e-14	111
C4	DCC	0.9034	0.18657	5639.74	4.00245	14.6828	8.3145e-49	1.51116e-46	4
C4	EBF2	0.695518	0.0418023	1278.39	3.94964	7.21126	5.54365e-13	2.96341e-12	136
C4	NEUROD4	0.689335	0.0483143	1090.14	3.94602	7.24116	4.44848e-13	2.43161e-12	133
C4	RASD1	0.578825	0.0651892	941.369	3.91552	8.11258	4.95581e-16	3.77559e-15	95
C4	INSM1	0.64915	0.0730666	1540.23	3.84863	5.27762	1.30873e-07	3.4102e-07	279
C4	ONECUT1	0.878671	0.0899415	3074.68	3.81794	6.14009	8.24731e-10	2.95359e-09	203
C4	HES6	0.99459	0.491055	8477.14	3.8003	22.7989	4.70531e-115	3.42076e-112	1
C4	HES5	0.559505	0.108812	1541.33	3.67035	3.06112	0.00220512	0.00269432	595
C4	NEUROD1	0.832303	0.0719462	3840.74	3.43195	3.92601	8.63681e-05	0.000135908	462
C4	MCTP1	0.695518	0.172076	1977.81	3.43066	6.83143	8.40745e-12	3.99491e-11	153
C4	DLL3	0.912674	0.235655	3219.08	3.40493	9.67714	3.7713e-22	5.83348e-21	47
C4	GADD45G	0.731839	0.140251	1194.2	3.35464	13.9464	3.30808e-44	4.00829e-42	6
C4	PTX3	0.658423	0.13486	1941.27	3.33564	6.80337	1.02197e-11	4.76263e-11	156
C4	POU4F1	0.714065	0.0734867	2212.11	3.27273	5.10798	3.25613e-07	7.91709e-07	299
C4	ADARB2	0.55255	0.201765	1853.13	3.22648	11.583	5.02694e-31	1.74028e-29	21
C4	PRDM12	0.832303	0.128593	1353.74	3.14399	11.0695	1.764e-28	5.1297e-27	25
C4	ONECUT2	0.757342	0.121766	1440.32	3.1124	8.41399	3.96289e-17	3.64686e-16	79
C4	ACTN3	0.537094	0.0680951	459.554	3.10674	9.41112	4.90856e-21	6.48823e-20	55
C4	MUSTN1	0.792117	0.212863	3383.68	3.06646	6.70774	1.97658e-11	8.92529e-11	161
C4	IGSF11	0.5966	0.10216	684.728	3.01627	12.3879	3.03797e-35	1.38038e-33	16
C4	KLHDC8A	0.565688	0.0625284	394.995	2.99483	9.68948	3.34227e-22	5.28224e-21	46
C4	SEPTIN4	0.506182	0.0917971	564.1	2.97221	12.0508	1.92186e-33	7.76216e-32	18
C4	TRHDE	0.653787	0.126947	2500.41	2.90425	4.46787	7.90018e-06	1.50352e-05	382
C4	STBD1	0.602782	0.115219	765.072	2.85868	9.48641	2.3912e-21	3.21926e-20	54
C4	NDST3	0.731839	0.155341	3633.92	2.85117	7.10704	1.18555e-12	6.15639e-12	140
C4	PARM1	0.656878	0.102545	932.541	2.82627	6.86346	6.721e-12	3.25745e-11	150
C4	IGFBPL1	0.824575	0.230788	1450.01	2.82617	9.81607	9.60115e-23	1.66191e-21	42
C4	PPP1R17	0.656878	0.122186	3816.38	2.81879	3.30665	0.000944177	0.00123902	554
C4	GALNT18	0.861669	0.261282	2331.88	2.80102	11.3701	5.89026e-30	1.86183e-28	23
C4	RGS16	0.714065	0.224101	1719.56	2.77904	7.32057	2.46918e-13	1.41346e-12	127
C4	XKR7	0.509274	0.0647341	507.697	2.76807	5.57866	2.42385e-08	7.07686e-08	249
C4	DPYD	0.900309	0.336134	4168.68	2.71871	13.1307	2.19674e-39	1.59703e-37	10
C4	MDGA1	0.767388	0.1691	1071.99	2.69661	10.4958	9.02799e-26	2.05105e-24	32
C4	GRIA2	0.5966	0.118755	1257.02	2.69288	7.06464	1.61034e-12	8.30294e-12	141
C4	MYO16	0.636785	0.112733	1007.56	2.65623	9.73141	2.21496e-22	3.57839e-21	45
C4	FRMD5	0.912674	0.484718	7247.25	2.64069	8.57182	1.01862e-17	9.74393e-17	76
C4	TRIM9	0.782844	0.262788	1637.27	2.63288	13.4546	2.89152e-41	2.33571e-39	9
C4	LINC01198	0.683926	0.165354	1147.83	2.58273	8.14442	3.81103e-16	2.97916e-15	93
C4	LRP5L	0.564142	0.116059	441.661	2.5683	8.23708	1.76462e-16	1.44144e-15	89
C4	COLGALT2	0.731066	0.198193	1006.48	2.54519	7.51611	5.6431e-14	3.41878e-13	120
C4	GFRA1	0.880216	0.254245	1989.88	2.52369	9.51221	1.86648e-21	2.66065e-20	51
C4	KIRREL3	0.762751	0.142842	2255.92	2.44284	6.42258	1.33981e-10	5.41135e-10	180
C4	SRRM4	0.94745	0.347723	3935.24	2.43488	10.0075	1.41332e-23	2.50606e-22	41
C4	ZNF385A	0.660742	0.175507	769.229	2.4146	9.25645	2.11345e-20	2.6042e-19	59
C4	VASH2	0.74034	0.264783	1219.2	2.41092	6.46255	1.02955e-10	4.25274e-10	176
C4	MYBL1	0.550232	0.145258	518.035	2.39783	12.3316	6.12411e-35	2.61896e-33	17
C4	CBFA2T2	0.950541	0.525365	4162.9	2.39297	15.1653	5.99974e-52	1.45394e-49	3
C4	SIX1	0.731066	0.0783531	1144.25	2.38938	3.21241	0.00131626	0.00168176	569
C4	NTN1	0.570325	0.129013	690.783	2.37763	6.27317	3.53768e-10	1.29893e-09	198
C4	BASP1-AS1	0.707883	0.155901	1588.92	2.33456	6.34917	2.16477e-10	8.32693e-10	189
C4	TAGLN3	0.910355	0.275496	4526.62	2.29451	4.9613	7.00247e-07	1.59901e-06	318
C4	HEYL	0.622875	0.163183	599.535	2.29122	6.18026	6.39977e-10	2.31474e-09	201
C4	ACSF2	0.504637	0.147323	539.603	2.27836	8.7309	2.52644e-18	2.551e-17	72
C4	AC119674.1	0.521638	0.155796	730.478	2.26868	9.01123	2.0376e-19	2.31458e-18	64
C4	NHLH1	0.809892	0.0907118	1938.44	2.19066	4.11845	3.81423e-05	6.33092e-05	438
C4	SMOC1	0.557187	0.167629	1042.46	2.14321	4.53917	5.64758e-06	1.11268e-05	369
C4	GKAP1	0.592736	0.239506	857.874	2.13875	9.31903	1.17411e-20	1.49751e-19	57
C4	HECW2	0.918083	0.412562	3099	2.13519	12.4204	2.02421e-35	9.81067e-34	15
C4	CLVS1	0.631376	0.238385	859.306	2.12086	9.49316	2.24133e-21	3.07443e-20	53
C4	ZBTB16	0.680062	0.1858	1045.13	2.11087	7.63077	2.33351e-14	1.47518e-13	115
C4	TFAP2B	0.978362	0.477786	6449.32	2.09598	10.1379	3.752e-24	6.99412e-23	39
C4	ZC3H12C	0.731066	0.252214	1051.59	2.07219	8.19227	2.56347e-16	2.04796e-15	91
C4	CLPTM1L	0.842349	0.546616	2606.06	2.06966	6.44486	1.15708e-10	4.69944e-10	179
C4	RCOR2	0.829212	0.345447	1372.22	2.05482	8.70361	3.21477e-18	3.20156e-17	73
C4	RAPGEF5	0.688563	0.23653	1391.41	2.03683	6.38386	1.72684e-10	6.82291e-10	184
C4	PCDH15	0.568779	0.126317	1368.17	1.98252	4.8008	1.58032e-06	3.42953e-06	335
C4	CCBE1	0.5	0.122396	761.938	1.98122	4.10829	3.98605e-05	6.57111e-05	441
C4	SESN3	0.965224	0.637048	4546.97	1.974	12.8088	1.46368e-37	9.67357e-36	11
C4	PLXNA1	0.631376	0.234254	622.086	1.95671	7.48225	7.30618e-14	4.35376e-13	122
C4	SNCAIP	0.536321	0.147008	494.647	1.95049	5.64294	1.67172e-08	5.08511e-08	239
C4	CACNA1A	0.685471	0.272345	2746.72	1.94284	5.33211	9.70782e-08	2.61392e-07	270
C4	EPHA6	0.642968	0.264783	1617.09	1.93455	8.29967	1.04398e-16	9.03537e-16	84
C4	ELAVL3	0.644513	0.212548	2256.82	1.93316	5.33234	9.6954e-08	2.61392e-07	269
C4	EPHB2	0.708655	0.262647	921.256	1.92817	6.66531	2.64106e-11	1.17076e-10	164
C4	AC004540.2	0.540185	0.162798	594.906	1.92694	10.0466	9.50472e-24	1.72748e-22	40
C4	THSD7B	0.619011	0.136645	5684.75	1.92683	2.66033	0.00780648	0.00869113	653
C4	RHBDL3	0.644513	0.203165	856.081	1.92472	6.40316	1.52189e-10	6.04598e-10	183
C4	RAB11FIP4	0.515456	0.189406	556.13	1.92089	10.3645	3.59775e-25	7.06908e-24	37
C4	SUSD6	0.547141	0.178098	530.013	1.9168	11.4929	1.43231e-30	4.73313e-29	22
C4	PPM1E	0.920402	0.521689	4138.17	1.91564	7.74835	9.30944e-15	6.26111e-14	108
C4	GLCE	0.73493	0.350944	1256.04	1.90884	10.9319	8.11394e-28	2.16904e-26	27
C4	RASSF3	0.75425	0.342821	1268.08	1.907	12.0247	2.63401e-33	1.00786e-31	19
C4	AP000787.1	0.731066	0.264678	930.766	1.90148	7.76435	8.20671e-15	5.57596e-14	107
C4	STXBP5L	0.768161	0.293527	1923.22	1.89191	5.1912	2.08938e-07	5.23786e-07	290
C4	ZEB1	0.928903	0.478451	4219.27	1.88817	6.67637	2.4493e-11	1.09242e-10	163
C4	EYA1	0.83153	0.384238	2990.89	1.88247	6.8609	6.84274e-12	3.29448e-11	151
C4	ELOVL2	0.567233	0.176977	579.249	1.87869	4.88335	1.04299e-06	2.31881e-06	327
C4	SEMA6B	0.556414	0.209992	575.406	1.87528	5.76878	7.98476e-09	2.56855e-08	226
C4	ACAP3	0.666924	0.253335	780.856	1.86963	7.57118	3.6985e-14	2.27865e-13	118
C4	CA11	0.727202	0.281868	953.03	1.86374	6.49945	8.06144e-11	3.38767e-10	173
C4	EBF1	0.933539	0.311452	5428	1.86054	5.99416	2.04544e-09	7.04755e-09	211
C4	TOX3	0.804482	0.348808	1509.5	1.83383	7.60803	2.7831e-14	1.74424e-13	116
C4	NFASC	0.536321	0.150054	612.683	1.8261	4.93015	8.21659e-07	1.86089e-06	321
C4	BASP1	0.999227	0.870497	17850	1.81947	7.67031	1.71583e-14	1.09422e-13	114
C4	SDCCAG8	0.919629	0.569303	2807.01	1.80732	12.6877	6.91772e-37	3.8686e-35	13
C4	PKDCC	0.772798	0.347583	1285.25	1.80087	7.91051	2.56347e-15	1.86364e-14	100
C4	CDC25B	0.539413	0.211147	622.301	1.77595	8.03508	9.35216e-16	7.0093e-15	97
C4	GFRA2	0.565688	0.197878	732.708	1.76412	6.68173	2.36144e-11	1.05973e-10	162
C4	TMEM169	0.738022	0.268039	908.584	1.75779	6.1269	8.96095e-10	3.19344e-09	204
C4	PCBP4	0.972952	0.571123	3892.77	1.75292	6.71201	1.91958e-11	8.72208e-11	160
C4	TRMT9B	0.895672	0.362532	2417.88	1.75227	10.9292	8.35392e-28	2.16904e-26	28
C4	RNF165	0.881762	0.403004	1849.47	1.74947	8.87631	6.91164e-19	7.38936e-18	68
C4	MREG	0.547913	0.195148	706.824	1.73877	5.72771	1.01796e-08	3.17622e-08	233
C4	FMN2	0.691654	0.259847	1573.93	1.72565	5.86223	4.56686e-09	1.51603e-08	219
C4	DNAJC12	0.544822	0.190981	652.344	1.71817	4.26123	2.03307e-05	3.51914e-05	420
C4	TRIM36	0.632148	0.246403	730.007	1.71304	10.33	5.15345e-25	9.85936e-24	38
C4	CPPED1	0.645286	0.278052	844.983	1.69782	7.42791	1.10326e-13	6.46832e-13	124
C4	KALRN	0.962906	0.652032	7419.58	1.68515	13.9201	4.78333e-44	4.96783e-42	7
C4	EYS	0.540958	0.21962	1182.05	1.68344	6.29925	2.99083e-10	1.10935e-09	196
C4	ZHX3	0.708655	0.330427	1097.91	1.6671	8.78012	1.63303e-18	1.69601e-17	70
C4	RASGEF1B	0.581917	0.214753	742.407	1.6657	7.31503	2.57324e-13	1.46152e-12	128
C4	AGAP3	0.737249	0.337325	969.237	1.64432	8.25599	1.50652e-16	1.27353e-15	86
C4	SPSB4	0.872488	0.446382	2537.68	1.64266	8.24689	1.62568e-16	1.35847e-15	87
C4	ELAVL2	0.88949	0.349823	2409.3	1.6425	5.74073	9.42698e-09	2.97974e-08	230
C4	ZNF385D	0.605873	0.216924	1277.55	1.64227	4.38294	1.17089e-05	2.14417e-05	397
C4	E2F1	0.563369	0.250289	731.582	1.63916	7.3473	2.02254e-13	1.16697e-12	126
C4	EPB41	0.968315	0.704863	4697.83	1.63855	10.977	4.93047e-28	1.37864e-26	26
C4	HOXB-AS1	0.693972	0.245282	884.376	1.61924	5.6895	1.27414e-08	3.90842e-08	237
C4	DCX	0.890263	0.324021	2549.17	1.6147	4.72086	2.34855e-06	4.92045e-06	347
C4	PPM1L	0.880989	0.494661	2795.16	1.58751	8.11185	4.98565e-16	3.77559e-15	96
C4	ST6GALNAC5	0.854714	0.394041	2834.33	1.58439	6.94462	3.79487e-12	1.90267e-11	145
C4	SRGAP3	0.878671	0.446627	2427.54	1.58385	6.93153	4.16323e-12	2.07306e-11	146
C4	CRYBG3	0.540185	0.231943	585.219	1.53998	10.3724	3.31232e-25	6.68905e-24	36
C4	NLGN1	0.918083	0.619683	6163.06	1.53345	8.87297	7.12214e-19	7.50405e-18	69
C4	PLPP3	0.784389	0.384588	1413.35	1.52733	7.86556	3.67461e-15	2.56869e-14	104
C4	BTG2	0.598145	0.195113	655.504	1.52323	5.42322	5.85358e-08	1.63675e-07	260
C4	TACC2	0.828439	0.454784	1569.27	1.52029	6.63192	3.3134e-11	1.45111e-10	166
C4	TPT1-AS1	0.825348	0.496411	1709.84	1.51389	13.4738	2.23183e-41	2.02818e-39	8
C4	FUT8	0.780526	0.474775	1995.71	1.51118	9.52966	1.57804e-21	2.29447e-20	50
C4	SYT4	0.717929	0.206491	2024	1.50936	2.87444	0.00404739	0.00472304	623
C4	PHLDA1	0.744204	0.364423	1682.57	1.5011	6.7738	1.25446e-11	5.77209e-11	158
C4	SLC12A2	0.747295	0.394952	1174.08	1.47629	9.65831	4.53282e-22	6.86533e-21	48
C4	RAB8B	0.819165	0.49312	1638.2	1.474	9.05781	1.33099e-19	1.58628e-18	61
C4	TUBB3	0.999227	0.867661	19548.4	1.46637	6.35382	2.10026e-10	8.16518e-10	187
C4	ROBO2	0.974498	0.675874	12763.4	1.45084	8.60193	7.83897e-18	7.59857e-17	75
C4	TP53I11	0.709428	0.340756	869.346	1.4455	10.7022	9.93975e-27	2.40873e-25	30
C4	FMNL2	0.953632	0.689773	4597.5	1.44386	9.33746	9.86741e-21	1.281e-19	56
C4	PHF6	0.978362	0.756433	5172.04	1.43836	9.00405	2.17545e-19	2.43315e-18	65
C4	ISL1	0.796754	0.30459	2855.84	1.432	3.51047	0.000447312	0.000607842	535
C4	ZBTB18	0.75425	0.298253	1012.75	1.43148	6.99139	2.72169e-12	1.37408e-11	144
C4	CRABP1	0.932767	0.747365	16060.3	1.42102	4.14522	3.39486e-05	5.7131e-05	432
C4	CNTNAP3B	0.576507	0.246088	791.03	1.4173	5.6543	1.56487e-08	4.78007e-08	238
C4	NID1	0.716383	0.362987	1133.44	1.41729	6.22002	4.97093e-10	1.80693e-09	200
C4	BCL7A	0.896445	0.537058	2143.35	1.41648	7.28452	3.22818e-13	1.79152e-12	131
C4	MEF2C-AS1	0.508501	0.187025	544.328	1.41263	5.38066	7.42114e-08	2.04362e-07	264
C4	NIN	0.802937	0.490705	1824.76	1.40395	7.51447	5.71408e-14	3.43317e-13	121
C4	AC092691.1	0.806028	0.451143	3102.72	1.39869	7.03425	2.0034e-12	1.02568e-11	142
C4	ACVR2A	0.785935	0.435283	1406.38	1.39864	8.20281	2.34837e-16	1.89696e-15	90
C4	PDLIM4	0.761206	0.415187	1284.75	1.39586	6.88266	5.87447e-12	2.86627e-11	149
C4	AC048341.1	0.575734	0.263873	646.624	1.39447	10.4593	1.32764e-25	2.8388e-24	34
C4	ARHGAP28	0.780526	0.427826	1540.72	1.38721	12.7653	2.56283e-37	1.55265e-35	12
C4	CKB	0.993045	0.855933	10273.3	1.3867	9.06652	1.22879e-19	1.48889e-18	60
C4	AL445623.2	0.636785	0.179043	835.163	1.38533	2.97623	0.00291812	0.00352404	602
C4	SCN8A	0.74575	0.361377	1165.08	1.38461	5.56983	2.54987e-08	7.41503e-08	250
C4	NUAK1	0.776662	0.359486	1425.94	1.37953	3.12632	0.00177008	0.0022187	580
C4	ZNF503	0.637558	0.234359	859.658	1.37866	4.16862	3.06449e-05	5.19116e-05	428
C4	SDK1	0.829985	0.549417	8619.51	1.36187	3.54514	0.000392399	0.000540291	528
C4	TIAM2	0.88949	0.596261	2654.27	1.3596	10.3928	2.67273e-25	5.55163e-24	35
C4	AC015878.1	0.567233	0.178728	603.64	1.35949	3.92152	8.79924e-05	0.000138165	463
C4	RPS27L	0.998454	0.891083	11710.2	1.35704	7.67899	1.60354e-14	1.03166e-13	113
C4	ADAMTS5	0.522411	0.200399	805.111	1.3565	3.80774	0.000140244	0.000211529	482
C4	TFDP2	0.982998	0.789168	5706.5	1.354	11.2433	2.49962e-29	7.57176e-28	24
C4	UBE2C	0.720247	0.50723	5184.04	1.35117	4.50761	6.55613e-06	1.28126e-05	372
C4	FGD6	0.796754	0.444351	1428.18	1.34971	6.65399	2.85255e-11	1.25685e-10	165
C4	GREB1L	0.945131	0.562721	6491.16	1.34878	4.65127	3.29891e-06	6.83279e-06	351
C4	LZTS1	0.537094	0.226237	566.132	1.34657	5.16705	2.37817e-07	5.90079e-07	293
C4	SETBP1	0.906491	0.59269	3376.8	1.34277	7.22168	5.13496e-13	2.76527e-12	135
C4	WFIKKN1	0.738794	0.310472	1406.81	1.33534	3.73892	0.000184814	0.000270205	497
C4	SCML2	0.584235	0.274376	731.452	1.3325	6.59569	4.23285e-11	1.81016e-10	170
C4	LIMD2	0.937403	0.639919	2715.81	1.33203	5.89921	3.65247e-09	1.22933e-08	216
C4	CRPPA	0.554096	0.237195	673.681	1.32541	5.0096	5.45434e-07	1.27093e-06	312
C4	TMEM164	0.633694	0.341841	864.466	1.32355	5.8847	3.98787e-09	1.33603e-08	217
C4	WDR7	0.733385	0.425025	1231.9	1.32279	5.8495	4.93047e-09	1.6293e-08	220
C4	CORO2A	0.617465	0.333018	976.901	1.31122	5.16964	2.34545e-07	5.83953e-07	292
C4	TCERG1L	0.542504	0.266464	1056.38	1.29989	4.56378	5.02395e-06	1.00895e-05	362
C4	CCNJL	0.642195	0.335539	857.143	1.29686	6.62784	3.40632e-11	1.48287e-10	167
C4	SOGA3	0.748068	0.360991	1140.56	1.29053	4.89677	9.74244e-07	2.17931e-06	325
C4	SOBP	0.738022	0.397122	1497.96	1.28939	4.77513	1.79587e-06	3.83999e-06	340
C4	HPS1	0.614374	0.32164	705.466	1.28741	7.03063	2.05601e-12	1.04526e-11	143
C4	UBE2S	0.977589	0.818647	9364.42	1.27328	5.50994	3.58951e-08	1.02336e-07	255
C4	PTPRD	0.971406	0.76256	8578.17	1.27033	5.62134	1.89479e-08	5.6922e-08	242
C4	IGDCC3	0.98068	0.681336	6830.12	1.2672	6.32378	2.55248e-10	9.66487e-10	192
C4	CIT	0.599691	0.352554	1277.58	1.26718	8.1384	4.0053e-16	3.09772e-15	94
C4	CMTM7	0.75966	0.392186	1027.17	1.26375	7.90222	2.73985e-15	1.97215e-14	101
C4	RHOU	0.614374	0.277037	973.813	1.26042	4.28477	1.82929e-05	3.20456e-05	415
C4	STMN3	0.703246	0.380877	1136.93	1.25891	5.77397	7.74271e-09	2.50175e-08	225
C4	KIAA0408	0.653014	0.248888	685.116	1.25827	4.45738	8.29657e-06	1.57073e-05	384
C4	GNG4	0.823802	0.430207	1811.66	1.25601	8.45616	2.76325e-17	2.57549e-16	78
C4	AFAP1	0.787481	0.428456	1905.64	1.25506	7.60294	2.89484e-14	1.79876e-13	117
C4	EFS	0.582689	0.277807	590.22	1.23852	9.29622	1.45522e-20	1.82405e-19	58
C4	DOK5	0.511592	0.20187	661.935	1.23738	3.15968	0.00157942	0.00199001	577
C4	FOXN2	0.686244	0.363127	956.142	1.23411	7.79018	6.69121e-15	4.63286e-14	105
C4	HOXB6	0.594281	0.32346	1071.36	1.2333	3.3993	0.000675582	0.000897894	547
C4	PAX3	0.826121	0.348563	2916.59	1.23072	3.8826	0.000103347	0.000159858	470
C4	FBXL7	0.955178	0.740714	7666.22	1.23053	4.99392	5.91645e-07	1.36983e-06	314
C4	NUDT11	0.673879	0.368309	851.655	1.22688	7.9816	1.44447e-15	1.06074e-14	99
C4	C3orf14	0.675425	0.348458	962.925	1.22624	4.12084	3.775e-05	6.30903e-05	435
C4	TOB1	0.581917	0.269439	544.143	1.21363	4.0833	4.44005e-05	7.2865e-05	443
C4	THSD7A	0.599691	0.376151	3340.26	1.21314	2.81657	0.00485395	0.00558358	632
C4	HOXC4	0.508501	0.215384	497.981	1.20743	5.6386	1.71438e-08	5.19315e-08	240
C4	SVIL	0.916538	0.649197	3357.57	1.20446	9.02558	1.78745e-19	2.06267e-18	63
C4	COTL1	0.989181	0.776354	7551.55	1.2006	7.71633	1.19728e-14	7.77165e-14	112
C4	EPM2A	0.554096	0.282148	707.139	1.1998	5.49744	3.85341e-08	1.09431e-07	256
C4	FAM102B	0.554096	0.306971	830.747	1.19186	6.38052	1.76483e-10	6.93529e-10	185
C4	MLLT3	0.897218	0.538529	3374.94	1.18735	3.95111	7.77892e-05	0.000123748	457
C4	SNAP25-AS1	0.521638	0.217834	538.569	1.18702	5.71212	1.11575e-08	3.45169e-08	235
C4	CRNDE	0.61051	0.331338	889.464	1.18613	4.31827	1.57257e-05	2.79526e-05	409
C4	PIMREG	0.558733	0.361972	1319.91	1.18579	4.56694	4.94889e-06	9.99401e-06	360
C4	ADAMTS19	0.715611	0.358926	1691.82	1.17544	4.33727	1.44264e-05	2.58326e-05	406
C4	PECR	0.51932	0.239821	464.152	1.17216	6.31125	2.76794e-10	1.03194e-09	195
C4	HOXB9	0.950541	0.601372	3851.18	1.17028	7.29549	2.97565e-13	1.66407e-12	130
C4	CCDC160	0.546368	0.244547	730.879	1.16333	3.66404	0.000248266	0.000349109	517
C4	CLCN5	0.724884	0.375276	1032.02	1.15845	6.48875	8.65536e-11	3.61635e-10	174
C4	PHF21B	0.85085	0.515737	1927.36	1.15061	6.60306	4.02748e-11	1.73253e-10	169
C4	TSPAN14	0.802164	0.50814	1508.13	1.14698	7.12881	1.01244e-12	5.33363e-12	138
C4	GNG2	0.858578	0.476806	2119.22	1.14429	3.72685	0.000193891	0.000282413	499
C4	MIB1	0.901082	0.690404	2938.09	1.13569	9.79593	1.17216e-22	1.98176e-21	43
C4	ARHGEF10L	0.588099	0.328222	786.575	1.13539	5.74502	9.19106e-09	2.91786e-08	229
C4	C15orf61	0.547913	0.277247	613.911	1.12984	5.08354	3.70458e-07	8.77273e-07	307
C4	FYN	0.959042	0.804572	4971.62	1.12932	9.50747	1.95361e-21	2.7313e-20	52
C4	SCML1	0.663833	0.324546	843.105	1.12265	5.23429	1.65621e-07	4.19534e-07	287
C4	SRRM3	0.55255	0.224871	662.693	1.12069	3.83297	0.000126603	0.000193363	476
C4	AC233296.1	0.88408	0.524315	4224.88	1.11908	4.20015	2.66741e-05	4.56405e-05	424
C4	PTPRF	0.830757	0.551273	1620.87	1.11763	5.93753	2.89345e-09	9.82961e-09	214
C4	HOXC6	0.573416	0.250674	564.463	1.11006	2.08957	0.0366562	0.0378594	703
C4	LSAMP	0.97527	0.862024	17283	1.1071	6.8226	8.94065e-12	4.1967e-11	154
C4	HOXB7	0.835394	0.435003	1544.96	1.1057	7.89213	2.97079e-15	2.11741e-14	102
C4	SHF	0.619784	0.350909	798.147	1.10247	5.41368	6.17428e-08	1.71325e-07	262
C4	ARHGEF9	0.820711	0.488499	1333.46	1.09689	10.4659	1.23849e-25	2.72844e-24	33
C4	FBXO10	0.580371	0.312817	704.416	1.09543	7.30022	2.87295e-13	1.6191e-12	129
C4	FAM126A	0.782844	0.507265	1603.08	1.09498	4.44385	8.83626e-06	1.66424e-05	386
C4	SAP30	0.83153	0.565312	1960.04	1.09403	5.09744	3.44283e-07	8.3154e-07	301
C4	PREX2	0.847759	0.405069	1899.69	1.09247	3.77659	0.000158992	0.000234934	492
C4	ATP9A	0.595827	0.319994	686.393	1.09187	5.76469	8.18085e-09	2.62003e-08	227
C4	CDK14	0.951314	0.726149	7312.78	1.08787	4.3907	1.12986e-05	2.07951e-05	395
C4	HMGB2	0.876352	0.768302	9461.38	1.08154	3.65155	0.000260658	0.000365122	519
C4	APBA2	0.732612	0.4419	1281.49	1.08153	8.40647	4.22542e-17	3.83985e-16	80
C4	TIMM50	0.809892	0.529321	1534.71	1.07981	9.78555	1.29882e-22	2.146e-21	44
C4	TSPAN9	0.57728	0.310402	633.776	1.077	7.43798	1.02238e-13	6.04285e-13	123
C4	BID	0.73493	0.465252	1266.38	1.07579	5.2444	1.56791e-07	3.99954e-07	285
C4	H1FX	0.972179	0.856948	6903.73	1.07277	4.49457	6.97103e-06	1.34873e-05	375
C4	PIK3R3	0.867079	0.588244	2219.63	1.06935	16.5727	1.09704e-61	3.98773e-59	2
C4	DNM1	0.680062	0.411826	981.288	1.06914	5.13039	2.89146e-07	7.10165e-07	296
C4	USP47	0.921947	0.748941	3792.17	1.06729	5.30017	1.15697e-07	3.10375e-07	271
C4	CCNB2	0.758887	0.498232	2224.51	1.06482	3.84959	0.000118315	0.00018185	473
C4	GPC2	0.680835	0.357946	863.823	1.06316	5.19939	1.99942e-07	5.02969e-07	289
C4	CRABP2	0.990726	0.784441	15591	1.06188	4.78854	1.68e-06	3.62422e-06	337
C4	NUF2	0.569552	0.391801	1353.51	1.06029	4.04758	5.17507e-05	8.43559e-05	446
C4	STMN1	1	0.98211	30429.6	1.05182	3.02827	0.0024596	0.00298519	599
C4	TTC5	0.544049	0.32185	645.327	1.04192	5.39936	6.68791e-08	1.84871e-07	263
C4	ELAVL4	0.861669	0.240661	2486.06	1.03479	2.23182	0.0256268	0.0269619	691
C4	PHC2	0.871716	0.554634	1997.62	1.03388	5.29404	1.19646e-07	3.17455e-07	274
C4	HMGN2	0.996136	0.911459	16927.8	1.02713	4.96091	7.01631e-07	1.59901e-06	319
C4	AC004540.1	0.548686	0.267724	587.117	1.02692	4.70613	2.52469e-06	5.27428e-06	348
C4	CHD7	0.960587	0.8142	5205.25	1.02454	8.00091	1.23506e-15	9.16212e-15	98
C4	C9orf16	0.967543	0.776809	4153.33	1.02416	4.97576	6.49914e-07	1.49521e-06	316
C4	PTTG1	0.863215	0.635087	5272.98	1.02164	3.51595	0.00043818	0.000596548	534
C4	MMD	0.781298	0.469769	1233.44	1.01873	8.29079	1.12498e-16	9.62187e-16	85
C4	CRMP1	0.933539	0.67773	2990.77	1.01794	5.28922	1.22841e-07	3.2357e-07	276
C4	NENF	0.666151	0.517803	1454.19	1.01661	2.16138	0.030666	0.0320319	696
C4	KLF13	0.649923	0.401288	1000.42	1.01282	6.26196	3.80162e-10	1.38883e-09	199
C4	KHDRBS2	0.846213	0.537058	2930.32	1.01278	4.47583	7.61156e-06	1.45621e-05	380
C4	EZH2	0.935858	0.71323	3375.16	1.01198	8.89496	5.84386e-19	6.34102e-18	67
C4	PGRMC1	0.959042	0.825123	5470.45	1.0115	5.52148	3.36163e-08	9.62168e-08	254
C4	CENPV	0.985317	0.828239	7218.09	1.00857	5.46876	4.53187e-08	1.28197e-07	257
C4	MAD2L1	0.775116	0.587578	3014.38	1.00459	4.3375	1.44109e-05	2.58326e-05	405
C4	ZNF219	0.63524	0.337885	644.489	1.00186	7.1569	8.25228e-13	4.37913e-12	137
C4	AP000462.1	0.646059	0.320064	1223.54	1.00088	2.73363	0.00626401	0.00708232	643
C4	PRDM5	0.665379	0.409481	1110.48	1.00064	5.26463	1.40474e-07	3.63433e-07	281
C4	PDRG1	0.675425	0.427371	1005.39	1.00007	4.91881	8.70734e-07	1.95983e-06	323
C5	KLHL35	0.673236	0.0335172	1315.45	6.30477	23.7255	1.96948e-124	9.99513e-122	2
C5	NHLH1	0.978385	0.0742469	6279.73	6.0622	14.731	4.07877e-49	8.99989e-48	46
C5	EBF3	0.924984	0.0443714	2881.01	6.03723	14.3983	5.30212e-47	9.96603e-46	54
C5	EPHA5	0.513032	0.0287088	1165.72	6.0006	11.8071	3.58725e-32	3.79277e-31	96
C5	THSD7B	0.9822	0.111689	18308.4	5.77388	11.9112	1.03524e-32	1.16752e-31	90
C5	SNCG	0.991736	0.228574	11972.3	5.615	11.3219	1.02232e-29	9.51975e-29	109
C5	SIX1	0.952956	0.0595743	2803.85	5.57874	12.1798	3.98204e-34	4.75503e-33	85
C5	CNTN2	0.518118	0.0432046	1190.38	5.50151	9.15484	5.44402e-20	2.77672e-19	199
C5	ADAM11	0.661157	0.0490383	1131.22	5.47086	20.9645	1.38398e-97	3.51185e-95	4
C5	HMX1	0.646535	0.0313958	2221.12	5.43514	4.33235	1.47523e-05	2.16695e-05	691
C5	P2RX3	0.884298	0.0584429	2175.51	5.40767	12.9042	4.26452e-38	6.01179e-37	72
C5	PPP1R17	0.994278	0.0981474	7017.32	5.40318	9.76236	1.63312e-22	9.92586e-22	167
C5	VEGFD	0.588684	0.0356032	1025.67	5.35491	13.4056	5.60306e-41	8.48823e-40	67
C5	LINC00331	0.564526	0.0096521	886.641	5.3272	4.24484	2.1875e-05	3.14938e-05	705
C5	HPCA	0.534011	0.0276835	548.461	5.05693	14.658	1.19758e-48	2.58626e-47	47
C5	POU4F1	0.923077	0.0555438	3844.77	5.05239	9.63799	5.52573e-22	3.26082e-21	172
C5	NEUROD1	0.975207	0.0564984	5150.86	5.00982	8.68044	3.94234e-18	1.79439e-17	223
C5	RBFOX3	0.844247	0.113916	2702.47	5.00386	14.654	1.27055e-48	2.68669e-47	48
C5	SCN3A	0.758423	0.050099	1643.27	4.94951	13.5781	5.40052e-42	8.84117e-41	62
C5	SNTG1	0.587413	0.05169	1598.53	4.73064	10.8312	2.44841e-27	1.98811e-26	125
C5	NEUROD4	0.72473	0.0400226	1208.54	4.69635	13.3805	7.85751e-41	1.15585e-39	69
C5	BASP1-AS1	0.928163	0.138205	3600.06	4.68971	16.0502	5.69682e-58	1.86525e-56	31
C5	RGS10	0.985378	0.272981	5705.94	4.66671	19.5344	5.60296e-85	8.12429e-83	7
C5	TRHDE	0.905277	0.107764	4142.18	4.63665	12.0764	1.40732e-33	1.64187e-32	87
C5	TAGLN3	0.994914	0.264531	10375.4	4.63067	14.0608	6.61628e-45	1.15785e-43	58
C5	NDST3	0.951049	0.137463	6721.31	4.62606	14.8313	9.19481e-50	2.07394e-48	45
C5	KIRREL3	0.898284	0.12919	4936.15	4.59966	17.7988	7.21788e-71	4.57884e-69	16
C5	EBF1	0.989193	0.30222	14845.4	4.5674	19.6486	5.94351e-86	1.00544e-83	6
C5	RTN1	0.816275	0.158676	2916.42	4.53453	17.6447	1.11821e-69	6.67635e-68	17
C5	RTN4RL2	0.741894	0.0890963	1217.63	4.52219	16.7899	2.8939e-63	1.17492e-61	25
C5	PCDH15	0.660521	0.116851	3520.6	4.50713	9.8482	6.9784e-23	4.47865e-22	158
C5	SLC9A9	0.800381	0.12127	2249.73	4.47968	9.40938	4.99063e-21	2.7381e-20	185
C5	RPRM	0.560712	0.0640998	890.596	4.46551	7.56223	3.96229e-14	1.34057e-13	300
C5	CACNA1A	0.933249	0.25449	7355.93	4.44153	14.4368	3.03625e-47	5.81471e-46	53
C5	AL596087.2	0.517483	0.0445835	779.829	4.42456	11.9548	6.12635e-33	6.9868e-32	89
C5	SDK1	0.9911	0.537689	26663.3	4.41767	16.784	3.19782e-63	1.24838e-61	26
C5	KCNH7	0.833439	0.138524	3790.19	4.41716	16.9961	8.77095e-65	3.70938e-63	24
C5	KCNB2	0.792753	0.118866	3612.37	4.41347	7.88519	3.14069e-15	1.16343e-14	274
C5	CHST8	0.618563	0.125194	1736.1	4.41189	6.62887	3.38272e-11	9.25461e-11	371
C5	ONECUT1	0.928163	0.0794089	3269.51	4.31508	9.28197	1.6638e-20	8.79559e-20	192
C5	XKR7	0.593134	0.0556852	797.809	4.26303	10.7335	7.08649e-27	5.66361e-26	127
C5	PRKG2	0.51049	0.060635	765.112	4.09297	11.8092	3.49934e-32	3.73877e-31	95
C5	NPR2	0.6548	0.0782068	758.876	4.06314	18.635	1.67174e-77	1.30524e-75	13
C5	EBF2	0.516211	0.045326	1322.98	4.02964	6.44027	1.19257e-10	3.01861e-10	401
C5	ZNF385D	0.717101	0.206901	3545.53	3.99963	8.33073	8.03439e-17	3.32853e-16	245
C5	MYO16	0.691036	0.104547	1718.41	3.98148	16.3343	5.63093e-60	1.97083e-58	29
C5	XKR4	0.902098	0.21818	4564.84	3.94974	18.2076	4.49522e-74	3.04177e-72	15
C5	BTBD17	0.630006	0.0959907	805.751	3.90488	11.5553	6.937e-31	6.83598e-30	103
C5	AL445623.2	0.708201	0.170556	2374.64	3.9016	8.70271	3.24041e-18	1.49501e-17	220
C5	PARM1	0.682772	0.0956371	1388.42	3.90027	9.64193	5.31806e-22	3.15663e-21	171
C5	ANK1	0.518118	0.0634634	678.44	3.88361	15.9819	1.70852e-57	5.41921e-56	32
C5	THSD7A	0.973299	0.353168	9720.06	3.85454	15.8899	7.44408e-57	2.28962e-55	33
C5	RASD1	0.535919	0.0625088	792.09	3.85129	8.0772	6.62716e-16	2.63787e-15	255
C5	AKAP6	0.822632	0.212275	4726.47	3.84174	10.9755	5.01414e-28	4.20608e-27	121
C5	CNTNAP5	0.765416	0.116815	3203.27	3.84039	9.33275	1.03157e-20	5.56936e-20	188
C5	NAV2	0.984743	0.554342	16704	3.83987	15.2781	1.06934e-52	2.78301e-51	39
C5	NEFM	0.904641	0.48607	18987.9	3.7927	7.53031	5.06194e-14	1.69567e-13	303
C5	PLPPR1	0.520661	0.0821312	963.424	3.78122	9.3177	1.18884e-20	6.38453e-20	189
C5	MREG	0.762873	0.179713	1673.71	3.76777	14.1172	2.97684e-45	5.30087e-44	57
C5	CRABP1	0.93007	0.745687	43600.6	3.74722	8.72451	2.67339e-18	1.23903e-17	219
C5	ATP8A1	0.866497	0.239888	2596.26	3.73196	13.8889	7.39805e-44	1.27271e-42	59
C5	FNDC5	0.862683	0.16055	1929.25	3.72765	11.2496	2.32641e-29	2.08965e-28	113
C5	FMN2	0.904005	0.243777	3331.43	3.71957	13.7471	5.30388e-43	8.97239e-42	60
C5	ELAVL2	0.929434	0.342278	5656.07	3.71222	13.5058	1.44514e-41	2.25665e-40	65
C5	SST	0.797839	0.247172	22942.7	3.704	6.10277	1.04243e-09	2.39381e-09	442
C5	INSM1	0.717101	0.0636049	1307.54	3.69139	8.00496	1.19506e-15	4.59465e-15	264
C5	CNTN3	0.501589	0.0609885	594.565	3.63988	10.3462	4.35645e-25	3.09217e-24	143
C5	STBD1	0.645264	0.108047	966.263	3.60869	16.342	4.95759e-60	1.79713e-58	28
C5	ONECUT2	0.73808	0.116568	1783.48	3.60601	9.84766	7.01582e-23	4.47865e-22	159
C5	CDO1	0.789574	0.197002	1430.01	3.59001	16.4585	7.29399e-61	2.742e-59	27
C5	NRN1	0.553719	0.0459977	890.974	3.54489	3.50049	0.000464408	0.00056998	827
C5	PPP1R1A	0.654164	0.2261	1811.64	3.49887	10.1987	2.01036e-24	1.39761e-23	146
C5	PMEL	0.667514	0.269198	3195.32	3.49155	9.80981	1.02162e-22	6.36162e-22	163
C5	OBI1-AS1	0.549905	0.0776057	753.283	3.48069	11.661	2.0162e-31	2.06711e-30	99
C5	TUBB3	1	0.86632	44535.6	3.47365	20.1877	1.25563e-90	2.54892e-88	5
C5	EPB41L3	0.855054	0.302715	4111.13	3.44815	11.0047	3.62673e-28	3.09339e-27	119
C5	EYA2	0.806103	0.101754	2319.86	3.43121	8.53299	1.4261e-17	6.18784e-17	233
C5	SYT4	0.961221	0.187915	4364.09	3.42895	7.09715	1.27352e-12	3.91704e-12	330
C5	SCD5	0.708837	0.180738	1408.39	3.40941	18.8355	3.86676e-79	3.56796e-77	11
C5	MIR137HG	0.794024	0.130851	2054.82	3.38898	8.73179	2.50675e-18	1.16713e-17	218
C5	ELAVL3	0.924348	0.192724	4052.56	3.33374	9.43859	3.77843e-21	2.0843e-20	184
C5	NEFL	0.910998	0.348713	5561.05	3.30201	9.36828	7.37207e-21	4.02293e-20	186
C5	PEX5L	0.582962	0.124876	1135.98	3.27286	7.86952	3.55995e-15	1.29977e-14	278
C5	FAM78B	0.638271	0.131063	1067.93	3.2514	10.4075	2.29171e-25	1.66149e-24	140
C5	GRIA2	0.658614	0.110593	1581.94	3.24323	7.90196	2.74559e-15	1.02833e-14	271
C5	FAM171B	0.817546	0.224261	1599.31	3.20584	14.8451	7.48068e-50	1.76579e-48	43
C5	DCX	0.956135	0.314772	4991.3	3.20088	10.6281	2.2054e-26	1.69582e-25	132
C5	TMEM178B	0.931977	0.402171	6838.18	3.17248	15.7508	6.78128e-56	1.96657e-54	35
C5	EPS8L1	0.640178	0.15659	879.103	3.15684	15.6785	2.12308e-55	5.98591e-54	36
C5	AC004540.2	0.634456	0.153833	986.314	3.14745	18.4292	7.65589e-76	5.55052e-74	14
C5	ANO5	0.503497	0.152277	895.326	3.13547	15.6294	4.59145e-55	1.25955e-53	37
C5	INA	0.824539	0.184451	1935.19	3.12469	7.70882	1.26987e-14	4.42927e-14	291
C5	ADCYAP1	0.524476	0.0658323	682.387	3.10554	5.2261	1.73122e-07	3.07202e-07	572
C5	LRFN5	0.679593	0.205063	2261.88	3.09096	6.9899	2.75081e-12	8.18789e-12	341
C5	DACH1	0.962492	0.379861	8306.14	3.0695	6.60972	3.8504e-11	1.0394e-10	376
C5	ISL1	0.980292	0.289528	5409.72	3.0639	15.0718	2.48274e-51	6.14629e-50	41
C5	BTG2	0.745073	0.182966	1188.32	3.03533	13.3897	6.94394e-41	1.03648e-39	68
C5	GNG3	0.579784	0.149979	1318.99	3.00909	4.90806	9.19808e-07	1.5305e-06	610
C5	NFASC	0.610935	0.142094	1074.17	3.00617	9.62796	6.09256e-22	3.57454e-21	173
C5	BASP1	0.999364	0.869219	28414.5	2.98565	22.2708	7.09592e-110	2.40079e-107	3
C5	RAPGEF5	0.797839	0.225993	2018.94	2.96109	12.2518	1.64388e-34	2.01029e-33	83
C5	EPHA6	0.73363	0.25601	2551.51	2.95779	13.0919	3.66331e-39	5.3118e-38	70
C5	DLL3	0.87794	0.230908	2674.79	2.93304	9.65885	4.5089e-22	2.69208e-21	170
C5	NRXN1	0.927527	0.471327	8654.72	2.90209	11.3779	5.38672e-30	5.10984e-29	107
C5	RHOU	0.835346	0.26142	1840.27	2.8994	14.6515	1.31787e-48	2.72987e-47	49
C5	DPF3	0.509854	0.109744	715.725	2.89059	17.2084	2.29633e-66	1.16539e-64	20
C5	STMN2	0.999364	0.510571	36221.5	2.88491	6.52509	6.79589e-11	1.78238e-10	387
C5	NEUROG1	0.55054	0.0635342	774.774	2.87277	6.62549	3.46091e-11	9.44307e-11	372
C5	HECW2	0.919263	0.40751	4114.79	2.86278	17.528	8.7531e-69	4.93578e-67	18
C5	GADD45G	0.581691	0.142766	979.617	2.86259	9.52554	1.64186e-21	9.31001e-21	179
C5	WFIKKN1	0.870312	0.298932	2517.1	2.85771	7.36845	1.72629e-13	5.56249e-13	315
C5	CADM1	0.996821	0.816044	29572.1	2.8572	17.1529	5.98089e-66	2.75937e-64	22
C5	AP000462.1	0.891291	0.30321	2503.73	2.8491	8.5664	1.06772e-17	4.6915e-17	231
C5	KCNH8	0.845518	0.333439	3696.01	2.84277	15.1321	9.93978e-52	2.52222e-50	40
C5	PNMA2	0.557533	0.0999505	642.291	2.8308	5.9162	3.29465e-09	7.09993e-09	471
C5	SRRM4	0.944692	0.34196	4630.99	2.82233	14.8719	5.01423e-50	1.21177e-48	42
C5	PTX3	0.67705	0.128659	1401.68	2.81454	7.09514	1.2922e-12	3.96249e-12	331
C5	DNAJC12	0.673236	0.180349	981.888	2.79719	8.6864	3.74111e-18	1.71046e-17	222
C5	RHBDL3	0.680229	0.196825	1247.6	2.79187	11.8882	1.36286e-32	1.52011e-31	91
C5	EYA1	0.892562	0.376432	4350.92	2.7694	11.2522	2.2599e-29	2.04804e-28	112
C5	OTUD7A	0.605849	0.18537	1042.76	2.7683	14.4822	1.56905e-47	3.12272e-46	51
C5	C14orf132	0.87794	0.378094	2465.87	2.76045	8.00961	1.15072e-15	4.441e-15	263
C5	TRMT9B	0.870947	0.358648	3640.27	2.75623	12.4053	2.44617e-35	3.10358e-34	80
C5	ZMAT4	0.78576	0.290907	2382.81	2.74471	17.2896	5.6335e-67	3.00947e-65	19
C5	ELAVL4	0.955499	0.229317	5062.92	2.73769	5.747	9.08392e-09	1.85891e-08	496
C5	GFRA1	0.81691	0.251591	2018.8	2.73068	9.23231	2.64851e-20	1.37155e-19	196
C5	PREX1	0.77686	0.270683	1473.88	2.72178	10.9858	4.47327e-28	3.78364e-27	120
C5	PCBP4	0.975842	0.566999	5910.12	2.70571	10.7269	7.60889e-27	6.01694e-26	128
C5	MAPK8IP1	0.654164	0.19976	1057.82	2.7005	9.60271	7.78715e-22	4.51654e-21	175
C5	ZNF385A	0.609663	0.173561	859.546	2.69514	11.6072	3.7881e-31	3.80685e-30	101
C5	MDGA1	0.661157	0.169106	1012.1	2.68963	7.46636	8.24439e-14	2.72575e-13	307
C5	DCC	0.594406	0.196684	3564.42	2.66215	4.74817	2.05264e-06	3.3018e-06	631
C5	IQSEC1	0.699936	0.270117	1331.07	2.65633	6.27444	3.50891e-10	8.52043e-10	418
C5	B3GALT2	0.500318	0.111229	504.038	2.65369	8.64689	5.29201e-18	2.36625e-17	227
C5	TUBA1A	1	0.972988	65760.1	2.61369	18.9514	4.29696e-80	4.36142e-78	10
C5	FAM102B	0.752066	0.293523	1501.81	2.60381	15.7777	4.42706e-56	1.32161e-54	34
C5	NEDD1	0.820089	0.361724	1826.22	2.58004	5.91339	3.35146e-09	7.20706e-09	472
C5	FAM110A	0.555626	0.120775	937.401	2.57926	5.88201	4.05325e-09	8.58883e-09	479
C5	GALNT18	0.689129	0.264955	2159.19	2.57212	7.70484	1.31008e-14	4.55387e-14	292
C5	EPHB2	0.570884	0.26591	1231.25	2.56474	5.27691	1.31379e-07	2.37276e-07	562
C5	UNC79	0.702479	0.233171	1426.52	2.56169	9.02327	1.82564e-19	9.03915e-19	205
C5	MAST1	0.54164	0.149837	631.523	2.55853	11.8719	1.65749e-32	1.80898e-31	93
C5	TBX3	0.704387	0.267289	2562.19	2.55613	4.34696	1.38037e-05	2.04238e-05	686
C5	MIAT	0.695486	0.235115	1412.42	2.54392	11.8356	2.55461e-32	2.75844e-31	94
C5	AFAP1	0.905912	0.418328	3110.89	2.54355	9.33276	1.03152e-20	5.56936e-20	187
C5	CBFA2T2	0.879847	0.525103	4411.56	2.53736	11.2772	1.70147e-29	1.55585e-28	111
C5	LRRTM4	0.764145	0.353451	4720.36	2.52533	7.44322	9.82569e-14	3.22753e-13	309
C5	TMEM169	0.741259	0.263223	1284.25	2.52412	11.3706	5.85975e-30	5.50708e-29	108
C5	ZEB1	0.93897	0.473448	5410.81	2.52177	10.1961	2.06448e-24	1.42547e-23	147
C5	CACNA1B	0.538462	0.148741	923.645	2.52122	9.75106	1.82547e-22	1.10289e-21	168
C5	DPYD	0.792753	0.336551	3875.72	2.49569	7.85876	3.87946e-15	1.41134e-14	279
C5	MAP1A	0.764781	0.288467	1446.95	2.49266	13.5554	7.35767e-42	1.1854e-40	63
C5	PPM1L	0.895741	0.49003	4074.46	2.49175	13.6289	2.69671e-42	4.48715e-41	61
C5	NKAIN4	0.547362	0.161151	806.235	2.49147	8.91058	5.07654e-19	2.45366e-18	210
C5	CLVS1	0.595677	0.236494	959.146	2.48708	12.3863	3.09882e-35	3.88309e-34	81
C5	GPC2	0.770502	0.349774	1527.74	2.47387	15.6191	5.39208e-55	1.44025e-53	38
C5	PHLDA1	0.774952	0.358966	2557.89	2.4635	7.19244	6.36416e-13	1.98758e-12	325
C5	STMN3	0.811189	0.371694	1813.07	2.4193	14.3713	7.83098e-47	1.44517e-45	55
C5	SRRM3	0.680865	0.214503	1150.37	2.40602	9.28573	1.60598e-20	8.57932e-20	190
C5	PTPRO	0.684043	0.236282	1476.38	2.40575	14.3485	1.08848e-46	1.97288e-45	56
C5	SLAIN1	0.539097	0.201633	737.447	2.40113	9.5191	1.74694e-21	9.85078e-21	180
C5	CRISPLD1	0.804832	0.511809	3208.5	2.40085	9.81959	9.27241e-23	5.80956e-22	162
C5	PTPRD	0.978385	0.760112	13767.6	2.39459	9.49932	2.11255e-21	1.18466e-20	181
C5	EYS	0.544819	0.216235	1570.74	2.39145	8.02419	1.022e-15	3.95926e-15	262
C5	THBS3	0.576605	0.190673	686.664	2.38886	11.545	7.82317e-31	7.63511e-30	104
C5	CADPS	0.822632	0.261137	2869.87	2.35553	8.40302	4.35136e-17	1.83263e-16	241
C5	DGKI	0.547362	0.167586	943.588	2.34973	7.64937	2.01969e-14	6.97273e-14	294
C5	GAP43	0.978385	0.405989	6202.91	2.34911	4.60982	4.03014e-06	6.30291e-06	649
C5	AC015878.1	0.516211	0.177733	993.934	2.34627	4.56322	5.03749e-06	7.78242e-06	657
C5	CALN1	0.526383	0.236529	1765.55	2.33556	3.75424	0.000173866	0.000226539	779
C5	CTNNA2	0.897012	0.453543	6191.17	2.30952	7.80604	5.90133e-15	2.1091e-14	284
C5	SYP	0.565798	0.151641	722.734	2.2993	6.49936	8.06599e-11	2.07265e-10	395
C5	CREB5	0.712651	0.344859	3148.09	2.29885	8.3904	4.84476e-17	2.032e-16	242
C5	ACAP3	0.649714	0.250212	936.153	2.29875	10.1626	2.91329e-24	1.99797e-23	148
C5	ATCAY	0.677686	0.241691	1197.97	2.27033	9.46644	2.89552e-21	1.61481e-20	182
C5	PCBP3	0.677686	0.291189	1522.73	2.26036	10.5879	3.39021e-26	2.56796e-25	134
C5	GNG2	0.912905	0.470018	3308.3	2.25482	8.85177	8.6144e-19	4.12435e-18	212
C5	EPHB1	0.507947	0.231792	1030.76	2.25211	5.23874	1.61679e-07	2.89936e-07	566
C5	APC	0.93452	0.633043	4182.64	2.22894	30.6891	7.94846e-207	8.06769e-204	1
C5	PRKG1	0.972028	0.771001	21891.6	2.21952	8.03529	9.33597e-16	3.65869e-15	259
C5	FUT8	0.703751	0.476029	2846.11	2.21847	5.45577	4.87609e-08	9.18225e-08	539
C5	CEP85L	0.830896	0.474473	2804.44	2.2065	11.2426	2.51872e-29	2.22304e-28	115
C5	CNST	0.658614	0.339308	1320.29	2.20298	19.4299	4.31398e-84	5.47336e-82	8
C5	FRMD3	0.500954	0.166313	849.894	2.20174	6.88646	5.71975e-12	1.6779e-11	346
C5	FAM219A	0.581691	0.208139	802.75	2.19822	8.56128	1.11623e-17	4.88351e-17	232
C5	SRGAP1	0.909727	0.542816	3689.84	2.19393	16.1103	2.15819e-58	7.30188e-57	30
C5	KLHL29	0.626192	0.277931	1305.51	2.17518	12.9676	1.86889e-38	2.67172e-37	71
C5	KIAA0408	0.657343	0.244661	1031.07	2.1716	9.10857	8.3478e-20	4.23651e-19	200
C5	SCG3	0.937699	0.361653	3199.79	2.17049	7.5064	6.07747e-14	2.0225e-13	305
C5	HOXA9	0.528926	0.29073	1685.54	2.16618	2.52427	0.011594	0.0122582	960
C5	RALGDS	0.696122	0.329126	1198.78	2.16265	12.8978	4.63238e-38	6.44091e-37	73
C5	CNTFR	0.706294	0.270648	1318.06	2.15652	6.03913	1.54944e-09	3.47169e-09	453
C5	FRY	0.737444	0.289033	1970.97	2.1479	5.42122	5.91924e-08	1.11054e-07	541
C5	OLFM1	0.636999	0.227019	1062.96	2.14542	10.1481	3.37962e-24	2.30222e-23	149
C5	TENM4	0.870947	0.527224	4041.89	2.14341	10.2867	8.09356e-25	5.70483e-24	144
C5	EDIL3	0.922441	0.439542	5627.58	2.14268	7.42277	1.14696e-13	3.71938e-13	313
C5	ROBO2	0.976478	0.672819	17232.4	2.13314	9.80309	1.09195e-22	6.75813e-22	164
C5	ATP1B1	0.914177	0.591536	4437.34	2.13142	5.34567	9.00846e-08	1.64453e-07	556
C5	HDAC9	0.774317	0.401711	2649.57	2.1306	7.42521	1.126e-13	3.66309e-13	312
C5	CACNA2D1	0.883026	0.609461	5232.45	2.13017	5.12104	3.03851e-07	5.30824e-07	581
C5	CPEB4	0.758423	0.369467	1786.61	2.12872	11.2486	2.35403e-29	2.09592e-28	114
C5	NLGN1	0.905277	0.617452	8018.11	2.12748	7.71037	1.25456e-14	4.39097e-14	290
C5	LOXL1	0.638271	0.254455	1061.06	2.12715	6.6145	3.72798e-11	1.01174e-10	374
C5	SNN	0.638271	0.318449	1051.58	2.11874	12.1141	8.89024e-34	1.04926e-32	86
C5	MAPK8IP2	0.51049	0.148918	591.965	2.11308	5.97408	2.31394e-09	5.09469e-09	461
C5	MLLT11	0.998093	0.778992	9647.76	2.1104	10.38	3.0583e-25	2.18604e-24	142
C5	LRRC7	0.635092	0.236636	1605.57	2.10733	5.58972	2.27438e-08	4.44797e-08	519
C5	PPM1H	0.671329	0.312191	1728.66	2.09558	5.17955	2.22418e-07	3.91934e-07	576
C5	PRDM12	0.553083	0.13718	829.093	2.09522	5.88122	4.0726e-09	8.61185e-09	480
C5	CNTNAP2	0.804832	0.406802	4591.49	2.09029	4.85472	1.20555e-06	1.98642e-06	616
C5	STXBP5L	0.647807	0.295538	2130.49	2.09018	4.39969	1.08407e-05	1.61339e-05	682
C5	AC233296.1	0.905277	0.519587	6464.79	2.07888	8.83235	1.02496e-18	4.88419e-18	213
C5	ZBTB18	0.706929	0.296387	1307.32	2.07038	8.89071	6.072e-19	2.92089e-18	211
C5	EPB41	0.944692	0.703578	5687.03	2.06695	11.3196	1.04953e-29	9.68432e-29	110
C5	SEZ6L2	0.780674	0.422147	2368	2.06666	5.24794	1.5381e-07	2.76313e-07	565
C5	DAAM1	0.891291	0.58503	3690.96	2.03964	11.6922	1.39754e-31	1.44745e-30	98
C5	MARCH1	0.65925	0.239994	1854.37	2.037	4.01738	5.88494e-05	8.09379e-05	738
C5	TPD52	0.612842	0.302432	1317.38	2.00054	6.18827	6.08274e-10	1.4459e-09	427
C5	ADAMTS20	0.506675	0.26743	1170.35	1.98815	4.23199	2.31628e-05	3.31598e-05	709
C5	KHDRBS2	0.906548	0.530653	4233.13	1.97707	5.61216	1.9982e-08	3.93057e-08	516
C5	CXCR4	0.664971	0.183991	1071.78	1.97623	4.61177	3.9925e-06	6.26336e-06	647
C5	CCNJL	0.665607	0.331212	1103.16	1.97318	8.78806	1.52165e-18	7.15037e-18	216
C5	CDK14	0.955499	0.723695	10572.5	1.97154	6.66592	2.6302e-11	7.3342e-11	364
C5	ERC2	0.745073	0.456866	2670.56	1.96524	5.73445	9.78293e-09	1.98991e-08	499
C5	HOXB6	0.684043	0.315797	1365.05	1.95368	5.22813	1.71236e-07	3.04921e-07	570
C5	UBE2L6	0.750159	0.403302	1420.44	1.94946	7.29615	2.96116e-13	9.48131e-13	317
C5	PPM1E	0.863318	0.520931	4153.34	1.94376	6.84974	7.39855e-12	2.13947e-11	351
C5	SCML2	0.615385	0.269587	908.734	1.93663	10.7265	7.64714e-27	6.01694e-26	129
C5	ARHGEF10L	0.624921	0.323611	1046.78	1.93594	11.4596	2.10419e-30	2.01486e-29	106
C5	ZNF503	0.61157	0.231827	1094.78	1.92877	6.68528	2.3048e-11	6.46235e-11	362
C5	PDE4DIP	0.567069	0.280759	897.96	1.92353	6.0771	1.22374e-09	2.77874e-09	447
C5	MAP1B	0.999364	0.931834	27503.8	1.90918	12.4447	1.49427e-35	1.91985e-34	79
C5	ACVR2A	0.785124	0.43187	1702.26	1.90909	9.76753	1.55187e-22	9.54638e-22	165
C5	ZNHIT3	0.877305	0.676955	3690.48	1.89745	3.47105	0.000518435	0.000633227	831
C5	LPAR3	0.542276	0.176036	730.286	1.89321	3.75722	0.000171808	0.000224146	778
C5	PHACTR3	0.506039	0.17342	720.44	1.88904	5.72262	1.04896e-08	2.12034e-08	502
C5	GNG4	0.79466	0.427945	2338.85	1.88867	8.08595	6.16828e-16	2.47463e-15	253
C5	DCTN1	0.846154	0.576085	2559.84	1.88793	10.9051	1.09025e-27	8.99681e-27	123
C5	KLF7	0.794024	0.429678	2065.55	1.88488	12.761	2.7076e-37	3.66429e-36	75
C5	LOXL3	0.588048	0.262728	773.309	1.87336	8.04984	8.29024e-16	3.26147e-15	258
C5	SOGA3	0.737444	0.357764	1468.86	1.86982	7.92479	2.28537e-15	8.65541e-15	268
C5	TRIM36	0.54609	0.247384	790.418	1.85993	8.75245	2.08767e-18	9.76489e-18	217
C5	GREB1L	0.839797	0.564807	8364.55	1.8557	3.9177	8.93974e-05	0.000120823	751
C5	CRMP1	0.940877	0.674798	4275.35	1.8525	12.6702	8.6471e-37	1.15484e-35	76
C5	ENC1	0.804832	0.491267	3021.48	1.84765	5.85483	4.77504e-09	1.00345e-08	483
C5	CBFB	0.856961	0.546387	2570.31	1.83789	9.56702	1.10033e-21	6.27438e-21	178
C5	HS3ST5	0.581055	0.282845	2032.4	1.83525	3.31729	0.000908943	0.0010803	854
C5	SNAP25-AS1	0.52829	0.214468	744.234	1.82522	5.95675	2.57296e-09	5.62834e-09	464
C5	TACC2	0.750159	0.455452	1795.52	1.82089	6.64569	3.01805e-11	8.30167e-11	369
C5	RCOR2	0.6815	0.34889	1275.04	1.81155	8.65981	4.72531e-18	2.14116e-17	224
C5	SEMA6A-AS1	0.630006	0.292674	1098.06	1.79169	6.68259	2.34748e-11	6.56389e-11	363
C5	SYT1	0.98665	0.77489	14583.8	1.76829	7.44661	9.57679e-14	3.15599e-13	308
C5	RAB3C	0.630642	0.289634	1143.23	1.76077	7.20349	5.86904e-13	1.83957e-12	323
C5	DACH2	0.525747	0.271567	1575.85	1.75955	3.71272	0.000205047	0.000264787	786
C5	SNAP25	0.706929	0.332556	1656.48	1.75691	6.6543	2.84653e-11	7.87255e-11	367
C5	HMGCS1	0.897648	0.712134	6160.46	1.75508	5.45803	4.81448e-08	9.09999e-08	537
C5	PLEKHA5	0.972664	0.82559	10403.7	1.75486	7.61718	2.59278e-14	8.89078e-14	296
C5	SOX11	0.95232	0.734302	4847.78	1.74944	12.0404	2.17984e-33	2.51425e-32	88
C5	GDF11	0.726001	0.463265	1746.15	1.74576	7.87527	3.40002e-15	1.25275e-14	275
C5	TMSB4X	1	0.991409	70043.1	1.74567	5.52758	3.24683e-08	6.22975e-08	529
C5	RTN2	0.595677	0.280264	789.087	1.74164	9.01937	1.89173e-19	9.32091e-19	206
C5	CD47	0.758423	0.4359	1638.47	1.74097	7.81353	5.56092e-15	2.00866e-14	281
C5	ANK2	0.914177	0.783446	9414.91	1.7397	8.22749	1.91182e-16	7.79316e-16	249
C5	PIP4P2	0.767959	0.451563	1625.77	1.73629	9.85971	6.22308e-23	4.0232e-22	157
C5	TTC14	0.713922	0.475499	1550.78	1.72148	9.76507	1.59007e-22	9.72241e-22	166
C5	SEMA6A	0.876033	0.591041	4649.41	1.71899	5.58653	2.3165e-08	4.51672e-08	520
C5	KIF5C	0.910362	0.617027	4194.61	1.69879	7.78502	6.97043e-15	2.46515e-14	287
C5	CST3	0.961856	0.711604	5248.15	1.69689	4.77104	1.83276e-06	2.96692e-06	627
C5	AC093879.1	0.584234	0.28532	1033.09	1.68683	6.50056	8.00211e-11	2.06146e-10	394
C5	TUBB2B	0.999364	0.910444	16012.7	1.68309	8.91445	4.90252e-19	2.38089e-18	209
C5	DPYSL4	0.547997	0.323292	925.122	1.68292	6.40731	1.48112e-10	3.72112e-10	404
C5	HOXA7	0.574062	0.316787	1287.55	1.68003	3.64676	0.000265566	0.000337781	798
C5	TOX3	0.704387	0.34988	1388.11	1.67704	8.32971	8.10408e-17	3.34376e-16	246
C5	CDKN1C	0.929434	0.466165	5232.47	1.67671	3.12307	0.00178978	0.00204345	889
C5	CCSER2	0.880483	0.651146	3380.18	1.67581	18.83	4.28912e-79	3.62788e-77	12
C5	ATAD2B	0.832168	0.597299	2746.05	1.67213	17.0138	6.49151e-65	2.86473e-63	23
C5	C9orf16	0.954863	0.775633	5338.29	1.66861	10.0713	7.40152e-24	4.91016e-23	153
C5	BICD1	0.949777	0.770754	6634.27	1.66743	14.8319	9.10822e-50	2.07394e-48	44
C5	SOBP	0.715194	0.395029	1772.24	1.66671	5.8937	3.77634e-09	8.05249e-09	476
C5	LRP1B	0.609663	0.286098	2228.12	1.6639	8.03028	9.72534e-16	3.78208e-15	261
C5	GDI1	0.790846	0.498338	1952.87	1.66162	9.61167	7.13788e-22	4.16376e-21	174
C5	RNF165	0.754609	0.405353	1822.76	1.65691	7.87302	3.46188e-15	1.26852e-14	277
C5	BEX1	0.990464	0.721998	7279.76	1.65677	7.24407	4.35413e-13	1.37677e-12	321
C5	CCDC3	0.676414	0.300028	1634.67	1.64099	3.32187	0.000894154	0.00106522	852
C5	AHDC1	0.540369	0.282492	740.111	1.62846	8.79916	1.37843e-18	6.50748e-18	215
C5	PEAK1	0.756516	0.602673	3448.85	1.61235	4.17704	2.95322e-05	4.19821e-05	714
C5	APLP1	0.700572	0.344188	1222.34	1.61009	6.73465	1.64326e-11	4.672e-11	357
C5	CUX2	0.632549	0.353345	1917.61	1.60921	3.01427	0.002576	0.00289871	902
C5	CSRNP3	0.796567	0.530618	2627.44	1.60494	11.0193	3.08353e-28	2.65236e-27	118
C5	NPDC1	0.615385	0.312297	931.542	1.59576	6.11681	9.54665e-10	2.21229e-09	438
C5	HOXB-AS3	0.594406	0.44983	3394.92	1.59556	2.79613	0.00517186	0.00563244	932
C5	SARM1	0.503497	0.246712	652.945	1.59408	12.1893	3.54313e-34	4.28128e-33	84
C5	TFAP2B	0.852511	0.479847	5241.71	1.594	4.92908	8.26166e-07	1.37921e-06	608
C5	ARHGEF9	0.720915	0.490772	1682.86	1.58929	7.95782	1.75091e-15	6.65608e-15	267
C5	CASK	0.902734	0.754137	5408.52	1.58376	10.9286	8.41801e-28	7.00351e-27	122
C5	BACH2	0.804832	0.560352	3864.65	1.58022	7.20732	5.70638e-13	1.79875e-12	322
C5	CCDC92	0.664336	0.351153	1144.97	1.57187	11.8802	1.50024e-32	1.65516e-31	92
C5	AP000787.1	0.530833	0.271213	821.835	1.567	4.75061	2.02806e-06	3.26743e-06	630
C5	SESN3	0.836618	0.640963	3841.27	1.56257	5.29006	1.22277e-07	2.21627e-07	560
C5	PODXL2	0.655435	0.379366	1104.94	1.55945	8.94717	3.64696e-19	1.78824e-18	207
C5	PKDCC	0.609663	0.352461	1161.74	1.55539	5.42713	5.72684e-08	1.07643e-07	540
C5	ST6GALNAC5	0.764781	0.394499	2797.4	1.55536	6.97139	3.13829e-12	9.31394e-12	342
C5	TTLL7	0.828989	0.487838	2448.46	1.55095	10.6135	2.57947e-26	1.96855e-25	133
C5	IGDCC3	0.936427	0.680844	7754.13	1.55033	5.04101	4.63074e-07	7.88624e-07	596
C5	CNTNAP3B	0.508582	0.246606	828.977	1.54233	5.40629	6.43449e-08	1.19179e-07	548
C5	TMEM132A	0.784488	0.507566	1851.51	1.5413	9.69314	3.2247e-22	1.93673e-21	169
C5	BCAS3	0.909091	0.766688	5499.61	1.54089	3.27989	0.00103849	0.0012214	863
C5	SCN8A	0.631278	0.363951	1286.09	1.5403	5.89087	3.84178e-09	8.17485e-09	477
C5	SVIP	0.727273	0.512092	2461.13	1.53969	3.45831	0.000543572	0.000661541	834
C5	MAML3	0.931341	0.717119	6562.55	1.53695	10.4296	1.81665e-25	1.34591e-24	137
C5	NKAIN1	0.60267	0.345071	984.927	1.53628	10.4122	2.18226e-25	1.59352e-24	139
C5	BCL7A	0.837254	0.536805	2253.79	1.53519	8.43313	3.36542e-17	1.42329e-16	240
C5	NCAM1	0.950413	0.627988	5493.18	1.52249	5.40833	6.36156e-08	1.18044e-07	547
C5	CPPED1	0.534647	0.280583	731.195	1.52213	6.59008	4.39596e-11	1.1804e-10	378
C5	KHDRBS3	0.848697	0.616886	3621.28	1.52115	6.23793	4.43404e-10	1.06145e-09	424
C5	NRG1	0.816275	0.308195	3368.81	1.51813	2.98062	0.00287666	0.00321919	907
C5	TLX2	0.71583	0.203543	1563.09	1.5172	3.58662	0.00033499	0.000421854	806
C5	ATL1	0.568976	0.276694	857.488	1.51639	6.62887	3.38256e-11	9.25461e-11	370
C5	HES6	0.835346	0.494944	3210.64	1.51528	5.58639	2.31844e-08	4.51672e-08	521
C5	ADGRL3	0.900826	0.768809	7233.99	1.50596	8.57606	9.8177e-18	4.35151e-17	229
C5	BMP5	0.595041	0.291013	1467.77	1.5058	6.08819	1.14195e-09	2.60468e-09	445
C5	PURPL	0.587413	0.410974	2166.06	1.50127	4.08892	4.33383e-05	6.07574e-05	724
C5	PRKCE	0.760966	0.484479	2835.53	1.49933	7.78969	6.7174e-15	2.38397e-14	286
C5	TERF2IP	0.924984	0.642625	3185.29	1.49911	8.51644	1.64538e-17	7.07652e-17	236
C5	CXXC4	0.58932	0.312862	956.24	1.49785	6.56276	5.28202e-11	1.40715e-10	381
C5	PLPPR3	0.715194	0.475781	1468.3	1.49468	8.06505	7.32037e-16	2.89112e-15	257
C5	ASXL3	0.717737	0.396938	1599.2	1.49461	6.11687	9.5433e-10	2.21229e-09	437
C5	ANKS1B	0.534647	0.289245	1122	1.49432	3.85289	0.000116732	0.000155899	760
C5	LTBP1	0.623013	0.485893	3401.55	1.48962	2.28682	0.0222062	0.0231172	975
C5	FRMD5	0.775588	0.48812	4497.18	1.48894	4.34509	1.39221e-05	2.05391e-05	688
C5	FOXN2	0.575969	0.366073	1106	1.48136	6.50958	7.5359e-11	1.96127e-10	390
C5	PREX2	0.698665	0.408994	2262.33	1.4787	3.75392	0.00017409	0.000226541	780
C5	FRMD4A	0.939606	0.770789	8402.23	1.47546	6.87792	6.07316e-12	1.77134e-11	348
C5	HOXB9	0.885569	0.601542	4406.62	1.47302	7.89689	2.85938e-15	1.06701e-14	272
C5	COTL1	0.989193	0.774254	8369.89	1.46642	8.08891	6.02015e-16	2.42478e-15	252
C5	DOK6	0.664336	0.364588	1977.91	1.46221	3.73221	0.000189805	0.000246359	782
C5	KIAA1324L	0.632549	0.385023	1243.64	1.45849	12.5298	5.13195e-36	6.67811e-35	78
C5	UNC5C	0.973299	0.654398	16457.4	1.45241	10.0833	6.54792e-24	4.40142e-23	151
C5	SGCB	0.788303	0.497843	1624.59	1.45057	9.09831	9.17491e-20	4.6331e-19	201
C5	BID	0.710744	0.463937	1465.37	1.45018	10.6532	1.68465e-26	1.30528e-25	131
C5	KLF13	0.642085	0.399272	1187.27	1.44985	10.7957	3.60713e-27	2.90575e-26	126
C5	SRGAP3	0.795296	0.447002	2274.13	1.44212	7.43411	1.05275e-13	3.43584e-13	311
C5	NAV1	0.867133	0.554306	2621.47	1.44106	7.07864	1.45575e-12	4.45056e-12	332
C5	GDAP1	0.741259	0.441946	1677.08	1.44029	9.8233	8.93692e-23	5.63415e-22	161
C5	KDM6B	0.591227	0.340617	1004.84	1.43319	6.38715	1.69007e-10	4.22518e-10	406
C5	KALRN	0.930706	0.650757	6536.12	1.43238	10.2444	1.25362e-24	8.77533e-24	145
C5	PIK3R3	0.815639	0.588354	2617.92	1.43119	11.4933	1.42516e-30	1.37766e-29	105
C5	STXBP1	0.563255	0.337965	866.947	1.4225	8.08189	6.37697e-16	2.54828e-15	254
C5	LPAR4	0.502861	0.276199	647.637	1.42111	6.5024	7.90495e-11	2.04161e-10	393
C5	SIPA1L3	0.715194	0.501202	1840.58	1.41839	5.39736	6.76278e-08	1.25031e-07	549
C5	MAP3K13	0.80801	0.591041	2382.21	1.4155	8.45275	2.84529e-17	1.20835e-16	239
C5	ETFA	0.907819	0.682789	2955.06	1.41195	7.66086	1.8469e-14	6.39796e-14	293
C5	GPM6B	0.93452	0.669389	4345.03	1.4111	5.82796	5.611e-09	1.17184e-08	486
C5	NRCAM	0.615385	0.391387	2232.74	1.40623	3.20154	0.00136695	0.00158204	877
C5	FYN	0.940877	0.804059	5600.61	1.40334	9.99162	1.65844e-23	1.09306e-22	154
C5	ZDHHC9	0.514304	0.30717	747.728	1.40243	7.2454	4.3117e-13	1.36762e-12	320
C5	CERS6	0.893833	0.70821	4011.27	1.40143	12.5405	4.482e-36	5.90809e-35	77
C5	AFDN	0.870312	0.688021	3285.85	1.39448	8.11352	4.91759e-16	1.98859e-15	251
C5	PAK3	0.530197	0.408181	1432.47	1.39445	4.39468	1.10936e-05	1.6486e-05	683
C5	RAI14	0.91227	0.648671	4614.64	1.39393	3.31927	0.000902537	0.00107394	853
C5	RASSF3	0.563255	0.349385	1011.25	1.39218	6.41376	1.41972e-10	3.57573e-10	403
C5	AL050309.1	0.722823	0.483206	2401.01	1.38545	10.0762	7.04114e-24	4.70181e-23	152
C5	CORO2A	0.588048	0.331848	995.896	1.38326	5.88527	3.97398e-09	8.43848e-09	478
C5	NCALD	0.736809	0.448593	2293.7	1.38169	4.03664	5.42219e-05	7.53907e-05	730
C5	PLCL1	0.595677	0.24551	1714.29	1.37952	3.11355	0.00184854	0.00210109	893
C5	SEMA6D	0.591863	0.339415	1802.22	1.375	5.29614	1.18278e-07	2.14762e-07	559
C5	CKB	0.992371	0.854617	10201.4	1.37296	10.5739	3.93799e-26	2.96078e-25	135
C5	SMAD1	0.690401	0.451563	1362.6	1.37284	5.25835	1.45353e-07	2.62048e-07	563
C5	FLRT2	0.542912	0.268668	1065.51	1.37134	5.21168	1.87139e-07	3.30917e-07	574
C5	SHF	0.59377	0.349703	877.265	1.36964	5.64831	1.62036e-08	3.21224e-08	512
C5	FBXO10	0.536554	0.312615	783.626	1.36574	14.473	1.79472e-47	3.50316e-46	52
C5	KIAA1211	0.912905	0.702482	4690.74	1.36523	7.96213	1.69097e-15	6.45239e-15	266
C5	IPO9-AS1	0.527654	0.278355	712.889	1.36511	6.55087	5.72039e-11	1.51995e-10	382
C5	MLLT3	0.781945	0.541401	3724.09	1.35409	3.57168	0.000354699	0.000441742	815
C5	RAPGEF6	0.804832	0.611123	2773.43	1.3484	9.2368	2.53983e-20	1.32883e-19	194
C5	AGAP3	0.567069	0.342844	861.638	1.34657	4.88686	1.02455e-06	1.69921e-06	612
C5	NELL2	0.568341	0.335066	1204.26	1.34315	4.38482	1.1608e-05	1.72253e-05	684
C5	ANK3	0.747616	0.502157	2320.27	1.33987	4.24936	2.14379e-05	3.09523e-05	703
C5	BMERB1	0.787667	0.571136	1995.16	1.3391	10.7083	9.30679e-27	7.26646e-26	130
C5	DYNC1LI1	0.935156	0.742399	3830.33	1.33457	9.89818	4.23914e-23	2.75816e-22	156
C5	TM7SF2	0.692308	0.445093	1415.13	1.33391	5.14775	2.63624e-07	4.62139e-07	579
C5	ACLY	0.876033	0.657757	2792.24	1.33383	13.4541	2.91337e-41	4.48041e-40	66
C5	SHC2	0.518754	0.270754	733.792	1.33314	4.66676	3.05986e-06	4.84518e-06	641
C5	HAGH	0.750159	0.464185	1425.76	1.32323	6.10281	1.04217e-09	2.39381e-09	441
C5	SEPTIN6	0.856961	0.601577	3195.99	1.31604	5.69087	1.26393e-08	2.53535e-08	506
C5	JAM3	0.769866	0.556746	1904.21	1.31507	18.9688	3.09085e-80	3.4858e-78	9
C5	KLHL24	0.752066	0.479777	1578.37	1.31304	7.06663	1.58738e-12	4.82391e-12	334
C5	TBC1D9	0.535283	0.318908	917.782	1.31229	5.53258	3.15546e-08	6.06589e-08	528
C5	MXD4	0.806103	0.538962	1952.14	1.30941	8.53296	1.42656e-17	6.18784e-17	234
C5	CD200	0.511125	0.341359	846.647	1.30398	5.51289	3.52982e-08	6.73452e-08	532
C5	L1CAM	0.567069	0.258874	840.111	1.30323	4.36449	1.27418e-05	1.88801e-05	685
C5	R3HCC1	0.619199	0.404186	1026.34	1.30253	6.62159	3.5535e-11	9.66972e-11	373
C5	NEO1	0.810553	0.571701	2240.03	1.30158	6.4922	8.45923e-11	2.16275e-10	397
C5	SCARB2	0.800381	0.54324	1883.47	1.29911	6.70376	2.03128e-11	5.74302e-11	359
C5	SETBP1	0.788938	0.596132	3334.86	1.2953	4.58846	4.46536e-06	6.95144e-06	652
C5	TAFA5	0.556262	0.385872	1036.24	1.29491	4.29401	1.75478e-05	2.56274e-05	695
C5	PLCB4	0.6637	0.594152	3117.03	1.29465	2.77954	0.00544363	0.0059094	935
C5	ATP6V0E2	0.596949	0.380074	990.736	1.28413	9.18565	4.09059e-20	2.09695e-19	198
C5	POLR3GL	0.55499	0.320676	799.806	1.28342	4.59818	4.26201e-06	6.6553e-06	650
C5	GRIP1	0.749523	0.614482	3490.37	1.2762	6.37527	1.82636e-10	4.53241e-10	409
C5	CHGB	0.592498	0.164262	996.328	1.27382	2.14083	0.0322882	0.0333732	982
C5	HOMER3	0.752066	0.528744	1708.79	1.2705	8.69187	3.5652e-18	1.63741e-17	221
C5	CAMK1D	0.511761	0.351153	1064.03	1.26266	3.92107	8.81576e-05	0.000119466	749
C5	SCRG1	0.748252	0.522133	3615.05	1.26027	3.69381	0.000220916	0.000283601	790
C5	PWWP2A	0.699936	0.491939	1402.87	1.2583	7.54247	4.61156e-14	1.54991e-13	302
C5	FOXN3	0.949142	0.773441	6733.94	1.25743	4.64975	3.32337e-06	5.24606e-06	643
C5	NDUFB8	0.982835	0.894039	7539.02	1.25383	7.81201	5.6284e-15	2.02583e-14	282
C5	ABCA1	0.564526	0.329798	1099.27	1.24957	3.0154	0.00256643	0.00289115	901
C5	HOXB4	0.544183	0.278886	785.157	1.24934	3.41073	0.000647901	0.000780094	843
C5	HOXB8	0.757788	0.445163	1627.04	1.24635	5.51553	3.47723e-08	6.65922e-08	530
C5	LINC02381	0.731723	0.420025	1679.27	1.24286	4.27033	1.95188e-05	2.83428e-05	699
C5	C3orf14	0.623649	0.348112	956.683	1.24217	4.34379	1.40047e-05	2.0631e-05	689
C5	PELI2	0.636364	0.488545	1832.02	1.23812	5.06979	3.98258e-07	6.8398e-07	591
C5	MARK2	0.584234	0.409631	944.05	1.22941	6.34301	2.25312e-10	5.52395e-10	414
C5	STMN1	1	0.981933	32050.4	1.22656	4.17197	3.0198e-05	4.28685e-05	715
C5	CTBP2	0.968849	0.834394	6354.59	1.22507	7.59267	3.13375e-14	1.07096e-13	297
C5	DGKB	0.525111	0.218781	1235.6	1.22268	3.49139	0.000480519	0.00058772	829
C5	TET2	0.673872	0.426496	1321.14	1.22144	6.34793	2.18231e-10	5.386e-10	411
C5	TSPAN14	0.709472	0.510395	1522.08	1.22128	6.1546	7.52651e-10	1.77661e-09	430
C5	FMC1	0.783217	0.549286	1808.89	1.22021	4.03352	5.49486e-05	7.61444e-05	732
C5	OPTN	0.544183	0.288219	784.279	1.21837	4.64772	3.35624e-06	5.28973e-06	644
C5	LINC01619	0.726001	0.50099	2502.81	1.21411	3.07564	0.00210048	0.00237945	896
C5	MARK1	0.752702	0.480873	1769.06	1.21298	3.53883	0.000401904	0.000497034	820
C5	HOXB7	0.708201	0.438128	1625.56	1.21131	5.74545	9.16792e-09	1.87232e-08	497
C5	SVBP	0.806739	0.609002	2096.12	1.21083	6.56884	5.07093e-11	1.35805e-10	379
C5	DAB1	0.607756	0.558973	3155.2	1.20784	2.1456	0.031905	0.0330108	981
C5	PHTF1	0.713287	0.492328	1355.52	1.20416	7.58498	3.32545e-14	1.13266e-13	298
C5	HOXB2	0.694851	0.421086	1513.13	1.20345	4.15658	3.23046e-05	4.57311e-05	717
C5	BEX2	0.902098	0.671616	3724.77	1.20237	4.5467	5.44948e-06	8.37659e-06	660
C5	ICK	0.53719	0.352531	784.899	1.2021	5.76164	8.3302e-09	1.71157e-08	494
C5	GFOD2	0.516211	0.351435	776.31	1.20193	11.1224	9.76531e-29	8.47162e-28	117
C5	C18orf32	0.884298	0.655494	2709.49	1.20171	4.33173	1.47944e-05	2.16999e-05	692
C5	AC073050.1	0.569612	0.420308	2860.77	1.20025	2.02979	0.0423779	0.0435802	987
C5	PSD3	0.821996	0.667091	3590.75	1.19568	6.13648	8.43718e-10	1.98695e-09	431
C5	GSTA4	0.696758	0.473801	1265.34	1.19107	7.04521	1.85183e-12	5.52825e-12	340
C5	BCHE	0.558805	0.331141	1023.76	1.18913	4.43566	9.1791e-06	1.37822e-05	676
C5	SDCCAG8	0.788938	0.573116	2183.33	1.18598	9.94732	2.59056e-23	1.6964e-22	155
C5	CYP51A1	0.908455	0.768208	4413.92	1.18538	9.57394	1.02906e-21	5.90109e-21	177
C5	LCORL	0.875397	0.710472	3693.53	1.18436	11.1347	8.50538e-29	7.44221e-28	116
C5	MAP1LC3B	0.898284	0.66405	2933.49	1.18104	5.7278	1.01739e-08	2.06119e-08	501
C5	ATP6V0A1	0.619835	0.420202	1081.69	1.17957	6.25883	3.8787e-10	9.3959e-10	419
C5	CEMIP2	0.762238	0.574777	2102.85	1.17873	8.59653	8.21602e-18	3.65757e-17	228
C5	DYNC1H1	0.928163	0.81912	4848.1	1.17862	11.7187	1.02216e-31	1.06958e-30	97
C5	RPS6KA3	0.647171	0.49452	1624.82	1.16043	4.40832	1.04177e-05	1.55728e-05	679
C5	RTN4	0.992371	0.926354	10760.7	1.15991	6.56685	5.139e-11	1.37265e-10	380
C5	PDRG1	0.601399	0.429041	1056.56	1.15911	5.3952	6.84482e-08	1.26318e-07	550
C5	LSS	0.579784	0.420485	1009.77	1.15483	4.65987	3.16402e-06	5.0023e-06	642
C5	TP53I11	0.538462	0.346627	796.288	1.14819	6.84309	7.75033e-12	2.23483e-11	352
C5	HECTD4	0.735537	0.556958	1989.41	1.14324	7.89054	3.00874e-15	1.11863e-14	273
C5	PHF6	0.891291	0.759086	4597.44	1.14112	4.23293	2.30669e-05	3.30691e-05	708
C5	SSBP3	0.906548	0.741303	3447.88	1.13895	12.2997	9.08883e-35	1.12502e-33	82
C5	DPYSL2	0.970757	0.822903	6480.23	1.13686	5.68711	1.29204e-08	2.57647e-08	509
C5	AC010642.2	0.783853	0.567565	1760.75	1.13399	5.54362	2.96277e-08	5.71713e-08	526
C5	CALM2	1	0.968357	23280.4	1.13144	6.34684	2.19779e-10	5.40134e-10	413
C5	GABRB3	0.796567	0.43194	2621.11	1.12998	4.47663	7.58291e-06	1.15219e-05	668
C5	DISC1	0.51049	0.32308	888.881	1.12825	5.47495	4.37638e-08	8.28736e-08	536
C5	GPR137C	0.598856	0.454497	1489.33	1.12658	4.96628	6.825e-07	1.14692e-06	604
C5	LIMD2	0.86459	0.641034	2447.86	1.12439	5.99283	2.06216e-09	4.58006e-09	457
C5	UNC13B	0.523204	0.350163	812.04	1.11957	9.09128	9.78817e-20	4.91831e-19	202
C5	TRAK1	0.688493	0.490277	1442.81	1.1167	6.29092	3.15585e-10	7.69998e-10	416
C5	UTRN	0.78131	0.675435	4590.46	1.10902	2.71268	0.00667415	0.00720666	940
C5	PNMA1	0.568976	0.423066	1021.15	1.1054	4.19567	2.72063e-05	3.87843e-05	712
C5	AC021504.1	0.551176	0.405282	1482.13	1.10324	4.47398	7.67758e-06	1.1631e-05	670
C5	RBFOX2	0.980292	0.931445	8110.82	1.09569	11.66	2.04136e-31	2.07198e-30	100
C5	WDFY3	0.830896	0.67745	3009.01	1.09393	6.52138	6.96613e-11	1.82233e-10	388
C5	SLC12A2	0.587413	0.400368	974.399	1.08953	4.95512	7.22841e-07	1.20871e-06	607
C5	FAM89B	0.760966	0.51439	1714.64	1.08897	4.5408	5.60417e-06	8.57954e-06	663
C5	VEZT	0.849332	0.691345	2662.35	1.08409	17.1629	5.03136e-66	2.43183e-64	21
C5	RAB6A	0.78576	0.615012	2188.4	1.08107	13.5176	1.2318e-41	1.95355e-40	64
C5	CCNDBP1	0.570884	0.356138	771.367	1.07442	4.34542	1.39008e-05	2.05375e-05	687
C5	EFNA5	0.884933	0.712488	4847.42	1.07431	6.73907	1.59401e-11	4.55753e-11	355
C5	CCNY	0.830896	0.73462	3326.56	1.07265	6.34765	2.18624e-10	5.386e-10	412
C5	ST7	0.579784	0.347157	1047.7	1.0724	3.04844	0.00230033	0.00259426	900
C5	CCDC112	0.743166	0.544336	1621.07	1.07176	6.00002	1.97288e-09	4.39139e-09	456
C5	VPS13C	0.638271	0.457149	1249.55	1.0694	4.47325	7.70379e-06	1.16533e-05	671
C5	PDE10A	0.713922	0.450643	1837.58	1.06678	5.04916	4.43759e-07	7.58275e-07	594
C5	MIB1	0.825175	0.692547	2894.81	1.06532	9.59235	8.6102e-22	4.96554e-21	176
C5	CHN1	0.85124	0.656908	2654.06	1.06165	7.17354	7.30804e-13	2.2684e-12	327
C5	FMNL2	0.856961	0.692547	3923.32	1.06106	6.24651	4.19721e-10	1.01192e-09	421
C5	WASF1	0.731723	0.523865	1565.39	1.06096	5.23743	1.62832e-07	2.9149e-07	567
C5	PRXL2A	0.899555	0.744909	3277.08	1.05987	9.05599	1.35335e-19	6.76677e-19	203
C5	PSMF1	0.72918	0.565267	1537.99	1.05796	14.5962	2.97117e-48	6.03148e-47	50
C5	AC027288.3	0.507311	0.292922	796.326	1.05712	3.57327	0.000352546	0.00044014	813
C5	GREB1	0.656071	0.465069	1517.64	1.05705	5.94649	2.7395e-09	5.94143e-09	468
C5	ZNF33B	0.53719	0.3817	870.974	1.05636	10.0968	5.70996e-24	3.86374e-23	150
C5	ST6GAL1	0.713287	0.547942	2159.81	1.05357	4.99274	5.95291e-07	1.00536e-06	601
C5	KCNQ1OT1	0.832168	0.644569	4087.14	1.05003	5.60082	2.13342e-08	4.18035e-08	518
C5	ZHX3	0.536554	0.336268	845.503	1.04878	7.05127	1.77291e-12	5.32397e-12	338
C5	MAPK10	0.588684	0.42197	1474.37	1.04769	4.78391	1.71921e-06	2.79648e-06	624
C5	NOVA1	0.782581	0.638029	2196.2	1.04714	6.52628	6.7424e-11	1.77294e-10	386
C5	ARID3A	0.739987	0.615825	2486.59	1.04532	3.17366	0.00150528	0.00172835	884
C5	GSK3B	0.885569	0.792462	4488.78	1.04208	7.05835	1.68485e-12	5.08015e-12	336
C5	GALNT17	0.710744	0.393756	1789.66	1.04206	2.61406	0.00894739	0.00955958	950
C5	ACSL4	0.71583	0.545503	1730.5	1.04128	5.09808	3.43125e-07	5.9432e-07	586
C5	ADAM12	0.73808	0.376432	2513.57	1.03823	5.21983	1.79092e-07	3.1724e-07	573
C5	RIN2	0.588048	0.354405	1062.55	1.03689	6.02719	1.66838e-09	3.72176e-09	455
C5	PRDX1	0.998729	0.925364	19055	1.03351	6.85292	7.23599e-12	2.10445e-11	349
C5	RSRC1	0.88684	0.703507	3005.61	1.03135	6.04617	1.48328e-09	3.33437e-09	451
C5	RALGAPA2	0.593134	0.428723	1117.85	1.03117	9.2326	2.64145e-20	1.37155e-19	195
C5	VAMP2	0.762873	0.558655	1917.1	1.03049	4.24303	2.20517e-05	3.17032e-05	706
C5	NOL4L	0.515575	0.367593	785.923	1.03048	6.88313	5.85534e-12	1.71273e-11	347
C5	SERINC1	0.792753	0.597652	1955.96	1.02882	6.03274	1.61207e-09	3.60408e-09	454
C5	CEP170	0.912905	0.76941	3741.24	1.02361	11.6014	4.05387e-31	4.03399e-30	102
C5	C1orf54	0.606484	0.435582	1034.38	1.0235	5.82208	5.81207e-09	1.21134e-08	487
C5	HERC1	0.771774	0.611088	2142.52	1.02209	8.35189	6.7181e-17	2.79462e-16	244
C5	SLC27A4	0.539733	0.363704	763.094	1.02118	3.53874	0.000402034	0.000497034	821
C5	AL031428.1	0.509218	0.334571	764.144	1.01721	7.12246	1.06017e-12	3.28071e-12	328
C5	PIEZO2	0.671329	0.46871	2132.05	1.01598	2.49642	0.0125454	0.0132366	962
C5	HK1	0.674507	0.490454	1261.96	1.01474	8.46713	2.51503e-17	1.07711e-16	237
C5	CREB3L2	0.749523	0.514319	1594.91	1.01366	3.44756	0.000565674	0.000687616	835
C5	RELCH	0.535919	0.386933	861.518	1.0129	7.12018	1.07788e-12	3.32538e-12	329
C5	MEIS3	0.633185	0.431551	1195.72	1.01284	4.0352	5.45551e-05	7.57503e-05	731
C5	SRSF8	0.511761	0.354016	753.655	1.00159	6.52761	6.68291e-11	1.76186e-10	385
C5	GABARAP	0.997457	0.928758	10780.8	1.00103	4.72694	2.2793e-06	3.66059e-06	632
C6	THSD7B	0.59009	0.154311	5203	3.44713	4.13711	3.51714e-05	4.75897e-05	844
C6	DCC	0.54955	0.215151	2136.83	3.33034	8.79844	1.38726e-18	8.70469e-18	182
C6	TRHDE	0.567568	0.146651	1327.29	3.28467	4.59366	4.35538e-06	6.57047e-06	757
C6	SLC9A9	0.509009	0.154412	792.208	3.28415	6.76854	1.30086e-11	3.8387e-11	387
C6	KIRREL3	0.630631	0.166256	1503.98	3.26688	6.7264	1.7391e-11	5.07122e-11	391
C6	NDST3	0.576577	0.177358	1909.15	3.17076	5.46266	4.6906e-08	9.06374e-08	591
C6	EBF3	0.504505	0.0876666	667.857	3.09657	3.6282	0.000285402	0.000351976	926
C6	MYO16	0.554054	0.13231	524.637	3.08281	8.1403	3.9429e-16	1.99239e-15	226
C6	EYA2	0.509009	0.136089	941.317	3.05999	7.31929	2.49287e-13	9.15389e-13	311
C6	SDK1	0.792793	0.559845	8054.06	3.05572	4.95349	7.28932e-07	1.21524e-06	685
C6	EBF1	0.86036	0.334503	3972.02	2.99396	6.7018	2.05863e-11	5.98207e-11	393
C6	AL445623.2	0.545045	0.196288	692.528	2.84843	4.81749	1.45374e-06	2.36156e-06	703
C6	CACNA1A	0.657658	0.287498	1725.1	2.827	6.09229	1.11304e-09	2.65364e-09	479
C6	FMN2	0.644144	0.275823	1056.32	2.74979	5.51024	3.5835e-08	7.04364e-08	581
C6	NAV2	0.810811	0.575266	4767.07	2.73966	5.93116	3.00794e-09	6.85282e-09	501
C6	AC053513.1	0.536036	0.201417	336.876	2.71531	5.41691	6.06386e-08	1.16778e-07	593
C6	XKR4	0.558559	0.251932	1242.5	2.68161	4.6301	3.65495e-06	5.54309e-06	753
C6	GALNT18	0.716216	0.28409	960.899	2.67093	10.0162	1.29396e-23	1.29623e-22	114
C6	AP000462.1	0.747748	0.331095	1059.51	2.65539	4.32527	1.52347e-05	2.16124e-05	805
C6	EPHA6	0.630631	0.278556	931.487	2.62174	8.16034	3.34091e-16	1.70327e-15	224
C6	ATP8A1	0.581081	0.270592	754.527	2.60237	5.75932	8.4453e-09	1.80609e-08	534
C6	MIR137HG	0.504505	0.163253	644.481	2.58279	5.71707	1.08377e-08	2.28352e-08	542
C6	NRXN1	0.81982	0.492931	3126.11	2.58224	10.6486	1.77018e-26	2.32361e-25	87
C6	LRFN5	0.545045	0.227704	818.905	2.57388	5.80192	6.55607e-09	1.42069e-08	527
C6	DPYD	0.725225	0.357854	1636.61	2.55003	10.3729	3.29219e-25	3.99966e-24	94
C6	MREG	0.527027	0.208065	423.781	2.54833	6.38192	1.74884e-10	4.53903e-10	440
C6	AP000787.1	0.630631	0.282301	528.904	2.53818	6.95728	3.46901e-12	1.1066e-11	358
C6	BASP1-AS1	0.536036	0.177155	709	2.53315	4.31062	1.62794e-05	2.2952e-05	810
C6	GFRA1	0.720721	0.278083	804.485	2.51094	9.03367	1.66007e-19	1.16307e-18	163
C6	THSD7A	0.648649	0.38387	2389.48	2.48389	4.35939	1.30427e-05	1.86417e-05	799
C6	PRKCE	0.878378	0.496204	1797.76	2.45634	13.9206	4.74649e-44	2.71025e-42	20
C6	MYCBP2-AS1	0.5	0.201721	267.44	2.44787	4.86211	1.16141e-06	1.90018e-06	698
C6	CCSER1	0.630631	0.366897	2044.23	2.44319	5.09174	3.54794e-07	6.24306e-07	649
C6	PTPRO	0.662162	0.256858	595.807	2.39772	9.4505	3.3722e-21	2.73124e-20	141
C6	RHBDL3	0.54955	0.219841	428.99	2.38247	6.54825	5.82166e-11	1.6335e-10	407
C6	HECW2	0.842342	0.431416	1395.41	2.3685	7.00442	2.48016e-12	7.97843e-12	355
C6	KCNH8	0.684685	0.357989	1243.6	2.34109	4.89537	9.81208e-07	1.61694e-06	693
C6	AC015878.1	0.567568	0.192779	383.769	2.33196	6.38085	1.76106e-10	4.56038e-10	441
C6	ZBTB16	0.540541	0.204724	467.265	2.31796	8.10939	5.08746e-16	2.55942e-15	227
C6	AC093879.1	0.576577	0.299005	569.16	2.305	4.48861	7.16899e-06	1.05096e-05	779
C6	AC233296.1	0.900901	0.537203	2934.79	2.29497	7.77488	7.55174e-15	3.38199e-14	255
C6	AC015923.1	0.626126	0.290197	580.164	2.28953	4.72345	2.31878e-06	3.63102e-06	729
C6	NR2F2-AS1	0.504505	0.315472	1007.67	2.27001	6.31893	2.63381e-10	6.66921e-10	451
C6	PPM1L	0.77027	0.509465	1526.39	2.25507	9.18448	4.13537e-20	3.04683e-19	155
C6	EYA1	0.810811	0.400574	1392.13	2.21566	5.11672	3.10889e-07	5.53014e-07	642
C6	MDGA1	0.531532	0.192509	326.281	2.2111	6.03541	1.58561e-09	3.74125e-09	484
C6	SRRM4	0.801802	0.370508	1405.04	2.19847	9.30249	1.37193e-20	1.05861e-19	148
C6	EPB41L3	0.522523	0.330386	1034.94	2.19673	3.46534	0.000529554	0.000631923	957
C6	SNAP25-AS1	0.531532	0.22875	345.432	2.19531	5.96769	2.40636e-09	5.57416e-09	493
C6	KHDRBS2	0.896396	0.547866	1916.19	2.16457	7.01651	2.27474e-12	7.35908e-12	353
C6	IPO9-AS1	0.59009	0.289253	423.017	2.14656	7.81856	5.3431e-15	2.431e-14	251
C6	FRMD4A	0.972973	0.778235	4503.61	2.13215	13.4469	3.21237e-41	1.35871e-39	27
C6	UNC79	0.54955	0.255711	494.101	2.12096	5.17179	2.31861e-07	4.15675e-07	637
C6	TENM4	0.846847	0.543074	1571.2	2.11659	14.9286	2.14849e-50	2.04465e-48	12
C6	COL25A1	0.540541	0.49121	2972.02	2.10856	3.35191	0.000802562	0.000937143	978
C6	PPM1E	0.81982	0.536865	1813.07	2.0964	8.67193	4.24842e-18	2.55352e-17	190
C6	DACH1	0.653153	0.40874	2304.68	2.09533	3.29198	0.000994864	0.00114682	990
C6	KALRN	0.963964	0.66327	3471.3	2.08749	11.9799	4.52987e-33	9.76059e-32	53
C6	CEP85L	0.837838	0.49067	1044.27	2.07537	12.0517	1.90017e-33	4.25488e-32	51
C6	CTNNA2	0.725225	0.475046	2236.51	2.07236	5.07325	3.91084e-07	6.82903e-07	654
C6	TMEM178B	0.558559	0.429121	1738.77	2.07131	3.58146	0.00034168	0.000417771	934
C6	ADAMTS20	0.531532	0.278151	456.704	2.07082	7.78401	7.0261e-15	3.15898e-14	254
C6	PAX3	0.644144	0.367201	1706.18	2.06782	5.75005	8.92161e-09	1.8973e-08	537
C6	NLGN1	0.918919	0.630471	3037.3	2.05614	9.46749	2.86662e-21	2.37223e-20	138
C6	NRCAM	0.698198	0.400979	1140.51	2.05181	5.54846	2.88189e-08	5.71375e-08	576
C6	DACH2	0.518018	0.283212	763.495	2.04984	4.44497	8.7904e-06	1.27556e-05	787
C6	SRGAP3	0.81982	0.462696	1183.93	2.04538	8.86965	7.33785e-19	4.72859e-18	177
C6	BCAR3	0.698198	0.490839	1170.24	2.04432	7.10095	1.239e-12	4.13724e-12	342
C6	KLHL29	0.572072	0.294213	487.691	2.03363	6.49373	8.37371e-11	2.28775e-10	418
C6	SEMA6A-AS1	0.567568	0.30852	473.629	2.02834	5.49278	3.95647e-08	7.71039e-08	586
C6	NR2F1-AS1	0.513514	0.329948	655.308	2.01905	6.36317	1.97635e-10	5.09478e-10	443
C6	AL031428.1	0.653153	0.341454	455.426	2.01772	5.39101	7.00634e-08	1.338e-07	598
C6	FRMD5	0.653153	0.502143	2256.09	2.01677	8.52147	1.57548e-17	8.9069e-17	202
C6	CBFA2T2	0.747748	0.542264	1396.52	2.00781	7.44517	9.68218e-14	3.71042e-13	298
C6	AC027288.3	0.522523	0.302581	485.395	2.00284	4.91728	8.77561e-07	1.45243e-06	690
C6	SETBP1	0.90991	0.604016	1745.73	1.98665	8.24012	1.72033e-16	8.93007e-16	220
C6	FAM102B	0.540541	0.316011	434.379	1.9724	8.75177	2.10028e-18	1.30354e-17	184
C6	ZEB1	0.743243	0.496136	1724.3	1.96706	4.49338	7.01004e-06	1.0303e-05	777
C6	PKNOX2	0.765766	0.440628	1028.74	1.9612	13.5329	1.00046e-41	4.58523e-40	24
C6	STXBP5L	0.558559	0.312266	764.568	1.95962	4.4612	8.15018e-06	1.1887e-05	783
C6	PTPRD	0.95045	0.770272	4512.62	1.95824	5.77524	7.68432e-09	1.64953e-08	532
C6	FMNL2	0.90991	0.699646	2236.6	1.95672	6.38858	1.67431e-10	4.37319e-10	437
C6	ROBO1	0.968468	0.782149	4890.8	1.95597	10.0028	1.48124e-23	1.47093e-22	115
C6	SCN8A	0.612613	0.376278	561.55	1.93337	6.42133	1.35089e-10	3.59608e-10	429
C6	GREB1L	0.90991	0.576818	3332.31	1.92713	7.11528	1.11685e-12	3.76237e-12	339
C6	TRMT9B	0.774775	0.382723	988.031	1.92423	6.72627	1.74073e-11	5.07122e-11	392
C6	PCBP3	0.518018	0.310005	507.446	1.90242	5.98859	2.11674e-09	4.92325e-09	491
C6	NAV3	0.756757	0.465699	2166.32	1.90154	4.74959	2.03828e-06	3.24195e-06	718
C6	LRRTM4	0.563063	0.37368	1371.02	1.89793	3.79879	0.000145406	0.000185122	897
C6	ASXL3	0.716216	0.411574	767.737	1.89461	7.18448	6.74628e-13	2.34172e-12	329
C6	BCL2L14	0.648649	0.392138	518.848	1.87355	5.2671	1.38598e-07	2.55702e-07	619
C6	ACVR2A	0.689189	0.448692	670.687	1.87343	7.2299	4.83335e-13	1.71953e-12	321
C6	GREB1	0.743243	0.473123	836.881	1.87303	9.54665	1.33961e-21	1.15897e-20	132
C6	OSBPL10	0.657658	0.517159	1137.34	1.87207	5.53638	3.08786e-08	6.10092e-08	578
C6	FAM110B	0.572072	0.4	687.919	1.86613	7.10746	1.18196e-12	3.97e-12	340
C6	RNF165	0.747748	0.421326	758.271	1.86036	7.87762	3.33671e-15	1.54899e-14	246
C6	LSAMP	0.977477	0.866104	9373.2	1.86023	13.4723	2.27575e-41	9.9958e-40	26
C6	ELAVL2	0.648649	0.371149	1028.25	1.85817	4.28656	1.81458e-05	2.54038e-05	815
C6	LINC00511	0.554054	0.41262	1071.82	1.85089	6.40902	1.4646e-10	3.86277e-10	433
C6	DISC1	0.5	0.331702	460.15	1.85068	7.93021	2.18777e-15	1.03669e-14	241
C6	AC211433.1	0.567568	0.31456	370.185	1.84813	6.41716	1.38844e-10	3.67888e-10	431
C6	USP3-AS1	0.536036	0.265092	293.9	1.83933	4.96792	6.76756e-07	1.13488e-06	681
C6	ATAD2B	0.828829	0.608031	1147.75	1.83768	10.0896	6.14431e-24	6.265e-23	112
C6	AL354733.3	0.54955	0.293538	288.158	1.83503	3.25653	0.00112784	0.00128928	999
C6	FUT8	0.711712	0.486351	891.975	1.82411	9.09189	9.73326e-20	6.90396e-19	161
C6	CACNA2D1	0.81982	0.622406	1847.92	1.82019	3.53687	0.000404901	0.000490347	943
C6	CADM1	0.959459	0.824566	7663.52	1.80859	4.02957	5.58794e-05	7.38591e-05	864
C6	ARNT2	0.518018	0.307171	352.309	1.80377	9.43776	3.80824e-21	3.06269e-20	142
C6	SFMBT2	0.540541	0.343243	540.604	1.80043	4.72474	2.30407e-06	3.61932e-06	727
C6	PREX1	0.554054	0.295428	397.695	1.79438	4.79147	1.65561e-06	2.66297e-06	710
C6	FBXL7	0.882883	0.749013	3748.57	1.78559	5.31461	1.06886e-07	1.9945e-07	612
C6	ATRNL1	0.896396	0.648524	2158.97	1.78378	10.8964	1.19868e-27	1.73277e-26	79
C6	CDK14	0.959459	0.734233	3765.33	1.78132	5.83723	5.30766e-09	1.16341e-08	521
C6	DMD	0.86036	0.554682	2210.7	1.7807	5.10441	3.31834e-07	5.85709e-07	647
C6	EFNA5	0.86036	0.720533	2510.72	1.76872	9.83744	7.76591e-23	7.39056e-22	120
C6	ROBO2	0.851351	0.687599	5646.99	1.76182	6.32128	2.594e-10	6.59766e-10	449
C6	MARCH1	0.509009	0.260233	673.309	1.75488	3.38952	0.000700151	0.00082176	973
C6	ZHX3	0.567568	0.345166	454.541	1.75443	12.3009	8.9592e-35	2.32532e-33	44
C6	FIGN	0.900901	0.689219	2303.22	1.73886	7.81591	5.45682e-15	2.47289e-14	252
C6	TTN-AS1	0.513514	0.331871	329.913	1.73156	13.3994	6.09854e-41	2.48733e-39	28
C6	NEO1	0.815315	0.582554	1016.41	1.72073	14.0952	4.06582e-45	2.73127e-43	17
C6	SOX5	0.981982	0.785591	6143.28	1.71609	11.5226	1.01488e-30	1.89998e-29	61
C6	PRKG1	0.828829	0.781238	7069.96	1.71462	5.62767	1.82662e-08	3.71836e-08	561
C6	APBA2	0.653153	0.453012	649.626	1.71117	10.65	1.74393e-26	2.31577e-25	86
C6	PLCB4	0.720721	0.596896	1379.08	1.70553	4.67608	2.92411e-06	4.48835e-06	744
C6	ARHGAP28	0.630631	0.441707	649.243	1.6935	14.1728	1.35103e-45	9.64296e-44	16
C6	MLLT3	0.833333	0.551982	1662.92	1.68966	5.38469	7.25709e-08	1.38357e-07	599
C6	MAPK10	0.635135	0.429222	721.042	1.68305	7.44059	1.00234e-13	3.82835e-13	299
C6	ANK2	0.891892	0.789573	3582.28	1.68098	6.79208	1.1053e-11	3.27857e-11	385
C6	ERC2	0.675676	0.470525	865.783	1.67092	5.03408	4.80137e-07	8.23298e-07	666
C6	ARHGEF10L	0.5	0.338282	358.377	1.66587	5.67413	1.39393e-08	2.89777e-08	549
C6	SPON1	0.576577	0.424566	816.986	1.65839	5.00887	5.47493e-07	9.34584e-07	669
C6	CNTNAP2	0.509009	0.427164	1524.01	1.65815	2.69713	0.00699407	0.00757083	1055
C6	HDAC4	0.630631	0.46435	579.039	1.65748	9.85227	6.70108e-23	6.43079e-22	119
C6	GNG2	0.792793	0.491108	1007.19	1.65368	5.25494	1.48069e-07	2.7142e-07	623
C6	PREX2	0.761261	0.421731	891.017	1.64875	4.33501	1.45756e-05	2.07032e-05	804
C6	SLC25A21	0.536036	0.450413	770.852	1.64731	4.40677	1.04922e-05	1.51099e-05	793
C6	ARHGAP32	0.855856	0.628244	1186.44	1.64427	12.1751	4.21946e-34	1.00388e-32	48
C6	ST6GALNAC5	0.68018	0.412013	1138.09	1.64262	6.7413	1.56981e-11	4.62041e-11	388
C6	DIP2C	0.878378	0.666982	1426.81	1.64091	10.5247	6.64758e-26	8.34234e-25	91
C6	TMEM164	0.527027	0.353197	410.881	1.64047	6.84613	7.58758e-12	2.28628e-11	379
C6	FRMD4B	0.626126	0.431584	801.163	1.63838	6.48434	8.91239e-11	2.42332e-10	420
C6	ANKUB1	0.774775	0.528429	1110.6	1.63725	4.98593	6.1666e-07	1.04177e-06	675
C6	DMXL2	0.545045	0.346887	375.048	1.63161	10.8138	2.96232e-27	4.17651e-26	81
C6	PRKN	0.572072	0.403881	616.129	1.6237	7.08446	1.39584e-12	4.62043e-12	345
C6	FBXL17	0.752252	0.602565	1141.04	1.62131	10.5735	3.95418e-26	5.13144e-25	88
C6	CSRNP3	0.792793	0.54277	984.221	1.62049	13.0672	5.0703e-39	1.75463e-37	33
C6	LINC00342	0.581081	0.408638	541.18	1.61582	8.54769	1.25573e-17	7.13457e-17	201
C6	WWOX	0.882883	0.741421	3021.89	1.61383	6.66807	2.59189e-11	7.43841e-11	397
C6	TIAM2	0.824324	0.607356	1122.63	1.60657	11.8157	3.23809e-32	6.72345e-31	55
C6	TACC2	0.657658	0.46958	631.851	1.6054	5.67377	1.39689e-08	2.89777e-08	550
C6	KCNQ1OT1	0.896396	0.65264	2004.79	1.60514	7.40891	1.27344e-13	4.78376e-13	304
C6	ARMH3	0.522523	0.391969	399.447	1.5995	11.1596	6.42599e-29	1.07919e-27	68
C6	LCORL	0.873874	0.718002	1651.94	1.59918	11.7943	4.17528e-32	8.51459e-31	56
C6	BACH2	0.833333	0.571284	1420.53	1.59262	8.72221	2.72827e-18	1.6751e-17	186
C6	WDR7	0.635135	0.436916	544.102	1.59013	12.3409	5.45181e-35	1.4479e-33	43
C6	SRGAP1	0.815315	0.56025	1101.1	1.58985	4.58704	4.49579e-06	6.76442e-06	759
C6	TBC1D5	0.90991	0.764771	2097.84	1.58752	7.94417	1.95491e-15	9.34102e-15	239
C6	KIAA1328	0.653153	0.50599	813.74	1.58699	10.2483	1.20412e-24	1.34814e-23	102
C6	TTC28	0.977477	0.868163	4526.09	1.58605	16.3058	8.96837e-60	2.04837e-57	5
C6	AL008633.1	0.711712	0.636308	2243.86	1.58259	4.58845	4.46559e-06	6.72784e-06	758
C6	PURPL	0.504505	0.419639	835.85	1.58164	5.10588	3.29253e-07	5.82957e-07	645
C6	AC008771.1	0.536036	0.367201	378.886	1.58007	4.38417	1.1643e-05	1.67459e-05	794
C6	MACROD2	0.612613	0.49229	1037.91	1.57967	8.31689	9.03026e-17	4.84158e-16	213
C6	AFAP1	0.68018	0.442247	797.841	1.57904	3.02213	0.00251001	0.00279925	1024
C6	PDE10A	0.689189	0.462831	867.119	1.57218	8.56593	1.07211e-17	6.15248e-17	199
C6	KIAA1324L	0.545045	0.396963	494.607	1.57073	7.43428	1.0514e-13	3.98903e-13	301
C6	MAML3	0.896396	0.727147	2558.98	1.57034	9.38638	6.20994e-21	4.92483e-20	144
C6	UGGT2	0.878378	0.686722	1471.17	1.56721	20.3921	1.96377e-92	1.12131e-89	2
C6	ADGRL3	0.945946	0.77449	2777.37	1.55238	7.55436	4.20925e-14	1.71066e-13	281
C6	PHACTR1	0.675676	0.488881	949.347	1.54887	8.97174	2.91866e-19	1.97225e-18	169
C6	GPHN	0.954955	0.783735	2542.25	1.54388	11.1417	7.86237e-29	1.26462e-27	71
C6	SVIL	0.882883	0.659119	1498.59	1.53888	8.64596	5.33529e-18	3.17339e-17	192
C6	RAPGEF6	0.824324	0.619808	1142.77	1.53669	12.7156	4.84447e-37	1.58068e-35	35
C6	FGD6	0.630631	0.458343	585.749	1.53453	7.13903	9.39886e-13	3.21362e-12	334
C6	BMP5	0.536036	0.305315	537.535	1.53431	8.95868	3.28584e-19	2.16903e-18	173
C6	BCAS3	0.864865	0.773511	2170.22	1.53411	4.43906	9.03534e-06	1.30944e-05	788
C6	STOX2	0.630631	0.450211	613.104	1.53322	8.34388	7.18943e-17	3.90968e-16	210
C6	PDE3B	0.716216	0.530083	1011.03	1.52795	10.2976	7.22254e-25	8.41647e-24	98
C6	SSH2	0.90991	0.69644	1777.45	1.52527	15.8505	1.39538e-56	2.65587e-54	6
C6	LINC01619	0.761261	0.510984	1051.75	1.52419	3.99192	6.55404e-05	8.58338e-05	872
C6	AC021504.1	0.576577	0.411743	694.522	1.52168	4.94841	7.48217e-07	1.24376e-06	687
C6	CADPS	0.531532	0.288915	751.988	1.52098	3.26547	0.00109285	0.00125178	997
C6	GRIP1	0.788288	0.620348	1416.05	1.51978	7.27591	3.44092e-13	1.24747e-12	315
C6	ADAM12	0.630631	0.393724	1162.03	1.51976	5.73428	9.79267e-09	2.07097e-08	540
C6	HDAC9	0.581081	0.420145	734.876	1.51961	5.04056	4.6416e-07	7.99503e-07	663
C6	ZC4H2	0.684685	0.555559	840.558	1.51035	6.29428	3.08829e-10	7.76834e-10	454
C6	HDAC2-AS2	0.522523	0.331939	637.402	1.50998	2.54318	0.0109848	0.0116803	1074
C6	LDLRAD3	0.702703	0.586975	916.012	1.50966	6.68477	2.3129e-11	6.6872e-11	394
C6	RPTOR	0.630631	0.482673	617.473	1.50416	9.62151	6.48726e-22	5.74298e-21	129
C6	PELI2	0.662162	0.49509	746.668	1.50224	11.5629	6.35539e-31	1.25135e-29	58
C6	RANBP17	0.828829	0.688105	1681.01	1.49454	9.54562	1.3529e-21	1.16167e-20	133
C6	DNAH14	0.851351	0.68031	1461.13	1.47974	10.9779	4.88093e-28	7.23899e-27	77
C6	AUTS2	1	0.931264	7154.65	1.47071	10.286	8.15264e-25	9.31032e-24	100
C6	ARID1B	0.986486	0.867319	3249.34	1.4701	10.0376	1.04143e-23	1.05249e-22	113
C6	RALGAPA2	0.626126	0.435971	486.908	1.46933	10.7374	6.79572e-27	9.23895e-26	84
C6	MAPK8	0.936937	0.760047	1927.63	1.46723	12.1579	5.20836e-34	1.18959e-32	50
C6	ATP9B	0.792793	0.595546	868.798	1.46594	11.3077	1.20214e-29	2.14507e-28	64
C6	PGAP1	0.716216	0.555526	746.817	1.4658	8.64125	5.56032e-18	3.2901e-17	193
C6	SDK2	0.540541	0.474574	770.006	1.46548	4.4151	1.00963e-05	1.45581e-05	792
C6	MIPOL1	0.653153	0.530218	792.409	1.46457	8.86915	7.37031e-19	4.72859e-18	178
C6	SESN3	0.824324	0.649975	1363.75	1.46275	6.12509	9.06342e-10	2.17904e-09	475
C6	VWA8	0.693694	0.500287	659.427	1.45726	12.1886	3.57395e-34	8.87271e-33	46
C6	AL050309.1	0.612613	0.494955	932.694	1.45634	6.46492	1.01351e-10	2.72335e-10	425
C6	FYN	0.941441	0.810292	2110.11	1.45316	9.17653	4.45218e-20	3.25922e-19	156
C6	RGL1	0.54955	0.412586	525.923	1.45231	5.99883	1.98749e-09	4.64154e-09	489
C6	AGAP1	0.918919	0.798988	2284.41	1.45126	8.04458	8.65389e-16	4.2598e-15	232
C6	FAM13A	0.855856	0.660233	1203.76	1.45049	15.3837	2.1058e-53	2.72445e-51	8
C6	CERS6	0.882883	0.716754	1526.36	1.45015	8.27635	1.27004e-16	6.71476e-16	216
C6	TMEM135	0.734234	0.593589	894.583	1.44748	13.084	4.06619e-39	1.49793e-37	31
C6	CASK	0.927928	0.760722	1896.29	1.4405	8.47653	2.32013e-17	1.29248e-16	205
C6	ZNF423	0.725225	0.54628	873.854	1.44046	5.70703	1.14967e-08	2.41791e-08	543
C6	LRP12	0.567568	0.444846	462.023	1.44043	6.73524	1.63656e-11	4.79834e-11	389
C6	CDK19	0.671171	0.53592	750.272	1.44013	8.80088	1.35746e-18	8.56472e-18	181
C6	CCSER2	0.810811	0.662122	1148.75	1.43451	6.17789	6.49648e-10	1.57182e-09	472
C6	APC	0.842342	0.647478	1140.25	1.43393	6.35141	2.13348e-10	5.43846e-10	448
C6	EPB41	0.896396	0.714932	1602.31	1.43162	6.83248	8.34598e-12	2.5016e-11	381
C6	ZNF516	0.567568	0.38603	429.097	1.42837	6.67423	2.48539e-11	7.16746e-11	396
C6	RUNX1T1	0.828829	0.596626	1435.71	1.42774	5.27169	1.3517e-07	2.49781e-07	618
C6	MFSD4B	0.608108	0.520938	599.284	1.42569	7.00175	2.5279e-12	8.10916e-12	356
C6	DAB1	0.621622	0.561093	1267.93	1.42568	3.73688	0.000186318	0.000234593	907
C6	KIAA1211	0.914414	0.712063	1821.02	1.42531	7.48213	7.31258e-14	2.88961e-13	289
C6	ADGRL2	0.864865	0.722288	1583.15	1.42486	7.40334	1.32806e-13	4.9726e-13	305
C6	NCAM1	0.914414	0.642956	2029.2	1.42472	5.64269	1.67416e-08	3.42632e-08	558
C6	FIRRE	0.815315	0.687903	1850.67	1.42041	7.66839	1.74171e-14	7.44955e-14	267
C6	LINC01473	0.716216	0.555424	898.761	1.41967	7.67505	1.65351e-14	7.0989e-14	266
C6	SYT1	0.918919	0.785051	4816.33	1.41912	4.46194	8.12228e-06	1.18614e-05	782
C6	SIPA1L3	0.662162	0.511355	710.03	1.41902	5.96037	2.51668e-09	5.80617e-09	495
C6	C20orf194	0.743243	0.503526	750.231	1.41622	10.2336	1.40196e-24	1.5544e-23	103
C6	FOXN2	0.509009	0.376143	371.833	1.41573	7.47814	7.53794e-14	2.96839e-13	290
C6	TIAM1	0.720721	0.636612	1240.24	1.41363	4.6857	2.79001e-06	4.31733e-06	738
C6	WDFY3	0.837838	0.684393	1261.34	1.41257	7.51375	5.74571e-14	2.29427e-13	286
C6	PRH1	0.644144	0.528733	761.277	1.40975	12.3851	3.1455e-35	8.76136e-34	41
C6	NAV1	0.77027	0.569293	999.692	1.40725	7.24002	4.48611e-13	1.61105e-12	318
C6	DOK6	0.536036	0.379214	769.42	1.40593	3.42215	0.000621283	0.000736001	964
C6	PIK3R3	0.774775	0.599021	936.636	1.40482	14.5292	7.91667e-48	6.95449e-46	13
C6	AC092691.1	0.662162	0.465058	1171.27	1.40394	5.6662	1.45995e-08	3.0204e-08	552
C6	GTDC1	0.648649	0.524076	731.881	1.40334	10.1038	5.31211e-24	5.51494e-23	110
C6	CTTNBP2	0.5	0.334064	374.849	1.40308	7.95141	1.84406e-15	8.84841e-15	238
C6	ARL15	0.882883	0.682639	1397.95	1.4003	9.02988	1.71858e-19	1.19672e-18	164
C6	FOCAD	0.833333	0.667184	1080.14	1.40008	15.0454	3.69987e-51	3.95366e-49	10
C6	CCNJL	0.518018	0.347562	313.355	1.39276	4.62343	3.77448e-06	5.71678e-06	754
C6	SCFD2	0.603604	0.449806	601.429	1.3895	8.17892	2.86391e-16	1.4799e-15	221
C6	CENPP	0.576577	0.535482	1088.16	1.38915	5.10527	3.3033e-07	5.83958e-07	646
C6	TRAK1	0.644144	0.499646	618.772	1.38836	5.90714	3.48099e-09	7.8408e-09	507
C6	SOBP	0.621622	0.410326	577.92	1.38631	4.49391	6.99267e-06	1.02908e-05	776
C6	BICD1	0.914414	0.77918	2217.39	1.3858	5.60781	2.04907e-08	4.14977e-08	563
C6	NF1	0.914414	0.758697	1773.94	1.38135	12.1643	4.81596e-34	1.12241e-32	49
C6	TRAPPC9	0.662162	0.457196	549.26	1.37966	8.87493	6.99746e-19	4.54039e-18	176
C6	KCNT2	0.864865	0.742939	1790.45	1.37941	8.84886	8.84173e-19	5.64092e-18	179
C6	AP003086.1	0.68018	0.434756	698.939	1.37809	2.65748	0.0078728	0.00846585	1062
C6	FSD1L	0.59009	0.409043	440.232	1.37778	8.93297	4.14704e-19	2.7218e-18	174
C6	AC005670.3	0.527027	0.392306	378.426	1.37595	10.9867	4.43022e-28	6.65699e-27	76
C6	FRYL	0.792793	0.64579	953.825	1.37426	11.5075	1.20947e-30	2.22776e-29	62
C6	ROR1	0.887387	0.784545	2949.21	1.37241	5.12894	2.91375e-07	5.19111e-07	641
C6	FANCC	0.707207	0.515337	708.597	1.37184	12.4794	9.66966e-36	2.84804e-34	38
C6	POLA1	0.626126	0.551341	856.346	1.36801	5.92737	3.07825e-09	6.98879e-09	503
C6	TSPAN18	0.567568	0.503897	859.843	1.36748	4.17448	2.98663e-05	4.08961e-05	834
C6	TTC21B	0.585586	0.428784	428.416	1.36666	9.76372	1.61126e-22	1.49598e-21	123
C6	TMEM131L	0.617117	0.500793	616.291	1.36649	4.5647	5.00219e-06	7.49672e-06	762
C6	MBD5	0.959459	0.813633	2513.36	1.36494	7.60572	2.83317e-14	1.1939e-13	271
C6	AC046134.2	0.54955	0.423958	461.485	1.36377	7.09303	1.31204e-12	4.36835e-12	343
C6	VPS13B	0.882883	0.693707	1328.95	1.36306	11.5341	8.88556e-31	1.69122e-29	60
C6	RSRC1	0.851351	0.712131	1297.15	1.36129	9.49343	2.23562e-21	1.86356e-20	137
C6	LINC01572	0.702703	0.563354	1195.73	1.35947	6.39869	1.5672e-10	4.1049e-10	436
C6	INVS	0.698198	0.57152	898.323	1.35778	9.50594	1.98249e-21	1.67704e-20	135
C6	ADGRA3	0.698198	0.618694	920.384	1.3563	5.60777	2.04945e-08	4.14977e-08	564
C6	CCDC171	0.563063	0.43948	514.93	1.35503	6.02131	1.73014e-09	4.06548e-09	486
C6	ASAP1	0.900901	0.847106	2897.36	1.35351	4.60745	4.07645e-06	6.15781e-06	756
C6	BTAF1	0.603604	0.519082	570.214	1.35205	6.35659	2.06286e-10	5.28204e-10	446
C6	PEAK1	0.716216	0.609988	1178.75	1.35163	3.18113	0.00146703	0.00166205	1008
C6	MTMR3	0.567568	0.419538	416.423	1.35032	8.24692	1.62524e-16	8.47499e-16	219
C6	CDKAL1	0.837838	0.717193	1447.73	1.34994	10.1535	3.19839e-24	3.44581e-23	106
C6	FAM126A	0.612613	0.518509	665.078	1.34555	4.31282	1.61183e-05	2.27529e-05	809
C6	SPIDR	0.743243	0.663641	1386.14	1.345	6.61858	3.62662e-11	1.03282e-10	401
C6	MTAP	0.810811	0.71284	1444.19	1.3424	6.61094	3.81894e-11	1.08488e-10	402
C6	FAM120B	0.653153	0.464653	511.968	1.34189	11.1109	1.11058e-28	1.76151e-27	72
C6	RFX3	0.824324	0.684697	1163.94	1.34181	9.26116	2.02225e-20	1.53961e-19	150
C6	SUMF1	0.77027	0.625578	1125.14	1.33843	11.0584	1.9956e-28	3.09599e-27	73
C6	TBC1D32	0.522523	0.38414	410.653	1.33659	6.2909	3.15633e-10	7.90467e-10	456
C6	LINC02315	0.594595	0.550464	1307.02	1.33635	5.036	4.75349e-07	8.16313e-07	665
C6	RELCH	0.518018	0.393859	354.62	1.33569	9.63197	5.85952e-22	5.22779e-21	128
C6	MNAT1	0.914414	0.775232	1556.29	1.33498	11.1427	7.77522e-29	1.26462e-27	70
C6	COP1	0.923423	0.748979	1533.77	1.33445	22.677	7.55833e-114	8.63162e-111	1
C6	FER	0.824324	0.671436	1325.46	1.33188	9.20369	3.45879e-20	2.59864e-19	152
C6	UTRN	0.824324	0.679939	1846.29	1.32839	4.7209	2.34807e-06	3.66826e-06	731
C6	ENTPD1-AS1	0.518018	0.367133	353.006	1.32386	7.01409	2.31458e-12	7.46682e-12	354
C6	NIN	0.648649	0.503155	625.865	1.32305	7.21422	5.42438e-13	1.91785e-12	323
C6	RNGTT	0.743243	0.606681	840.69	1.31853	14.1818	1.18814e-45	9.04573e-44	15
C6	DENND1A	0.720721	0.576852	847.8	1.31739	11.0028	3.70308e-28	5.63856e-27	75
C6	SMYD3	0.963964	0.83479	2894.61	1.31446	18.1766	7.9079e-74	3.01027e-71	3
C6	GRIK2	0.824324	0.563827	2106.32	1.31291	4.54769	5.42387e-06	8.09681e-06	765
C6	RAB28	0.693694	0.600067	799.613	1.30639	8.66849	4.37901e-18	2.61824e-17	191
C6	RAPH1	0.63964	0.490872	536.894	1.3014	4.99525	5.87584e-07	9.97059e-07	673
C6	STAG1	0.900901	0.821326	2485.81	1.30029	7.49824	6.46828e-14	2.56485e-13	288
C6	MSI2	0.846847	0.789303	2148.26	1.29919	6.06796	1.29549e-09	3.07578e-09	481
C6	FTX	1	0.901468	4104.54	1.29906	9.33616	9.98899e-21	7.81331e-20	146
C6	VPS8	0.603604	0.482403	503.469	1.29874	12.0392	2.21072e-33	4.85508e-32	52
C6	CPLANE1	0.599099	0.475148	526.971	1.29851	8.48184	2.2166e-17	1.24086e-16	204
C6	SCLT1	0.756757	0.637523	1209.07	1.29792	14.216	7.29533e-46	5.9509e-44	14
C6	SNAP25	0.572072	0.350633	490.855	1.29455	5.06655	4.05081e-07	7.03043e-07	658
C6	MKLN1	0.851351	0.724009	1259.93	1.29412	13.6747	1.43773e-42	7.13862e-41	23
C6	WRN	0.77027	0.684596	1224.73	1.29215	7.47451	7.74938e-14	3.03075e-13	292
C6	ZNF254	0.671171	0.549722	640.707	1.29086	9.80933	1.02645e-22	9.68767e-22	121
C6	RORA	0.77027	0.692121	1667.25	1.28875	7.16546	7.75251e-13	2.68284e-12	330
C6	MLLT10	0.896396	0.748777	1405.66	1.28716	9.45953	3.09324e-21	2.54136e-20	139
C6	STXBP4	0.572072	0.478353	518.323	1.28672	8.31894	8.87564e-17	4.78112e-16	212
C6	KMT2C	0.932432	0.752556	1529.5	1.28621	16.3116	8.1669e-60	2.04837e-57	4
C6	CRISPLD1	0.59009	0.526776	716.688	1.28599	5.09039	3.57325e-07	6.27793e-07	650
C6	KLF12	0.774775	0.596288	1080.17	1.28469	4.64051	3.47546e-06	5.27789e-06	752
C6	METTL15	0.635135	0.533592	662.036	1.28269	8.96789	3.02252e-19	2.01855e-18	171
C6	CCDC91	0.761261	0.638097	998.863	1.28029	6.47553	9.44792e-11	2.5447e-10	424
C6	UBE3D	0.635135	0.526303	661.974	1.27903	11.1702	5.70565e-29	9.72515e-28	67
C6	FARS2	0.779279	0.636005	932.741	1.27384	13.7587	4.51885e-43	2.34569e-41	22
C6	TANC2	0.891892	0.673697	2131.17	1.27354	6.73506	1.63866e-11	4.79834e-11	390
C6	CDC42SE2	0.684685	0.577493	664.266	1.26601	11.3583	6.74189e-30	1.2221e-28	63
C6	ENOX1	0.594595	0.456049	1018.75	1.26487	4.50195	6.73341e-06	9.922e-06	775
C6	RIN2	0.540541	0.365413	422.842	1.26468	6.23735	4.45047e-10	1.10248e-09	461
C6	NHSL1	0.626126	0.484292	669.129	1.26271	5.869	4.38435e-09	9.68459e-09	517
C6	SPSB4	0.648649	0.463472	800.66	1.26271	4.99612	5.84946e-07	9.95541e-07	671
C6	NKAIN3	0.666667	0.542298	1354.33	1.26253	5.88264	4.03771e-09	8.97095e-09	514
C6	PTBP2	0.936937	0.821596	2125.89	1.26198	7.04148	1.90209e-12	6.18858e-12	351
C6	ARFGEF2	0.540541	0.435026	391.935	1.26121	7.96804	1.61209e-15	7.80087e-15	236
C6	PSD3	0.837838	0.674034	1321.85	1.25948	6.17827	6.48084e-10	1.57136e-09	471
C6	INTS7	0.509009	0.411169	362.311	1.25632	6.87026	6.40855e-12	1.96208e-11	373
C6	TPT1-AS1	0.63964	0.509701	541.691	1.25583	7.34175	2.10818e-13	7.79141e-13	309
C6	AL049828.1	0.585586	0.44137	562.512	1.25486	10.3785	3.10754e-25	3.81592e-24	93
C6	FCHSD2	0.635135	0.486114	720.604	1.25374	9.30705	1.31436e-20	1.02108e-19	147
C6	ZNF407	0.644144	0.499544	660.981	1.25306	5.55681	2.74757e-08	5.47596e-08	573
C6	DLG1	0.900901	0.793724	2119.21	1.25241	13.0689	4.95628e-39	1.75463e-37	32
C6	TBCK	0.765766	0.616366	867.308	1.24988	9.06153	1.28631e-19	9.06771e-19	162
C6	BTBD9	0.738739	0.596524	915.931	1.24898	13.0537	6.05174e-39	2.03267e-37	34
C6	STXBP5	0.63964	0.523401	704.783	1.24877	10.3373	4.77955e-25	5.68567e-24	96
C6	EXOC4	0.873874	0.806546	1989.62	1.24814	12.46	1.23425e-35	3.52377e-34	40
C6	HERC1	0.747748	0.618593	898.119	1.24758	9.49466	2.20934e-21	1.8552e-20	136
C6	KLF7	0.635135	0.447478	584.927	1.247	4.81027	1.50723e-06	2.4415e-06	705
C6	XIST	0.45045	0.503661	1836.38	1.24521	3.67346	0.00023929	0.000297679	918
C6	EXOC6B	0.914414	0.724211	1706.27	1.243	5.69427	1.23898e-08	2.59618e-08	545
C6	MGAT5	0.558559	0.448827	495.717	1.24145	4.52738	5.97197e-06	8.89177e-06	767
C6	TNRC6C	0.644144	0.532478	598.496	1.24116	6.23808	4.42972e-10	1.09973e-09	460
C6	GDAP1	0.563063	0.456926	572.531	1.23975	5.77334	7.77159e-09	1.66513e-08	533
C6	PDE7A	0.77027	0.652337	1017.02	1.23924	10.7856	4.02634e-27	5.60741e-26	82
C6	TASP1	0.653153	0.505382	555.012	1.23419	10.5659	4.28927e-26	5.47524e-25	89
C6	TET2	0.603604	0.438299	476.656	1.23379	4.81932	1.44046e-06	2.34331e-06	702
C6	MAP2K5	0.522523	0.395546	366.089	1.23117	7.51616	5.64083e-14	2.26029e-13	285
C6	PCCA	0.846847	0.731972	1358.41	1.22901	10.0924	5.96788e-24	6.13993e-23	111
C6	KANSL1L	0.666667	0.514999	589.851	1.2279	6.5766	4.81332e-11	1.36397e-10	403
C6	CYYR1	0.689189	0.524886	696.02	1.22783	7.45043	9.30385e-14	3.57744e-13	297
C6	GPR137C	0.545045	0.461481	601.777	1.22217	4.30851	1.64355e-05	2.31434e-05	811
C6	MON2	0.716216	0.57837	710.715	1.22182	12.1958	3.272e-34	8.30362e-33	45
C6	CBFB	0.662162	0.562004	797.626	1.22048	5.52017	3.38667e-08	6.66823e-08	580
C6	NBEA	0.765766	0.675688	1318.18	1.21959	3.7549	0.000173412	0.00022004	900
C6	AHCYL2	0.603604	0.500995	599.049	1.21645	9.65504	4.67982e-22	4.27548e-21	125
C6	SH3PXD2B	0.576577	0.501907	568.625	1.21627	6.4221	1.34403e-10	3.58619e-10	428
C6	ITFG1	0.846847	0.71564	1286.54	1.21552	8.15302	3.54956e-16	1.8016e-15	225
C6	DDHD1	0.536036	0.432867	429.977	1.2141	8.98797	2.51847e-19	1.71196e-18	168
C6	UBR3	0.68018	0.565716	674.41	1.21338	13.3759	8.36912e-41	3.2957e-39	29
C6	STAT5B	0.554054	0.439042	417.898	1.21283	8.29188	1.11474e-16	5.94229e-16	214
C6	AGPAT4	0.684685	0.567471	647.656	1.2114	8.93181	4.19087e-19	2.73484e-18	175
C6	RERE	1	0.918036	4615.93	1.20817	12.5006	7.41321e-36	2.28808e-34	37
C6	UNC5C	0.959459	0.66904	5567.12	1.20658	4.08339	4.43831e-05	5.93508e-05	854
C6	CHD7	0.90991	0.819875	2091.99	1.20554	7.65683	1.90584e-14	8.12116e-14	268
C6	LMBR1	0.567568	0.501873	535.755	1.2051	10.5653	4.31499e-26	5.47524e-25	90
C6	AC104041.1	0.554054	0.529307	1015.06	1.20478	5.09984	3.39943e-07	5.99097e-07	648
C6	SLC16A1-AS1	0.531532	0.448692	505.041	1.20308	7.80342	6.02513e-15	2.71964e-14	253
C6	MARK1	0.608108	0.494348	657.259	1.20175	3.83273	0.000126727	0.000162245	892
C6	NCALD	0.657658	0.462325	794.038	1.20079	10.356	3.93035e-25	4.72469e-24	95
C6	NCOA2	0.837838	0.693032	1084.12	1.20024	12.4789	9.72623e-36	2.84804e-34	39
C6	GALNT17	0.653153	0.408638	704.499	1.19966	2.85683	0.00427896	0.00468062	1044
C6	LARGE1	0.905405	0.788831	2625.43	1.19873	5.97317	2.32687e-09	5.40099e-09	492
C6	MIB1	0.815315	0.698667	1153.41	1.19815	10.7383	6.73074e-27	9.23895e-26	83
C6	TRMT11	0.711712	0.659052	925.889	1.19744	5.69247	1.25213e-08	2.61893e-08	546
C6	RPS6KA3	0.576577	0.502008	576.88	1.19703	6.91313	4.74071e-12	1.4792e-11	366
C6	VTI1A	0.738739	0.641505	940.332	1.19517	11.9289	8.36931e-33	1.76995e-31	54
C6	NBAS	0.716216	0.612047	801.564	1.1942	5.80078	6.60055e-09	1.42762e-08	528
C6	CCDC138	0.653153	0.60243	951.726	1.19204	6.51607	7.21738e-11	1.99088e-10	414
C6	GSK3B	0.923423	0.796423	1714.52	1.18854	7.4657	8.28565e-14	3.21844e-13	294
C6	USP24	0.585586	0.509634	519.296	1.18781	6.07314	1.25432e-09	2.98423e-09	480
C6	COMMD10	0.81982	0.748237	1467.57	1.18745	15.3824	2.14712e-53	2.72445e-51	9
C6	CREB3L2	0.675676	0.525595	647.581	1.18527	4.29673	1.73333e-05	2.43476e-05	813
C6	BAZ2B	0.932432	0.781407	1780.38	1.18365	7.77382	7.61515e-15	3.39707e-14	256
C6	TFAP2B	0.842342	0.496912	1638.47	1.18197	6.8747	6.21198e-12	1.90701e-11	372
C6	TTLL7	0.648649	0.504741	800.263	1.18159	6.80295	1.02501e-11	3.04833e-11	384
C6	BACH1	0.734234	0.623486	845.115	1.1806	4.4909	7.09221e-06	1.04104e-05	778
C6	FAM168A	0.711712	0.574591	768.64	1.18016	14.088	4.50124e-45	2.85578e-43	18
C6	PDE5A	0.522523	0.454766	578.847	1.17608	4.05582	4.99598e-05	6.64192e-05	859
C6	LCLAT1	0.531532	0.457027	459.344	1.17504	9.9375	2.85922e-23	2.7908e-22	117
C6	PTK2	0.905405	0.878657	2972.03	1.17417	6.38831	1.67728e-10	4.37319e-10	438
C6	USP47	0.846847	0.755762	1469	1.17304	7.08618	1.37863e-12	4.57672e-12	344
C6	BTRC	0.594595	0.537304	609.713	1.17279	10.1354	3.84651e-24	4.06733e-23	108
C6	ARMH4	0.599099	0.480209	439.801	1.17241	7.553	4.25338e-14	1.72247e-13	282
C6	DLEU2	0.716216	0.604724	1110.03	1.17232	7.99801	1.26448e-15	6.14484e-15	235
C6	PUM2	0.873874	0.780698	1482	1.17165	10.2107	1.77576e-24	1.94992e-23	104
C6	ST3GAL3	0.567568	0.457263	526.07	1.17143	10.193	2.13188e-24	2.31867e-23	105
C6	FAM117B	0.684685	0.522153	675.701	1.16809	5.75533	8.64715e-09	1.84236e-08	536
C6	CEP83	0.54955	0.453417	457.426	1.16781	7.46432	8.37278e-14	3.24126e-13	295
C6	LRRC8D	0.603604	0.524279	603.537	1.16751	6.84898	7.43784e-12	2.24709e-11	378
C6	CCNY	0.869369	0.738721	1294.47	1.16711	7.02702	2.10988e-12	6.84511e-12	352
C6	AF117829.1	0.581081	0.50599	580.607	1.16668	6.93767	3.98617e-12	1.25752e-11	362
C6	FOXN3	0.959459	0.781373	2411.84	1.16611	3.87153	0.000108157	0.000139565	885
C6	ARHGEF7	0.68018	0.53943	631.943	1.16437	5.6817	1.33365e-08	2.77925e-08	548
C6	STAU2	0.779279	0.710174	1180.2	1.16294	5.73046	1.0016e-08	2.11429e-08	541
C6	SPATA5	0.630631	0.571621	859.566	1.16163	5.46125	4.72807e-08	9.1207e-08	592
C6	PLEKHA5	0.878378	0.833002	3078.46	1.15854	2.86437	0.00417836	0.00457497	1043
C6	ZRANB3	0.725225	0.606479	897.157	1.15653	8.32409	8.49756e-17	4.59915e-16	211
C6	SCAPER	0.617117	0.542973	692.955	1.15391	8.16385	3.24521e-16	1.6619e-15	223
C6	RFC3	0.675676	0.659997	1461.19	1.15264	3.88439	0.000102589	0.000132831	882
C6	NSUN6	0.585586	0.466543	463.502	1.15228	4.97554	6.5066e-07	1.09757e-06	677
C6	CEP128	0.563063	0.471402	741.374	1.15181	6.94056	3.90547e-12	1.23547e-11	361
C6	PPP1R12B	0.576577	0.455947	471.357	1.14829	9.585	9.24541e-22	8.05974e-21	131
C6	MCPH1	0.581081	0.518374	555.464	1.14438	7.70085	1.35169e-14	5.89172e-14	262
C6	TMEM161B-AS1	0.513514	0.458309	445.536	1.14423	6.23398	4.54743e-10	1.12406e-09	462
C6	MCM9	0.518018	0.405365	373.177	1.14357	6.80347	1.02128e-11	3.04516e-11	383
C6	DLEU1	0.630631	0.595816	992.72	1.14347	3.23925	0.00119844	0.00136725	1001
C6	CCNH	0.653153	0.60054	654.838	1.14339	6.86054	6.86013e-12	2.08914e-11	375
C6	CAMKMT	0.716216	0.584545	900.885	1.14216	4.97477	6.53237e-07	1.10029e-06	678
C6	ZFAND3	0.918919	0.854969	2440.8	1.14201	15.6996	1.52149e-55	2.4822e-53	7
C6	OGT	0.536036	0.488476	448.712	1.14126	5.35045	8.77353e-08	1.65365e-07	605
C6	AP001347.1	0.81982	0.706462	1420.94	1.14038	6.51448	7.29401e-11	2.00717e-10	415
C6	UST	0.599099	0.537709	921.754	1.13832	5.07652	3.84409e-07	6.72275e-07	653
C6	ATG7	0.585586	0.49401	547.966	1.13733	8.70325	3.22504e-18	1.94868e-17	189
C6	KCTD1	0.536036	0.466206	530.215	1.13609	5.79831	6.69865e-09	1.44337e-08	530
C6	SOX6	0.504505	0.467522	1340.67	1.13544	4.16139	3.16321e-05	4.31072e-05	838
C6	XRN1	0.738739	0.567471	662.996	1.13521	12.3548	4.58995e-35	1.24803e-33	42
C6	ARID2	0.810811	0.733153	1325.68	1.13342	7.59353	3.11313e-14	1.30086e-13	273
C6	SOGA3	0.558559	0.376413	392.373	1.13144	3.85869	0.000113995	0.000146767	887
C6	ZEB2	0.914414	0.702311	2626.35	1.13081	7.56208	3.96661e-14	1.62361e-13	279
C6	PCBP1-AS1	0.581081	0.451966	422.725	1.12919	7.51142	5.84899e-14	2.32737e-13	287
C6	FTO	0.675676	0.585186	712.721	1.12897	8.76368	1.88975e-18	1.17929e-17	183
C6	UBE2W	0.630631	0.565682	580.61	1.12661	8.43356	3.35308e-17	1.83216e-16	209
C6	FNIP1	0.711712	0.593285	741.791	1.12553	8.84026	9.54998e-19	6.05893e-18	180
C6	ATP11A	0.585586	0.520702	570.181	1.12456	4.10808	3.98965e-05	5.36021e-05	850
C6	PIGL	0.599099	0.483752	487.194	1.12386	6.82123	9.02672e-12	2.69856e-11	382
C6	MMS22L	0.509009	0.510477	736.746	1.12365	5.50469	3.69814e-08	7.24404e-08	583
C6	DCUN1D4	0.54955	0.487835	487.879	1.12305	5.87889	4.13031e-09	9.15886e-09	515
[truncated: 2,856 more rows]
