# Supplementary material for: A human neural crest model reveals the developmental impact of neuroblastoma-associated chromosomal aberrations
Source: Nat Commun. 2024 May 3;15:3745. doi: 10.1038/s41467-024-47945-7 (PMC11068915; doi:10.1038/s41467-024-47945-7)
Supplement: Supplementary file 7 — Supplementary Data 3 [file 41467_2024_47945_MOESM7_ESM.xlsx]

## Sheet: scRNA-seq SCP-SYM-MES genes
Supplementary Data 3. scRNA-seq markers of SCP-SYM-MES transition states
Pseudotime.ID column indicates the transition in question. The results shown are the output of association tests between the pseudotime and the expression of each gene calculated using tradeSeq. The reported P-values have not been corrected for multiple hypothesis testing. Degrees of freedom and test statistics (Wald) are shown in the table. For each pseudotime, each gene and cluster are displaye…
gene	waldStat	df	pvalue	meanLogFC	waldStat_1	cluster	is.TF	is.ligand	is.receptor	pseudotime.ID	fitgam.knots
AUTS2	2974.26	4	0	1.93973	2974.26	1	FALSE	FALSE	FALSE	scviMES_to_SYM	5
TCF12	3505.86	4	0	1.71661	3505.86	1	TRUE	FALSE	FALSE	scviMES_to_SYM	5
ARID1B	3018.09	4	0	1.62234	3018.09	1	FALSE	FALSE	FALSE	scviMES_to_SYM	5
TTC28	3627	4	0	2.0845	3627	1	FALSE	FALSE	FALSE	scviMES_to_SYM	5
FTX	4343.88	4	0	1.98139	4343.88	1	FALSE	FALSE	FALSE	scviMES_to_SYM	5
JMJD1C	3038.32	4	0	1.60888	3038.32	1	FALSE	FALSE	FALSE	scviMES_to_SYM	5
IGF2BP2	2856.89	4	0	1.47849	2856.89	1	FALSE	FALSE	FALSE	scviMES_to_SYM	5
AKT3	2889.91	4	0	1.92257	2889.91	1	FALSE	FALSE	FALSE	scviMES_to_SYM	5
SBF2	2899.8	4	0	1.61033	2899.8	1	FALSE	FALSE	FALSE	scviMES_to_SYM	5
CDC42BPA	2852.87	4	0	1.676	2852.87	1	FALSE	FALSE	FALSE	scviMES_to_SYM	5
ZSWIM6	3859.46	4	0	2.06432	3859.46	1	FALSE	FALSE	FALSE	scviMES_to_SYM	5
MED13L	4331.33	4	0	1.9231	4331.33	1	FALSE	FALSE	FALSE	scviMES_to_SYM	5
RBMS3	4609.36	4	0	1.85251	4609.36	1	FALSE	FALSE	FALSE	scviMES_to_SYM	5
PTK2	4982.6	4	0	2.05093	4982.6	1	FALSE	FALSE	FALSE	scviMES_to_SYM	5
QKI	3425.02	4	0	1.03943	3425.02	1	FALSE	FALSE	FALSE	scviMES_to_SYM	5
MALAT1	4421.18	4	0	1.12742	4421.18	1	FALSE	FALSE	FALSE	scviMES_to_SYM	5
TEAD1	3218.62	4	0	1.80342	3218.62	1	TRUE	FALSE	FALSE	scviMES_to_SYM	5
PARD3B	3031.24	4	0	3.24422	3031.24	1	FALSE	FALSE	FALSE	scviMES_to_SYM	5
LARGE1	3785.58	4	0	2.15869	3785.58	1	FALSE	FALSE	FALSE	scviMES_to_SYM	5
IGF1R	4348.8	4	0	2.20689	4348.8	1	FALSE	FALSE	TRUE	scviMES_to_SYM	5
ITSN1	3270.29	4	0	1.387	3270.29	1	FALSE	FALSE	FALSE	scviMES_to_SYM	5
SNHG14	4309.77	4	0	1.89531	4309.77	1	FALSE	FALSE	FALSE	scviMES_to_SYM	5
CNTN4	3378.46	4	0	2.05982	3378.46	1	FALSE	TRUE	FALSE	scviMES_to_SYM	5
BMPR2	3500.78	4	0	1.83565	3500.78	1	FALSE	FALSE	TRUE	scviMES_to_SYM	5
MPDZ	2944.72	4	0	1.61133	2944.72	1	FALSE	FALSE	FALSE	scviMES_to_SYM	5
TCF7L2	2830.2	4	0	1.73541	2830.2	1	TRUE	FALSE	FALSE	scviMES_to_SYM	5
PTPRD	3118.58	4	0	2.55959	3118.58	1	FALSE	FALSE	FALSE	scviMES_to_SYM	5
RERE	6942.01	4	0	1.92937	6942.01	1	FALSE	FALSE	FALSE	scviMES_to_SYM	5
NFAT5	3182.83	4	0	1.65012	3182.83	1	TRUE	FALSE	FALSE	scviMES_to_SYM	5
RABGAP1	2884.17	4	0	1.69718	2884.17	1	FALSE	FALSE	FALSE	scviMES_to_SYM	5
ST6GALNAC3	4531.87	4	0	2.2788	4531.87	1	FALSE	FALSE	FALSE	scviMES_to_SYM	5
MBNL2	2862.96	4	0	1.46959	2862.96	1	TRUE	FALSE	FALSE	scviMES_to_SYM	5
TRIO	4941.16	4	0	2.61695	4941.16	1	FALSE	FALSE	FALSE	scviMES_to_SYM	5
MAP4K3	4023.23	4	0	1.83768	4023.23	1	FALSE	FALSE	FALSE	scviMES_to_SYM	5
PBX1	5511.99	4	0	1.73527	5511.99	1	TRUE	FALSE	FALSE	scviMES_to_SYM	5
MIR99AHG	3415.18	4	0	1.30113	3415.18	1	FALSE	FALSE	FALSE	scviMES_to_SYM	5
STK3	3779.82	4	0	2.01313	3779.82	1	FALSE	FALSE	FALSE	scviMES_to_SYM	5
ZEB2	4416	4	0	1.23309	4416	1	TRUE	FALSE	FALSE	scviMES_to_SYM	5
GLG1	2921.57	4	0	1.41331	2921.57	1	FALSE	FALSE	FALSE	scviMES_to_SYM	5
MSI2	5060.54	4	0	1.33692	5060.54	1	FALSE	FALSE	FALSE	scviMES_to_SYM	5
LGR4	3017.14	4	0	1.3235	3017.14	1	FALSE	FALSE	TRUE	scviMES_to_SYM	5
RASAL2	4377.78	4	0	1.97492	4377.78	1	FALSE	FALSE	FALSE	scviMES_to_SYM	5
ARHGAP42	2833.53	4	0	1.85939	2833.53	1	FALSE	FALSE	FALSE	scviMES_to_SYM	5
GPC6	8477.91	4	0	2.53931	8477.91	1	FALSE	FALSE	FALSE	scviMES_to_SYM	5
CTNND1	3209.69	4	0	1.43059	3209.69	1	FALSE	FALSE	FALSE	scviMES_to_SYM	5
NEAT1	3112.68	4	0	1.64029	3112.68	1	FALSE	FALSE	FALSE	scviMES_to_SYM	5
PEAK1	3427.29	4	0	2.01035	3427.29	1	FALSE	FALSE	FALSE	scviMES_to_SYM	5
ERBIN	3766.53	4	0	1.87138	3766.53	1	FALSE	FALSE	FALSE	scviMES_to_SYM	5
KCNQ1OT1	3742.83	4	0	1.7001	3742.83	1	FALSE	FALSE	FALSE	scviMES_to_SYM	5
TRPS1	4032.99	4	0	1.49093	4032.99	1	TRUE	FALSE	FALSE	scviMES_to_SYM	5
FOXN3	4134.56	4	0	2.05782	4134.56	1	TRUE	FALSE	FALSE	scviMES_to_SYM	5
WDPCP	4268.9	4	0	3.02349	4268.9	1	FALSE	FALSE	FALSE	scviMES_to_SYM	5
ROCK2	2967.8	4	0	1.20998	2967.8	1	FALSE	FALSE	FALSE	scviMES_to_SYM	5
MACF1	5886.31	4	0	2.36798	5886.31	1	FALSE	FALSE	FALSE	scviMES_to_SYM	5
FARP1	3293.9	4	0	1.87275	3293.9	1	FALSE	FALSE	FALSE	scviMES_to_SYM	5
PCDH7	4729.16	4	0	2.63358	4729.16	1	FALSE	FALSE	FALSE	scviMES_to_SYM	5
MEIS1	3257.9	4	0	2.47653	3257.9	1	TRUE	FALSE	FALSE	scviMES_to_SYM	5
PTPRM	2860.88	4	0	1.40777	2860.88	1	FALSE	FALSE	TRUE	scviMES_to_SYM	5
DOCK1	3784.13	4	0	2.09584	3784.13	1	FALSE	FALSE	FALSE	scviMES_to_SYM	5
AL008633.1	4875.79	4	0	2.30899	4875.79	1	FALSE	FALSE	FALSE	scviMES_to_SYM	5
DENND5B	4585.57	4	0	1.69835	4585.57	1	FALSE	FALSE	FALSE	scviMES_to_SYM	5
CUX1	6708.67	4	0	2.14158	6708.67	1	TRUE	FALSE	FALSE	scviMES_to_SYM	5
CDH2	3204.78	4	0	1.47699	3204.78	1	FALSE	FALSE	TRUE	scviMES_to_SYM	5
MID1	3013.84	4	0	1.69592	3013.84	1	FALSE	FALSE	FALSE	scviMES_to_SYM	5
PLXDC2	3068.53	4	0	1.29874	3068.53	1	FALSE	FALSE	FALSE	scviMES_to_SYM	5
FBXL7	6103.61	4	0	3.19979	6103.61	1	FALSE	FALSE	FALSE	scviMES_to_SYM	5
YAP1	4225.3	4	0	1.7758	4225.3	1	FALSE	FALSE	FALSE	scviMES_to_SYM	5
PRKG1	5184.84	4	0	3.73995	5184.84	1	FALSE	FALSE	FALSE	scviMES_to_SYM	5
EVI5	3559.3	4	0	1.68975	3559.3	1	FALSE	FALSE	FALSE	scviMES_to_SYM	5
MEF2C	4664.69	4	0	1.07284	4664.69	1	TRUE	FALSE	FALSE	scviMES_to_SYM	5
PDE4D	2992.08	4	0	2.48775	2992.08	1	FALSE	FALSE	FALSE	scviMES_to_SYM	5
UBE2H	2985.2	4	0	1.04915	2985.2	1	FALSE	FALSE	FALSE	scviMES_to_SYM	5
ANTXR1	3639.25	4	0	2.70086	3639.25	1	FALSE	FALSE	TRUE	scviMES_to_SYM	5
SHROOM3	3942.93	4	0	2.88532	3942.93	1	FALSE	FALSE	FALSE	scviMES_to_SYM	5
APBB2	4143.44	4	0	2.73589	4143.44	1	FALSE	FALSE	FALSE	scviMES_to_SYM	5
FNDC3B	5038.54	4	0	2.56395	5038.54	1	FALSE	FALSE	FALSE	scviMES_to_SYM	5
TANC1	3551.97	4	0	2.4615	3551.97	1	FALSE	FALSE	FALSE	scviMES_to_SYM	5
WWC2	3885.49	4	0	1.85342	3885.49	1	FALSE	FALSE	FALSE	scviMES_to_SYM	5
PDE3A	3149.89	4	0	2.43138	3149.89	1	FALSE	FALSE	FALSE	scviMES_to_SYM	5
PHACTR2	3375.25	4	0	1.13161	3375.25	1	FALSE	FALSE	FALSE	scviMES_to_SYM	5
LINC01278	4455.71	4	0	2.07505	4455.71	1	FALSE	FALSE	FALSE	scviMES_to_SYM	5
TRIM24	3849.98	4	0	1.32927	3849.98	1	FALSE	FALSE	FALSE	scviMES_to_SYM	5
DIAPH3	3442.63	4	0	3.66565	3442.63	1	FALSE	FALSE	FALSE	scviMES_to_SYM	5
CAMK2D	3329.88	4	0	1.86095	3329.88	1	FALSE	FALSE	FALSE	scviMES_to_SYM	5
ATXN1	3207.56	4	0	2.46727	3207.56	1	FALSE	FALSE	FALSE	scviMES_to_SYM	5
PTPN14	2945.65	4	0	2.12668	2945.65	1	FALSE	FALSE	FALSE	scviMES_to_SYM	5
HIP1	3238.97	4	0	1.76012	3238.97	1	FALSE	FALSE	FALSE	scviMES_to_SYM	5
FAT3	4575.57	4	0	2.35125	4575.57	1	FALSE	FALSE	FALSE	scviMES_to_SYM	5
ENAH	3907.03	4	0	1.85452	3907.03	1	FALSE	FALSE	FALSE	scviMES_to_SYM	5
PICALM	4506.82	4	0	2.20853	4506.82	1	FALSE	FALSE	FALSE	scviMES_to_SYM	5
NXN	4631.14	4	0	1.91614	4631.14	1	FALSE	FALSE	FALSE	scviMES_to_SYM	5
AFF3	4061.55	4	0	2.38738	4061.55	1	FALSE	FALSE	FALSE	scviMES_to_SYM	5
PDLIM5	5286.95	4	0	1.81856	5286.95	1	FALSE	FALSE	FALSE	scviMES_to_SYM	5
TNS3	3965.25	4	0	2.84932	3965.25	1	FALSE	FALSE	FALSE	scviMES_to_SYM	5
VCAN	3431.99	4	0	1.90329	3431.99	1	FALSE	TRUE	FALSE	scviMES_to_SYM	5
PPP1R12A	4467.19	4	0	1.04202	4467.19	1	FALSE	FALSE	FALSE	scviMES_to_SYM	5
SORBS1	3300.22	4	0	2.81285	3300.22	1	FALSE	TRUE	FALSE	scviMES_to_SYM	5
TMEM117	3862.85	4	0	2.19373	3862.85	1	FALSE	FALSE	FALSE	scviMES_to_SYM	5
ADARB1	2883.36	4	0	2.09172	2883.36	1	FALSE	FALSE	FALSE	scviMES_to_SYM	5
MCU	3096.07	4	0	2.46098	3096.07	1	FALSE	FALSE	FALSE	scviMES_to_SYM	5
MAGI1	6516.93	4	0	3.02703	6516.93	1	FALSE	FALSE	FALSE	scviMES_to_SYM	5
ITGA1	3210.03	4	0	2.17854	3210.03	1	FALSE	FALSE	TRUE	scviMES_to_SYM	5
NRXN3	3856.27	4	0	1.59451	3856.27	1	FALSE	FALSE	TRUE	scviMES_to_SYM	5
ANK3	3018.56	4	0	1.86159	3018.56	1	FALSE	FALSE	FALSE	scviMES_to_SYM	5
COL4A5	4500.78	4	0	2.2049	4500.78	1	FALSE	TRUE	FALSE	scviMES_to_SYM	5
CDK6	5198.98	4	0	1.57081	5198.98	1	FALSE	FALSE	FALSE	scviMES_to_SYM	5
MAML2	6027.35	4	0	2.42886	6027.35	1	FALSE	FALSE	FALSE	scviMES_to_SYM	5
PKD2	6476.39	4	0	2.11496	6476.39	1	FALSE	FALSE	FALSE	scviMES_to_SYM	5
SEMA3C	4967.77	4	0	1.12159	4967.77	1	FALSE	TRUE	FALSE	scviMES_to_SYM	5
KIF13A	3977.13	4	0	2.59371	3977.13	1	FALSE	FALSE	FALSE	scviMES_to_SYM	5
LHFPL6	3692.4	4	0	1.38723	3692.4	1	FALSE	FALSE	FALSE	scviMES_to_SYM	5
MBNL1	5791.39	4	0	2.53601	5791.39	1	FALSE	FALSE	FALSE	scviMES_to_SYM	5
WWTR1	2830.75	4	0	1.87202	2830.75	1	FALSE	FALSE	FALSE	scviMES_to_SYM	5
LPP	8912.11	4	0	2.68658	8912.11	1	FALSE	FALSE	FALSE	scviMES_to_SYM	5
COL25A1	2883.96	4	0	3.71513	2883.96	1	FALSE	FALSE	FALSE	scviMES_to_SYM	5
RIC1	4208.94	4	0	2.24593	4208.94	1	FALSE	FALSE	FALSE	scviMES_to_SYM	5
CDK14	7306.15	4	0	3.26079	7306.15	1	FALSE	FALSE	FALSE	scviMES_to_SYM	5
GLI2	2868.62	4	0	2.92176	2868.62	1	TRUE	FALSE	FALSE	scviMES_to_SYM	5
PARVA	3043.22	4	0	1.33396	3043.22	1	FALSE	FALSE	FALSE	scviMES_to_SYM	5
HMGA2	6180.82	4	0	1.99339	6180.82	1	TRUE	FALSE	FALSE	scviMES_to_SYM	5
KIRREL1	4034.49	4	0	2.26441	4034.49	1	FALSE	FALSE	FALSE	scviMES_to_SYM	5
UTRN	6169.67	4	0	2.46933	6169.67	1	FALSE	FALSE	FALSE	scviMES_to_SYM	5
FAT1	4479.62	4	0	1.95035	4479.62	1	FALSE	FALSE	FALSE	scviMES_to_SYM	5
GUCY1A2	4948.02	4	0	2.00305	4948.02	1	FALSE	FALSE	FALSE	scviMES_to_SYM	5
VMP1	5081.5	4	0	1.26478	5081.5	1	FALSE	FALSE	FALSE	scviMES_to_SYM	5
FOXO1	3345.96	4	0	2.26999	3345.96	1	TRUE	FALSE	FALSE	scviMES_to_SYM	5
SLIT2	5867.38	4	0	2.76662	5867.38	1	FALSE	TRUE	FALSE	scviMES_to_SYM	5
PTPRJ	3798.98	4	0	2.89465	3798.98	1	FALSE	FALSE	FALSE	scviMES_to_SYM	5
PRAG1	4291.31	4	0	2.19442	4291.31	1	FALSE	FALSE	FALSE	scviMES_to_SYM	5
SLC24A3	2891.68	4	0	3.21119	2891.68	1	FALSE	FALSE	FALSE	scviMES_to_SYM	5
MAST4	4378.73	4	0	3.20456	4378.73	1	FALSE	FALSE	FALSE	scviMES_to_SYM	5
AC079142.1	4229.38	4	0	3.32502	4229.38	1	FALSE	FALSE	FALSE	scviMES_to_SYM	5
ETV6	3964.87	4	0	3.0031	3964.87	1	TRUE	FALSE	FALSE	scviMES_to_SYM	5
PRICKLE2	6183.92	4	0	2.85154	6183.92	1	FALSE	FALSE	FALSE	scviMES_to_SYM	5
AC083870.1	4825.46	4	0	3.64474	4825.46	1	FALSE	FALSE	FALSE	scviMES_to_SYM	5
ANKRD6	3213.22	4	0	2.62383	3213.22	1	FALSE	FALSE	FALSE	scviMES_to_SYM	5
SMAD3	2953.65	4	0	2.49097	2953.65	1	TRUE	FALSE	TRUE	scviMES_to_SYM	5
PXDN	4514.45	4	0	1.33154	4514.45	1	FALSE	FALSE	FALSE	scviMES_to_SYM	5
FOXP2	3648.16	4	0	2.34036	3648.16	1	TRUE	FALSE	FALSE	scviMES_to_SYM	5
CELF2	4218.23	4	0	1.24489	4218.23	1	FALSE	FALSE	FALSE	scviMES_to_SYM	5
GLIS3	3384	4	0	2.94984	3384	1	TRUE	FALSE	FALSE	scviMES_to_SYM	5
LAMB1	4844.95	4	0	2.30635	4844.95	1	FALSE	TRUE	FALSE	scviMES_to_SYM	5
SYNE1	4424.02	4	0	2.6637	4424.02	1	FALSE	FALSE	FALSE	scviMES_to_SYM	5
WLS	4974.77	4	0	1.10677	4974.77	1	FALSE	FALSE	FALSE	scviMES_to_SYM	5
NOTCH3	3139.83	4	0	1.76672	3139.83	1	FALSE	FALSE	TRUE	scviMES_to_SYM	5
COL18A1	6159.66	4	0	1.16238	6159.66	1	FALSE	TRUE	FALSE	scviMES_to_SYM	5
SAMD4A	4478.91	4	0	2.67065	4478.91	1	FALSE	FALSE	FALSE	scviMES_to_SYM	5
SEMA5A	5976.18	4	0	2.74786	5976.18	1	FALSE	TRUE	FALSE	scviMES_to_SYM	5
PRKAG2	3253.08	4	0	1.81311	3253.08	1	FALSE	FALSE	FALSE	scviMES_to_SYM	5
DDAH1	4249.37	4	0	3.03008	4249.37	1	FALSE	FALSE	FALSE	scviMES_to_SYM	5
USP53	3814.58	4	0	1.75412	3814.58	1	FALSE	FALSE	FALSE	scviMES_to_SYM	5
RBPMS	6918.81	4	0	1.97547	6918.81	1	FALSE	FALSE	FALSE	scviMES_to_SYM	5
RAI14	3805.4	4	0	2.18068	3805.4	1	FALSE	FALSE	FALSE	scviMES_to_SYM	5
PRDM16	3160.44	4	0	3.29733	3160.44	1	TRUE	FALSE	FALSE	scviMES_to_SYM	5
MIR4435-2HG	4024.21	4	0	1.75059	4024.21	1	FALSE	FALSE	FALSE	scviMES_to_SYM	5
DCLK2	7291.22	4	0	3.13819	7291.22	1	FALSE	FALSE	FALSE	scviMES_to_SYM	5
DMD	8778.85	4	0	2.97835	8778.85	1	FALSE	FALSE	FALSE	scviMES_to_SYM	5
LTBP1	3123.24	4	0	3.19127	3123.24	1	FALSE	TRUE	FALSE	scviMES_to_SYM	5
SLC1A3	3440.25	4	0	2.38431	3440.25	1	FALSE	FALSE	FALSE	scviMES_to_SYM	5
FBN2	4809.81	4	0	3.18179	4809.81	1	FALSE	FALSE	FALSE	scviMES_to_SYM	5
EXT1	12546.9	4	0	2.43077	12546.9	1	FALSE	FALSE	FALSE	scviMES_to_SYM	5
DSP	5803.35	4	0	1.14604	5803.35	1	FALSE	FALSE	FALSE	scviMES_to_SYM	5
CHSY3	3149.45	4	0	3.37154	3149.45	1	FALSE	FALSE	FALSE	scviMES_to_SYM	5
LIMS1	5549.8	4	0	1.36127	5549.8	1	FALSE	FALSE	FALSE	scviMES_to_SYM	5
PDGFC	4357.66	4	0	2.69523	4357.66	1	FALSE	TRUE	FALSE	scviMES_to_SYM	5
MEIS2	6615.12	4	0	2.46021	6615.12	1	TRUE	FALSE	FALSE	scviMES_to_SYM	5
UACA	3320.44	4	0	1.78364	3320.44	1	FALSE	FALSE	FALSE	scviMES_to_SYM	5
COL1A2	8064.73	4	0	1.3311	8064.73	1	FALSE	TRUE	FALSE	scviMES_to_SYM	5
CARMN	2881.38	4	0	3.20413	2881.38	1	FALSE	FALSE	FALSE	scviMES_to_SYM	5
FOXP1	8397.78	4	0	2.79043	8397.78	1	TRUE	FALSE	FALSE	scviMES_to_SYM	5
COL11A1	8841.2	4	0	1.96873	8841.2	1	FALSE	TRUE	FALSE	scviMES_to_SYM	5
MYH10	10967.7	4	0	1.44322	10967.7	1	FALSE	FALSE	FALSE	scviMES_to_SYM	5
FRZB	2907.78	4	0	1.03878	2907.78	1	FALSE	FALSE	FALSE	scviMES_to_SYM	5
VCL	6161.94	4	0	1.87756	6161.94	1	FALSE	TRUE	FALSE	scviMES_to_SYM	5
ADAM19	3822.32	4	0	2.41059	3822.32	1	FALSE	FALSE	FALSE	scviMES_to_SYM	5
PALM2-AKAP2	9814.48	4	0	2.06613	9814.48	1	FALSE	FALSE	FALSE	scviMES_to_SYM	5
SDC2	3667.49	4	0	1.30228	3667.49	1	FALSE	FALSE	TRUE	scviMES_to_SYM	5
CDH11	5212.07	4	0	2.45105	5212.07	1	FALSE	FALSE	FALSE	scviMES_to_SYM	5
COL5A2	7722.67	4	0	1.93406	7722.67	1	FALSE	TRUE	FALSE	scviMES_to_SYM	5
FILIP1	3311.83	4	0	2.49533	3311.83	1	FALSE	FALSE	FALSE	scviMES_to_SYM	5
LMO7	4862.79	4	0	1.92648	4862.79	1	FALSE	FALSE	FALSE	scviMES_to_SYM	5
HSPG2	4820.84	4	0	2.37989	4820.84	1	FALSE	TRUE	FALSE	scviMES_to_SYM	5
LIMA1	5022.2	4	0	1.18539	5022.2	1	FALSE	FALSE	FALSE	scviMES_to_SYM	5
PALLD	13110.4	4	0	1.70337	13110.4	1	FALSE	FALSE	FALSE	scviMES_to_SYM	5
COL12A1	5847.37	4	0	2.32644	5847.37	1	FALSE	FALSE	FALSE	scviMES_to_SYM	5
PHLDB2	4011.29	4	0	3.14443	4011.29	1	FALSE	FALSE	FALSE	scviMES_to_SYM	5
PRDM6	3880.03	4	0	2.84184	3880.03	1	TRUE	FALSE	FALSE	scviMES_to_SYM	5
LOXL2	3334.5	4	0	1.04658	3334.5	1	FALSE	FALSE	FALSE	scviMES_to_SYM	5
FLNA	5925.52	4	0	1.01854	5925.52	1	FALSE	FALSE	FALSE	scviMES_to_SYM	5
MYH9	6119.73	4	0	1.46586	6119.73	1	FALSE	FALSE	FALSE	scviMES_to_SYM	5
ITGAV	7348.4	4	0	1.88967	7348.4	1	FALSE	FALSE	TRUE	scviMES_to_SYM	5
CRIM1	7391.49	4	0	2.73203	7391.49	1	FALSE	FALSE	FALSE	scviMES_to_SYM	5
LASP1	3637.13	4	0	1.09956	3637.13	1	FALSE	FALSE	FALSE	scviMES_to_SYM	5
TGFB2	5271.22	4	0	2.41214	5271.22	1	FALSE	TRUE	FALSE	scviMES_to_SYM	5
COL3A1	5412.04	4	0	1.59426	5412.04	1	FALSE	TRUE	FALSE	scviMES_to_SYM	5
JAG1	6449.17	4	0	1.65635	6449.17	1	FALSE	TRUE	FALSE	scviMES_to_SYM	5
ARID5B	5962.41	4	0	1.44077	5962.41	1	TRUE	FALSE	FALSE	scviMES_to_SYM	5
ARSJ	3719.89	4	0	2.56539	3719.89	1	FALSE	FALSE	FALSE	scviMES_to_SYM	5
FBN1	5634.95	4	0	2.64385	5634.95	1	FALSE	TRUE	FALSE	scviMES_to_SYM	5
C1orf198	4555.87	4	0	1.19826	4555.87	1	FALSE	FALSE	FALSE	scviMES_to_SYM	5
COL5A1	7031.06	4	0	2.3163	7031.06	1	FALSE	TRUE	FALSE	scviMES_to_SYM	5
MYOF	3287.63	4	0	2.43585	3287.63	1	FALSE	FALSE	FALSE	scviMES_to_SYM	5
GNG12	4213.65	4	0	1.35166	4213.65	1	FALSE	FALSE	FALSE	scviMES_to_SYM	5
CXCL12	3698.56	4	0	1.03992	3698.56	1	FALSE	TRUE	FALSE	scviMES_to_SYM	5
MYOCD	3616.82	4	0	2.83539	3616.82	1	FALSE	FALSE	FALSE	scviMES_to_SYM	5
MSRB3	5838.78	4	0	2.4749	5838.78	1	FALSE	FALSE	FALSE	scviMES_to_SYM	5
CCN1	4626.09	4	0	1.02817	4626.09	1	FALSE	TRUE	FALSE	scviMES_to_SYM	5
COL1A1	9727.15	4	0	1.33168	9727.15	1	FALSE	TRUE	FALSE	scviMES_to_SYM	5
COL4A2	8605.31	4	0	2.25957	8605.31	1	FALSE	TRUE	FALSE	scviMES_to_SYM	5
FN1	9575	4	0	2.06695	9575	1	FALSE	TRUE	FALSE	scviMES_to_SYM	5
CALD1	9719.9	4	0	1.42524	9719.9	1	FALSE	FALSE	FALSE	scviMES_to_SYM	5
ANKRD1	4201.51	4	0	1.30121	4201.51	1	FALSE	FALSE	FALSE	scviMES_to_SYM	5
NEXN	4924.9	4	0	1.43669	4924.9	1	FALSE	FALSE	FALSE	scviMES_to_SYM	5
FSTL1	6810.05	4	0	1.09351	6810.05	1	FALSE	FALSE	FALSE	scviMES_to_SYM	5
COL4A1	8499.74	4	0	2.27477	8499.74	1	FALSE	TRUE	FALSE	scviMES_to_SYM	5
ACTN1	6293.74	4	0	1.315	6293.74	1	FALSE	FALSE	FALSE	scviMES_to_SYM	5
INHBA	4787.02	4	0	1.29908	4787.02	1	FALSE	TRUE	FALSE	scviMES_to_SYM	5
CCN2	5774.06	4	0	1.2281	5774.06	1	FALSE	TRUE	FALSE	scviMES_to_SYM	5
ACTA2	6330.67	4	0	1.48288	6330.67	1	FALSE	FALSE	FALSE	scviMES_to_SYM	5
IGFBP7	7408.53	4	0	1.45091	7408.53	1	FALSE	FALSE	FALSE	scviMES_to_SYM	5
MYLK	3592.49	4	0	1.24144	3592.49	3	FALSE	FALSE	TRUE	scviMES_to_SYM	5
ACTG2	3947.35	4	0	1.61308	3947.35	3	FALSE	FALSE	FALSE	scviMES_to_SYM	5
MYL9	5233.62	4	0	1.67419	5233.62	3	FALSE	FALSE	FALSE	scviMES_to_SYM	5
CNN1	2896.82	4	0	1.23768	2896.82	3	FALSE	FALSE	FALSE	scviMES_to_SYM	5
TAGLN	5780.66	4	0	2.4172	5780.66	3	FALSE	FALSE	FALSE	scviMES_to_SYM	5
TPM2	8214.58	4	0	1.81797	8214.58	3	FALSE	FALSE	FALSE	scviMES_to_SYM	5
CAVIN1	2974.04	4	0	1.35831	2974.04	3	FALSE	FALSE	FALSE	scviMES_to_SYM	5
PPP1R14A	3601.76	4	0	2.61909	3601.76	3	FALSE	FALSE	FALSE	scviMES_to_SYM	5
DSTN	6430.67	4	0	1.66658	6430.67	3	FALSE	FALSE	FALSE	scviMES_to_SYM	5
ACTC1	5662.18	4	0	2.01576	5662.18	3	FALSE	FALSE	FALSE	scviMES_to_SYM	5
KRT18	6362.66	4	0	2.79156	6362.66	3	FALSE	FALSE	FALSE	scviMES_to_SYM	5
PDLIM1	3978	4	0	1.36455	3978	3	FALSE	FALSE	FALSE	scviMES_to_SYM	5
KRT8	6020.34	4	0	2.39095	6020.34	3	FALSE	FALSE	FALSE	scviMES_to_SYM	5
NPPB	3598.87	4	0	1.56272	3598.87	3	FALSE	TRUE	FALSE	scviMES_to_SYM	5
ANXA1	6423.01	4	0	1.88365	6423.01	3	FALSE	TRUE	FALSE	scviMES_to_SYM	5
HSPB1	3967.66	4	0	2.77644	3967.66	3	FALSE	FALSE	FALSE	scviMES_to_SYM	5
MYL12A	5174.66	4	0	2.28428	5174.66	3	FALSE	FALSE	FALSE	scviMES_to_SYM	5
RCN1	3590.7	4	0	1.19887	3590.7	3	FALSE	FALSE	FALSE	scviMES_to_SYM	5
ARPC1B	2891.56	4	0	1.40925	2891.56	3	FALSE	FALSE	FALSE	scviMES_to_SYM	5
ANXA2	4067	4	0	1.76199	4067	3	FALSE	FALSE	FALSE	scviMES_to_SYM	5
SFRP1	5291.98	4	0	1.92553	5291.98	3	FALSE	TRUE	FALSE	scviMES_to_SYM	5
APOE	5713.99	4	0	2.10798	5713.99	3	FALSE	TRUE	FALSE	scviMES_to_SYM	5
H2AFJ	3220.63	4	0	3.46502	3220.63	3	FALSE	FALSE	FALSE	scviMES_to_SYM	5
CNN2	4899.41	4	0	1.25933	4899.41	3	FALSE	FALSE	FALSE	scviMES_to_SYM	5
TCIM	3437.62	4	0	2.49083	3437.62	3	FALSE	FALSE	FALSE	scviMES_to_SYM	5
P4HB	3518.39	4	0	1.31592	3518.39	3	FALSE	TRUE	FALSE	scviMES_to_SYM	5
NR2F1	3036.17	4	0	1.42456	3036.17	3	TRUE	FALSE	FALSE	scviMES_to_SYM	5
CRYAB	5099.97	4	0	5.01468	5099.97	3	FALSE	FALSE	FALSE	scviMES_to_SYM	5
TAGLN2	2841.01	4	0	3.40339	2841.01	3	FALSE	FALSE	FALSE	scviMES_to_SYM	5
MAGED2	2925.05	4	0	2.40796	2925.05	3	FALSE	FALSE	FALSE	scviMES_to_SYM	5
IFITM3	2966.26	4	0	3.78037	2966.26	3	FALSE	FALSE	FALSE	scviMES_to_SYM	5
CD99	3807.73	4	0	1.63447	3807.73	3	FALSE	TRUE	FALSE	scviMES_to_SYM	5
CNN3	3741.11	4	0	1.14965	3741.11	3	FALSE	FALSE	FALSE	scviMES_to_SYM	5
EPB41L2	2937.35	4	0	1.1593	2937.35	3	FALSE	FALSE	FALSE	scviMES_to_SYM	5
CALR	3194.23	4	0	1.60624	3194.23	3	FALSE	TRUE	FALSE	scviMES_to_SYM	5
CYBA	2982.17	4	0	2.87374	2982.17	3	FALSE	FALSE	FALSE	scviMES_to_SYM	5
ISYNA1	3179.36	4	0	2.19883	3179.36	3	FALSE	FALSE	FALSE	scviMES_to_SYM	5
MTCH1	2886.57	4	0	1.92093	2886.57	3	FALSE	FALSE	FALSE	scviMES_to_SYM	5
MYL6	4795.65	4	0	3.09689	4795.65	3	FALSE	FALSE	FALSE	scviMES_to_SYM	5
MYL12B	3141.32	4	0	2.67814	3141.32	3	FALSE	FALSE	FALSE	scviMES_to_SYM	5
TCEAL9	3736.78	4	0	2.67482	3736.78	3	FALSE	FALSE	FALSE	scviMES_to_SYM	5
ITM2B	3286.24	4	0	1.88045	3286.24	3	FALSE	FALSE	FALSE	scviMES_to_SYM	5
ADH5	2940.64	4	0	1.75582	2940.64	3	FALSE	FALSE	FALSE	scviMES_to_SYM	5
RAB13	3490.63	4	0	3.86393	3490.63	3	FALSE	FALSE	FALSE	scviMES_to_SYM	5
VIM	4558.49	4	0	2.69307	4558.49	3	FALSE	TRUE	FALSE	scviMES_to_SYM	5
CD63	2904.48	4	0	2.46893	2904.48	3	FALSE	FALSE	TRUE	scviMES_to_SYM	5
S100A13	3083.02	4	0	3.95374	3083.02	3	FALSE	FALSE	FALSE	scviMES_to_SYM	5
OST4	3345.23	4	0	3.73984	3345.23	3	FALSE	FALSE	FALSE	scviMES_to_SYM	5
ACTB	4422.22	4	0	2.68623	4422.22	3	FALSE	FALSE	FALSE	scviMES_to_SYM	5
TMSB4X	4518.16	4	0	2.94087	4518.16	3	FALSE	FALSE	FALSE	scviMES_to_SYM	5
SNHG25	3634.52	4	0	1.76514	3634.52	3	FALSE	FALSE	FALSE	scviMES_to_SYM	5
SERF2	5013.74	4	0	3.64508	5013.74	3	FALSE	FALSE	FALSE	scviMES_to_SYM	5
MGST1	3010.84	4	0	1.01418	3010.84	3	FALSE	FALSE	FALSE	scviMES_to_SYM	5
EEF1D	4660.64	4	0	2.78223	4660.64	3	FALSE	FALSE	FALSE	scviMES_to_SYM	5
PFN1	3912.66	4	0	3.18547	3912.66	3	FALSE	FALSE	FALSE	scviMES_to_SYM	5
POLR2L	3741.91	4	0	3.63765	3741.91	3	FALSE	FALSE	FALSE	scviMES_to_SYM	5
PABPC4	2975.8	4	0	1.78655	2975.8	3	FALSE	FALSE	FALSE	scviMES_to_SYM	5
ID3	3874.71	4	0	3.15866	3874.71	3	FALSE	FALSE	FALSE	scviMES_to_SYM	5
RARRES2	3018.08	4	0	3.58034	3018.08	3	FALSE	TRUE	FALSE	scviMES_to_SYM	5
RHOA	2916.18	4	0	2.16037	2916.18	3	FALSE	FALSE	FALSE	scviMES_to_SYM	5
HNRNPM	3737.03	4	0	1.10593	3737.03	3	FALSE	FALSE	FALSE	scviMES_to_SYM	5
GSTP1	3570.32	4	0	3.69019	3570.32	3	FALSE	TRUE	FALSE	scviMES_to_SYM	5
POMP	2926.62	4	0	2.80898	2926.62	3	FALSE	FALSE	FALSE	scviMES_to_SYM	5
PABPC1	4465.31	4	0	1.59459	4465.31	3	FALSE	FALSE	FALSE	scviMES_to_SYM	5
NME4	2870.98	4	0	3.21901	2870.98	3	FALSE	FALSE	FALSE	scviMES_to_SYM	5
PRDX6	3178.83	4	0	2.9638	3178.83	3	FALSE	FALSE	FALSE	scviMES_to_SYM	5
GNG5	3825.99	4	0	3.21448	3825.99	3	FALSE	FALSE	FALSE	scviMES_to_SYM	5
DBI	3521.17	4	0	3.73055	3521.17	3	FALSE	FALSE	FALSE	scviMES_to_SYM	5
ACTG1	4717.86	4	0	3.27788	4717.86	3	FALSE	FALSE	FALSE	scviMES_to_SYM	5
UBL5	3133.94	4	0	3.52706	3133.94	3	FALSE	FALSE	FALSE	scviMES_to_SYM	5
CFL1	4059.28	4	0	3.32911	4059.28	3	FALSE	FALSE	FALSE	scviMES_to_SYM	5
SLC25A3	4318.48	4	0	3.12697	4318.48	3	FALSE	FALSE	FALSE	scviMES_to_SYM	5
RBMX	3447.11	4	0	1.02125	3447.11	3	FALSE	FALSE	FALSE	scviMES_to_SYM	5
SELENOH	2944.83	4	0	3.2213	2944.83	3	FALSE	FALSE	FALSE	scviMES_to_SYM	5
BEX3	3400.41	4	0	3.24265	3400.41	3	FALSE	FALSE	TRUE	scviMES_to_SYM	5
PPIA	3696.15	4	0	2.94307	3696.15	3	FALSE	FALSE	FALSE	scviMES_to_SYM	5
PEBP1	3273.07	4	0	3.33323	3273.07	3	FALSE	FALSE	FALSE	scviMES_to_SYM	5
NME2	3305.73	4	0	3.67431	3305.73	3	TRUE	FALSE	FALSE	scviMES_to_SYM	5
LDHB	3434.68	4	0	3.08087	3434.68	3	FALSE	FALSE	FALSE	scviMES_to_SYM	5
YBX1	3186.68	4	0	3.31987	3186.68	3	TRUE	FALSE	FALSE	scviMES_to_SYM	5
CASC15	2908.55	4	0	3.22031	2908.55	5	FALSE	FALSE	FALSE	scviMES_to_SYM	5
TMTC2	3248.81	4	0	3.29874	3248.81	5	FALSE	FALSE	FALSE	scviMES_to_SYM	5
UNC5C	3536.46	4	0	1.58223	3536.46	5	FALSE	FALSE	TRUE	scviMES_to_SYM	5
SOX5	3600.72	4	0	1.06923	3600.72	5	TRUE	FALSE	FALSE	scviMES_to_SYM	5
TENM3	3586.45	4	0	1.48556	3586.45	5	FALSE	FALSE	FALSE	scviMES_to_SYM	5
SNHG29	3728.82	4	0	4.15876	3728.82	4	FALSE	FALSE	FALSE	scviMES_to_SYM	5
FAU	4182.19	4	0	3.87373	4182.19	4	FALSE	FALSE	FALSE	scviMES_to_SYM	5
COX7C	3475.74	4	0	4.09431	3475.74	4	FALSE	FALSE	FALSE	scviMES_to_SYM	5
MIF	6278.84	4	0	3.69082	6278.84	4	FALSE	TRUE	FALSE	scviMES_to_SYM	5
NACA	3762.98	4	0	3.82714	3762.98	4	FALSE	FALSE	FALSE	scviMES_to_SYM	5
RPLP2	3969.06	4	0	3.41758	3969.06	4	FALSE	FALSE	FALSE	scviMES_to_SYM	5
TPT1	4336.38	4	0	3.77126	4336.38	4	FALSE	FALSE	FALSE	scviMES_to_SYM	5
UBA52	3512.87	4	0	3.81408	3512.87	4	FALSE	FALSE	FALSE	scviMES_to_SYM	5
RPLP1	5018.81	4	0	3.76426	5018.81	4	FALSE	FALSE	FALSE	scviMES_to_SYM	5
ATP5F1E	2832.17	4	0	3.61451	2832.17	4	FALSE	FALSE	FALSE	scviMES_to_SYM	5
RPLP0	3687.78	4	0	3.5504	3687.78	4	FALSE	FALSE	FALSE	scviMES_to_SYM	5
RACK1	3675.12	4	0	3.6491	3675.12	4	FALSE	FALSE	TRUE	scviMES_to_SYM	5
EEF1G	2884.61	4	0	3.1942	2884.61	4	FALSE	FALSE	FALSE	scviMES_to_SYM	5
GAPDH	3930.4	4	0	3.88607	3930.4	4	FALSE	FALSE	FALSE	scviMES_to_SYM	5
FTL	4197.87	4	0	4.81875	4197.87	4	FALSE	FALSE	FALSE	scviMES_to_SYM	5
FTH1	3000.5	4	0	3.67804	3000.5	4	FALSE	FALSE	FALSE	scviMES_to_SYM	5
TPI1	3178.85	4	0	3.30828	3178.85	4	FALSE	FALSE	FALSE	scviMES_to_SYM	5
RPSA	3451.31	4	0	3.62829	3451.31	4	FALSE	FALSE	TRUE	scviMES_to_SYM	5
EEF1B2	2838.19	4	0	3.4363	2838.19	4	FALSE	FALSE	FALSE	scviMES_to_SYM	5
SRP14	3182.21	4	0	3.66401	3182.21	4	FALSE	FALSE	FALSE	scviMES_to_SYM	5
NDUFA4	2865.76	4	0	3.64633	2865.76	4	FALSE	FALSE	FALSE	scviMES_to_SYM	5
EEF1A1	4664.75	4	0	3.15489	4664.75	4	FALSE	FALSE	FALSE	scviMES_to_SYM	5
NPM1	3029.84	4	0	2.83045	3029.84	4	FALSE	FALSE	FALSE	scviMES_to_SYM	5
TMSB10	3101.62	4	0	3.55604	3101.62	4	FALSE	FALSE	FALSE	scviMES_to_SYM	5
H3F3A	4492.68	4	0	3.3567	4492.68	4	FALSE	FALSE	FALSE	scviMES_to_SYM	5
PTMA	5509.61	4	0	2.98258	5509.61	4	FALSE	TRUE	FALSE	scviMES_to_SYM	5
HNRNPA1	3110.97	4	0	2.45323	3110.97	4	FALSE	FALSE	FALSE	scviMES_to_SYM	5
NAP1L1	3416.95	4	0	1.74871	3416.95	4	FALSE	FALSE	FALSE	scviMES_to_SYM	5
SET	2956.6	4	0	2.64014	2956.6	4	FALSE	FALSE	FALSE	scviMES_to_SYM	5
MARCKSL1	2983.54	4	0	3.43665	2983.54	4	FALSE	FALSE	FALSE	scviMES_to_SYM	5
MDK	4692.08	4	0	2.27039	4692.08	4	FALSE	TRUE	FALSE	scviMES_to_SYM	5
MARCKS	3250.42	4	0	2.76323	3250.42	4	FALSE	FALSE	FALSE	scviMES_to_SYM	5
STMN1	3929.71	4	0	2.52324	3929.71	4	FALSE	FALSE	FALSE	scviMES_to_SYM	5
HMGN1	3931.11	4	0	1.99535	3931.11	4	FALSE	FALSE	FALSE	scviMES_to_SYM	5
CBX3	2985.57	4	0	1.94586	2985.57	4	FALSE	FALSE	FALSE	scviMES_to_SYM	5
TUBB	3242.33	4	0	2.18686	3242.33	4	FALSE	FALSE	FALSE	scviMES_to_SYM	5
TUBA1B	3695.5	4	0	2.11502	3695.5	4	FALSE	FALSE	FALSE	scviMES_to_SYM	5
HMGB1	4658.19	4	0	1.50573	4658.19	4	FALSE	TRUE	FALSE	scviMES_to_SYM	5
LMO4	4472.8	4	0	1.00469	4472.8	2	FALSE	FALSE	FALSE	scviMES_to_SYM	5
PPP1R13B	2875.82	4	0	2.31649	2875.82	2	FALSE	FALSE	FALSE	scviMES_to_SYM	5
DLG2	2831.67	4	0	1.99976	2831.67	2	FALSE	FALSE	FALSE	scviMES_to_SYM	5
PHOX2B	4761.43	4	0	1.63719	4761.43	2	TRUE	FALSE	FALSE	scviMES_to_SYM	5
LINC00682	5464.41	4	0	1.5589	5464.41	2	FALSE	FALSE	FALSE	scviMES_to_SYM	5
KLHL13	2831.01	4	0	1.43958	2831.01	2	FALSE	FALSE	FALSE	scviMES_to_SYM	5
ATP7A	2900.31	4	0	1.17092	2900.31	2	FALSE	FALSE	FALSE	scviMES_to_SYM	5
ISL1	3114.98	4	0	1.02926	3114.98	2	TRUE	FALSE	FALSE	scviMES_to_SYM	5
LINC01116	4205.66	4	0	1.28957	4205.66	2	FALSE	FALSE	FALSE	scviMES_to_SYM	5
ELAVL4	7682.17	4	0	1.77398	7682.17	2	FALSE	FALSE	FALSE	scviMES_to_SYM	5
RET	4182.05	4	0	1.57535	4182.05	2	FALSE	FALSE	TRUE	scviMES_to_SYM	5
EML5	3866.74	4	0	1.35844	3866.74	2	FALSE	FALSE	FALSE	scviMES_to_SYM	5
LRRN3	3152.66	4	0	1.22875	3152.66	2	FALSE	FALSE	FALSE	scviMES_to_SYM	5
HAND2-AS1	6942.55	4	0	1.27239	6942.55	2	FALSE	FALSE	FALSE	scviMES_to_SYM	5
CXCR4	3009.78	4	0	1.41675	3009.78	2	FALSE	FALSE	TRUE	scviMES_to_SYM	5
TUBB3	4140.97	4	0	2.39392	4140.97	2	FALSE	FALSE	FALSE	scviMES_to_SYM	5
MAB21L1	2994.54	4	0	1.31805	2994.54	2	FALSE	FALSE	FALSE	scviMES_to_SYM	5
CHRNA3	6329.04	4	0	1.51684	6329.04	2	FALSE	FALSE	FALSE	scviMES_to_SYM	5
STMN2	5826.55	4	0	1.52915	5826.55	2	FALSE	FALSE	FALSE	scviMES_to_SYM	5
HAND2	8332.13	4	0	1.2893	8332.13	2	TRUE	FALSE	FALSE	scviMES_to_SYM	5
PCSK1N	3672.59	4	0	1.14639	3672.59	2	FALSE	TRUE	FALSE	scviMES_to_SYM	5
TUBB2B	4312.87	4	0	2.20079	4312.87	2	FALSE	FALSE	FALSE	scviMES_to_SYM	5
GNG4	3428.68	4	0	1.07433	3428.68	2	FALSE	FALSE	FALSE	scviMES_to_SYM	5
ELAVL3	4462.66	4	0	1.31575	4462.66	2	FALSE	FALSE	FALSE	scviMES_to_SYM	5
CRABP1	3794.23	4	0	1.62705	3794.23	2	FALSE	FALSE	FALSE	scviMES_to_SYM	5
DCX	4186.24	4	0	1.02182	4186.24	2	FALSE	FALSE	FALSE	scviMES_to_SYM	5
SYT4	4646.85	4	0	1.2128	4646.85	2	FALSE	FALSE	FALSE	scviMES_to_SYM	5
GAL	7892.43	4	0	1.4447	7892.43	2	FALSE	TRUE	FALSE	scviMES_to_SYM	5
INA	3289.37	4	0	1.10937	3289.37	2	FALSE	FALSE	FALSE	scviMES_to_SYM	5
MLLT11	3354.18	4	0	2.39079	3354.18	2	FALSE	FALSE	FALSE	scviMES_to_SYM	5
PHOX2A	8320.04	4	0	1.80028	8320.04	2	TRUE	FALSE	FALSE	scviMES_to_SYM	5
GNG3	3260.57	4	0	1.34621	3260.57	2	FALSE	FALSE	FALSE	scviMES_to_SYM	5
SEC11C	3016.08	4	0	2.24007	3016.08	2	FALSE	FALSE	FALSE	scviMES_to_SYM	5
SCG2	3712.38	4	0	1.41435	3712.38	2	FALSE	FALSE	FALSE	scviMES_to_SYM	5
RGS5	6961.7	4	0	1.8932	6961.7	2	FALSE	FALSE	FALSE	scviMES_to_SYM	5
NSG2	2935.91	4	0	1.62218	2935.91	2	FALSE	FALSE	FALSE	scviMES_to_SYM	5
BEX2	4077.54	4	0	2.7845	4077.54	2	FALSE	FALSE	FALSE	scviMES_to_SYM	5
SCG3	5352.46	4	0	1.69004	5352.46	2	FALSE	FALSE	FALSE	scviMES_to_SYM	5
GDAP1L1	3028.34	4	0	1.28382	3028.34	2	FALSE	FALSE	FALSE	scviMES_to_SYM	5
RAMP1	3969.21	4	0	1.10324	3969.21	2	FALSE	FALSE	TRUE	scviMES_to_SYM	5
QDPR	5153.54	4	0	2.20737	5153.54	2	FALSE	TRUE	FALSE	scviMES_to_SYM	5
RGS4	3881.47	4	0	2.74121	3881.47	2	FALSE	FALSE	FALSE	scviMES_to_SYM	5
ENO2	4476.15	4	0	1.21081	4476.15	2	FALSE	FALSE	FALSE	scviMES_to_SYM	5
CHGA	6039.06	4	0	2.036	6039.06	2	FALSE	FALSE	FALSE	scviMES_to_SYM	5
VGF	4054.98	4	0	1.56493	4054.98	2	FALSE	FALSE	FALSE	scviMES_to_SYM	5
SLC18A1	3031.52	4	0	2.73169	3031.52	2	FALSE	FALSE	FALSE	scviMES_to_SYM	5
EEF1A2	4996.82	4	0	2.45544	4996.82	2	FALSE	FALSE	FALSE	scviMES_to_SYM	5
STMN4	5111.72	4	0	1.73983	5111.72	2	FALSE	FALSE	FALSE	scviMES_to_SYM	5
CHGB	4523.29	4	0	2.03773	4523.29	2	FALSE	FALSE	FALSE	scviMES_to_SYM	5
TTC9B	3400.44	4	0	1.65994	3400.44	2	FALSE	FALSE	FALSE	scviMES_to_SYM	5
DBH	3615.49	4	0	4.55765	3615.49	2	FALSE	FALSE	FALSE	scviMES_to_SYM	5
TH	2959.55	4	0	3.93845	2959.55	2	FALSE	FALSE	FALSE	scviMES_to_SYM	5
HRK	2832.93	4	0	3.20886	2832.93	2	FALSE	FALSE	FALSE	scviMES_to_SYM	5
HLA-DRB1	3072.46	4	0	6.61297	3072.46	2	FALSE	FALSE	FALSE	scviMES_to_SYM	5
UPP1	3872.7	4	0	2.30202	3872.7	2	FALSE	FALSE	FALSE	scviMES_to_SYM	5
NDRG1	3870.53	4	0	2.98159	3870.53	2	FALSE	FALSE	FALSE	scviMES_to_SYM	5
CDKN1C	4854.06	4	0	4.32669	4854.06	2	FALSE	FALSE	FALSE	scviMES_to_SYM	5
