# Supplementary material for: A human neural crest model reveals the developmental impact of neuroblastoma-associated chromosomal aberrations
Source: Nat Commun. 2024 May 3;15:3745. doi: 10.1038/s41467-024-47945-7 (PMC11068915; doi:10.1038/s41467-024-47945-7)
Supplement: Supplementary file 8 — Supplementary Data 4 [file 41467_2024_47945_MOESM8_ESM.xlsx]

## Sheet: WES SNVs
Supplementary Data 4. Whole-exome sequencing: SNVs detected
SNVs detected by different algorithms in the cell lines used in our study (either in pluripotent state [D0] or after 19 days of differentiation [D19]). Column explanations below the table. Please filter to TIER1==1 to see only high-quality, NB-relevant mutations.
Cell line	TIER1	TIER2	TIER3	varkey	SYMBOL	EXON	HGVSp	T_AF	T_ALT_COUNT	T_REF_COUNT	T_VAF	FILTER	MAPPYACTS	POP_AF_filter	CANONICAL	Consequence	IMPACT	SIFT	PolyPhen	isp3	isp2	INTRON	HGVSc	Codons	VARIANT_CLASS	AF	gnomAD_AF	MAX_AF	CLIN_SIG	Existing_variation	SOMATIC	PHENO	PUBMED	DP	tool	NB_WL	PAN_WL	any_WL	t_vaf_threshold	n_tools
17q_D0	1	1	1	chrX:40052358C>A	BCOR	15/15	ENSP00000367705.4:p.Leu1673Phe	0.481	103	106	0.492823	PASS	PASS,SOM	PASS	YES	missense_variant	MODERATE	deleterious(0)	probably_damaging(0.997)	PASS	PASS		ENST00000378444.9:c.5019G>T	ttG/ttT	SNV									353	Mutect2	1	0	1	PASS	2
17q_D0	0	1	1	chr1:20767597G>A	HP1BP3	7/13	ENSP00000403039.2:p.Ser241Phe	0.433	48	56	0.461538	PASS	PASS,SOM	PASS	YES	missense_variant	MODERATE	deleterious(0)	benign(0.177)	PASS	PASS		ENST00000438032.6:c.722C>T	tCc/tTc	SNV									182	Mutect2	0	0	0	PASS	2
17q_D0	0	1	1	chr1:247921681G>T	OR2T8	2/2	ENSP00000493286.1:p.Ala222Ser	0.272	5	15	0.25	PASS	PASS,SOM	PASS	YES	missense_variant	MODERATE	deleterious(0.02)	benign(0.344)	PASS	PASS		ENST00000641945.1:c.664G>T	Gct/Tct	SNV									58	Mutect2	0	0	0	PASS	2
17q_D0	0	1	1	chr2:178717807C>T	TTN	87/363	ENSP00000467141.1:p.Arg8356His	0.407	24	36	0.4	PASS	MAX_AF,SOM	PASS	YES	missense_variant	MODERATE		probably_damaging(0.99)	PASS	PASS		ENST00000589042.5:c.25067G>A	cGc/cAc	SNV		8.336e-06	0.0002443		rs376290076&COSV59929776	0&1	0&1		122	Mutect2	0	0	0	PASS	2
17q_D0	0	1	1	chr3:52689096TCCTAGAGGTGTTGGATG>T	GNL3	6/15	ENSP00000395772.1:p.Leu145GlnfsTer29	0.082	4	69	0.0547945	PASS	PASS,SOM	PASS	YES	frameshift_variant	HIGH			PASS	PASS		ENST00000418458.6:c.434_450del	gtCCTAGAGGTGTTGGATGcc/gtcc	deletion									190	Mutect2	0	0	0	PASS	2
17q_D0	0	1	1	chr3:189808273C>T	TP63	4/14	ENSP00000264731.3:p.Pro109Leu	0.384	44	72	0.37931	PASS	PASS,SOM	PASS	YES	missense_variant&splice_region_variant	MODERATE	deleterious(0.01)	benign(0.007)	PASS	PASS		ENST00000264731.8:c.326C>T	cCa/cTa	SNV									218	Mutect2	0	0	0	PASS	2
17q_D0	0	1	1	chr4:44624685G>A	YIPF7	5/6	ENSP00000332772.5:p.Ser199Leu	0.42	79	108	0.42246	PASS	PASS,SOM	PASS	YES	missense_variant	MODERATE	deleterious(0.04)	probably_damaging(0.921)	PASS	PASS		ENST00000332990.5:c.596C>T	tCg/tTg	SNV		1.664e-05	3.672e-05		rs751659018&COSV60656180	0&1	0&1		329	Mutect2	0	0	0	PASS	2
17q_D0	0	1	1	chr6:32519624GC>AA	HLA-DRB5	3/6	ENSP00000364114.3:p.Ala133Leu	0.128	8	28	0.222222	PASS	PASS,SOM	PASS	YES	missense_variant	MODERATE	deleterious(0)	possibly_damaging(0.686)	PASS	PASS		ENST00000374975.4:c.397_398delinsTT	GCa/TTa	substitution									63	Mutect2	0	0	0	PASS	1
17q_D0	0	1	1	chr7:2538140G>A	BRAT1	14/14	ENSP00000339637.4:p.Pro799Ser	0.49	89	96	0.481081	PASS	PASS,SOM	PASS	YES	missense_variant	MODERATE	deleterious(0)	probably_damaging(0.911)	PASS	PASS		ENST00000340611.9:c.2395C>T	Ccc/Tcc	SNV				uncertain_significance	rs762276921		1		360	Mutect2	0	0	0	PASS	2
17q_D0	0	1	1	chr7:151241542G>T	SMARCD3	8/13	ENSP00000262188.8:p.Gln297Lys	0.464	75	86	0.465839	PASS	PASS,SOM	PASS	YES	missense_variant	MODERATE	deleterious(0)	probably_damaging(0.958)	PASS	PASS		ENST00000262188.12:c.889C>A	Cag/Aag	SNV									306	Mutect2	0	0	0	PASS	2
17q_D0	0	1	1	chr11:64834439G>A	CDC42BPG	19/37	ENSP00000345133.5:p.Gln772Ter	0.505	61	62	0.495935	PASS	PASS,SOM	PASS	YES	stop_gained	HIGH			PASS	PASS		ENST00000342711.6:c.2314C>T	Cag/Tag	SNV									237	Mutect2	0	0	0	PASS	2
17q_D0	0	1	1	chr14:94288383G>T	SERPINA10	3/5	ENSP00000261994.4:p.Leu299Met	0.481	109	115	0.486607	PASS	PASS,SOM	PASS	YES	missense_variant	MODERATE	deleterious(0)	probably_damaging(1)	PASS	PASS		ENST00000261994.9:c.895C>A	Ctg/Atg	SNV									399	Mutect2	0	0	0	PASS	2
17q_D0	0	1	1	chr19:6468641C>T	DENND1C	21/23	ENSP00000370889.1:p.Arg507Gln	0.419	48	67	0.417391	PASS	MAX_AF,SOM	PASS	YES	missense_variant	MODERATE	deleterious(0.01)	possibly_damaging(0.556)	PASS	PASS		ENST00000381480.7:c.1520G>A	cGg/cAg	SNV		3.076e-05	0.000374		rs773631698				208	Mutect2	0	0	0	PASS	2
17q_D0	0	1	1	chr21:46243482C>CG	MCM3AP	24/28	ENSP00000291688.1:p.Arg1760ProfsTer11	0.363	52	90	0.366197	PASS	PASS,SOM	PASS	YES	frameshift_variant	HIGH			PASS	PASS		ENST00000291688.6:c.5278dup	cgg/cCgg	insertion		1.227e-05	3.382e-05		rs763090302				283	Mutect2	0	0	0	PASS	2
17q_D0	0	1	1	chr22:50474827G>C	SBF1	1/41	ENSP00000370196.2:p.Ala5Gly	0.118	2	17	0.105263	PASS	PASS	PASS	YES	missense_variant	MODERATE	deleterious(0.04)	probably_damaging(0.984)	PASS	PASS		ENST00000380817.8:c.14C>G	gCg/gGg	SNV									37	Mutect2	0	0	0	PASS	2
17q_D0	0	1	1	chr22:50474835C>CGGAGCCCGCCCGCGCCCCTCGG	SBF1	1/41	ENSP00000370196.2:p.Leu4GlyfsTer114	0.167	2	12	0.142857	PASS	PASS	PASS	YES	frameshift_variant	HIGH			PASS	PASS		ENST00000380817.8:c.5_6insCCGAGGGGCGCGGGCGGGCTCC	gcg/gcCCGAGGGGCGCGGGCGGGCTCCg	insertion									31	Mutect2	0	0	0	PASS	1
17q_D0	0	1	1	chrX:101489041C>T	ARMCX4	2/2	ENSP00000404304.3:p.Thr151Ile	0.468	96	102	0.484848	PASS	PASS,SOM	PASS	YES	missense_variant	MODERATE	tolerated(0.06)	probably_damaging(0.992)	PASS	PASS		ENST00000423738.4:c.452C>T	aCt/aTt	SNV									362	Mutect2	0	0	0	PASS	2
17q_D0	0	1	1	chr1:22142921A>C	WNT4	1/5	ENSP00000290167.5:p.Met1?		2	4	0.333333	PASS	PASS	PASS	YES	start_lost	HIGH	deleterious_low_confidence(0)	benign(0)	PASS	PASS		ENST00000290167.11:c.2T>G	aTg/aGg	SNV									24	Strelka_snv	0	0	0	PASS	1
17q_D0	0	1	1	chr9:35679956T>G	CA9	8/11	ENSP00000367608.4:p.Phe390Val		17	166	0.0928962	PASS	PASS	PASS	YES	missense_variant	MODERATE	deleterious(0)	possibly_damaging(0.857)	PASS	PASS		ENST00000378357.9:c.1168T>G	Ttc/Gtc	SNV									318	Strelka_snv	0	0	0	PASS	1
17q_D0	0	1	1	chr11:56375627G>A	OR8U1	1/1	ENSP00000304188.1:p.Ala2Thr		20	114	0.149254	PASS	MAX_AF	PASS	YES	missense_variant	MODERATE	deleterious(0.05)	benign(0.003)	PASS	PASS		ENST00000302270.1:c.4G>A	Gct/Act	SNV		3.885e-05	0.0001986		rs200929810&COSV56416076	0&1	0&1		234	Strelka_snv	0	0	0	PASS	1
17q_D0	0	1	1	chr19:52384797A>G	ZNF880	4/4	ENSP00000406318.2:p.Gln406Arg		27	128	0.174194	PASS	gnomAD_AF,MAX_AF	PASS	YES	missense_variant	MODERATE	deleterious(0.04)	benign(0.044)	PASS	PASS		ENST00000422689.3:c.1217A>G	cAa/cGa	SNV		0.0004829	0.0009891		rs76053634&COSV69905722	0&1	0&1		300	Strelka_snv	0	0	0	PASS	1
17q_D0	0	1	1	chrX:25007262C>T	ARX	4/5	ENSP00000368332.4:p.Ala433Thr		4	69	0.0547945	PASS	PASS,SOM	PASS	YES	missense_variant	MODERATE	tolerated(0.06)	probably_damaging(0.996)	PASS	PASS		ENST00000379044.5:c.1297G>A	Gct/Act	SNV									138	Strelka_snv	0	0	0	PASS	1
17q_D0	0	0	1	chr2:151603745G>T	NEB	86/183	ENSP00000484342.1:p.Leu4363Met	0.48	38	36	0.513514	PASS	PASS,SOM	PASS	YES	missense_variant	MODERATE	tolerated(0.15)	possibly_damaging(0.537)	PASS	FAIL		ENST00000618972.4:c.13087C>A	Ctg/Atg	SNV									395	Mutect2	0	0	0	PASS	2
17q_D0	0	0	1	chr3:129589433G>T	PLXND1	2/36	ENSP00000317128.4:p.Pro469Gln	0.02	3	182	0.0162162	PASS	PASS,SOM	PASS	YES	missense_variant	MODERATE	tolerated(0.1)	benign(0.031)	PASS	FAIL		ENST00000324093.8:c.1406C>A	cCg/cAg	SNV									332	Mutect2	0	0	0	FAIL	1
17q_D0	0	0	1	chr5:141670025C>T	ARAP3	15/33	ENSP00000239440.4:p.Glu716Lys	0.496	78	74	0.513158	PASS	PASS,SOM	PASS	YES	missense_variant	MODERATE	tolerated(1)	benign(0.115)	PASS	FAIL		ENST00000239440.9:c.2146G>A	Gaa/Aaa	SNV									287	Mutect2	0	0	0	PASS	2
17q_D0	0	0	1	chr8:51408235G>A	PXDNL	17/23	ENSP00000348645.4:p.Ala1130Val	0.56	78	60	0.565217	PASS	PASS,SOM	PASS	YES	missense_variant	MODERATE	tolerated(0.08)	possibly_damaging(0.734)	PASS	FAIL		ENST00000356297.5:c.3389C>T	gCt/gTt	SNV									237	Mutect2	0	0	0	PASS	2
17q_D0	0	0	1	chr11:7639843G>A	PPFIBP2	15/24	ENSP00000299492.4:p.Ala450Thr	0.539	58	49	0.542056	PASS	1kG_AF,MAX_AF,SOM	PASS	YES	missense_variant	MODERATE	tolerated(0.56)	benign(0)	PASS	FAIL		ENST00000299492.9:c.1348G>A	Gcc/Acc	SNV	0.0002	3.184e-05	0.0008		rs143948272				220	Mutect2	0	0	0	PASS	2
17q_D0	0	0	1	chr12:121352178T>G	ANAPC5	1/17	ENSP00000261819.3:p.Met55Leu	0.414	85	127	0.400943	PASS	PASS,SOM	PASS	YES	missense_variant	MODERATE	tolerated(0.76)	benign(0)	PASS	FAIL		ENST00000261819.8:c.163A>C	Atg/Ctg	SNV		7.997e-06	5.444e-05		rs781915895				382	Mutect2	0	0	0	PASS	2
17q_D0	0	0	1	chr15:64917507G>GTGCC	ANKDD1A	3/15	ENSP00000325895.9:p.Leu88AlafsTer34	0.049	3	78	0.037037	PASS	PASS,SOM	PASS	YES	frameshift_variant	HIGH			PASS	PASS		ENST00000319580.13:c.261_262insGCCT	cgt/cgTGCCt	insertion									140	Mutect2	0	0	0	FAIL	1
17q_D0	0	0	1	chr17:8548713C>T	MYH10	10/43	ENSP00000353590.3:p.Asp332Asn	0.045	4	137	0.0283688	PASS	PASS,SOM	PASS	YES	missense_variant	MODERATE	deleterious(0.01)	probably_damaging(1)	PASS	PASS		ENST00000360416.7:c.994G>A	Gac/Aac	SNV									261	Mutect2	0	0	0	FAIL	2
17q_D0	0	0	1	chr1:21841250C>T	HSPG2	71/97	ENSP00000363827.3:p.Val3122Met		5	210	0.0232558	PASS	1kG_AF,MAX_AF,SOM	PASS	YES	missense_variant	MODERATE	deleterious(0.01)	probably_damaging(0.999)	PASS	PASS		ENST00000374695.8:c.9364G>A	Gtg/Atg	SNV	0.0004	2.392e-05	0.001		rs530638947				359	Strelka_snv	0	0	0	FAIL	1
17q_D0	0	0	1	chr1:22912550G>A	EPHB2	15/17	ENSP00000383053.3:p.Ala935Thr		5	204	0.0239234	PASS	MAX_AF,SOM	PASS	YES	missense_variant	MODERATE	tolerated(0.64)	benign(0.036)	PASS	FAIL		ENST00000400191.7:c.2803G>A	Gcc/Acc	SNV		4.375e-05	0.0002718		rs757472320&COSV65862216	0&1	0&1		368	Strelka_snv	0	0	0	FAIL	1
17q_D0	0	0	1	chr1:26161989C>T	FAM110D	2/2	ENSP00000363386.3:p.Ala233Val		2	4	0.333333	PASS	PASS	PASS	YES	missense_variant	MODERATE	tolerated(0.36)	benign(0.005)	PASS	FAIL		ENST00000374268.5:c.698C>T	gCg/gTg	SNV					rs1316008005				17	Strelka_snv	0	0	0	PASS	1
17q_D0	0	0	1	chr1:32481038G>A	AL033529.1	3/10	ENSP00000455300.1:p.Arg380Gln		5	195	0.025	PASS	MAX_AF,SOM	PASS	YES	missense_variant&NMD_transcript_variant	MODERATE	deleterious(0)	possibly_damaging(0.795)	PASS	PASS		ENST00000480336.1:c.1139G>A	cGa/cAa	SNV		1.914e-05	0.0004533		rs774375256				346	Strelka_snv	0	0	0	FAIL	1
17q_D0	0	0	1	chr1:32481038G>A	ZBTB8B	3/4	ENSP00000476499.1:p.Arg380Gln		5	195	0.025	PASS	MAX_AF,SOM	PASS	YES	missense_variant	MODERATE	deleterious(0)	benign(0.211)	PASS	PASS		ENST00000609129.2:c.1139G>A	cGa/cAa	SNV		1.914e-05	0.0004533		rs774375256				346	Strelka_snv	0	0	0	FAIL	1
17q_D0	0	0	1	chr1:201712864C>T	NAV1	2/30	ENSP00000356265.4:p.Arg269Trp		4	105	0.0366972	PASS	PASS,SOM	PASS	YES	missense_variant	MODERATE	deleterious(0)	probably_damaging(1)	PASS	PASS		ENST00000367296.8:c.805C>T	Cgg/Tgg	SNV					rs961319209				197	Strelka_snv	0	0	0	FAIL	1
17q_D0	0	0	1	chr1:225404421G>A	LBR	13/14	ENSP00000339883.2:p.Ala557Val		6	156	0.037037	PASS	1kG_AF,MAX_AF,SOM	PASS	YES	missense_variant	MODERATE	deleterious(0)	probably_damaging(0.939)	PASS	PASS		ENST00000338179.6:c.1670C>T	gCg/gTg	SNV	0.0002	1.193e-05	0.001	uncertain_significance	rs202123513&COSV55287449	0&1	1&1		263	Strelka_snv	0	0	0	FAIL	1
17q_D0	0	0	1	chr2:108812878A>G	CCDC138	9/15	ENSP00000295124.4:p.Glu331Gly		4	109	0.0353982	PASS	PASS,SOM	PASS	YES	missense_variant	MODERATE	tolerated(0.08)	benign(0.367)	PASS	FAIL		ENST00000295124.9:c.992A>G	gAa/gGa	SNV									194	Strelka_snv	0	0	0	FAIL	1
17q_D0	0	0	1	chr2:170965873T>C	GORASP2	10/10	ENSP00000234160.4:p.Phe368Leu		5	157	0.0308642	PASS	PASS,SOM	PASS	YES	missense_variant	MODERATE	tolerated(0.39)	benign(0.006)	PASS	FAIL		ENST00000234160.5:c.1102T>C	Ttc/Ctc	SNV									308	Strelka_snv	0	0	0	FAIL	1
17q_D0	0	0	1	chr2:178688763T>C	TTN	126/363	ENSP00000467141.1:p.Lys10704Arg		4	110	0.0350877	PASS	PASS,SOM	PASS	YES	missense_variant	MODERATE		benign(0)	PASS	FAIL		ENST00000589042.5:c.32111A>G	aAa/aGa	SNV									192	Strelka_snv	0	0	0	FAIL	1
17q_D0	0	0	1	chr2:185799804G>A	FSIP2	17/23	ENSP00000401306.1:p.Glu3500Lys		2	107	0.0183486	PASS	PASS,SOM	PASS	YES	missense_variant	MODERATE	tolerated(0.06)	benign(0)	PASS	FAIL		ENST00000424728.6:c.10498G>A	Gaa/Aaa	SNV									180	Strelka_snv	0	0	0	FAIL	1
17q_D0	0	0	1	chr2:238249070C>A	PER2	22/23	ENSP00000254657.3:p.Asp1204Tyr		2	85	0.0229885	PASS	PASS	PASS	YES	missense_variant	MODERATE	deleterious(0)	probably_damaging(0.97)	PASS	PASS		ENST00000254657.8:c.3610G>T	Gac/Tac	SNV					COSV54521542	1	1		177	Strelka_snv	0	0	0	FAIL	1
17q_D0	0	0	1	chr3:5205210T>C	EDEM1	6/12	ENSP00000256497.4:p.Tyr396His		3	62	0.0461538	PASS	PASS,SOM	PASS	YES	missense_variant	MODERATE	tolerated(0.05)	possibly_damaging(0.549)	PASS	FAIL		ENST00000256497.9:c.1186T>C	Tat/Cat	SNV									112	Strelka_snv	0	0	0	FAIL	1
17q_D0	0	0	1	chr3:45225451C>T	TMEM158	1/1	ENSP00000422431.1:p.Glu193Lys		4	99	0.038835	PASS	PASS,SOM	PASS	YES	missense_variant	MODERATE	deleterious_low_confidence(0.01)	probably_damaging(0.98)	PASS	PASS		ENST00000503771.2:c.577G>A	Gag/Aag	SNV									174	Strelka_snv	0	0	0	FAIL	1
17q_D0	0	0	1	chr3:125933609C>T	ALG1L	2/6	ENSP00000482705.1:p.Trp42Ter		6	146	0.0394737	PASS	PASS,SOM	PASS	YES	stop_gained	HIGH			PASS	PASS		ENST00000611639.1:c.126G>A	tgG/tgA	SNV									274	Strelka_snv	0	0	0	FAIL	1
17q_D0	0	0	1	chr3:129401638C>T	EFCAB12	9/9	ENSP00000420854.1:p.Met558Ile		4	195	0.0201005	PASS	PASS,SOM	PASS	YES	missense_variant	MODERATE	deleterious(0.03)	benign(0.02)	PASS	PASS		ENST00000505956.6:c.1674G>A	atG/atA	SNV									352	Strelka_snv	0	0	0	FAIL	1
17q_D0	0	0	1	chr3:183833588G>C	AC131160.1	9/11	ENSP00000491227.1:p.Ala311Gly		6	126	0.0454545	PASS	PASS,SOM	PASS	YES	missense_variant&splice_region_variant	MODERATE	tolerated(0.12)	benign(0.044)	PASS	FAIL		ENST00000639401.1:c.932C>G	gCc/gGc	SNV									230	Strelka_snv	0	0	0	FAIL	1
17q_D0	0	0	1	chr3:183833588G>C	PARL	9/10	ENSP00000325421.4:p.Ala311Gly		6	126	0.0454545	PASS	PASS,SOM	PASS	YES	missense_variant&splice_region_variant	MODERATE	tolerated(0.09)	benign(0.03)	PASS	FAIL		ENST00000317096.8:c.932C>G	gCc/gGc	SNV									230	Strelka_snv	0	0	0	FAIL	1
17q_D0	0	0	1	chr3:189872868C>T	TP63	10/14	ENSP00000264731.3:p.Arg408Cys		4	97	0.039604	PASS	PASS,SOM	PASS	YES	missense_variant	MODERATE	deleterious(0.03)	probably_damaging(0.996)	PASS	PASS		ENST00000264731.8:c.1222C>T	Cgt/Tgt	SNV		3.983e-06	2.891e-05		rs1282887680&COSV53215379	0&1	0&1		191	Strelka_snv	0	0	0	FAIL	1
17q_D0	0	0	1	chr3:195762918C>T	MUC4	13/25	ENSP00000417498.3:p.Ala4761Thr		5	191	0.0255102	PASS	PASS,SOM	PASS	YES	missense_variant	MODERATE	tolerated_low_confidence(1)	benign(0)	PASS	FAIL		ENST00000463781.8:c.14281G>A	Gca/Aca	SNV		0	0		rs866803659&COSV57791550&COSV57802431	0&1&1	0&1&1		355	Strelka_snv	0	0	0	FAIL	1
17q_D0	0	0	1	chr4:110051715G>A	ELOVL6	5/5	ENSP00000378105.3:p.His141Tyr		5	181	0.0268817	PASS	PASS,SOM	PASS	YES	missense_variant	MODERATE	deleterious(0)	probably_damaging(1)	PASS	PASS		ENST00000394607.7:c.421C>T	Cac/Tac	SNV									293	Strelka_snv	0	0	0	FAIL	1
17q_D0	0	0	1	chr4:140379632A>G	SCOC	3/4	ENSP00000477352.1:p.Glu106Gly		4	94	0.0408163	PASS	PASS,SOM	PASS	YES	missense_variant	MODERATE	deleterious(0.02)	probably_damaging(0.961)	PASS	PASS		ENST00000608372.5:c.317A>G	gAa/gGa	SNV									211	Strelka_snv	0	0	0	FAIL	1
17q_D0	0	0	1	chr5:39376020A>G	DAB2	13/15	ENSP00000313391.6:p.Ser742Pro		4	115	0.0336134	PASS	PASS,SOM	PASS	YES	missense_variant	MODERATE	tolerated(0.41)	benign(0)	PASS	FAIL		ENST00000320816.11:c.2224T>C	Tct/Cct	SNV									200	Strelka_snv	0	0	0	FAIL	1
17q_D0	0	0	1	chr5:150203670C>A	SLC6A7	9/14	ENSP00000230671.2:p.Pro364His		4	91	0.0421053	PASS	PASS,SOM	PASS	YES	missense_variant	MODERATE	deleterious(0)	probably_damaging(0.998)	PASS	PASS		ENST00000230671.7:c.1091C>A	cCt/cAt	SNV					COSV57939880	1	1		175	Strelka_snv	0	0	0	FAIL	1
17q_D0	0	0	1	chr5:163471368G>A	HMMR	7/18	ENSP00000377492.4:p.Met185Ile		2	105	0.0186916	PASS	PASS,SOM	PASS	YES	missense_variant	MODERATE	tolerated(0.27)	benign(0.005)	PASS	FAIL		ENST00000393915.9:c.555G>A	atG/atA	SNV									181	Strelka_snv	0	0	0	FAIL	1
17q_D0	0	0	1	chr6:4999856A>G	RPP40	4/8	ENSP00000369391.2:p.Leu129Pro		4	106	0.0363636	PASS	PASS,SOM	PASS	YES	missense_variant	MODERATE	deleterious(0)	probably_damaging(0.992)	PASS	PASS		ENST00000380051.7:c.386T>C	cTt/cCt	SNV									190	Strelka_snv	0	0	0	FAIL	1
17q_D0	0	0	1	chr6:32664882C>G	HLA-DQB1	2/6	ENSP00000364080.4:p.Val99Leu		10	76	0.116279	PASS	PASS,SOM	PASS	YES	missense_variant	MODERATE	tolerated(0.67)	benign(0)	PASS	FAIL		ENST00000374943.8:c.295G>C	Gtc/Ctc	SNV					rs9274390&COSV66569886&COSV66572934	0&1&1	1&1&1	26733291&25210734	198	Strelka_snv	0	0	0	PASS	1
17q_D0	0	0	1	chr7:27199449T>C	HOXA13	1/2	ENSP00000497112.1:p.Tyr210Cys		4	140	0.0277778	PASS	PASS,SOM	PASS	YES	missense_variant	MODERATE	deleterious(0.01)	possibly_damaging(0.884)	PASS	PASS		ENST00000649031.1:c.629A>G	tAc/tGc	SNV									263	Strelka_snv	0	0	0	FAIL	1
17q_D0	0	0	1	chr7:134933910G>C	CALD1	5/15	ENSP00000354826.2:p.Ala381Pro		15	182	0.0761421	PASS	PASS	PASS	YES	missense_variant	MODERATE	deleterious_low_confidence(0.03)	possibly_damaging(0.543)	PASS	FAIL		ENST00000361675.7:c.1141G>C	Gct/Cct	SNV									347	Strelka_snv	0	0	0	PASS	1
17q_D0	0	0	1	chr8:86554956C>T	CPNE3	15/17	ENSP00000477590.1:p.Ala409Val		4	98	0.0392157	PASS	PASS,SOM	PASS	YES	missense_variant	MODERATE	deleterious(0.04)	benign(0.41)	PASS	PASS		ENST00000517490.6:c.1226C>T	gCt/gTt	SNV					rs1281196299				178	Strelka_snv	0	0	0	FAIL	1
17q_D0	0	0	1	chr8:144393570C>T	CPSF1	37/38	ENSP00000484669.1:p.Arg1389His		4	156	0.025	PASS	PASS,SOM	PASS	YES	missense_variant	MODERATE	tolerated(0.06)	probably_damaging(0.978)	PASS	PASS		ENST00000616140.2:c.4166G>A	cGc/cAc	SNV					rs868909999&COSV58234839	0&1	0&1		281	Strelka_snv	0	0	0	FAIL	1
17q_D0	0	0	1	chr10:123157863T>C	BUB3	4/8	ENSP00000357858.4:p.Phe134Leu		4	101	0.0380952	PASS	PASS,SOM	PASS	YES	missense_variant	MODERATE	tolerated(0.21)	benign(0)	PASS	FAIL		ENST00000368865.9:c.400T>C	Ttc/Ctc	SNV									196	Strelka_snv	0	0	0	FAIL	1
17q_D0	0	0	1	chr11:71464105C>A	NADSYN1	5/21	ENSP00000326424.2:p.Arg124Ser		2	120	0.0163934	PASS	PASS,SOM	PASS	YES	missense_variant	MODERATE	deleterious(0)	possibly_damaging(0.81)	PASS	PASS		ENST00000319023.7:c.370C>A	Cgc/Agc	SNV					COSV59812094	1	1		227	Strelka_snv	0	0	0	FAIL	1
17q_D0	0	0	1	chr11:134249871T>G	THYN1	4/7	ENSP00000341657.3:p.Tyr114Ser		4	132	0.0294118	PASS	PASS,SOM	PASS	YES	missense_variant	MODERATE	deleterious(0)	probably_damaging(1)	PASS	PASS		ENST00000341541.8:c.341A>C	tAc/tCc	SNV									254	Strelka_snv	0	0	0	FAIL	1
17q_D0	0	0	1	chr12:63780058G>A	RXYLT1	1/6	ENSP00000261234.6:p.Arg33His		3	56	0.0508475	PASS	PASS,SOM	PASS	YES	missense_variant	MODERATE	tolerated(0.15)	possibly_damaging(0.482)	PASS	FAIL		ENST00000261234.11:c.98G>A	cGc/cAc	SNV									105	Strelka_snv	0	0	0	PASS	1
17q_D0	0	0	1	chr12:123608823A>G	DDX55	6/14	ENSP00000238146.3:p.Glu182Gly		2	108	0.0181818	PASS	PASS,SOM	PASS	YES	missense_variant	MODERATE	deleterious(0)	benign(0.319)	PASS	PASS		ENST00000238146.9:c.545A>G	gAg/gGg	SNV									191	Strelka_snv	0	0	0	FAIL	1
17q_D0	0	0	1	chr13:110162376G>T	COL4A1	48/52	ENSP00000364979.4:p.Thr1439Asn		5	165	0.0294118	PASS	PASS,SOM	PASS	YES	missense_variant	MODERATE	tolerated(0.49)	benign(0.293)	PASS	FAIL		ENST00000375820.10:c.4316C>A	aCc/aAc	SNV									310	Strelka_snv	0	0	0	FAIL	1
17q_D0	0	0	1	chr14:35404625C>T	NFKBIA	1/6	ENSP00000216797.5:p.Arg7His		4	96	0.04	PASS	PASS,SOM	PASS	YES	missense_variant	MODERATE	tolerated(0.59)	benign(0)	PASS	FAIL		ENST00000216797.9:c.20G>A	cGc/cAc	SNV									191	Strelka_snv	0	0	0	FAIL	1
17q_D0	0	0	1	chr16:67163493C>G	AC074143.1	1/5	ENSP00000464271.1:p.Ser37Arg		2	85	0.0229885	PASS	PASS,SOM	PASS	YES	missense_variant&NMD_transcript_variant	MODERATE	tolerated(0.33)	benign(0.025)	PASS	FAIL		ENST00000580114.5:c.109C>G	agC/agG	SNV									163	Strelka_snv	0	0	0	FAIL	1
17q_D0	0	0	1	chr16:67163493C>G	FBXL8	3/3	ENSP00000258200.3:p.Ser266Arg		2	85	0.0229885	PASS	PASS,SOM	PASS	YES	missense_variant	MODERATE	tolerated(0.35)	benign(0.001)	PASS	FAIL		ENST00000258200.8:c.798C>G	agC/agG	SNV									163	Strelka_snv	0	0	0	FAIL	1
17q_D0	0	0	1	chr17:1521632T>C	PITPNA	11/12	ENSP00000316809.7:p.Asp261Gly		4	189	0.0207254	PASS	PASS,SOM	PASS	YES	missense_variant	MODERATE	tolerated(1)	benign(0.071)	PASS	FAIL		ENST00000313486.12:c.782A>G	gAc/gGc	SNV									345	Strelka_snv	0	0	0	FAIL	1
17q_D0	0	0	1	chr17:4074189G>T	ZZEF1	24/55	ENSP00000371051.2:p.Arg1216Ser		4	113	0.034188	PASS	PASS,SOM	PASS	YES	missense_variant	MODERATE	deleterious(0.01)	probably_damaging(0.998)	PASS	PASS		ENST00000381638.7:c.3646C>A	Cgc/Agc	SNV					COSV67560376	1	1		235	Strelka_snv	0	0	0	FAIL	1
17q_D0	0	0	1	chr17:42586785T>C	RETREG3	4/9	ENSP00000309432.4:p.Lys162Glu		4	130	0.0298507	PASS	PASS,SOM	PASS	YES	missense_variant	MODERATE	deleterious(0)	probably_damaging(0.997)	PASS	PASS		ENST00000309428.10:c.484A>G	Aaa/Gaa	SNV									215	Strelka_snv	0	0	0	FAIL	1
17q_D0	0	0	1	chr17:47621859G>C	NPEPPS	23/23	ENSP00000320324.4:p.Arg900Pro		6	242	0.0241935	PASS	PASS,SOM	PASS	YES	missense_variant	MODERATE	deleterious(0)	probably_damaging(0.971)	PASS	PASS		ENST00000322157.9:c.2699G>C	cGa/cCa	SNV					COSV59105338	1	1		370	Strelka_snv	0	0	0	FAIL	1
17q_D0	0	0	1	chr17:82927910G>A	TBCD	30/39	ENSP00000347719.4:p.Arg872His		4	314	0.0125786	PASS	PASS,SOM	PASS	YES	missense_variant	MODERATE	deleterious(0)	probably_damaging(0.991)	PASS	PASS		ENST00000355528.9:c.2615G>A	cGc/cAc	SNV		4.021e-06	3.268e-05		rs778711320				505	Strelka_snv	0	0	0	FAIL	1
17q_D0	0	0	1	chr18:6955446G>A	LAMA1	57/63	ENSP00000374309.3:p.Ala2705Val		4	132	0.0294118	PASS	PASS,SOM	PASS	YES	missense_variant	MODERATE	tolerated(0.43)	benign(0.006)	PASS	FAIL		ENST00000389658.4:c.8114C>T	gCa/gTa	SNV									218	Strelka_snv	0	0	0	FAIL	1
17q_D0	0	0	1	chr20:4885895T>C	SLC23A2	7/17	ENSP00000368637.1:p.Gln166Arg		5	118	0.0406504	PASS	PASS,SOM	PASS	YES	missense_variant	MODERATE	deleterious(0)	probably_damaging(0.999)	PASS	PASS		ENST00000379333.5:c.497A>G	cAg/cGg	SNV									209	Strelka_snv	0	0	0	FAIL	1
17q_D0	0	0	1	chr20:33297540G>A	BPIFB1	7/16	ENSP00000253354.1:p.Glu205Lys		2	133	0.0148148	PASS	MAX_AF,SOM	PASS	YES	missense_variant	MODERATE	tolerated(0.97)	benign(0.005)	PASS	FAIL		ENST00000253354.2:c.613G>A	Gag/Aag	SNV		1.193e-05	0.0001629		rs763988659&COSV53606319	0&1	0&1		252	Strelka_snv	0	0	0	FAIL	1
17q_D0	0	0	1	chr20:62797227C>T	MRGBP	2/5	ENSP00000359518.3:p.Ala89Val		4	108	0.0357143	PASS	PASS,SOM	PASS	YES	missense_variant	MODERATE	tolerated(0.09)	possibly_damaging(0.497)	PASS	FAIL		ENST00000370487.5:c.266C>T	gCg/gTg	SNV									201	Strelka_snv	0	0	0	FAIL	1
17q_D0	0	0	1	chrX:55623787A>C	FOXR2	1/1	ENSP00000427329.2:p.Met26Leu		5	172	0.0282486	PASS	PASS	PASS	YES	missense_variant	MODERATE	tolerated(0.05)	possibly_damaging(0.472)	PASS	FAIL		ENST00000339140.5:c.76A>C	Atg/Ctg	SNV									332	Strelka_snv	0	0	0	FAIL	1
17q_D0	0	0	1	chrX:101657108G>A	ARMCX2	6/6	ENSP00000349281.4:p.Pro161Ser		5	247	0.0198413	PASS	PASS,SOM	PASS	YES	missense_variant	MODERATE	tolerated_low_confidence(0.08)	benign(0.01)	PASS	FAIL		ENST00000356824.9:c.481C>T	Ccc/Tcc	SNV									410	Strelka_snv	0	0	0	FAIL	1
17q_D0	0	0	1	chrX:153906249G>A	AVPR2	3/4	ENSP00000496396.1:p.Arg248His		6	271	0.0216606	PASS	MAX_AF,SOM	PASS	YES	missense_variant	MODERATE	tolerated(0.15)	benign(0.157)	PASS	FAIL		ENST00000646375.1:c.743G>A	cGc/cAc	SNV		3.278e-05	0.0002623		rs782790439				441	Strelka_snv	0	0	0	FAIL	1
17q_D0	0	0	1	chrX:154930221C>T	F8	14/26	ENSP00000353393.4:p.Ser1190Asn		4	103	0.0373832	PASS	PASS,SOM	PASS	YES	missense_variant	MODERATE	tolerated(0.58)	benign(0)	PASS	FAIL		ENST00000360256.9:c.3569G>A	aGc/aAc	SNV									226	Strelka_snv	0	0	0	FAIL	1
17q_D0	0	0	0	chr1:1509316A>G	AL645728.2	2/2		0.027	4	210	0.0186916	PASS	PASS,SOM	PASS	YES	non_coding_transcript_exon_variant	MODIFIER			FAIL	FAIL		ENST00000641974.1:n.524A>G		SNV									390	Mutect2	0	0	0	FAIL	2
17q_D0	0	0	0	chr1:1509316A>G	ATAD3A			0.027	4	210	0.0186916	PASS	PASS,SOM	PASS	YES	upstream_gene_variant	MODIFIER			FAIL	FAIL				SNV									390	Mutect2	0	0	0	FAIL	2
17q_D0	0	0	0	chr1:10485220G>T	PEX14			0.4	17	26	0.395349	PASS	INT,SOM	PASS	YES	intron_variant	MODIFIER			FAIL	FAIL	1/8	ENST00000356607.9:c.37-10054G>T		SNV									71	Mutect2	0	0	0	PASS	2
17q_D0	0	0	0	chr1:13225795G>T	PRAMEF18			0.262	32	86	0.271186	PASS	INT,SOM	PASS	YES	intron_variant	MODIFIER			FAIL	FAIL	1/2	ENST00000624297.2:c.287+25C>A		SNV									223	Mutect2	0	0	0	PASS	2
17q_D0	0	0	0	chr1:16647729C>G				0.099	4	48	0.0769231	PASS	PASS,SOM	PASS		regulatory_region_variant	MODIFIER			FAIL	FAIL				SNV					rs368571421				110	Mutect2	0	0	0	PASS	2
17q_D0	0	0	0	chr1:16647729C>G	CROCCP2			0.099	4	48	0.0769231	PASS	PASS,SOM	PASS	YES	intron_variant&non_coding_transcript_variant	MODIFIER			FAIL	FAIL	4/17	ENST00000412962.4:n.495+8775G>C		SNV					rs368571421				110	Mutect2	0	0	0	PASS	2
17q_D0	0	0	0	chr1:16647729C>G	MST1P2			0.099	4	48	0.0769231	PASS	PASS,SOM	PASS	YES	intron_variant&non_coding_transcript_variant	MODIFIER			FAIL	FAIL	7/17	ENST00000457982.3:n.810-55C>G		SNV					rs368571421				110	Mutect2	0	0	0	PASS	2
17q_D0	0	0	0	chr1:16647729C>G	AL137798.3			0.099	4	48	0.0769231	PASS	PASS,SOM	PASS	YES	upstream_gene_variant	MODIFIER			FAIL	FAIL				SNV					rs368571421				110	Mutect2	0	0	0	PASS	2
17q_D0	0	0	0	chr1:66929056A>G	MIER1			0.398	10	16	0.384615	PASS	INT,SOM	PASS	YES	intron_variant	MODIFIER			FAIL	FAIL	2/13	ENST00000401041.5:c.168+2814A>G		SNV									56	Mutect2	0	0	0	PASS	2
17q_D0	0	0	0	chr1:66929056A>G	WDR78			0.398	10	16	0.384615	PASS	PASS,SOM	PASS	YES	upstream_gene_variant	MODIFIER			FAIL	FAIL				SNV									56	Mutect2	0	0	0	PASS	2
17q_D0	0	0	0	chr1:78659293C>A	IFI44			0.405	16	25	0.390244	PASS	INT,SOM	PASS	YES	intron_variant	MODIFIER			FAIL	FAIL	5/8	ENST00000370747.9:c.841-19C>A		SNV									77	Mutect2	0	0	0	PASS	2
17q_D0	0	0	0	chr1:107964528G>A				0.263	5	13	0.277778	PASS	GERMQ	PASS		regulatory_region_variant	MODIFIER			FAIL	FAIL				SNV					rs1290067966				29	Mutect2	0	0	0	PASS	2
17q_D0	0	0	0	chr1:107964528G>A	VAV3-AS1			0.263	5	13	0.277778	PASS	GERMQ	PASS	YES	intron_variant&non_coding_transcript_variant	MODIFIER			FAIL	FAIL	1/2	ENST00000438318.1:n.62+24G>A		SNV					rs1290067966				29	Mutect2	0	0	0	PASS	2
17q_D0	0	0	0	chr1:107964528G>A	VAV3			0.263	5	13	0.277778	PASS	GERMQ,INT	PASS	YES	intron_variant	MODIFIER			FAIL	FAIL	1/26	ENST00000370056.9:c.204+138C>T		SNV					rs1290067966				29	Mutect2	0	0	0	PASS	2
17q_D0	0	0	0	chr1:161519128T>A	AL590385.2			0.289	11	28	0.282051	PASS	PASS,SOM	PASS	YES	intron_variant&non_coding_transcript_variant	MODIFIER			FAIL	FAIL	3/4	ENST00000537821.2:n.271+991T>A		SNV									73	Mutect2	0	0	0	PASS	2
17q_D0	0	0	0	chr1:161519128T>A	FCGR2A	7/7		0.289	11	28	0.282051	PASS	PASS,SOM	PASS	YES	3_prime_UTR_variant	MODIFIER			FAIL	FAIL		ENST00000271450.11:c.*980T>A		SNV									73	Mutect2	0	0	0	PASS	2
17q_D0	0	0	0	chr1:162790886A>G				0.449	32	38	0.457143	PASS	PASS,SOM	PASS		regulatory_region_variant	MODIFIER			FAIL	FAIL				SNV									134	Mutect2	0	0	0	PASS	2
17q_D0	0	0	0	chr1:162790886A>G				0.449	32	38	0.457143	PASS	PASS,SOM	PASS		TF_binding_site_variant	MODIFIER			FAIL	FAIL				SNV									134	Mutect2	0	0	0	PASS	2
17q_D0	0	0	0	chr1:162790886A>G	HSD17B7			0.449	32	38	0.457143	PASS	INT,SOM	PASS	YES	intron_variant	MODIFIER			FAIL	FAIL	1/8	ENST00000254521.7:c.35+51A>G		SNV									134	Mutect2	0	0	0	PASS	2
17q_D0	0	0	0	chr1:162790886A>G	DDR2			0.449	32	38	0.457143	PASS	PASS,SOM	PASS	YES	downstream_gene_variant	MODIFIER			FAIL	FAIL				SNV									134	Mutect2	0	0	0	PASS	2
17q_D0	0	0	0	chr1:173992701G>C	RC3H1			0.218	10	30	0.25	PASS	INT,COSV	PASS	YES	intron_variant	MODIFIER			FAIL	FAIL	2/19	ENST00000367696.7:c.231+54C>G		SNV					rs12754931&COSV51198375	0&1	0&1		72	Mutect2	0	0	0	PASS	2
17q_D0	0	0	0	chr1:223545369A>G	CAPN8			0.081	4	45	0.0816327	PASS	INT,SOM	PASS	YES	intron_variant	MODIFIER			FAIL	FAIL	16/20	ENST00000366872.10:c.1765-70T>C		SNV									102	Mutect2	0	0	0	PASS	2
17q_D0	0	0	0	chr1:227978069G>A	CICP26	1/3		0.179	4	22	0.153846	PASS	PASS,SOM	PASS	YES	non_coding_transcript_exon_variant	MODIFIER			FAIL	FAIL		ENST00000425003.2:n.125C>T		SNV					rs368655809				62	Mutect2	0	0	0	PASS	2
17q_D0	0	0	0	chr1:227978069G>A	SEPTIN14P17			0.179	4	22	0.153846	PASS	PASS,SOM	PASS	YES	upstream_gene_variant	MODIFIER			FAIL	FAIL				SNV					rs368655809				62	Mutect2	0	0	0	PASS	2
17q_D0	0	0	0	chr1:227978080A>G	CICP26	1/3		0.159	3	21	0.125	PASS	PASS,SOM	PASS	YES	non_coding_transcript_exon_variant	MODIFIER			FAIL	FAIL		ENST00000425003.2:n.114T>C		SNV					rs372649581				47	Mutect2	0	0	0	PASS	2
17q_D0	0	0	0	chr1:227978080A>G	SEPTIN14P17			0.159	3	21	0.125	PASS	PASS,SOM	PASS	YES	upstream_gene_variant	MODIFIER			FAIL	FAIL				SNV					rs372649581				47	Mutect2	0	0	0	PASS	2
17q_D0	0	0	0	chr1:247921681G>T	OR2AJ1			0.272	5	15	0.25	PASS	PASS,SOM	PASS	YES	upstream_gene_variant	MODIFIER			FAIL	FAIL				SNV									58	Mutect2	0	0	0	PASS	2
17q_D0	0	0	0	chr2:95939149T>C	ANKRD36C			0.221	2	20	0.0909091	PASS	INT,COSV,SOM	PASS	YES	intron_variant	MODIFIER			FAIL	FAIL	20/66	ENST00000456556.5:c.1532-134A>G		SNV					rs2918902&COSV71727185	0&1	0&1		50	Mutect2	0	0	0	PASS	1
17q_D0	0	0	0	chr2:111164085A>C	MIR4435-2HG			0.207	3	14	0.176471	PASS	PASS	PASS		intron_variant&non_coding_transcript_variant	MODIFIER			FAIL	FAIL	4/4	ENST00000642191.1:n.1036+819T>G		SNV									29	Mutect2	0	0	0	PASS	1
17q_D0	0	0	0	chr2:111164085A>C	BCL2L11			0.207	3	14	0.176471	PASS	INT	PASS	YES	intron_variant	MODIFIER			FAIL	FAIL	3/3	ENST00000393256.8:c.499-48A>C		SNV									29	Mutect2	0	0	0	PASS	1
17q_D0	0	0	0	chr2:178717807C>T	TTN-AS1			0.407	24	36	0.4	PASS	MAX_AF,SOM	PASS	YES	intron_variant&non_coding_transcript_variant	MODIFIER			FAIL	FAIL	2/12	ENST00000659121.1:n.503-16697C>T		SNV		8.336e-06	0.0002443		rs376290076&COSV59929776	0&1	0&1		122	Mutect2	0	0	0	PASS	2
17q_D0	0	0	0	chr2:240030491G>T	OR6B2			0.467	31	38	0.449275	PASS	PASS,SOM	PASS	YES	upstream_gene_variant	MODIFIER			FAIL	FAIL				SNV									131	Mutect2	0	0	0	PASS	2
17q_D0	0	0	0	chr2:240682589G>A	AQP12B	1/3	ENSP00000384894.3:p.His83%3D	0.432	123	155	0.442446	PASS	MAX_AF,SYN	PASS	YES	synonymous_variant	LOW			FAIL	FAIL		ENST00000407834.4:c.249C>T	caC/caT	SNV		3.992e-05	0.0001163		rs373980987&COSV68184052	0&1	0&1		442	Mutect2	0	0	0	PASS	2
17q_D0	0	0	0	chr2:240682589G>A	AC011298.1			0.432	123	155	0.442446	PASS	MAX_AF	PASS	YES	upstream_gene_variant	MODIFIER			FAIL	FAIL				SNV		3.992e-05	0.0001163		rs373980987&COSV68184052	0&1	0&1		442	Mutect2	0	0	0	PASS	2
17q_D0	0	0	0	chr3:9994400G>A				0.166	3	20	0.130435	PASS	PASS	PASS		regulatory_region_variant	MODIFIER			FAIL	FAIL				SNV					rs955618199				37	Mutect2	0	0	0	PASS	1
17q_D0	0	0	0	chr3:9994400G>A	EMC3-AS1			0.166	3	20	0.130435	PASS	PASS	PASS	YES	intron_variant&non_coding_transcript_variant	MODIFIER			FAIL	FAIL	1/1	ENST00000326237.3:n.354+7136G>A		SNV					rs955618199				37	Mutect2	0	0	0	PASS	1
17q_D0	0	0	0	chr3:9994400G>A	EMC3			0.166	3	20	0.130435	PASS	INT	PASS		intron_variant	MODIFIER			FAIL	FAIL	1/3	ENST00000470827.2:c.-241-7498C>T		SNV					rs955618199				37	Mutect2	0	0	0	PASS	1
17q_D0	0	0	0	chr3:17404789A>G	TBC1D5			0.448	21	27	0.4375	PASS	INT,SOM	PASS	YES	intron_variant	MODIFIER			FAIL	FAIL	7/23	ENST00000446818.6:c.367-21T>C		SNV									109	Mutect2	0	0	0	PASS	2
17q_D0	0	0	0	chr3:34873359C>T	FECHP1	1/1		0.077	2	29	0.0645161	PASS	PASS	PASS	YES	non_coding_transcript_exon_variant	MODIFIER			FAIL	FAIL		ENST00000431896.1:n.719C>T		SNV									46	Mutect2	0	0	0	PASS	2
17q_D0	0	0	0	chr3:36631736C>T				0.491	71	78	0.47651	PASS	PASS	PASS		regulatory_region_variant	MODIFIER			FAIL	FAIL				SNV									267	Mutect2	0	0	0	PASS	2
17q_D0	0	0	0	chr3:36631736C>T	NBPF21P	3/9		0.491	71	78	0.47651	PASS	PASS	PASS	YES	non_coding_transcript_exon_variant	MODIFIER			FAIL	FAIL		ENST00000425093.1:n.462G>A		SNV									267	Mutect2	0	0	0	PASS	2
17q_D0	0	0	0	chr3:39147229GTGTGTGTA>G				0.202	12	48	0.2	PASS	PASS,SOM	PASS		regulatory_region_variant	MODIFIER			FAIL	FAIL				deletion					rs1214641470				118	Mutect2	0	0	0	PASS	1
17q_D0	0	0	0	chr3:39147229GTGTGTGTA>G				0.202	12	48	0.2	PASS	PASS,SOM	PASS		TF_binding_site_variant	MODIFIER			FAIL	FAIL				deletion					rs1214641470				118	Mutect2	0	0	0	PASS	1
17q_D0	0	0	0	chr3:39147229GTGTGTGTA>G				0.202	12	48	0.2	PASS	PASS,SOM	PASS		TF_binding_site_variant	MODIFIER			FAIL	FAIL				deletion					rs1214641470				118	Mutect2	0	0	0	PASS	1
17q_D0	0	0	0	chr3:39147229GTGTGTGTA>G				0.202	12	48	0.2	PASS	PASS,SOM	PASS		TF_binding_site_variant	MODIFIER			FAIL	FAIL				deletion					rs1214641470				118	Mutect2	0	0	0	PASS	1
17q_D0	0	0	0	chr3:39147229GTGTGTGTA>G				0.202	12	48	0.2	PASS	PASS,SOM	PASS		TF_binding_site_variant	MODIFIER			FAIL	FAIL				deletion					rs1214641470				118	Mutect2	0	0	0	PASS	1
17q_D0	0	0	0	chr3:39147229GTGTGTGTA>G	CSRNP1			0.202	12	48	0.2	PASS	INT,SOM	PASS	YES	intron_variant	MODIFIER			FAIL	FAIL	1/4	ENST00000273153.10:c.-40-515_-40-508del		deletion					rs1214641470				118	Mutect2	0	0	0	PASS	1
17q_D0	0	0	0	chr3:39147229GTGTGTGTA>G	AC092053.4			0.202	12	48	0.2	PASS	PASS,SOM	PASS	YES	upstream_gene_variant	MODIFIER			FAIL	FAIL				deletion					rs1214641470				118	Mutect2	0	0	0	PASS	1
17q_D0	0	0	0	chr3:52689096TCCTAGAGGTGTTGGATG>T	SNORD19B			0.082	4	69	0.0547945	PASS	PASS,SOM	PASS	YES	upstream_gene_variant	MODIFIER			FAIL	FAIL				deletion									190	Mutect2	0	0	0	PASS	2
17q_D0	0	0	0	chr3:52689096TCCTAGAGGTGTTGGATG>T	SNORD19			0.082	4	69	0.0547945	PASS	PASS,SOM	PASS	YES	upstream_gene_variant	MODIFIER			FAIL	FAIL				deletion									190	Mutect2	0	0	0	PASS	2
17q_D0	0	0	0	chr3:52689096TCCTAGAGGTGTTGGATG>T	SNORD19C			0.082	4	69	0.0547945	PASS	PASS,SOM	PASS	YES	upstream_gene_variant	MODIFIER			FAIL	FAIL				deletion									190	Mutect2	0	0	0	PASS	2
17q_D0	0	0	0	chr3:52689096TCCTAGAGGTGTTGGATG>T	AC104446.1			0.082	4	69	0.0547945	PASS	PASS,SOM	PASS	YES	downstream_gene_variant	MODIFIER			FAIL	FAIL				deletion									190	Mutect2	0	0	0	PASS	2
17q_D0	0	0	0	chr3:52689096TCCTAGAGGTGTTGGATG>T	AC104446.3			0.082	4	69	0.0547945	PASS	PASS,SOM	PASS	YES	downstream_gene_variant	MODIFIER			FAIL	FAIL				deletion									190	Mutect2	0	0	0	PASS	2
17q_D0	0	0	0	chr3:52689096TCCTAGAGGTGTTGGATG>T	PBRM1			0.082	4	69	0.0547945	PASS	PASS,SOM	PASS		upstream_gene_variant	MODIFIER			FAIL	FAIL				deletion									190	Mutect2	0	0	0	PASS	2
17q_D0	0	0	0	chr3:52689096TCCTAGAGGTGTTGGATG>T	SNORD69			0.082	4	69	0.0547945	PASS	PASS,SOM	PASS	YES	upstream_gene_variant	MODIFIER			FAIL	FAIL				deletion									190	Mutect2	0	0	0	PASS	2
17q_D0	0	0	0	chr3:52801217G>T	ITIH3			0.46	21	25	0.456522	PASS	INT,SOM	PASS	YES	intron_variant	MODIFIER			FAIL	FAIL	11/21	ENST00000449956.2:c.1383+71G>T		SNV									84	Mutect2	0	0	0	PASS	2
17q_D0	0	0	0	chr3:129589433G>T	RN7SL752P			0.02	3	182	0.0162162	PASS	PASS,SOM	PASS	YES	upstream_gene_variant	MODIFIER			FAIL	FAIL				SNV									332	Mutect2	0	0	0	FAIL	1
17q_D0	0	0	0	chr3:155931683T>TTA	GMPS			0.291	4	11	0.266667	PASS	INT	PASS	YES	intron_variant	MODIFIER			FAIL	FAIL	12/15	ENST00000496455.7:c.1561-82_1561-81insTA		insertion					rs745576751				33	Mutect2	0	0	0	PASS	1
17q_D0	0	0	0	chr3:184381124G>A				0.093	3	38	0.0731707	PASS	PASS	PASS		regulatory_region_variant	MODIFIER			FAIL	FAIL				SNV									60	Mutect2	0	0	0	PASS	2
17q_D0	0	0	0	chr3:184381124G>A	CHRD			0.093	3	38	0.0731707	PASS	INT	PASS	YES	intron_variant	MODIFIER			FAIL	FAIL	2/22	ENST00000204604.5:c.253-111G>A		SNV									60	Mutect2	0	0	0	PASS	2
17q_D0	0	0	0	chr3:184381124G>A	THPO			0.093	3	38	0.0731707	PASS	PASS	PASS	YES	upstream_gene_variant	MODIFIER			FAIL	FAIL				SNV									60	Mutect2	0	0	0	PASS	2
17q_D0	0	0	0	chr3:195619384T>C	MUC20P1	2/2		0.245	6	24	0.2	PASS	gnomAD_AF,MAX_AF	FAIL	YES	non_coding_transcript_exon_variant	MODIFIER			FAIL	FAIL		ENST00000457750.1:n.831T>C		SNV		0.2599	0.9584		rs28461405				87	Mutect2	0	0	0	PASS	1
17q_D0	0	0	0	chr4:1090957G>A	RNF212			0.536	15	12	0.555556	PASS	1kG_AF,MAX_AF,GERMQ,INT	FAIL	YES	intron_variant	MODIFIER			FAIL	FAIL	3/9	ENST00000433731.7:c.247-119C>T		SNV	0.0006		0.0029		rs557634920				40	Mutect2	0	0	0	PASS	2
17q_D0	0	0	0	chr4:112456763G>T	TOX4P1	1/1		0.539	90	82	0.523256	PASS	PASS,SOM	PASS	YES	non_coding_transcript_exon_variant	MODIFIER			FAIL	FAIL		ENST00000514955.1:n.840G>T		SNV									289	Mutect2	0	0	0	PASS	2
17q_D0	0	0	0	chr4:189984953G>C	TUBB7P			0.154	3	22	0.12	PASS	PASS	PASS	YES	upstream_gene_variant	MODIFIER			FAIL	FAIL				SNV					rs1321855829				40	Mutect2	0	0	0	PASS	1
17q_D0	0	0	0	chr4:189984953G>C	AF146191.1			0.154	3	22	0.12	PASS	PASS	PASS	YES	downstream_gene_variant	MODIFIER			FAIL	FAIL				SNV					rs1321855829				40	Mutect2	0	0	0	PASS	1
17q_D0	0	0	0	chr5:748220T>C	ZDHHC11B			0.047	4	104	0.037037	PASS	INT,SOM	PASS	YES	intron_variant	MODIFIER			FAIL	FAIL	8/13	ENST00000508859.7:c.784+184A>G		SNV									224	Mutect2	0	0	0	FAIL	2
17q_D0	0	0	0	chr5:748220T>C	AC026740.3			0.047	4	104	0.037037	PASS	INT,SOM	PASS	YES	intron_variant	MODIFIER			FAIL	FAIL	5/9	ENST00000382776.5:c.784+184A>G		SNV									224	Mutect2	0	0	0	FAIL	2
17q_D0	0	0	0	chr5:40066744G>A	KRT18P56	1/1		0.056	4	74	0.0512821	PASS	PASS,SOM	PASS	YES	non_coding_transcript_exon_variant	MODIFIER			FAIL	FAIL		ENST00000507275.1:n.94G>A		SNV					rs1054639635				137	Mutect2	0	0	0	PASS	2
17q_D0	0	0	0	chr5:129028488G>T	SLC27A6			0.54	16	13	0.551724	PASS	INT,SOM	PASS	YES	intron_variant	MODIFIER			FAIL	FAIL	8/9	ENST00000262462.9:c.1552+46G>T		SNV					rs1404453170				63	Mutect2	0	0	0	PASS	2
17q_D0	0	0	0	chr5:177992652C>A	PROP1	3/3		0.49	21	20	0.512195	PASS	PASS,SOM	PASS	YES	3_prime_UTR_variant	MODIFIER			FAIL	FAIL		ENST00000308304.2:c.*57G>T		SNV									84	Mutect2	0	0	0	PASS	2
17q_D0	0	0	0	chr6:142944G>T	CICP18			0.667	16	5	0.761905	PASS	PASS,SOM	PASS	YES	intron_variant&non_coding_transcript_variant	MODIFIER			FAIL	FAIL	1/2	ENST00000436899.5:n.350+1592C>A		SNV									78	Mutect2	0	0	0	PASS	2
17q_D0	0	0	0	chr6:25832001G>T	SLC17A3			0.458	34	48	0.414634	PASS	PASS	PASS		downstream_gene_variant	MODIFIER			FAIL	FAIL				SNV									144	Mutect2	0	0	0	PASS	2
17q_D0	0	0	0	chr6:25832001G>T	SLC17A1	1/13		0.458	34	48	0.414634	PASS	PASS	PASS	YES	5_prime_UTR_variant	MODIFIER			FAIL	FAIL		ENST00000244527.10:c.-58C>A		SNV									144	Mutect2	0	0	0	PASS	2
17q_D0	0	0	0	chr6:28391790CC>GG	ZSCAN12			0.119	4	38	0.0952381	PASS	INT,SOM	PASS	YES	intron_variant	MODIFIER			FAIL	FAIL	3/4	ENST00000361028.5:c.548-49_548-48inv		substitution									84	Mutect2	0	0	0	PASS	1
17q_D0	0	0	0	chr6:28391802A>AAGG	ZSCAN12			0.113	3	30	0.0909091	PASS	INT,SOM	PASS	YES	intron_variant	MODIFIER			FAIL	FAIL	3/4	ENST00000361028.5:c.548-61_548-60insCCT		insertion									74	Mutect2	0	0	0	PASS	1
17q_D0	0	0	0	chr6:32518548C>T				0.316	4	14	0.222222	PASS	PASS	PASS		regulatory_region_variant	MODIFIER			FAIL	FAIL				SNV		0	0		rs183489454				37	Mutect2	0	0	0	PASS	1
17q_D0	0	0	0	chr6:32518548C>T	HLA-DRB5			0.316	4	14	0.222222	PASS	PASS	PASS	YES	splice_region_variant&intron_variant	LOW			FAIL	FAIL	4/5	ENST00000374975.4:c.763+8G>A		SNV		0	0		rs183489454				37	Mutect2	0	0	0	PASS	1
17q_D0	0	0	0	chr6:32519624GC>AA				0.128	8	28	0.222222	PASS	PASS,SOM	PASS		regulatory_region_variant	MODIFIER			FAIL	FAIL				substitution									63	Mutect2	0	0	0	PASS	1
17q_D0	0	0	0	chr6:33678543G>C	ITPR3	30/59	ENSP00000363435.4:p.Gly1257%3D	0.03	3	104	0.0280374	PASS	PASS,SOM	PASS	YES	splice_region_variant&synonymous_variant	LOW			FAIL	FAIL		ENST00000374316.9:c.3771G>C	ggG/ggC	SNV									192	Mutect2	0	0	0	FAIL	2
17q_D0	0	0	0	chr6:33678548G>GGAAGA	ITPR3			0.033	3	89	0.0326087	PASS	PASS,SOM	PASS	YES	splice_region_variant&intron_variant	LOW			FAIL	FAIL	30/58	ENST00000374316.9:c.3771+6_3771+7insAAGAG		insertion									166	Mutect2	0	0	0	FAIL	1
17q_D0	0	0	0	chr6:63549055C>A	PTP4A1			0.505	68	65	0.511278	PASS	INT,SOM	PASS	YES	intron_variant	MODIFIER			FAIL	FAIL	3/7	ENST00000648894.1:c.-446+16525C>A		SNV									231	Mutect2	0	0	0	PASS	2
17q_D0	0	0	0	chr6:63549055C>A	RPL7AP34	1/1		0.505	68	65	0.511278	PASS	PASS,SOM	PASS	YES	non_coding_transcript_exon_variant	MODIFIER			FAIL	FAIL		ENST00000416120.1:n.454G>T		SNV									231	Mutect2	0	0	0	PASS	2
17q_D0	0	0	0	chr6:108439033C>T				0.592	41	27	0.602941	PASS	1kG_AF,MAX_AF,SOM	PASS		regulatory_region_variant	MODIFIER			FAIL	FAIL				SNV	0.0002		0.001		rs541292788				134	Mutect2	0	0	0	PASS	2
17q_D0	0	0	0	chr6:108439033C>T	AL139106.1			0.592	41	27	0.602941	PASS	1kG_AF,MAX_AF,SOM	PASS	YES	downstream_gene_variant	MODIFIER			FAIL	FAIL				SNV	0.0002		0.001		rs541292788				134	Mutect2	0	0	0	PASS	2
17q_D0	0	0	0	chr6:108439033C>T	AFG1L			0.592	41	27	0.602941	PASS	1kG_AF,MAX_AF,INT,SOM	PASS	YES	intron_variant	MODIFIER			FAIL	FAIL	7/12	ENST00000368977.9:c.808-8181C>T		SNV	0.0002		0.001		rs541292788				134	Mutect2	0	0	0	PASS	2
17q_D0	0	0	0	chr6:144730249T>C				0.5	7	7	0.5	PASS	GERMQ	PASS		regulatory_region_variant	MODIFIER			FAIL	FAIL				SNV									24	Mutect2	0	0	0	PASS	2
17q_D0	0	0	0	chr6:144730249T>C	UTRN			0.5	7	7	0.5	PASS	GERMQ,INT	PASS	YES	intron_variant	MODIFIER			FAIL	FAIL	52/73	ENST00000367545.7:c.7810-108T>C		SNV									24	Mutect2	0	0	0	PASS	2
17q_D0	0	0	0	chr6:145932973C>CA	SHPRH			0.64	20	11	0.645161	PASS	GERMQ,INT	PASS	YES	intron_variant	MODIFIER			FAIL	FAIL	14/29	ENST00000275233.12:c.3112+83dup		insertion					rs397746518				53	Mutect2	0	0	0	PASS	2
17q_D0	0	0	0	chr7:2538140G>A				0.49	89	96	0.481081	PASS	PASS,SOM	PASS		regulatory_region_variant	MODIFIER			FAIL	FAIL				SNV				uncertain_significance	rs762276921		1		360	Mutect2	0	0	0	PASS	2
17q_D0	0	0	0	chr7:2538140G>A				0.49	89	96	0.481081	PASS	PASS,SOM	PASS		regulatory_region_variant	MODIFIER			FAIL	FAIL				SNV				uncertain_significance	rs762276921		1		360	Mutect2	0	0	0	PASS	2
17q_D0	0	0	0	chr7:40188434CAA>C	SUGCT			0.199	4	21	0.16	PASS	INT	PASS	YES	intron_variant	MODIFIER			FAIL	FAIL	3/14	ENST00000628514.2:c.248-41_248-40del		deletion					rs35948652				53	Mutect2	0	0	0	PASS	1
17q_D0	0	0	0	chr7:44117526A>C	POLD2			0.166	4	20	0.166667	PASS	INT	PASS	YES	intron_variant	MODIFIER			FAIL	FAIL	4/10	ENST00000610533.4:c.571+93T>G		SNV									38	Mutect2	0	0	0	PASS	2
17q_D0	0	0	0	chr7:44117526A>C	AEBP1			0.166	4	20	0.166667	PASS	PASS	PASS	YES	downstream_gene_variant	MODIFIER			FAIL	FAIL				SNV									38	Mutect2	0	0	0	PASS	2
17q_D0	0	0	0	chr7:48276437G>A	ABCA13	17/62	ENSP00000411096.1:p.Leu2257%3D	0.499	51	48	0.515152	PASS	SYN,SOM	PASS	YES	synonymous_variant	LOW			FAIL	FAIL		ENST00000435803.6:c.6771G>A	ctG/ctA	SNV									183	Mutect2	0	0	0	PASS	2
17q_D0	0	0	0	chr7:63573092G>A	TNRC18P2	8/11		0.569	66	48	0.578947	PASS	PASS,SOM	PASS	YES	non_coding_transcript_exon_variant	MODIFIER			FAIL	FAIL		ENST00000417666.1:n.1404C>T		SNV					rs1442908206				225	Mutect2	0	0	0	PASS	2
17q_D0	0	0	0	chr7:86893104T>A	KIAA1324L			0.072	3	58	0.0491803	PASS	gnomAD_AF,MAX_AF,SOM	FAIL	YES	splice_region_variant&intron_variant	LOW			FAIL	FAIL	19/21	ENST00000450689.7:c.2686-4A>T		SNV		0.0006328	0.01033		rs996309447				109	Mutect2	0	0	0	FAIL	2
17q_D0	0	0	0	chr7:90287606G>T	CFAP69			0.491	27	28	0.490909	PASS	INT,SOM	PASS	YES	intron_variant	MODIFIER			FAIL	FAIL	14/22	ENST00000389297.8:c.1657-628G>T		SNV									114	Mutect2	0	0	0	PASS	2
17q_D0	0	0	0	chr7:100963578C>T	MUC3A			0.246	15	48	0.238095	PASS	INT,SOM	PASS	YES	intron_variant	MODIFIER			FAIL	FAIL	4/11	ENST00000379458.9:c.9169-110C>T		SNV					rs1011555995				130	Mutect2	0	0	0	PASS	2
17q_D0	0	0	0	chr7:100963578C>T	AC254629.1			0.246	15	48	0.238095	PASS	PASS,SOM	PASS	YES	downstream_gene_variant	MODIFIER			FAIL	FAIL				SNV					rs1011555995				130	Mutect2	0	0	0	PASS	2
17q_D0	0	0	0	chr7:151241542G>T				0.464	75	86	0.465839	PASS	PASS,SOM	PASS		regulatory_region_variant	MODIFIER			FAIL	FAIL				SNV									306	Mutect2	0	0	0	PASS	2
17q_D0	0	0	0	chr7:151241542G>T	MIR671			0.464	75	86	0.465839	PASS	PASS,SOM	PASS	YES	downstream_gene_variant	MODIFIER			FAIL	FAIL				SNV									306	Mutect2	0	0	0	PASS	2
17q_D0	0	0	0	chr7:151241542G>T	CHPF2			0.464	75	86	0.465839	PASS	PASS,SOM	PASS	YES	downstream_gene_variant	MODIFIER			FAIL	FAIL				SNV									306	Mutect2	0	0	0	PASS	2
17q_D0	0	0	0	chr7:151241542G>T	AC021097.1			0.464	75	86	0.465839	PASS	PASS,SOM	PASS	YES	downstream_gene_variant	MODIFIER			FAIL	FAIL				SNV									306	Mutect2	0	0	0	PASS	2
17q_D0	0	0	0	chr7:152025942C>T				0.3	3	11	0.214286	PASS	GERMQ	PASS		regulatory_region_variant	MODIFIER			FAIL	FAIL				SNV									27	Mutect2	0	0	0	PASS	2
17q_D0	0	0	0	chr7:152025942C>T	AC006017.2			0.3	3	11	0.214286	PASS	GERMQ	PASS	YES	upstream_gene_variant	MODIFIER			FAIL	FAIL				SNV									27	Mutect2	0	0	0	PASS	2
17q_D0	0	0	0	chr7:152025942C>T	GALNT11			0.3	3	11	0.214286	PASS	GERMQ,INT	PASS		intron_variant	MODIFIER			FAIL	FAIL	1/11	ENST00000430044.7:c.-39+58C>T		SNV									27	Mutect2	0	0	0	PASS	2
17q_D0	0	0	0	chr7:152235948G>A				0.068	4	78	0.0487805	PASS	gnomAD_AF,MAX_AF,SOM	FAIL		regulatory_region_variant	MODIFIER			FAIL	FAIL				SNV		0.04289	0.06633		rs113470386&COSV51326292	0&1	0&1		154	Mutect2	0	1	1	FAIL	2
17q_D0	0	0	0	chr7:152235948G>A	KMT2C			0.068	4	78	0.0487805	PASS	gnomAD_AF,MAX_AF,INT,SOM	FAIL	YES	intron_variant	MODIFIER			FAIL	FAIL	15/58	ENST00000262189.11:c.2653-15C>T		SNV		0.04289	0.06633		rs113470386&COSV51326292	0&1	0&1		154	Mutect2	0	1	1	FAIL	2
17q_D0	0	0	0	chr8:60850476G>A	CHD7			0.048	4	88	0.0434783	PASS	INT,SOM	PASS	YES	intron_variant	MODIFIER			FAIL	FAIL	25/37	ENST00000423902.7:c.5405-17G>A		SNV				uncertain_significance&pathogenic	rs794727423&CS061261		1&1	25741868&16155193&20884005&22033296	179	Mutect2	0	0	0	FAIL	2
17q_D0	0	0	0	chr9:34385830CC>GG	C9orf24			0.075	3	50	0.0566038	PASS	INT,SOM	PASS	YES	intron_variant	MODIFIER			FAIL	FAIL	1/6	ENST00000297623.7:c.136-50_136-49inv		substitution									89	Mutect2	0	0	0	PASS	1
17q_D0	0	0	0	chr9:34385830CC>GG	AL356494.1			0.075	3	50	0.0566038	PASS	PASS,SOM	PASS	YES	downstream_gene_variant	MODIFIER			FAIL	FAIL				substitution									89	Mutect2	0	0	0	PASS	1
17q_D0	0	0	0	chr9:42950538G>T	CYP4F60P			0.4	5	8	0.384615	PASS	GERMQ	PASS	YES	upstream_gene_variant	MODIFIER			FAIL	FAIL				SNV					rs1402294899				28	Mutect2	0	0	0	PASS	2
17q_D0	0	0	0	chr9:42950538G>T	ANKRD20A7P			0.4	5	8	0.384615	PASS	GERMQ	PASS		intron_variant&non_coding_transcript_variant	MODIFIER			FAIL	FAIL	10/10	ENST00000666959.1:n.2149-28G>T		SNV					rs1402294899				28	Mutect2	0	0	0	PASS	2
17q_D0	0	0	0	chr9:64408025GT>TG	ANKRD20A4			0.06	10	108	0.0847458	PASS	INT,SOM	PASS	YES	intron_variant	MODIFIER			FAIL	FAIL	13/14	ENST00000357336.3:c.1316+17_1316+18delinsTG		substitution									211	Mutect2	0	0	0	PASS	1
17q_D0	0	0	0	chr9:78252088C>T	CEP78			0.477	21	24	0.466667	PASS	INT,SOM	PASS	YES	intron_variant	MODIFIER			FAIL	FAIL	9/15	ENST00000376597.9:c.1208+45C>T		SNV									79	Mutect2	0	0	0	PASS	2
17q_D0	0	0	0	chr9:85026867C>T	NTRK2	19/19		0.089	7	90	0.0721649	PASS	PASS,SOM	PASS	YES	3_prime_UTR_variant	MODIFIER			FAIL	FAIL		ENST00000277120.7:c.*5430C>T		SNV									170	Mutect2	0	0	0	PASS	2
17q_D0	0	0	0	chr9:108854538T>C	ACTL7B			0.428	5	7	0.416667	PASS	MAX_AF,GERMQ	FAIL	YES	downstream_gene_variant	MODIFIER			FAIL	FAIL				SNV			0.8047		rs3750466				23	Mutect2	0	0	0	PASS	1
17q_D0	0	0	0	chr9:117414482G>A				0.441	36	44	0.45	PASS	PASS	PASS		regulatory_region_variant	MODIFIER			FAIL	FAIL				SNV									170	Mutect2	0	0	0	PASS	2
17q_D0	0	0	0	chr9:117414482G>A	ASTN2			0.441	36	44	0.45	PASS	INT	PASS	YES	intron_variant	MODIFIER			FAIL	FAIL	1/21	ENST00000361209.6:c.442+15C>T		SNV									170	Mutect2	0	0	0	PASS	2
17q_D0	0	0	0	chr9:138120469C>T	CACNA1B			0.404	20	30	0.4	PASS	INT,SOM	PASS	YES	intron_variant	MODIFIER			FAIL	FAIL	45/46	ENST00000371372.6:c.6238+97C>T		SNV					rs549054041				99	Mutect2	0	0	0	PASS	2
17q_D0	0	0	0	chr10:30629765C>A	LYZL2			0.199	6	27	0.181818	PASS	PASS,SOM	PASS	YES	upstream_gene_variant	MODIFIER			FAIL	FAIL				SNV					rs375561610				74	Mutect2	0	0	0	PASS	2
17q_D0	0	0	0	chr10:30711411G>A	SVIL2P	16/19		0.06	3	58	0.0491803	PASS	PASS,SOM	PASS	YES	non_coding_transcript_exon_variant	MODIFIER			FAIL	FAIL		ENST00000422642.6:n.2219G>A		SNV									101	Mutect2	0	0	0	FAIL	2
17q_D0	0	0	0	chr10:67180554C>T	CTNNA3			0.437	20	27	0.425532	PASS	INT,SOM	PASS	YES	intron_variant	MODIFIER			FAIL	FAIL	6/17	ENST00000433211.7:c.844-34G>A		SNV									85	Mutect2	0	0	0	PASS	2
17q_D0	0	0	0	chr10:125667799T>A	TEX36			0.455	57	65	0.467213	PASS	INT,SOM	PASS	YES	intron_variant	MODIFIER			FAIL	FAIL	1/3	ENST00000368821.4:c.52-5822A>T		SNV									229	Mutect2	0	0	0	PASS	2
17q_D0	0	0	0	chr10:125667799T>A	ALDOAP2	1/1		0.455	57	65	0.467213	PASS	PASS,SOM	PASS	YES	non_coding_transcript_exon_variant	MODIFIER			FAIL	FAIL		ENST00000398050.3:n.152A>T		SNV									229	Mutect2	0	0	0	PASS	2
17q_D0	0	0	0	chr11:3735329T>A	NUP98			0.087	3	47	0.06	PASS	gnomAD_AF,MAX_AF,SOM	FAIL	YES	splice_region_variant&intron_variant	LOW			FAIL	FAIL	12/32	ENST00000324932.12:c.1409-5A>T		SNV		0.001379	0.002791		rs886277777				85	Mutect2	0	0	0	PASS	2
17q_D0	0	0	0	chr11:7639843G>A				0.539	58	49	0.542056	PASS	1kG_AF,MAX_AF,SOM	PASS		regulatory_region_variant	MODIFIER			FAIL	FAIL				SNV	0.0002	3.184e-05	0.0008		rs143948272				220	Mutect2	0	0	0	PASS	2
17q_D0	0	0	0	chr11:7639843G>A				0.539	58	49	0.542056	PASS	1kG_AF,MAX_AF,SOM	PASS		TF_binding_site_variant	MODIFIER			FAIL	FAIL				SNV	0.0002	3.184e-05	0.0008		rs143948272				220	Mutect2	0	0	0	PASS	2
17q_D0	0	0	0	chr11:73760522G>A				0.636	46	26	0.638889	PASS	MAX_AF,SOM	PASS		regulatory_region_variant	MODIFIER			FAIL	FAIL				SNV		5.603e-06	0.000116		rs894555260				122	Mutect2	0	0	0	PASS	2
17q_D0	0	0	0	chr11:73760522G>A				0.636	46	26	0.638889	PASS	MAX_AF,SOM	PASS		TF_binding_site_variant	MODIFIER			FAIL	FAIL				SNV		5.603e-06	0.000116		rs894555260				122	Mutect2	0	0	0	PASS	2
17q_D0	0	0	0	chr11:73760522G>A	RAB6A			0.636	46	26	0.638889	PASS	MAX_AF,INT,SOM	PASS	YES	intron_variant	MODIFIER			FAIL	FAIL	1/7	ENST00000310653.10:c.70+44C>T		SNV		5.603e-06	0.000116		rs894555260				122	Mutect2	0	0	0	PASS	2
17q_D0	0	0	0	chr11:73760522G>A	AP002770.1			0.636	46	26	0.638889	PASS	MAX_AF,SOM	PASS	YES	upstream_gene_variant	MODIFIER			FAIL	FAIL				SNV		5.603e-06	0.000116		rs894555260				122	Mutect2	0	0	0	PASS	2
17q_D0	0	0	0	chr11:73760524C>A				0.636	46	26	0.638889	PASS	PASS,SOM	PASS		regulatory_region_variant	MODIFIER			FAIL	FAIL				SNV									127	Mutect2	0	0	0	PASS	2
17q_D0	0	0	0	chr11:73760524C>A				0.636	46	26	0.638889	PASS	PASS,SOM	PASS		TF_binding_site_variant	MODIFIER			FAIL	FAIL				SNV									127	Mutect2	0	0	0	PASS	2
17q_D0	0	0	0	chr11:73760524C>A	RAB6A			0.636	46	26	0.638889	PASS	INT,SOM	PASS	YES	intron_variant	MODIFIER			FAIL	FAIL	1/7	ENST00000310653.10:c.70+42G>T		SNV									127	Mutect2	0	0	0	PASS	2
17q_D0	0	0	0	chr11:73760524C>A	AP002770.1			0.636	46	26	0.638889	PASS	PASS,SOM	PASS	YES	upstream_gene_variant	MODIFIER			FAIL	FAIL				SNV									127	Mutect2	0	0	0	PASS	2
17q_D0	0	0	0	chr11:78250119G>T	GAB2			0.594	27	18	0.6	PASS	INT,SOM	PASS	YES	intron_variant	MODIFIER			FAIL	FAIL	3/9	ENST00000361507.5:c.620+38C>A		SNV		0	0		rs201188616				80	Mutect2	0	0	0	PASS	2
17q_D0	0	0	0	chr11:94055331C>CCTTGACACATCTGACCTTTGGG	HEPHL1			0.035	3	91	0.0319149	PASS	INT,SOM	PASS	YES	intron_variant	MODIFIER			FAIL	FAIL	2/19	ENST00000315765.10:c.416-8177_416-8176insCTTGACACATCTGACCTTTGGG		insertion									167	Mutect2	0	0	0	FAIL	1
17q_D0	0	0	0	chr11:94055331C>CCTTGACACATCTGACCTTTGGG	PHBP16	1/1		0.035	3	91	0.0319149	PASS	PASS,SOM	PASS	YES	non_coding_transcript_exon_variant	MODIFIER			FAIL	FAIL		ENST00000446318.2:n.641_642insCCCAAAGGTCAGATGTGTCAAG		insertion									167	Mutect2	0	0	0	FAIL	1
17q_D0	0	0	0	chr12:2826946T>G				0.559	50	39	0.561798	PASS	PASS,SOM	PASS		regulatory_region_variant	MODIFIER			FAIL	FAIL				SNV									157	Mutect2	0	0	0	PASS	2
17q_D0	0	0	0	chr12:2826946T>G	NRIP2	6/6		0.559	50	39	0.561798	PASS	PASS,SOM	PASS	YES	3_prime_UTR_variant	MODIFIER			FAIL	FAIL		ENST00000337508.9:c.*261A>C		SNV									157	Mutect2	0	0	0	PASS	2
17q_D0	0	0	0	chr12:2826946T>G	ITFG2			0.559	50	39	0.561798	PASS	PASS,SOM	PASS	YES	downstream_gene_variant	MODIFIER			FAIL	FAIL				SNV									157	Mutect2	0	0	0	PASS	2
17q_D0	0	0	0	chr12:2857029T>C				0.59	79	55	0.589552	PASS	PASS,SOM	PASS		regulatory_region_variant	MODIFIER			FAIL	FAIL				SNV									232	Mutect2	0	0	0	PASS	2
17q_D0	0	0	0	chr12:2857029T>C	ITFG2			0.59	79	55	0.589552	PASS	PASS,SOM	PASS		upstream_gene_variant	MODIFIER			FAIL	FAIL				SNV									232	Mutect2	0	0	0	PASS	2
17q_D0	0	0	0	chr12:2857029T>C	TEX52	1/3		0.59	79	55	0.589552	PASS	PASS,SOM	PASS	YES	5_prime_UTR_variant	MODIFIER			FAIL	FAIL		ENST00000637658.2:c.-3A>G		SNV									232	Mutect2	0	0	0	PASS	2
17q_D0	0	0	0	chr12:2857029T>C	FOXM1			0.59	79	55	0.589552	PASS	PASS,SOM	PASS	YES	downstream_gene_variant	MODIFIER			FAIL	FAIL				SNV									232	Mutect2	0	0	0	PASS	2
17q_D0	0	0	0	chr12:30634012C>A	IPO8			0.581	17	12	0.586207	PASS	INT,SOM	PASS	YES	intron_variant	MODIFIER			FAIL	FAIL	23/24	ENST00000256079.9:c.2899+71G>T		SNV									58	Mutect2	0	0	0	PASS	2
17q_D0	0	0	0	chr12:40537478T>C	MUC19			0.548	54	45	0.545455	PASS	INT,SOM	PASS	YES	intron_variant	MODIFIER			FAIL	FAIL	17/21	ENST00000424466.6:c.855+50T>C		SNV									168	Mutect2	0	0	0	PASS	2
17q_D0	0	0	0	chr12:50680570C>T	DIP2B			0.16	3	20	0.130435	PASS	INT,SOM	PASS	YES	intron_variant	MODIFIER			FAIL	FAIL	8/37	ENST00000301180.10:c.1115-102C>T		SNV									45	Mutect2	0	0	0	PASS	2
17q_D0	0	0	0	chr12:52426715C>A	KRT75			0.577	26	18	0.590909	PASS	INT,SOM	PASS	YES	intron_variant	MODIFIER			FAIL	FAIL	8/8	ENST00000252245.6:c.1417+102G>T		SNV									73	Mutect2	0	0	0	PASS	2
17q_D0	0	0	0	chr12:52426715C>A	AC055736.1			0.577	26	18	0.590909	PASS	PASS,SOM	PASS	YES	intron_variant&non_coding_transcript_variant	MODIFIER			FAIL	FAIL	2/2	ENST00000548135.1:n.292-1442C>A		SNV									73	Mutect2	0	0	0	PASS	2
17q_D0	0	0	0	chr12:52426715C>A	KRT90P			0.577	26	18	0.590909	PASS	PASS,SOM	PASS	YES	upstream_gene_variant	MODIFIER			FAIL	FAIL				SNV									73	Mutect2	0	0	0	PASS	2
17q_D0	0	0	0	chr12:57490480G>T	MARS1			0.41	24	35	0.40678	PASS	INT,SOM	PASS	YES	intron_variant	MODIFIER			FAIL	FAIL	6/20	ENST00000262027.10:c.664-58G>T		SNV									119	Mutect2	0	0	0	PASS	2
17q_D0	0	0	0	chr12:57490480G>T	ARHGAP9			0.41	24	35	0.40678	PASS	PASS,SOM	PASS	YES	upstream_gene_variant	MODIFIER			FAIL	FAIL				SNV									119	Mutect2	0	0	0	PASS	2
17q_D0	0	0	0	chr12:118246095C>T				0.501	47	44	0.516484	PASS	PASS,SOM	PASS		regulatory_region_variant	MODIFIER			FAIL	FAIL				SNV									180	Mutect2	0	0	0	PASS	2
17q_D0	0	0	0	chr12:118246095C>T	RPS2P5	1/1		0.501	47	44	0.516484	PASS	PASS,SOM	PASS	YES	non_coding_transcript_exon_variant	MODIFIER			FAIL	FAIL		ENST00000488803.1:n.12C>T		SNV									180	Mutect2	0	0	0	PASS	2
17q_D0	0	0	0	chr12:118246095C>T	TAOK3			0.501	47	44	0.516484	PASS	INT,SOM	PASS	YES	intron_variant	MODIFIER			FAIL	FAIL	3/20	ENST00000392533.8:c.121-1130G>A		SNV									180	Mutect2	0	0	0	PASS	2
17q_D0	0	0	0	chr12:121352178T>G				0.414	85	127	0.400943	PASS	PASS,SOM	PASS		regulatory_region_variant	MODIFIER			FAIL	FAIL				SNV		7.997e-06	5.444e-05		rs781915895				382	Mutect2	0	0	0	PASS	2
17q_D0	0	0	0	chr12:121352178T>G				0.414	85	127	0.400943	PASS	PASS,SOM	PASS		TF_binding_site_variant	MODIFIER			FAIL	FAIL				SNV		7.997e-06	5.444e-05		rs781915895				382	Mutect2	0	0	0	PASS	2
17q_D0	0	0	0	chr12:123835375C>A	DNAH10			0.585	29	20	0.591837	PASS	INT,SOM	PASS	YES	intron_variant	MODIFIER			FAIL	FAIL	26/77	ENST00000638045.1:c.4426-31C>A		SNV									116	Mutect2	0	0	0	PASS	2
17q_D0	0	0	0	chr13:19139543A>G	CENPIP1	7/7		0.413	24	34	0.413793	PASS	1kG_AF,MAX_AF,SOM	FAIL	YES	non_coding_transcript_exon_variant	MODIFIER			FAIL	FAIL		ENST00000425713.1:n.834A>G		SNV	0.0022		0.006		rs141404718				131	Mutect2	0	0	0	PASS	2
17q_D0	0	0	0	chr13:24744599C>CTT	AL391560.2			0.5	3	3	0.5	PASS	GERMQ	PASS	YES	upstream_gene_variant	MODIFIER			FAIL	FAIL				insertion									13	Mutect2	0	0	0	PASS	1
17q_D0	0	0	0	chr13:24744599C>CTT	IRX1P1			0.5	3	3	0.5	PASS	GERMQ	PASS	YES	intron_variant&non_coding_transcript_variant	MODIFIER			FAIL	FAIL	3/4	ENST00000438849.2:n.835-77_835-76insTT		insertion									13	Mutect2	0	0	0	PASS	1
17q_D0	0	0	0	chr13:113096887G>C	MCF2L	30/30		0.122	2	16	0.111111	PASS	PASS	PASS	YES	3_prime_UTR_variant	MODIFIER			FAIL	FAIL		ENST00000535094.7:c.*28G>C		SNV									44	Mutect2	0	0	0	PASS	1
17q_D0	0	0	0	chr13:113096889T>TCCCCACGCCACCGCAGCCCCAGACAGCGCGCGG	MCF2L	30/30		0.125	2	16	0.111111	PASS	PASS	PASS	YES	3_prime_UTR_variant	MODIFIER			FAIL	FAIL		ENST00000535094.7:c.*30_*31insCCCCACGCCACCGCAGCCCCAGACAGCGCGCGG		insertion									42	Mutect2	0	0	0	PASS	1
17q_D0	0	0	0	chr14:50823154TG>T	NIN			0.241	9	31	0.225	PASS	gnomAD_AF,MAX_AF,GERMQ,INT,SOM	FAIL	YES	intron_variant	MODIFIER			FAIL	FAIL	2/29	ENST00000382041.7:c.-21-1078del		deletion		0.1382	0.1602		rs112915125				82	Mutect2	0	0	0	PASS	1
17q_D0	0	0	0	chr14:50823154TG>T	AL133485.2			0.241	9	31	0.225	PASS	gnomAD_AF,MAX_AF,GERMQ,SOM	FAIL	YES	intron_variant&non_coding_transcript_variant	MODIFIER			FAIL	FAIL	1/1	ENST00000555966.1:n.73-26del		deletion		0.1382	0.1602		rs112915125				82	Mutect2	0	0	0	PASS	1
17q_D0	0	0	0	chr15:25687571ACAGGCGAAGGAGGATGGAGCAGGTTGTCCATGGCCTCCCATCTGCTCCATCCTCCTTCGCCTCATT>A	ATP10A			0.093	4	50	0.0740741	PASS	INT,SOM	PASS	YES	intron_variant	MODIFIER			FAIL	FAIL	16/20	ENST00000555815.6:c.3291+66_3291+131del		deletion									93	Mutect2	0	0	0	PASS	1
17q_D0	0	0	0	chr15:43447488GAA>G	TP53BP1			0.21	7	27	0.205882	PASS	PASS,SOM	PASS	YES	splice_region_variant&intron_variant	LOW			FAIL	FAIL	12/27	ENST00000382044.8:c.2717-5_2717-4del		deletion					rs749575788				102	Mutect2	0	0	0	PASS	1
17q_D0	0	0	0	chr15:64917507G>GTGCC				0.049	3	78	0.037037	PASS	PASS,SOM	PASS		regulatory_region_variant	MODIFIER			FAIL	FAIL				insertion									140	Mutect2	0	0	0	FAIL	1
17q_D0	0	0	0	chr15:64917507G>GTGCC	AC069368.1			0.049	3	78	0.037037	PASS	INT,SOM	PASS	YES	intron_variant	MODIFIER			FAIL	FAIL	5/6	ENST00000437723.1:c.484-4413_484-4412insGCCT		insertion									140	Mutect2	0	0	0	FAIL	1
17q_D0	0	0	0	chr16:2669714A>G				0.21	3	15	0.166667	PASS	GERMQ	PASS		regulatory_region_variant	MODIFIER			FAIL	FAIL				SNV					rs369637060				34	Mutect2	0	0	0	PASS	2
17q_D0	0	0	0	chr16:2669714A>G	ERVK13-1	3/4		0.21	3	15	0.166667	PASS	GERMQ	PASS	YES	non_coding_transcript_exon_variant	MODIFIER			FAIL	FAIL		ENST00000670385.1:n.3139T>C		SNV					rs369637060				34	Mutect2	0	0	0	PASS	2
17q_D0	0	0	0	chr16:15377605A>ACCGGGG	NPIPA5			0.677	16	7	0.695652	PASS	GERMQ,INT	PASS	YES	intron_variant	MODIFIER			FAIL	FAIL	1/7	ENST00000360151.9:c.63+621_63+626dup		insertion									67	Mutect2	0	0	0	PASS	2
17q_D0	0	0	0	chr16:56425352C>G				0.333	4	14	0.222222	PASS	GERMQ	PASS		regulatory_region_variant	MODIFIER			FAIL	FAIL				SNV									31	Mutect2	0	0	0	PASS	2
17q_D0	0	0	0	chr16:56425352C>G				0.333	4	14	0.222222	PASS	GERMQ	PASS		TF_binding_site_variant	MODIFIER			FAIL	FAIL				SNV									31	Mutect2	0	0	0	PASS	2
17q_D0	0	0	0	chr16:56425352C>G				0.333	4	14	0.222222	PASS	GERMQ	PASS		TF_binding_site_variant	MODIFIER			FAIL	FAIL				SNV									31	Mutect2	0	0	0	PASS	2
17q_D0	0	0	0	chr16:56425352C>G	NUDT21			0.333	4	14	0.222222	PASS	GERMQ	PASS	YES	downstream_gene_variant	MODIFIER			FAIL	FAIL				SNV									31	Mutect2	0	0	0	PASS	2
17q_D0	0	0	0	chr16:56425352C>G	AMFR	1/14		0.333	4	14	0.222222	PASS	GERMQ	PASS	YES	5_prime_UTR_variant	MODIFIER			FAIL	FAIL		ENST00000290649.10:c.-25G>C		SNV									31	Mutect2	0	0	0	PASS	2
17q_D0	0	0	0	chr16:57984582C>T				0.418	28	39	0.41791	PASS	PASS,SOM	PASS		regulatory_region_variant	MODIFIER			FAIL	FAIL				SNV									127	Mutect2	0	0	0	PASS	2
17q_D0	0	0	0	chr16:57984582C>T	TEPP			0.418	28	39	0.41791	PASS	INT,SOM	PASS	YES	intron_variant	MODIFIER			FAIL	FAIL	3/7	ENST00000290871.9:c.451-54C>T		SNV									127	Mutect2	0	0	0	PASS	2
17q_D0	0	0	0	chr17:4886758C>T	MINK1			0.522	12	10	0.545455	PASS	GERMQ,INT	PASS	YES	intron_variant	MODIFIER			FAIL	FAIL	10/31	ENST00000355280.11:c.949+132C>T		SNV					rs920491369				43	Mutect2	0	0	0	PASS	2
17q_D0	0	0	0	chr17:4886758C>T	RN7SL784P			0.522	12	10	0.545455	PASS	GERMQ	PASS	YES	downstream_gene_variant	MODIFIER			FAIL	FAIL				SNV					rs920491369				43	Mutect2	0	0	0	PASS	2
17q_D0	0	0	0	chr17:8086224G>GGCA	MIR4314			0.041	4	103	0.0373832	PASS	PASS,SOM	PASS	YES	upstream_gene_variant	MODIFIER			FAIL	FAIL				insertion									209	Mutect2	0	0	0	FAIL	2
17q_D0	0	0	0	chr17:8086224G>GGCA	ALOX12B			0.041	4	103	0.0373832	PASS	PASS,SOM	PASS	YES	splice_region_variant&intron_variant	LOW			FAIL	FAIL	1/14	ENST00000647874.1:c.148-7_148-5dup		insertion									209	Mutect2	0	0	0	FAIL	2
17q_D0	0	0	0	chr17:8086224G>GGCA	AC129492.1			0.041	4	103	0.0373832	PASS	PASS,SOM	PASS	YES	downstream_gene_variant	MODIFIER			FAIL	FAIL				insertion									209	Mutect2	0	0	0	FAIL	2
17q_D0	0	0	0	chr17:8561616G>A	AC025518.1			0.039	3	74	0.038961	PASS	PASS,SOM	PASS	YES	downstream_gene_variant	MODIFIER			FAIL	FAIL				SNV					rs1236692680				142	Mutect2	0	0	0	FAIL	2
17q_D0	0	0	0	chr17:8561616G>A	PPIAP52			0.039	3	74	0.038961	PASS	PASS,SOM	PASS	YES	downstream_gene_variant	MODIFIER			FAIL	FAIL				SNV					rs1236692680				142	Mutect2	0	0	0	FAIL	2
17q_D0	0	0	0	chr17:8561616G>A	MYH10			0.039	3	74	0.038961	PASS	INT,SOM	PASS	YES	intron_variant	MODIFIER			FAIL	FAIL	7/42	ENST00000360416.7:c.757-7598C>T		SNV					rs1236692680				142	Mutect2	0	0	0	FAIL	2
17q_D0	0	0	0	chr17:8561634A>C	AC025518.1			0.052	3	54	0.0526316	PASS	PASS,SOM	PASS	YES	downstream_gene_variant	MODIFIER			FAIL	FAIL				SNV									97	Mutect2	0	0	0	PASS	2
17q_D0	0	0	0	chr17:8561634A>C	PPIAP52			0.052	3	54	0.0526316	PASS	PASS,SOM	PASS	YES	downstream_gene_variant	MODIFIER			FAIL	FAIL				SNV									97	Mutect2	0	0	0	PASS	2
17q_D0	0	0	0	chr17:8561634A>C	MYH10			0.052	3	54	0.0526316	PASS	INT,SOM	PASS	YES	intron_variant	MODIFIER			FAIL	FAIL	7/42	ENST00000360416.7:c.757-7616T>G		SNV									97	Mutect2	0	0	0	PASS	2
17q_D0	0	0	0	chr17:10324366G>T	MYH13			0.533	7	7	0.5	PASS	INT	PASS	YES	intron_variant	MODIFIER			FAIL	FAIL	21/39	ENST00000418404.8:c.2692-102C>A		SNV									37	Mutect2	0	0	0	PASS	2
17q_D0	0	0	0	chr17:10324366G>T	AC005291.1			0.533	7	7	0.5	PASS	PASS	PASS	YES	intron_variant&non_coding_transcript_variant	MODIFIER			FAIL	FAIL	1/2	ENST00000577743.1:n.122-477G>T		SNV									37	Mutect2	0	0	0	PASS	2
17q_D0	0	0	0	chr17:20428992T>C	USP32P3			0.143	3	23	0.115385	PASS	PASS,SOM	PASS	YES	intron_variant&non_coding_transcript_variant	MODIFIER			FAIL	FAIL	10/11	ENST00000655749.1:n.4405+55T>C		SNV					rs62066934				47	Mutect2	0	0	0	PASS	2
17q_D0	0	0	0	chr17:20428992T>C	AC015818.9			0.143	3	23	0.115385	PASS	PASS,SOM	PASS	YES	intron_variant&non_coding_transcript_variant	MODIFIER			FAIL	FAIL	6/14	ENST00000660573.1:n.1474+55T>C		SNV					rs62066934				47	Mutect2	0	0	0	PASS	2
17q_D0	0	0	0	chr17:28489282C>T	AC005726.1			0.452	45	53	0.459184	PASS	PASS,SOM	PASS		intron_variant&NMD_transcript_variant	MODIFIER			FAIL	FAIL	7/7	ENST00000481916.6:c.*1196-33173G>A		SNV		3.979e-06	8.794e-06		rs1567853051&COSV58993948	0&1	0&1		192	Mutect2	0	0	0	PASS	2
17q_D0	0	0	0	chr17:28489282C>T	SLC13A2	2/12	ENSP00000392411.3:p.Ala57%3D	0.452	45	53	0.459184	PASS	SYN,COSV,SOM	PASS	YES	synonymous_variant	LOW			FAIL	FAIL		ENST00000444914.7:c.171C>T	gcC/gcT	SNV		3.979e-06	8.794e-06		rs1567853051&COSV58993948	0&1	0&1		192	Mutect2	0	0	0	PASS	2
17q_D0	0	0	0	chr17:32003021T>A				0.424	13	18	0.419355	PASS	1kG_AF,MAX_AF,SOM	FAIL		regulatory_region_variant	MODIFIER			FAIL	FAIL				SNV	0.0012		0.003		rs568272045				62	Mutect2	0	0	0	PASS	2
17q_D0	0	0	0	chr17:32003021T>A	AC090616.3			0.424	13	18	0.419355	PASS	1kG_AF,MAX_AF,SOM	FAIL	YES	downstream_gene_variant	MODIFIER			FAIL	FAIL				SNV	0.0012		0.003		rs568272045				62	Mutect2	0	0	0	PASS	2
17q_D0	0	0	0	chr17:32003021T>A	LRRC37B			0.424	13	18	0.419355	PASS	1kG_AF,MAX_AF,SOM	FAIL		upstream_gene_variant	MODIFIER			FAIL	FAIL				SNV	0.0012		0.003		rs568272045				62	Mutect2	0	0	0	PASS	2
17q_D0	0	0	0	chr17:32003021T>A	SUZ12			0.424	13	18	0.419355	PASS	1kG_AF,MAX_AF,SOM	FAIL	YES	downstream_gene_variant	MODIFIER			FAIL	FAIL				SNV	0.0012		0.003		rs568272045				62	Mutect2	0	0	0	PASS	2
17q_D0	0	0	0	chr17:43145331T>TTCTTTC	AC135721.1			0.303	14	31	0.311111	PASS	PASS,SOM	PASS	YES	downstream_gene_variant	MODIFIER			FAIL	FAIL				insertion					rs199849427				85	Mutect2	0	0	0	PASS	2
17q_D0	0	0	0	chr17:43145331T>TTCTTTC	BRCA1			0.303	14	31	0.311111	PASS	INT,SOM	PASS		intron_variant	MODIFIER			FAIL	FAIL	1/7	ENST00000634433.1:c.-19-21217_-19-21216insGAAAGA		insertion					rs199849427				85	Mutect2	0	0	0	PASS	2
17q_D0	0	0	0	chr17:43145331T>TTCTTTC	AC060780.1			0.303	14	31	0.311111	PASS	PASS,SOM	PASS		downstream_gene_variant	MODIFIER			FAIL	FAIL				insertion					rs199849427				85	Mutect2	0	0	0	PASS	2
17q_D0	0	0	0	chr17:43145331T>TTCTTTC	NBR2			0.303	14	31	0.311111	PASS	PASS,SOM	PASS	YES	intron_variant&non_coding_transcript_variant	MODIFIER			FAIL	FAIL	2/2	ENST00000657841.1:n.1847+5049_1847+5050insCTTTCT		insertion					rs199849427				85	Mutect2	0	0	0	PASS	2
17q_D0	0	0	0	chr17:58206429C>CACCT	EPX			0.038	4	140	0.0277778	PASS	PASS,SOM	PASS	YES	downstream_gene_variant	MODIFIER			FAIL	FAIL				insertion									221	Mutect2	0	0	0	FAIL	1
17q_D0	0	0	0	chr17:58206429C>CACCT	MKS1			0.038	4	140	0.0277778	PASS	INT,SOM	PASS	YES	intron_variant	MODIFIER			FAIL	FAIL	16/17	ENST00000393119.7:c.1490+35_1490+36insAGGT		insertion									221	Mutect2	0	0	0	FAIL	1
17q_D0	0	0	0	chr17:58206429C>CACCT	AC005962.1			0.038	4	140	0.0277778	PASS	PASS,SOM	PASS	YES	upstream_gene_variant	MODIFIER			FAIL	FAIL				insertion									221	Mutect2	0	0	0	FAIL	1
17q_D0	0	0	0	chr17:58206431AAGGT>A	MKS1			0.037	4	149	0.0261438	PASS	INT,SOM	PASS	YES	intron_variant	MODIFIER			FAIL	FAIL	16/17	ENST00000393119.7:c.1490+30_1490+33del		deletion									238	Mutect2	0	0	0	FAIL	1
17q_D0	0	0	0	chr17:58206431AAGGT>A	AC005962.1			0.037	4	149	0.0261438	PASS	PASS,SOM	PASS	YES	upstream_gene_variant	MODIFIER			FAIL	FAIL				deletion									238	Mutect2	0	0	0	FAIL	1
17q_D0	0	0	0	chr17:58206431AAGGT>A	EPX			0.037	4	149	0.0261438	PASS	PASS,SOM	PASS	YES	downstream_gene_variant	MODIFIER			FAIL	FAIL				deletion									238	Mutect2	0	0	0	FAIL	1
17q_D0	0	0	0	chr17:62393744G>T	EFCAB3			0.635	32	18	0.64	PASS	INT	PASS	YES	intron_variant	MODIFIER			FAIL	FAIL	7/11	ENST00000450662.7:c.523+100G>T		SNV									65	Mutect2	0	0	0	PASS	2
17q_D0	0	0	0	chr17:62393744G>T	RPS23P7			0.635	32	18	0.64	PASS	PASS	PASS	YES	upstream_gene_variant	MODIFIER			FAIL	FAIL				SNV									65	Mutect2	0	0	0	PASS	2
17q_D0	0	0	0	chr18:22171669G>C				0.098	2	21	0.0869565	PASS	PASS	PASS		regulatory_region_variant	MODIFIER			FAIL	FAIL				SNV									36	Mutect2	0	0	0	PASS	1
17q_D0	0	0	0	chr18:22171669G>C	GATA6	2/7	ENSP00000269216.3:p.Ala175%3D	0.098	2	21	0.0869565	PASS	SYN	PASS	YES	synonymous_variant	LOW			FAIL	FAIL		ENST00000269216.9:c.525G>C	gcG/gcC	SNV									36	Mutect2	0	0	0	PASS	1
17q_D0	0	0	0	chr18:22171669G>C	GATA6-AS1			0.098	2	21	0.0869565	PASS	PASS	PASS	YES	upstream_gene_variant	MODIFIER			FAIL	FAIL				SNV									36	Mutect2	0	0	0	PASS	1
17q_D0	0	0	0	chr18:22171669G>C	AC091588.1			0.098	2	21	0.0869565	PASS	PASS	PASS	YES	downstream_gene_variant	MODIFIER			FAIL	FAIL				SNV									36	Mutect2	0	0	0	PASS	1
17q_D0	0	0	0	chr18:22171675A>T				0.111	2	19	0.0952381	PASS	PASS	PASS		regulatory_region_variant	MODIFIER			FAIL	FAIL				SNV									29	Mutect2	0	0	0	PASS	2
17q_D0	0	0	0	chr18:22171675A>T	GATA6	2/7	ENSP00000269216.3:p.Ala177%3D	0.111	2	19	0.0952381	PASS	SYN	PASS	YES	synonymous_variant	LOW			FAIL	FAIL		ENST00000269216.9:c.531A>T	gcA/gcT	SNV									29	Mutect2	0	0	0	PASS	2
17q_D0	0	0	0	chr18:22171675A>T	AC091588.1			0.111	2	19	0.0952381	PASS	PASS	PASS	YES	downstream_gene_variant	MODIFIER			FAIL	FAIL				SNV									29	Mutect2	0	0	0	PASS	2
17q_D0	0	0	0	chr18:22171675A>T	GATA6-AS1			0.111	2	19	0.0952381	PASS	PASS	PASS	YES	upstream_gene_variant	MODIFIER			FAIL	FAIL				SNV									29	Mutect2	0	0	0	PASS	2
17q_D0	0	0	0	chr18:58578736A>ACACACACGCGCGCACGCGCGCG				0.169	7	28	0.2	PASS	PASS,SOM	PASS		regulatory_region_variant	MODIFIER			FAIL	FAIL				insertion					rs773192836				78	Mutect2	0	0	0	PASS	2
17q_D0	0	0	0	chr18:58578736A>ACACACACGCGCGCACGCGCGCG	ALPK2			0.169	7	28	0.2	PASS	INT,SOM	PASS	YES	intron_variant	MODIFIER			FAIL	FAIL	4/12	ENST00000361673.4:c.1962+77_1962+78insCGCGCGCGTGCGCGCGTGTGTG		insertion					rs773192836				78	Mutect2	0	0	0	PASS	2
17q_D0	0	0	0	chr19:1507883G>T				0.426	18	25	0.418605	PASS	PASS,SOM	PASS		regulatory_region_variant	MODIFIER			FAIL	FAIL				SNV									81	Mutect2	0	0	0	PASS	2
17q_D0	0	0	0	chr19:1507883G>T				0.426	18	25	0.418605	PASS	PASS,SOM	PASS		TF_binding_site_variant	MODIFIER			FAIL	FAIL				SNV									81	Mutect2	0	0	0	PASS	2
17q_D0	0	0	0	chr19:1507883G>T	AC027307.1			0.426	18	25	0.418605	PASS	PASS,SOM	PASS	YES	upstream_gene_variant	MODIFIER			FAIL	FAIL				SNV									81	Mutect2	0	0	0	PASS	2
17q_D0	0	0	0	chr19:1507883G>T	PLK5			0.426	18	25	0.418605	PASS	PASS,SOM	PASS		upstream_gene_variant	MODIFIER			FAIL	FAIL				SNV									81	Mutect2	0	0	0	PASS	2
17q_D0	0	0	0	chr19:1507883G>T	ADAMTSL5			0.426	18	25	0.418605	PASS	INT,SOM	PASS	YES	intron_variant	MODIFIER			FAIL	FAIL	7/11	ENST00000330475.9:c.601+115C>A		SNV									81	Mutect2	0	0	0	PASS	2
17q_D0	0	0	0	chr19:3017902A>T	TLE2			0.548	63	49	0.5625	PASS	INT,SOM	PASS	YES	intron_variant	MODIFIER			FAIL	FAIL	7/19	ENST00000590536.5:c.554-43T>A		SNV									203	Mutect2	0	0	0	PASS	2
17q_D0	0	0	0	chr19:6468641C>T	CRB3			0.419	48	67	0.417391	PASS	MAX_AF,SOM	PASS	YES	downstream_gene_variant	MODIFIER			FAIL	FAIL				SNV		3.076e-05	0.000374		rs773631698				208	Mutect2	0	0	0	PASS	2
17q_D0	0	0	0	chr19:6468641C>T	AC010503.5			0.419	48	67	0.417391	PASS	MAX_AF,SOM	PASS	YES	upstream_gene_variant	MODIFIER			FAIL	FAIL				SNV		3.076e-05	0.000374		rs773631698				208	Mutect2	0	0	0	PASS	2
17q_D0	0	0	0	chr19:6468641C>T	SLC25A23			0.419	48	67	0.417391	PASS	MAX_AF,SOM	PASS		upstream_gene_variant	MODIFIER			FAIL	FAIL				SNV		3.076e-05	0.000374		rs773631698				208	Mutect2	0	0	0	PASS	2
17q_D0	0	0	0	chr19:14565474G>A	NDUFB7			0.591	25	17	0.595238	PASS	PASS,SOM	PASS	YES	downstream_gene_variant	MODIFIER			FAIL	FAIL				SNV					rs1018644826				78	Mutect2	0	0	0	PASS	2
17q_D0	0	0	0	chr19:14565474G>A	TECR			0.591	25	17	0.595238	PASS	INT,SOM	PASS	YES	intron_variant	MODIFIER			FAIL	FAIL	11/12	ENST00000215567.10:c.754-144G>A		SNV					rs1018644826				78	Mutect2	0	0	0	PASS	2
17q_D0	0	0	0	chr19:18778940A>ACT	COMP			0.04	3	79	0.0365854	PASS	PASS,SOM	PASS	YES	downstream_gene_variant	MODIFIER			FAIL	FAIL				insertion									143	Mutect2	0	0	0	FAIL	1
17q_D0	0	0	0	chr19:18778940A>ACT	CRTC1	15/15		0.04	3	79	0.0365854	PASS	PASS,SOM	PASS	YES	3_prime_UTR_variant	MODIFIER			FAIL	FAIL		ENST00000338797.10:c.*1558_*1559insCT		insertion									143	Mutect2	0	0	0	FAIL	1
17q_D0	0	0	0	chr19:18778943A>T	COMP			0.04	3	79	0.0365854	PASS	PASS,SOM	PASS	YES	downstream_gene_variant	MODIFIER			FAIL	FAIL				SNV									143	Mutect2	0	0	0	FAIL	1
17q_D0	0	0	0	chr19:18778943A>T	CRTC1	15/15		0.04	3	79	0.0365854	PASS	PASS,SOM	PASS	YES	3_prime_UTR_variant	MODIFIER			FAIL	FAIL		ENST00000338797.10:c.*1561A>T		SNV									143	Mutect2	0	0	0	FAIL	1
17q_D0	0	0	0	chr20:25278316C>T	PYGB			0.035	6	128	0.0447761	PASS	PASS,SOM	PASS	YES	splice_region_variant&intron_variant	LOW			FAIL	FAIL	7/19	ENST00000216962.9:c.856-3C>T		SNV									217	Mutect2	0	0	0	FAIL	2
17q_D0	0	0	0	chr20:29080598G>C				0.093	6	67	0.0821918	PASS	PASS,SOM	PASS		regulatory_region_variant	MODIFIER			FAIL	FAIL				SNV					rs1312326673				150	Mutect2	0	0	0	PASS	2
17q_D0	0	0	0	chr20:29080598G>C	FRG1DP			0.093	6	67	0.0821918	PASS	PASS,SOM	PASS	YES	intron_variant&non_coding_transcript_variant	MODIFIER			FAIL	FAIL	1/8	ENST00000635586.1:n.66+143G>C		SNV					rs1312326673				150	Mutect2	0	0	0	PASS	2
17q_D0	0	0	0	chr21:39274302A>C	BRWD1			0.149	4	27	0.129032	PASS	INT,COSV,SOM	PASS	YES	intron_variant	MODIFIER			FAIL	FAIL	13/41	ENST00000333229.6:c.1244+72T>G		SNV					rs3833352&COSV60901989	0&1	0&1		57	Mutect2	0	0	0	PASS	2
17q_D0	0	0	0	chr21:42974703G>A				0.2	4	13	0.235294	PASS	PASS	PASS		regulatory_region_variant	MODIFIER			FAIL	FAIL				SNV									31	Mutect2	0	0	0	PASS	2
17q_D0	0	0	0	chr21:42974703G>A	PKNOX1			0.2	4	13	0.235294	PASS	INT	PASS	YES	intron_variant	MODIFIER			FAIL	FAIL	1/10	ENST00000291547.10:c.-57+39G>A		SNV									31	Mutect2	0	0	0	PASS	2
17q_D0	0	0	0	chr21:46243482C>CG	MCM3AP-AS1			0.363	52	90	0.366197	PASS	PASS,SOM	PASS	YES	intron_variant&non_coding_transcript_variant	MODIFIER			FAIL	FAIL	3/3	ENST00000414659.5:n.423+2470dup		insertion		1.227e-05	3.382e-05		rs763090302				283	Mutect2	0	0	0	PASS	2
17q_D0	0	0	0	chr21:46243482C>CG	AP001469.2			0.363	52	90	0.366197	PASS	PASS,SOM	PASS	YES	upstream_gene_variant	MODIFIER			FAIL	FAIL				insertion		1.227e-05	3.382e-05		rs763090302				283	Mutect2	0	0	0	PASS	2
17q_D0	0	0	0	chr22:12604684G>A	FRG1GP	2/9		0.041	6	145	0.0397351	PASS	PASS,SOM	PASS	YES	non_coding_transcript_exon_variant	MODIFIER			FAIL	FAIL		ENST00000634617.1:n.77G>A		SNV					rs1286539784				258	Mutect2	0	0	0	FAIL	2
17q_D0	0	0	0	chr22:20987388CAA>C	AC002470.2			0.223	4	16	0.2	PASS	PASS	PASS	YES	intron_variant&non_coding_transcript_variant	MODIFIER			FAIL	FAIL	4/21	ENST00000479606.5:n.467-102_467-101del		deletion					rs58365624				43	Mutect2	0	0	0	PASS	1
17q_D0	0	0	0	chr22:20987388CAA>C	LZTR1			0.223	4	16	0.2	PASS	INT	PASS	YES	intron_variant	MODIFIER			FAIL	FAIL	3/20	ENST00000646124.2:c.321-102_321-101del		deletion					rs58365624				43	Mutect2	0	0	0	PASS	1
17q_D0	0	0	0	chr22:23136166T>G	AC000029.1			0.184	4	21	0.16	PASS	PASS,SOM	PASS	YES	downstream_gene_variant	MODIFIER			FAIL	FAIL				SNV									55	Mutect2	0	0	0	PASS	2
17q_D0	0	0	0	chr22:23136166T>G	RSPH14			0.184	4	21	0.16	PASS	INT,SOM	PASS	YES	intron_variant	MODIFIER			FAIL	FAIL	3/6	ENST00000216036.9:c.303-2022A>C		SNV									55	Mutect2	0	0	0	PASS	2
17q_D0	0	0	0	chr22:23136166T>G	AC000029.2			0.184	4	21	0.16	PASS	PASS,SOM	PASS	YES	upstream_gene_variant	MODIFIER			FAIL	FAIL				SNV									55	Mutect2	0	0	0	PASS	2
17q_D0	0	0	0	chr22:38562199ACT>A	DMC1			0.132	3	25	0.107143	PASS	INT	PASS	YES	intron_variant	MODIFIER			FAIL	FAIL	5/13	ENST00000216024.7:c.326+86_326+87del		deletion									46	Mutect2	0	0	0	PASS	1
17q_D0	0	0	0	chr22:38562203A>AAG	DMC1			0.132	3	25	0.107143	PASS	INT	PASS	YES	intron_variant	MODIFIER			FAIL	FAIL	5/13	ENST00000216024.7:c.326+83_326+84insCT		insertion									45	Mutect2	0	0	0	PASS	1
17q_D0	0	0	0	chr22:39051991G>A	APOBEC3F			0.073	4	52	0.0714286	PASS	1kG_AF,MAX_AF,INT,SOM	PASS	YES	intron_variant	MODIFIER			FAIL	FAIL	5/6	ENST00000308521.10:c.724-83G>A		SNV	0.0002		0.0008		rs549475759				93	Mutect2	0	0	0	PASS	2
17q_D0	0	0	0	chr22:42130559TC>GG	NDUFA6-DT			0.105	3	34	0.0810811	PASS	PASS,SOM	PASS	YES	intron_variant&non_coding_transcript_variant	MODIFIER			FAIL	FAIL	5/6	ENST00000439129.5:n.1718+5152_1718+5153delinsGG		substitution					rs796532118				70	Mutect2	0	0	0	PASS	1
17q_D0	0	0	0	chr22:42130559TC>GG	AC254562.1			0.105	3	34	0.0810811	PASS	PASS,SOM	PASS	YES	upstream_gene_variant	MODIFIER			FAIL	FAIL				substitution					rs796532118				70	Mutect2	0	0	0	PASS	1
17q_D0	0	0	0	chr22:42130559TC>GG	CYP2D6			0.105	3	34	0.0810811	PASS	INT,SOM	PASS	YES	intron_variant	MODIFIER			FAIL	FAIL	1/8	ENST00000645361.2:c.180+52_180+53delinsCC		substitution					rs796532118				70	Mutect2	0	0	0	PASS	1
17q_D0	0	0	0	chr22:50474827G>C				0.118	2	17	0.105263	PASS	PASS	PASS		regulatory_region_variant	MODIFIER			FAIL	FAIL				SNV									37	Mutect2	0	0	0	PASS	2
17q_D0	0	0	0	chr22:50474835C>CGGAGCCCGCCCGCGCCCCTCGG				0.167	2	12	0.142857	PASS	PASS	PASS		regulatory_region_variant	MODIFIER			FAIL	FAIL				insertion									31	Mutect2	0	0	0	PASS	1
17q_D0	0	0	0	chrX:49255294G>T	CCDC22			0.522	11	10	0.52381	PASS	PASS	PASS	YES	downstream_gene_variant	MODIFIER			FAIL	FAIL				SNV									41	Mutect2	0	0	0	PASS	2
17q_D0	0	0	0	chrX:49255294G>T	FOXP3			0.522	11	10	0.52381	PASS	INT	PASS	YES	intron_variant	MODIFIER			FAIL	FAIL	8/11	ENST00000376207.10:c.816+135C>A		SNV									41	Mutect2	0	0	0	PASS	2
17q_D0	0	0	0	chrX:50080484G>T	CLCN5			0.475	7	8	0.466667	PASS	INT	PASS	YES	intron_variant	MODIFIER			FAIL	FAIL	7/14	ENST00000376088.7:c.604-110G>T		SNV					rs1452096290				32	Mutect2	0	0	0	PASS	2
17q_D0	0	0	0	chrX:67643528A>G	AR			0.417	9	13	0.409091	PASS	1kG_AF,INT	PASS	YES	intron_variant	MODIFIER			FAIL	FAIL	2/7	ENST00000374690.9:c.1768+121A>G		SNV	0.0003				rs774390650				37	Mutect2	0	0	0	PASS	2
17q_D0	0	0	0	chrX:68299099G>T	OPHN1			0.455	17	20	0.459459	PASS	PASS,SOM	PASS	YES	splice_region_variant&intron_variant	LOW			FAIL	FAIL	2/24	ENST00000355520.6:c.155-3C>A		SNV									71	Mutect2	0	0	0	PASS	2
17q_D0	0	0	0	chrX:85279375CAA>C	POF1B			0.096	8	65	0.109589	PASS	gnomAD_AF,MAX_AF,SOM	PASS	YES	downstream_gene_variant	MODIFIER			FAIL	FAIL				deletion		0.0001501	0.0004422		rs747104592&COSV53137367	0&1	0&1		152	Mutect2	0	0	0	PASS	2
17q_D0	0	0	0	chrX:100849437C>A	NOX1			0.427	36	58	0.382979	PASS	INT,SOM	PASS	YES	intron_variant	MODIFIER			FAIL	FAIL	10/12	ENST00000372966.8:c.1297-11G>T		SNV									181	Mutect2	0	0	0	PASS	2
17q_D0	0	0	0	chrX:101020970C>A	TRMT2B			0.423	10	14	0.416667	PASS	INT	PASS	YES	intron_variant	MODIFIER			FAIL	FAIL	10/13	ENST00000372936.4:c.1066+131G>T		SNV									41	Mutect2	0	0	0	PASS	2
17q_D0	0	0	0	chrX:108087572G>T	ATG4A			0.5	8	8	0.5	PASS	PASS	PASS	YES	upstream_gene_variant	MODIFIER			FAIL	FAIL				SNV									35	Mutect2	0	0	0	PASS	2
17q_D0	0	0	0	chrX:108087572G>T	PSMD10			0.5	8	8	0.5	PASS	INT	PASS	YES	intron_variant	MODIFIER			FAIL	FAIL	4/4	ENST00000217958.8:c.527+114C>A		SNV									35	Mutect2	0	0	0	PASS	2
17q_D0	0	0	0	chrX:119471181GG>TA	SLC25A5	4/4		0.166	3	19	0.136364	PASS	PASS	PASS	YES	3_prime_UTR_variant	MODIFIER			FAIL	FAIL		ENST00000317881.9:c.*123_*124delinsTA		substitution									37	Mutect2	0	0	0	PASS	1
17q_D0	0	0	0	chrX:119471181GG>TA	SLC25A5-AS1			0.166	3	19	0.136364	PASS	PASS	PASS	YES	upstream_gene_variant	MODIFIER			FAIL	FAIL				substitution									37	Mutect2	0	0	0	PASS	1
17q_D0	0	0	0	chrX:154776371G>A	DKC1			0.415	24	31	0.436364	PASS	INT,SOM	PASS	YES	intron_variant	MODIFIER			FAIL	FAIL	14/14	ENST00000369550.10:c.1476+47G>A		SNV					rs1199516395				105	Mutect2	0	0	0	PASS	2
17q_D0	0	0	0	chrX:154776371G>A	MPP1			0.415	24	31	0.436364	PASS	PASS,SOM	PASS	YES	downstream_gene_variant	MODIFIER			FAIL	FAIL				SNV					rs1199516395				105	Mutect2	0	0	0	PASS	2
17q_D0	0	0	0	chrX:154776371G>A	SNORA56			0.415	24	31	0.436364	PASS	PASS,SOM	PASS	YES	downstream_gene_variant	MODIFIER			FAIL	FAIL				SNV					rs1199516395				105	Mutect2	0	0	0	PASS	2
17q_D0	0	0	0	chrY:11321782G>A	DUX4L18	1/1		0.333	6	13	0.315789	PASS	PASS	PASS	YES	non_coding_transcript_exon_variant	MODIFIER			FAIL	FAIL		ENST00000553347.1:n.226G>A		SNV									33	Mutect2	0	0	0	PASS	1
17q_D0	0	0	0	chrY:56855626A>C	CTBP2P1			0.463	9	11	0.45	PASS	GERMQ	PASS	YES	downstream_gene_variant	MODIFIER			FAIL	FAIL				SNV					rs4893741				45	Mutect2	0	0	0	PASS	2
17q_D0	0	0	0	chr1:1257407C>CG					6	9	0.4	PASS	PASS	PASS		regulatory_region_variant	MODIFIER			FAIL	FAIL				insertion					rs1475341639					Strelka_indel	0	0	0	PASS	1
17q_D0	0	0	0	chr1:1257407C>CG	UBE2J2				6	9	0.4	PASS	INT	PASS	YES	intron_variant	MODIFIER			FAIL	FAIL	4/7	ENST00000400930.8:c.221-98_221-97insC		insertion					rs1475341639					Strelka_indel	0	0	0	PASS	1
17q_D0	0	0	0	chr1:1280468TA>T	SCNN1D	1/18			3	8	0.272727	PASS	PASS	PASS	YES	5_prime_UTR_variant	MODIFIER			FAIL	FAIL		ENST00000379116.10:c.-182del		deletion					rs967685711					Strelka_indel	0	0	0	PASS	1
17q_D0	0	0	0	chr1:1280468TA>T	LINC01786				3	8	0.272727	PASS	PASS	PASS	YES	downstream_gene_variant	MODIFIER			FAIL	FAIL				deletion					rs967685711					Strelka_indel	0	0	0	PASS	1
17q_D0	0	0	0	chr1:20291165A>AGT	VWA5B1				4	2	0.666667	PASS	INT	PASS	YES	intron_variant	MODIFIER			FAIL	FAIL	1/21	ENST00000375079.6:c.-27+88_-27+89dup		insertion					rs71585753					Strelka_indel	0	0	0	PASS	1
17q_D0	0	0	0	chr1:20291165A>AGT	AL020998.1				4	2	0.666667	PASS	PASS	PASS	YES	downstream_gene_variant	MODIFIER			FAIL	FAIL				insertion					rs71585753					Strelka_indel	0	0	0	PASS	1
17q_D0	0	0	0	chr1:156139588GGA>G	LMNA	12/12			4	10	0.285714	PASS	PASS	PASS	YES	3_prime_UTR_variant	MODIFIER			FAIL	FAIL		ENST00000368300.9:c.*498_*499del		deletion					rs748490381					Strelka_indel	0	0	0	PASS	1
17q_D0	0	0	0	chr1:201135213T>TA	TMEM9	6/6			3	0	1	PASS	MAX_AF	FAIL	YES	3_prime_UTR_variant	MODIFIER			FAIL	FAIL		ENST00000367332.5:c.*449dup		insertion			0.4771		rs35874939					Strelka_indel	0	0	0	PASS	1
17q_D0	0	0	0	chr1:202449280CT>C	PPP1R12B				4	11	0.266667	PASS	INT	PASS	YES	intron_variant	MODIFIER			FAIL	FAIL	14/24	ENST00000391959.5:c.2033+122del		deletion					rs879533473					Strelka_indel	0	0	0	PASS	1
17q_D0	0	0	0	chr2:49154557CT>C					4	8	0.333333	PASS	PASS	PASS		regulatory_region_variant	MODIFIER			FAIL	FAIL				deletion					rs67177405					Strelka_indel	0	0	0	PASS	1
17q_D0	0	0	0	chr2:49154557CT>C	AC009975.1				4	8	0.333333	PASS	PASS	PASS	YES	intron_variant&non_coding_transcript_variant	MODIFIER			FAIL	FAIL	2/4	ENST00000634588.1:n.492+208169del		deletion					rs67177405					Strelka_indel	0	0	0	PASS	1
17q_D0	0	0	0	chr2:49154557CT>C	FSHR				4	8	0.333333	PASS	PASS	PASS	YES	upstream_gene_variant	MODIFIER			FAIL	FAIL				deletion					rs67177405					Strelka_indel	0	0	0	PASS	1
17q_D0	0	0	0	chr2:90009279T>TCACACA	IGKV1D-22				4	4	0.5	PASS	PASS	PASS	YES	upstream_gene_variant	MODIFIER			FAIL	FAIL				insertion					rs3037856					Strelka_indel	0	0	0	PASS	1
17q_D0	0	0	0	chr2:90009279T>TCACACA	IGKV2D-24				4	4	0.5	PASS	PASS	PASS	YES	downstream_gene_variant	MODIFIER			FAIL	FAIL				insertion					rs3037856					Strelka_indel	0	0	0	PASS	1
17q_D0	0	0	0	chr2:90009279T>TCACACA	IGKV2D-23				4	4	0.5	PASS	PASS	PASS	YES	upstream_gene_variant	MODIFIER			FAIL	FAIL				insertion					rs3037856					Strelka_indel	0	0	0	PASS	1
17q_D0	0	0	0	chr2:159235876GT>G	TANC1				7	0	1	PASS	MAX_AF	FAIL	YES	downstream_gene_variant	MODIFIER			FAIL	FAIL				deletion			0.7413		rs34183718					Strelka_indel	0	0	0	PASS	1
17q_D0	0	0	0	chr2:159235876GT>G	WDSUB1	11/11			7	0	1	PASS	MAX_AF	FAIL	YES	3_prime_UTR_variant	MODIFIER			FAIL	FAIL		ENST00000409990.7:c.*156del		deletion			0.7413		rs34183718					Strelka_indel	0	0	0	PASS	1
17q_D0	0	0	0	chr2:201894073CCACA>C	CDK15	14/14			4	0	1	PASS	MAX_AF	FAIL	YES	3_prime_UTR_variant	MODIFIER			FAIL	FAIL		ENST00000450471.6:c.*844_*847del		deletion			0.8323		rs5837794					Strelka_indel	0	0	0	PASS	1
17q_D0	0	0	0	chr3:98222990ATC>A	OR5H4P				4	0	1	PASS	MAX_AF	FAIL	YES	downstream_gene_variant	MODIFIER			FAIL	FAIL				deletion			0.3958		rs59001660					Strelka_indel	0	0	0	PASS	1
17q_D0	0	0	0	chr3:128912829GGA>G	AC112484.4				4	0	1	PASS	gnomAD_AF,MAX_AF	FAIL	YES	downstream_gene_variant	MODIFIER			FAIL	FAIL				deletion		0.04313	0.07896		rs146518015		1			Strelka_indel	0	0	0	PASS	1
17q_D0	0	0	0	chr3:128912829GGA>G	ACAD9	18/18			4	0	1	PASS	gnomAD_AF,MAX_AF	FAIL	YES	3_prime_UTR_variant	MODIFIER			FAIL	FAIL		ENST00000308982.12:c.*231_*232del		deletion		0.04313	0.07896		rs146518015		1			Strelka_indel	0	0	0	PASS	1
17q_D0	0	0	0	chr3:128912829GGA>G	KIAA1257				4	0	1	PASS	gnomAD_AF,MAX_AF,INT	FAIL		intron_variant	MODIFIER			FAIL	FAIL	7/7	ENST00000511438.5:c.1169-2498_1169-2497del		deletion		0.04313	0.07896		rs146518015		1			Strelka_indel	0	0	0	PASS	1
17q_D0	0	0	0	chr3:155942101G>GT	GMPS	16/16			6	20	0.230769	PASS	PASS	PASS	YES	3_prime_UTR_variant	MODIFIER			FAIL	FAIL		ENST00000496455.7:c.*4419dup		insertion					rs377473624					Strelka_indel	0	0	0	PASS	1
17q_D0	0	0	0	chr4:118678485GAAGA>G	METTL14-DT	2/4			4	1	0.8	PASS	MAX_AF	FAIL	YES	non_coding_transcript_exon_variant	MODIFIER			FAIL	FAIL		ENST00000668247.1:n.2990_2993del		deletion			0.1687		rs138770683					Strelka_indel	0	0	0	PASS	1
17q_D0	0	0	0	chr5:7372816CACTATCACT>C	LINC02142				8	6	0.571429	PASS	PASS,SOM	PASS	YES	upstream_gene_variant	MODIFIER			FAIL	FAIL				deletion					rs1364742992					Strelka_indel	0	0	0	PASS	1
17q_D0	0	0	0	chr5:7372816CACTATCACT>C	AC027343.2				8	6	0.571429	PASS	PASS,SOM	PASS	YES	intron_variant&non_coding_transcript_variant	MODIFIER			FAIL	FAIL	1/2	ENST00000513219.1:n.202+48_202+56del		deletion					rs1364742992					Strelka_indel	0	0	0	PASS	1
17q_D0	0	0	0	chr5:168470523CA>C	WWC1				3	1	0.75	PASS	PASS	PASS	YES	downstream_gene_variant	MODIFIER			FAIL	FAIL				deletion					rs79016875					Strelka_indel	0	0	0	PASS	1
17q_D0	0	0	0	chr6:21758380A>AT	CASC15				6	0	1	PASS	MAX_AF	FAIL		intron_variant&non_coding_transcript_variant	MODIFIER			FAIL	FAIL	4/6	ENST00000606336.5:n.702-3dup		insertion			0.6141		rs11390436					Strelka_indel	0	0	0	PASS	1
17q_D0	0	0	0	chr6:36639819C>CT	RNU1-88P				3	0	1	PASS	PASS	PASS	YES	upstream_gene_variant	MODIFIER			FAIL	FAIL				insertion					rs1029834917					Strelka_indel	0	0	0	PASS	1
17q_D0	0	0	0	chr6:43455277G>GC					4	4	0.5	PASS	PASS	PASS		regulatory_region_variant	MODIFIER			FAIL	FAIL				insertion					rs572751222					Strelka_indel	0	0	0	PASS	1
17q_D0	0	0	0	chr6:43455277G>GC	DLK2				4	4	0.5	PASS	INT	PASS	YES	intron_variant	MODIFIER			FAIL	FAIL	1/5	ENST00000357338.3:c.-55-398dup		insertion					rs572751222					Strelka_indel	0	0	0	PASS	1
17q_D0	0	0	0	chr6:43455277G>GC	ABCC10				4	4	0.5	PASS	PASS	PASS	YES	downstream_gene_variant	MODIFIER			FAIL	FAIL				insertion					rs572751222					Strelka_indel	0	0	0	PASS	1
17q_D0	0	0	0	chr6:109792736CTTT>C					5	3	0.625	PASS	PASS	PASS		regulatory_region_variant	MODIFIER			FAIL	FAIL				deletion					rs34998755					Strelka_indel	0	0	0	PASS	1
17q_D0	0	0	0	chr6:109792736CTTT>C	FIG4				5	3	0.625	PASS	INT	PASS	YES	intron_variant	MODIFIER			FAIL	FAIL	21/22	ENST00000230124.7:c.2459+89_2459+91del		deletion					rs34998755					Strelka_indel	0	0	0	PASS	1
17q_D0	0	0	0	chr7:22315547CTA>C	RAPGEF5				7	1	0.875	PASS	MAX_AF,INT	FAIL	YES	intron_variant	MODIFIER			FAIL	FAIL	2/25	ENST00000344041.10:c.-177-73_-177-72del		deletion			0.9573		rs5882843					Strelka_indel	0	0	0	PASS	1
17q_D0	0	0	0	chr7:56176400T>TA	AC006970.2	1/1			7	43	0.14	PASS	MAX_AF,SOM	FAIL	YES	non_coding_transcript_exon_variant	MODIFIER			FAIL	FAIL		ENST00000450065.1:n.776dup		insertion			0.0031		rs572484335					Strelka_indel	0	0	0	PASS	1
17q_D0	0	0	0	chr7:103175253G>GT	DPY19L2P2				4	12	0.25	PASS	PASS	PASS	YES	downstream_gene_variant	MODIFIER			FAIL	FAIL				insertion					rs762806720					Strelka_indel	0	0	0	PASS	1
17q_D0	0	0	0	chr7:143646530CA>C	TCAF2C				2	5	0.285714	PASS	INT	PASS	YES	intron_variant	MODIFIER			FAIL	FAIL	1/5	ENST00000636941.1:c.992+124del		deletion					rs1451063914					Strelka_indel	0	0	0	PASS	1
17q_D0	0	0	0	chr7:143646530CA>C	AC073264.3				2	5	0.285714	PASS	PASS	PASS	YES	downstream_gene_variant	MODIFIER			FAIL	FAIL				deletion					rs1451063914					Strelka_indel	0	0	0	PASS	1
17q_D0	0	0	0	chr7:143646530CA>C	TCAF2				2	5	0.285714	PASS	INT	PASS		intron_variant	MODIFIER			FAIL	FAIL	1/6	ENST00000444908.7:c.-15+25521del		deletion					rs1451063914					Strelka_indel	0	0	0	PASS	1
17q_D0	0	0	0	chr7:151248754CCCG>C					3	7	0.3	PASS	PASS	PASS		regulatory_region_variant	MODIFIER			FAIL	FAIL				deletion					rs563262664					Strelka_indel	0	0	0	PASS	1
17q_D0	0	0	0	chr7:151248754CCCG>C					3	7	0.3	PASS	PASS	PASS		TF_binding_site_variant	MODIFIER			FAIL	FAIL				deletion					rs563262664					Strelka_indel	0	0	0	PASS	1
17q_D0	0	0	0	chr7:151248754CCCG>C					3	7	0.3	PASS	PASS	PASS		TF_binding_site_variant	MODIFIER			FAIL	FAIL				deletion					rs563262664					Strelka_indel	0	0	0	PASS	1
17q_D0	0	0	0	chr7:151248754CCCG>C	SMARCD3	1/13			3	7	0.3	PASS	PASS	PASS	YES	5_prime_UTR_variant	MODIFIER			FAIL	FAIL		ENST00000262188.12:c.-195_-193del		deletion					rs563262664					Strelka_indel	0	0	0	PASS	1
17q_D0	0	0	0	chr7:151248754CCCG>C	AC005486.1				3	7	0.3	PASS	PASS	PASS	YES	upstream_gene_variant	MODIFIER			FAIL	FAIL				deletion					rs563262664					Strelka_indel	0	0	0	PASS	1
17q_D0	0	0	0	chr8:32763202C>CT	NRG1				7	53	0.116667	PASS	gnomAD_AF,MAX_AF,INT,SOM	PASS	YES	intron_variant	MODIFIER			FAIL	FAIL	12/12	ENST00000287842.7:c.1284-537dup		insertion		0.0004086	0.0008309		rs201198881					Strelka_indel	0	0	0	PASS	1
17q_D0	0	0	0	chr9:6805464CT>C	KDM4C				4	7	0.363636	PASS	INT	PASS	YES	intron_variant	MODIFIER			FAIL	FAIL	2/21	ENST00000381309.7:c.145-119del		deletion					rs373482627					Strelka_indel	0	0	0	PASS	1
17q_D0	0	0	0	chr9:113171798CT>C	FKBP15				4	11	0.266667	PASS	INT	PASS	YES	intron_variant	MODIFIER			FAIL	FAIL	23/27	ENST00000446284.6:c.2533-93del		deletion					rs200502042					Strelka_indel	0	0	0	PASS	1
17q_D0	0	0	0	chr10:68632835T>TA	TET1				5	8	0.384615	PASS	INT	PASS	YES	intron_variant	MODIFIER			FAIL	FAIL	3/11	ENST00000373644.5:c.1969-11846dup		insertion					rs34118781					Strelka_indel	0	0	0	PASS	1
17q_D0	0	0	0	chr10:68632835T>TA	COX20P1				5	8	0.384615	PASS	PASS	PASS	YES	downstream_gene_variant	MODIFIER			FAIL	FAIL				insertion					rs34118781					Strelka_indel	0	0	0	PASS	1
17q_D0	0	0	0	chr10:100549083CGT>C	HIF1AN	8/8			3	3	0.5	PASS	PASS	PASS	YES	3_prime_UTR_variant	MODIFIER			FAIL	FAIL		ENST00000299163.7:c.*965_*966del		deletion					rs140780017					Strelka_indel	0	0	0	PASS	1
17q_D0	0	0	0	chr11:111870102G>GT	AP001781.2				4	14	0.222222	PASS	INT	PASS	YES	intron_variant	MODIFIER			FAIL	FAIL	6/18	ENST00000622211.4:c.969+129dup		insertion					rs372396527					Strelka_indel	0	0	0	PASS	1
17q_D0	0	0	0	chr11:111870102G>GT	FDXACB1				4	14	0.222222	PASS	PASS	PASS	YES	downstream_gene_variant	MODIFIER			FAIL	FAIL				insertion					rs372396527					Strelka_indel	0	0	0	PASS	1
17q_D0	0	0	0	chr11:111870102G>GT	ALG9				4	14	0.222222	PASS	INT	PASS	YES	intron_variant	MODIFIER			FAIL	FAIL	2/14	ENST00000616540.5:c.270+129dup		insertion					rs372396527					Strelka_indel	0	0	0	PASS	1
17q_D0	0	0	0	chr12:6850004A>AT					7	7	0.5	PASS	PASS	PASS		regulatory_region_variant	MODIFIER			FAIL	FAIL				insertion					rs370710900					Strelka_indel	0	0	0	PASS	1
17q_D0	0	0	0	chr12:6850004A>AT	CDCA3				7	7	0.5	PASS	INT	PASS	YES	intron_variant	MODIFIER			FAIL	FAIL	3/5	ENST00000538862.6:c.251-147dup		insertion					rs370710900					Strelka_indel	0	0	0	PASS	1
17q_D0	0	0	0	chr12:6850004A>AT	GNB3				7	7	0.5	PASS	PASS	PASS	YES	downstream_gene_variant	MODIFIER			FAIL	FAIL				insertion					rs370710900					Strelka_indel	0	0	0	PASS	1
17q_D0	0	0	0	chr12:6850004A>AT	USP5				7	7	0.5	PASS	PASS	PASS	YES	upstream_gene_variant	MODIFIER			FAIL	FAIL				insertion					rs370710900					Strelka_indel	0	0	0	PASS	1
17q_D0	0	0	0	chr12:28564546CTT>C					4	4	0.5	PASS	PASS	PASS		regulatory_region_variant	MODIFIER			FAIL	FAIL				deletion					rs57373008					Strelka_indel	0	0	0	PASS	1
17q_D0	0	0	0	chr12:28564546CTT>C	CCDC91				4	4	0.5	PASS	INT	PASS		intron_variant	MODIFIER			FAIL	FAIL	1/2	ENST00000541792.1:c.69-8680_69-8679del		deletion					rs57373008					Strelka_indel	0	0	0	PASS	1
17q_D0	0	0	0	chr12:28564546CTT>C	AC084754.1				4	4	0.5	PASS	PASS	PASS	YES	downstream_gene_variant	MODIFIER			FAIL	FAIL				deletion					rs57373008					Strelka_indel	0	0	0	PASS	1
17q_D0	0	0	0	chr12:78199653A>AT	NAV3				11	10	0.52381	PASS	MAX_AF,INT	FAIL	YES	intron_variant	MODIFIER			FAIL	FAIL	37/39	ENST00000397909.7:c.6715+129dup		insertion			0.1014		rs145734154					Strelka_indel	0	0	0	PASS	1
17q_D0	0	0	0	chr14:19511119GGGTGGCA>G					4	0	1	PASS	PASS	PASS		regulatory_region_variant	MODIFIER			FAIL	FAIL				deletion										Strelka_indel	0	0	0	PASS	1
17q_D0	0	0	0	chr14:19511119GGGTGGCA>G	AL512310.12				4	0	1	PASS	PASS	PASS	YES	intron_variant&non_coding_transcript_variant	MODIFIER			FAIL	FAIL	1/5	ENST00000548261.1:n.51+11333_51+11339del		deletion										Strelka_indel	0	0	0	PASS	1
17q_D0	0	0	0	chr14:19511119GGGTGGCA>G	AL512624.1				4	0	1	PASS	PASS	PASS	YES	upstream_gene_variant	MODIFIER			FAIL	FAIL				deletion										Strelka_indel	0	0	0	PASS	1
17q_D0	0	0	0	chr15:20353245AT>A					3	2	0.6	PASS	PASS	PASS		regulatory_region_variant	MODIFIER			FAIL	FAIL				deletion					rs1555375211					Strelka_indel	0	0	0	PASS	1
17q_D0	0	0	0	chr15:20353245AT>A	AC026495.1				3	2	0.6	PASS	PASS	PASS	YES	intron_variant&non_coding_transcript_variant	MODIFIER			FAIL	FAIL	1/1	ENST00000557528.1:n.760+136del		deletion					rs1555375211					Strelka_indel	0	0	0	PASS	1
17q_D0	0	0	0	chr15:63279080GT>G	APH1B				9	12	0.428571	PASS	INT	PASS	YES	intron_variant	MODIFIER			FAIL	FAIL	1/5	ENST00000261879.10:c.114-68del		deletion					rs35859954					Strelka_indel	0	0	0	PASS	1
17q_D0	0	0	0	chr15:63635033AT>A	HERC1				3	4	0.428571	PASS	INT	PASS	YES	intron_variant	MODIFIER			FAIL	FAIL	65/77	ENST00000443617.7:c.12415-146del		deletion					rs528511586					Strelka_indel	0	0	0	PASS	1
17q_D0	0	0	0	chr17:6418178GA>G	AC055872.1				4	3	0.571429	PASS	MAX_AF	FAIL	YES	intron_variant&non_coding_transcript_variant	MODIFIER			FAIL	FAIL	1/1	ENST00000570978.1:n.212-2del		deletion			0.5072		rs34992320					Strelka_indel	0	0	0	PASS	1
17q_D0	0	0	0	chr17:6418178GA>G	AIPL1				4	3	0.571429	PASS	MAX_AF,INT	FAIL		intron_variant	MODIFIER			FAIL	FAIL	2/2	ENST00000570584.5:c.251+15740del		deletion			0.5072		rs34992320					Strelka_indel	0	0	0	PASS	1
17q_D0	0	0	0	chr17:31005073G>GT	AC138207.3				5	29	0.147059	PASS	PASS,SOM	PASS	YES	downstream_gene_variant	MODIFIER			FAIL	FAIL				insertion					rs932725311					Strelka_indel	0	0	0	PASS	1
17q_D0	0	0	0	chr17:31005073G>GT	AC138207.8				5	29	0.147059	PASS	PASS,SOM	PASS	YES	upstream_gene_variant	MODIFIER			FAIL	FAIL				insertion					rs932725311					Strelka_indel	0	0	0	PASS	1
17q_D0	0	0	0	chr17:32997312AGT>A	SPACA3				3	7	0.3	PASS	INT	PASS	YES	intron_variant	MODIFIER			FAIL	FAIL	3/4	ENST00000269053.8:c.503-102_503-101del		deletion					rs376224282					Strelka_indel	0	0	0	PASS	1
17q_D0	0	0	0	chr17:44223561A>AC	AC003102.1	1/1			3	0	1	PASS	MAX_AF	FAIL	YES	non_coding_transcript_exon_variant	MODIFIER			FAIL	FAIL		ENST00000563394.1:n.1656dup		insertion			0.8169		rs58238637					Strelka_indel	0	0	0	PASS	1
17q_D0	0	0	0	chr17:44223561A>AC	UBTF				3	0	1	PASS	MAX_AF	FAIL	YES	upstream_gene_variant	MODIFIER			FAIL	FAIL				insertion			0.8169		rs58238637					Strelka_indel	0	0	0	PASS	1
17q_D0	0	0	0	chr17:64425052CT>C	AC234063.2				5	0	1	PASS	PASS	PASS	YES	downstream_gene_variant	MODIFIER			FAIL	FAIL				deletion					rs1168154727					Strelka_indel	0	0	0	PASS	1
17q_D0	0	0	0	chr17:72382936AAAAC>A					4	0	1	PASS	MAX_AF	FAIL		regulatory_region_variant	MODIFIER			FAIL	FAIL				deletion			0.2186		rs58009911					Strelka_indel	0	0	0	PASS	1
17q_D0	0	0	0	chr17:72382936AAAAC>A	LINC00511				4	0	1	PASS	MAX_AF	FAIL		downstream_gene_variant	MODIFIER			FAIL	FAIL				deletion			0.2186		rs58009911					Strelka_indel	0	0	0	PASS	1
17q_D0	0	0	0	chr17:78522858C>CT	AC016182.1				6	7	0.461538	PASS	PASS	PASS	YES	downstream_gene_variant	MODIFIER			FAIL	FAIL				insertion					rs540576103					Strelka_indel	0	0	0	PASS	1
17q_D0	0	0	0	chr17:78522858C>CT	DNAH17				6	7	0.461538	PASS	INT	PASS	YES	intron_variant	MODIFIER			FAIL	FAIL	25/80	ENST00000389840.7:c.3864+2150dup		insertion					rs540576103					Strelka_indel	0	0	0	PASS	1
17q_D0	0	0	0	chr17:82184025GCGCGCGCACA>G	CCDC57				8	10	0.444444	PASS	INT	PASS	YES	intron_variant	MODIFIER			FAIL	FAIL	8/14	ENST00000392343.3:c.1053-103_1053-94del		deletion					rs56671535					Strelka_indel	0	0	0	PASS	1
17q_D0	0	0	0	chr17:82750812TC>T					8	28	0.222222	PASS	PASS,SOM	PASS		regulatory_region_variant	MODIFIER			FAIL	FAIL				deletion					rs1334572038					Strelka_indel	0	0	0	PASS	1
17q_D0	0	0	0	chr17:82750812TC>T	TBCD				8	28	0.222222	PASS	PASS,SOM	PASS	YES	upstream_gene_variant	MODIFIER			FAIL	FAIL				deletion					rs1334572038					Strelka_indel	0	0	0	PASS	1
17q_D0	0	0	0	chr17:82750812TC>T	FN3K	6/6			8	28	0.222222	PASS	PASS,SOM	PASS	YES	3_prime_UTR_variant	MODIFIER			FAIL	FAIL		ENST00000300784.8:c.*63del		deletion					rs1334572038					Strelka_indel	0	0	0	PASS	1
17q_D0	0	0	0	chr19:10221811TAC>T					4	4	0.5	PASS	PASS	PASS		regulatory_region_variant	MODIFIER			FAIL	FAIL				deletion					rs777202046					Strelka_indel	0	0	0	PASS	1
17q_D0	0	0	0	chr19:10221811TAC>T	S1PR2	2/2			4	4	0.5	PASS	PASS	PASS	YES	3_prime_UTR_variant	MODIFIER			FAIL	FAIL		ENST00000646641.1:c.*2031_*2032del		deletion					rs777202046					Strelka_indel	0	0	0	PASS	1
17q_D0	0	0	0	chr19:10221811TAC>T	DNMT1				4	4	0.5	PASS	INT	PASS		intron_variant	MODIFIER			FAIL	FAIL	1/6	ENST00000592342.5:c.-284+9391_-284+9392del		deletion					rs777202046					Strelka_indel	0	0	0	PASS	1
17q_D0	0	0	0	chr19:12373825CA>C	RPS29P23				4	3	0.571429	PASS	PASS	PASS	YES	downstream_gene_variant	MODIFIER			FAIL	FAIL				deletion					rs367684316					Strelka_indel	0	0	0	PASS	1
17q_D0	0	0	0	chr19:16361585C>CT	EPS15L1				4	4	0.5	PASS	INT	PASS	YES	intron_variant	MODIFIER			FAIL	FAIL	23/23	ENST00000455140.7:c.2586+193dup		insertion					rs774439435					Strelka_indel	0	0	0	PASS	1
17q_D0	0	0	0	chr19:16361585C>CT	AC020917.4				4	4	0.5	PASS	PASS	PASS	YES	upstream_gene_variant	MODIFIER			FAIL	FAIL				insertion					rs774439435					Strelka_indel	0	0	0	PASS	1
17q_D0	0	0	0	chr19:41017033C>CAT	CYP2B6	9/9			4	4	0.5	PASS	MAX_AF	FAIL	YES	3_prime_UTR_variant	MODIFIER			FAIL	FAIL		ENST00000324071.10:c.*219_*220dup		insertion			0.0855		rs139818840					Strelka_indel	0	0	0	PASS	1
17q_D0	0	0	0	chr19:47020907CA>C					5	10	0.333333	PASS	PASS	PASS		regulatory_region_variant	MODIFIER			FAIL	FAIL				deletion					rs1365466862					Strelka_indel	0	0	0	PASS	1
17q_D0	0	0	0	chr19:47020907CA>C	NPAS1				5	10	0.333333	PASS	INT	PASS	YES	intron_variant	MODIFIER			FAIL	FAIL	1/11	ENST00000602212.6:c.-42-98del		deletion					rs1365466862					Strelka_indel	0	0	0	PASS	1
17q_D0	0	0	0	chr19:57326876CA>C	ZNF543				4	13	0.235294	PASS	INT	PASS	YES	intron_variant	MODIFIER			FAIL	FAIL	3/3	ENST00000321545.5:c.241+149del		deletion					rs758912160					Strelka_indel	0	0	0	PASS	1
17q_D0	0	0	0	chr21:16619902C>CT	MIR99AHG				3	0	1	PASS	MAX_AF	FAIL		intron_variant&non_coding_transcript_variant	MODIFIER			FAIL	FAIL	3/3	ENST00000413645.2:n.229-20313dup		insertion			0.8165		rs11465136					Strelka_indel	0	0	0	PASS	1
17q_D0	0	0	0	chr21:29066631AT>A	CCT8				4	14	0.222222	PASS	INT	PASS	YES	intron_variant	MODIFIER			FAIL	FAIL	6/14	ENST00000286788.9:c.624+84del		deletion					rs376201722					Strelka_indel	0	0	0	PASS	1
17q_D0	0	0	0	chr21:29066631AT>A	AF129075.4				4	14	0.222222	PASS	PASS	PASS	YES	downstream_gene_variant	MODIFIER			FAIL	FAIL				deletion					rs376201722					Strelka_indel	0	0	0	PASS	1
17q_D0	0	0	0	chr22:31792605CA>C					6	2	0.75	PASS	PASS	PASS		regulatory_region_variant	MODIFIER			FAIL	FAIL				deletion					rs61603320					Strelka_indel	0	0	0	PASS	1
17q_D0	0	0	0	chr22:31792605CA>C	DEPDC5				6	2	0.75	PASS	INT	PASS	YES	intron_variant	MODIFIER			FAIL	FAIL	11/42	ENST00000651528.2:c.695-113del		deletion					rs61603320					Strelka_indel	0	0	0	PASS	1
17q_D0	0	0	0	chr22:31792605CA>C	Z82190.2				6	2	0.75	PASS	INT	PASS	YES	intron_variant	MODIFIER			FAIL	FAIL	9/20	ENST00000646701.1:c.611-113del		deletion					rs61603320					Strelka_indel	0	0	0	PASS	1
17q_D0	0	0	0	chr22:42365165GA>G	LINC01315				4	1	0.8	PASS	PASS	PASS	YES	intron_variant&non_coding_transcript_variant	MODIFIER			FAIL	FAIL	1/1	ENST00000669665.1:n.536-22del		deletion					rs35940811					Strelka_indel	0	0	0	PASS	1
17q_D0	0	0	0	chrX:18700240GGT>G	PPEF1				4	7	0.363636	PASS	INT	PASS	YES	intron_variant	MODIFIER			FAIL	FAIL	2/18	ENST00000361511.8:c.-225-52_-225-51del		deletion					rs59189184					Strelka_indel	0	0	0	PASS	1
17q_D0	0	0	0	chrX:119625544CT>C					6	9	0.4	PASS	PASS	PASS		regulatory_region_variant	MODIFIER			FAIL	FAIL				deletion					rs745338582					Strelka_indel	0	0	0	PASS	1
17q_D0	0	0	0	chrX:119625544CT>C	SEPTIN6				6	9	0.4	PASS	INT	PASS	YES	intron_variant	MODIFIER			FAIL	FAIL	9/9	ENST00000343984.5:c.1280+3773del		deletion					rs745338582					Strelka_indel	0	0	0	PASS	1
17q_D0	0	0	0	chr1:2514589T>G	PANK4				8	9	0.470588	PASS	INT	PASS	YES	intron_variant	MODIFIER			FAIL	FAIL	10/18	ENST00000651094.1:c.1399-123A>C		SNV					rs903908919				35	Strelka_snv	0	0	0	PASS	1
17q_D0	0	0	0	chr1:7939882A>T	TNFRSF9				4	77	0.0493827	PASS	INT,SOM	PASS	YES	intron_variant	MODIFIER			FAIL	FAIL	3/8	ENST00000615230.4:c.100+13T>A		SNV									129	Strelka_snv	0	0	0	FAIL	1
17q_D0	0	0	0	chr1:7939882A>T	AL009183.1				4	77	0.0493827	PASS	PASS,SOM	PASS	YES	upstream_gene_variant	MODIFIER			FAIL	FAIL				SNV									129	Strelka_snv	0	0	0	FAIL	1
17q_D0	0	0	0	chr1:15614872T>C	DDI2				4	58	0.0645161	PASS	PASS,SOM	PASS	YES	upstream_gene_variant	MODIFIER			FAIL	FAIL				SNV									111	Strelka_snv	0	0	0	PASS	1
17q_D0	0	0	0	chr1:15614872T>C	CD24P1				4	58	0.0645161	PASS	PASS,SOM	PASS	YES	upstream_gene_variant	MODIFIER			FAIL	FAIL				SNV									111	Strelka_snv	0	0	0	PASS	1
17q_D0	0	0	0	chr1:21841250C>T					5	210	0.0232558	PASS	1kG_AF,MAX_AF,SOM	PASS		regulatory_region_variant	MODIFIER			FAIL	FAIL				SNV	0.0004	2.392e-05	0.001		rs530638947				359	Strelka_snv	0	0	0	FAIL	1
17q_D0	0	0	0	chr1:22142921A>C					2	4	0.333333	PASS	PASS	PASS		regulatory_region_variant	MODIFIER			FAIL	FAIL				SNV									24	Strelka_snv	0	0	0	PASS	1
17q_D0	0	0	0	chr1:22142921A>C	AL445253.1				2	4	0.333333	PASS	PASS	PASS	YES	intron_variant&non_coding_transcript_variant	MODIFIER			FAIL	FAIL	1/4	ENST00000648968.1:n.55+17A>C		SNV									24	Strelka_snv	0	0	0	PASS	1
17q_D0	0	0	0	chr1:26161989C>T					2	4	0.333333	PASS	PASS	PASS		regulatory_region_variant	MODIFIER			FAIL	FAIL				SNV					rs1316008005				17	Strelka_snv	0	0	0	PASS	1
17q_D0	0	0	0	chr1:26161989C>T					2	4	0.333333	PASS	PASS	PASS		regulatory_region_variant	MODIFIER			FAIL	FAIL				SNV					rs1316008005				17	Strelka_snv	0	0	0	PASS	1
17q_D0	0	0	0	chr1:26161989C>T	C1orf232				2	4	0.333333	PASS	PASS	PASS	YES	downstream_gene_variant	MODIFIER			FAIL	FAIL				SNV					rs1316008005				17	Strelka_snv	0	0	0	PASS	1
17q_D0	0	0	0	chr1:32074945C>A	AL445248.1				3	91	0.0319149	PASS	PASS,SOM	PASS	YES	upstream_gene_variant	MODIFIER			FAIL	FAIL				SNV									160	Strelka_snv	0	0	0	FAIL	1
17q_D0	0	0	0	chr1:32074945C>A	TMEM39B				3	91	0.0319149	PASS	PASS,SOM	PASS	YES	splice_region_variant&intron_variant	LOW			FAIL	FAIL	1/8	ENST00000336294.10:c.5-6C>A		SNV									160	Strelka_snv	0	0	0	FAIL	1
17q_D0	0	0	0	chr1:38859773G>A					2	5	0.285714	PASS	PASS	PASS		regulatory_region_variant	MODIFIER			FAIL	FAIL				SNV									19	Strelka_snv	0	0	0	PASS	1
17q_D0	0	0	0	chr1:38859773G>A					2	5	0.285714	PASS	PASS	PASS		TF_binding_site_variant	MODIFIER			FAIL	FAIL				SNV									19	Strelka_snv	0	0	0	PASS	1
17q_D0	0	0	0	chr1:38859773G>A	MYCBP				2	5	0.285714	PASS	PASS	PASS	YES	downstream_gene_variant	MODIFIER			FAIL	FAIL				SNV									19	Strelka_snv	0	0	0	PASS	1
17q_D0	0	0	0	chr1:38859773G>A	AL139260.2				2	5	0.285714	PASS	PASS	PASS	YES	intron_variant&non_coding_transcript_variant	MODIFIER			FAIL	FAIL	6/11	ENST00000622355.1:n.989-2691C>T		SNV									19	Strelka_snv	0	0	0	PASS	1
17q_D0	0	0	0	chr1:38859773G>A	AL139260.1				2	5	0.285714	PASS	PASS	PASS	YES	upstream_gene_variant	MODIFIER			FAIL	FAIL				SNV									19	Strelka_snv	0	0	0	PASS	1
17q_D0	0	0	0	chr1:38859773G>A	RRAGC				2	5	0.285714	PASS	PASS	PASS	YES	upstream_gene_variant	MODIFIER			FAIL	FAIL				SNV									19	Strelka_snv	0	0	0	PASS	1
17q_D0	0	0	0	chr1:38859773G>A	AL139260.3				2	5	0.285714	PASS	PASS	PASS	YES	downstream_gene_variant	MODIFIER			FAIL	FAIL				SNV									19	Strelka_snv	0	0	0	PASS	1
17q_D0	0	0	0	chr1:62481542T>A					2	83	0.0235294	PASS	1kG_AF,MAX_AF,SOM	FAIL		regulatory_region_variant	MODIFIER			FAIL	FAIL				SNV	0.001		0.0038		rs533360498				173	Strelka_snv	0	0	0	FAIL	1
17q_D0	0	0	0	chr1:62481542T>A	DOCK7				2	83	0.0235294	PASS	1kG_AF,MAX_AF,INT,SOM	FAIL	YES	intron_variant	MODIFIER			FAIL	FAIL	43/49	ENST00000251157.10:c.5482-3717A>T		SNV	0.001		0.0038		rs533360498				173	Strelka_snv	0	0	0	FAIL	1
17q_D0	0	0	0	chr1:111444222G>C	ATP5PB				5	21	0.192308	PASS	PASS	PASS		upstream_gene_variant	MODIFIER			FAIL	FAIL				SNV									47	Strelka_snv	0	0	0	PASS	1
17q_D0	0	0	0	chr1:111444222G>C	AL390195.1				5	21	0.192308	PASS	PASS	PASS	YES	upstream_gene_variant	MODIFIER			FAIL	FAIL				SNV									47	Strelka_snv	0	0	0	PASS	1
17q_D0	0	0	0	chr1:111444222G>C	AL390195.2				5	21	0.192308	PASS	PASS	PASS	YES	upstream_gene_variant	MODIFIER			FAIL	FAIL				SNV									47	Strelka_snv	0	0	0	PASS	1
17q_D0	0	0	0	chr1:111444222G>C	WDR77				5	21	0.192308	PASS	INT	PASS	YES	intron_variant	MODIFIER			FAIL	FAIL	4/9	ENST00000235090.10:c.494-98C>G		SNV									47	Strelka_snv	0	0	0	PASS	1
17q_D0	0	0	0	chr1:160936041T>A					3	103	0.0283019	PASS	PASS,SOM	PASS		regulatory_region_variant	MODIFIER			FAIL	FAIL				SNV									199	Strelka_snv	0	0	0	FAIL	1
17q_D0	0	0	0	chr1:160936041T>A	AL354714.1				3	103	0.0283019	PASS	PASS,SOM	PASS	YES	intron_variant&non_coding_transcript_variant	MODIFIER			FAIL	FAIL	3/5	ENST00000356006.3:n.629+1640T>A		SNV									199	Strelka_snv	0	0	0	FAIL	1
17q_D0	0	0	0	chr1:160936041T>A	AL354714.4	1/1			3	103	0.0283019	PASS	PASS,SOM	PASS	YES	non_coding_transcript_exon_variant	MODIFIER			FAIL	FAIL		ENST00000450131.2:n.505T>A		SNV									199	Strelka_snv	0	0	0	FAIL	1
17q_D0	0	0	0	chr1:160936041T>A	AL354714.3				3	103	0.0283019	PASS	PASS,SOM	PASS	YES	upstream_gene_variant	MODIFIER			FAIL	FAIL				SNV									199	Strelka_snv	0	0	0	FAIL	1
17q_D0	0	0	0	chr1:192644447G>T	RGS13				5	58	0.0793651	PASS	INT,SOM	PASS	YES	intron_variant	MODIFIER			FAIL	FAIL	3/5	ENST00000543215.5:c.65+48G>T		SNV									112	Strelka_snv	0	0	0	PASS	1
17q_D0	0	0	0	chr1:192644447G>T	AL390957.1				5	58	0.0793651	PASS	PASS,SOM	PASS		intron_variant&non_coding_transcript_variant	MODIFIER			FAIL	FAIL	1/3	ENST00000434300.2:n.54-50790C>A		SNV									112	Strelka_snv	0	0	0	PASS	1
17q_D0	0	0	0	chr1:192644448A>C	RGS13				5	56	0.0819672	PASS	INT,SOM	PASS	YES	intron_variant	MODIFIER			FAIL	FAIL	3/5	ENST00000543215.5:c.65+49A>C		SNV									108	Strelka_snv	0	0	0	PASS	1
17q_D0	0	0	0	chr1:192644448A>C	AL390957.1				5	56	0.0819672	PASS	PASS,SOM	PASS		intron_variant&non_coding_transcript_variant	MODIFIER			FAIL	FAIL	1/3	ENST00000434300.2:n.54-50791T>G		SNV									108	Strelka_snv	0	0	0	PASS	1
17q_D0	0	0	0	chr1:201712864C>T	IPO9-AS1				4	105	0.0366972	PASS	PASS,SOM	PASS	YES	intron_variant&non_coding_transcript_variant	MODIFIER			FAIL	FAIL	2/2	ENST00000413035.5:n.685-24451G>A		SNV					rs961319209				197	Strelka_snv	0	0	0	FAIL	1
17q_D0	0	0	0	chr1:212309086T>G					23	98	0.190083	PASS	PASS	PASS		regulatory_region_variant	MODIFIER			FAIL	FAIL				SNV					rs201634554				247	Strelka_snv	0	0	0	PASS	1
17q_D0	0	0	0	chr1:212309086T>G	AL360091.3				23	98	0.190083	PASS	PASS	PASS	YES	intron_variant&non_coding_transcript_variant	MODIFIER			FAIL	FAIL	1/1	ENST00000442146.1:n.257-9461A>C		SNV					rs201634554				247	Strelka_snv	0	0	0	PASS	1
17q_D0	0	0	0	chr1:212309086T>G	RPL23AP18	1/1			23	98	0.190083	PASS	PASS	PASS	YES	non_coding_transcript_exon_variant	MODIFIER			FAIL	FAIL		ENST00000416139.1:n.433A>C		SNV					rs201634554				247	Strelka_snv	0	0	0	PASS	1
17q_D0	0	0	0	chr1:212309086T>G	PPP2R5A				23	98	0.190083	PASS	INT	PASS	YES	intron_variant	MODIFIER			FAIL	FAIL	1/12	ENST00000261461.7:c.182-20049T>G		SNV					rs201634554				247	Strelka_snv	0	0	0	PASS	1
17q_D0	0	0	0	chr1:235537672G>T	MTND4LP21				2	5	0.285714	PASS	PASS	PASS	YES	downstream_gene_variant	MODIFIER			FAIL	FAIL				SNV									18	Strelka_snv	0	0	0	PASS	1
17q_D0	0	0	0	chr1:235537672G>T	MTCO3P46				2	5	0.285714	PASS	PASS	PASS	YES	downstream_gene_variant	MODIFIER			FAIL	FAIL				SNV									18	Strelka_snv	0	0	0	PASS	1
17q_D0	0	0	0	chr1:235537672G>T	MTND5P19				2	5	0.285714	PASS	PASS	PASS	YES	downstream_gene_variant	MODIFIER			FAIL	FAIL				SNV									18	Strelka_snv	0	0	0	PASS	1
17q_D0	0	0	0	chr1:235537672G>T	MTND6P14	1/1			2	5	0.285714	PASS	PASS	PASS	YES	non_coding_transcript_exon_variant	MODIFIER			FAIL	FAIL		ENST00000433044.1:n.153G>T		SNV									18	Strelka_snv	0	0	0	PASS	1
17q_D0	0	0	0	chr1:235537672G>T	MTND3P8				2	5	0.285714	PASS	PASS	PASS	YES	downstream_gene_variant	MODIFIER			FAIL	FAIL				SNV									18	Strelka_snv	0	0	0	PASS	1
17q_D0	0	0	0	chr1:235537672G>T	MTND4P10				2	5	0.285714	PASS	PASS	PASS	YES	downstream_gene_variant	MODIFIER			FAIL	FAIL				SNV									18	Strelka_snv	0	0	0	PASS	1
17q_D0	0	0	0	chr2:4024495C>T					5	118	0.0406504	PASS	PASS,SOM	PASS		intergenic_variant	MODIFIER			FAIL	FAIL				SNV					rs902417327				234	Strelka_snv	0	0	0	FAIL	1
17q_D0	0	0	0	chr2:19974702A>T	WDR35				3	27	0.1	PASS	INT,SOM	PASS	YES	intron_variant	MODIFIER			FAIL	FAIL	6/27	ENST00000345530.7:c.571-69T>A		SNV									61	Strelka_snv	0	0	0	PASS	1
17q_D0	0	0	0	chr2:24210630A>G	ITSN2				5	5	0.5	PASS	INT	PASS	YES	intron_variant	MODIFIER			FAIL	FAIL	34/39	ENST00000355123.8:c.4257+150T>C		SNV					rs796222274				20	Strelka_snv	0	0	0	PASS	1
17q_D0	0	0	0	chr2:24210630A>G	AC009228.1				5	5	0.5	PASS	PASS	PASS	YES	upstream_gene_variant	MODIFIER			FAIL	FAIL				SNV					rs796222274				20	Strelka_snv	0	0	0	PASS	1
17q_D0	0	0	0	chr2:55175891A>G					4	150	0.025974	PASS	PASS,SOM	PASS		regulatory_region_variant	MODIFIER			FAIL	FAIL				SNV					COSV68463726	1	1		285	Strelka_snv	0	0	0	FAIL	1
17q_D0	0	0	0	chr2:55175891A>G					4	150	0.025974	PASS	PASS,SOM	PASS		regulatory_region_variant	MODIFIER			FAIL	FAIL				SNV					COSV68463726	1	1		285	Strelka_snv	0	0	0	FAIL	1
17q_D0	0	0	0	chr2:55175891A>G	CLHC1	13/13	ENSP00000384869.1:p.Leu554%3D		4	150	0.025974	PASS	SYN,COSV,SOM	PASS	YES	synonymous_variant	LOW			FAIL	FAIL		ENST00000401408.6:c.1660T>C	Tta/Cta	SNV					COSV68463726	1	1		285	Strelka_snv	0	0	0	FAIL	1
17q_D0	0	0	0	chr2:74368009C>T	AC006030.1				5	197	0.0247525	PASS	PASS,SOM	PASS	YES	upstream_gene_variant	MODIFIER			FAIL	FAIL				SNV		1.194e-05	5.784e-05		rs750553689				342	Strelka_snv	0	0	0	FAIL	1
17q_D0	0	0	0	chr2:74368009C>T	DCTN1	17/32	ENSP00000354791.3:p.Ser659%3D		5	197	0.0247525	PASS	SYN,SOM	PASS	YES	synonymous_variant	LOW			FAIL	FAIL		ENST00000361874.7:c.1977G>A	tcG/tcA	SNV		1.194e-05	5.784e-05		rs750553689				342	Strelka_snv	0	0	0	FAIL	1
17q_D0	0	0	0	chr2:106194140G>A					4	90	0.0425532	PASS	PASS,SOM	PASS		regulatory_region_variant	MODIFIER			FAIL	FAIL				SNV									145	Strelka_snv	0	0	0	FAIL	1
17q_D0	0	0	0	chr2:106194140G>A					4	90	0.0425532	PASS	PASS,SOM	PASS		TF_binding_site_variant	MODIFIER			FAIL	FAIL				SNV									145	Strelka_snv	0	0	0	FAIL	1
17q_D0	0	0	0	chr2:106194140G>A	UXS1				4	90	0.0425532	PASS	PASS,SOM	PASS	YES	splice_region_variant&intron_variant	LOW			FAIL	FAIL	1/14	ENST00000283148.11:c.94+8C>T		SNV									145	Strelka_snv	0	0	0	FAIL	1
17q_D0	0	0	0	chr2:144517339C>T					4	125	0.0310078	PASS	PASS,SOM	PASS		regulatory_region_variant	MODIFIER			FAIL	FAIL				SNV					COSV57951221	1	1		255	Strelka_snv	0	0	0	FAIL	1
17q_D0	0	0	0	chr2:144517339C>T	AC009951.3				4	125	0.0310078	PASS	PASS,SOM	PASS	YES	upstream_gene_variant	MODIFIER			FAIL	FAIL				SNV					COSV57951221	1	1		255	Strelka_snv	0	0	0	FAIL	1
17q_D0	0	0	0	chr2:144517339C>T	AC009951.1				4	125	0.0310078	PASS	PASS,SOM	PASS	YES	upstream_gene_variant	MODIFIER			FAIL	FAIL				SNV					COSV57951221	1	1		255	Strelka_snv	0	0	0	FAIL	1
17q_D0	0	0	0	chr2:144517339C>T	AC009951.2				4	125	0.0310078	PASS	PASS,SOM	PASS	YES	upstream_gene_variant	MODIFIER			FAIL	FAIL				SNV					COSV57951221	1	1		255	Strelka_snv	0	0	0	FAIL	1
17q_D0	0	0	0	chr2:144517339C>T	ZEB2-AS1				4	125	0.0310078	PASS	PASS,SOM	PASS	YES	upstream_gene_variant	MODIFIER			FAIL	FAIL				SNV					COSV57951221	1	1		255	Strelka_snv	0	0	0	FAIL	1
17q_D0	0	0	0	chr2:144517339C>T	ZEB2	2/10	ENSP00000487174.1:p.Pro4%3D		4	125	0.0310078	PASS	SYN,COSV,SOM	PASS	YES	synonymous_variant	LOW			FAIL	FAIL		ENST00000627532.3:c.12G>A	ccG/ccA	SNV					COSV57951221	1	1		255	Strelka_snv	0	0	0	FAIL	1
17q_D0	0	0	0	chr2:178688763T>C	TTN-AS1				4	110	0.0350877	PASS	PASS,SOM	PASS	YES	intron_variant&non_coding_transcript_variant	MODIFIER			FAIL	FAIL	2/12	ENST00000659121.1:n.503-45741T>C		SNV									192	Strelka_snv	0	0	0	FAIL	1
17q_D0	0	0	0	chr2:178736013T>C	TTN	50/363	ENSP00000467141.1:p.Ala4811%3D		4	155	0.0251572	PASS	SYN,SOM	PASS	YES	synonymous_variant	LOW			FAIL	FAIL		ENST00000589042.5:c.14433A>G	gcA/gcG	SNV									289	Strelka_snv	0	0	0	FAIL	1
17q_D0	0	0	0	chr2:178736013T>C	TTN-AS1				4	155	0.0251572	PASS	PASS,SOM	PASS	YES	intron_variant&non_coding_transcript_variant	MODIFIER			FAIL	FAIL	4/12	ENST00000659121.1:n.773+141T>C		SNV									289	Strelka_snv	0	0	0	FAIL	1
17q_D0	0	0	0	chr2:185799804G>A	FSIP2-AS1				2	107	0.0183486	PASS	PASS,SOM	PASS		intron_variant&non_coding_transcript_variant	MODIFIER			FAIL	FAIL	1/2	ENST00000436557.5:n.71+276C>T		SNV									180	Strelka_snv	0	0	0	FAIL	1
17q_D0	0	0	0	chr2:205766829A>T					6	137	0.041958	PASS	gnomAD_AF,MAX_AF,SOM	PASS		regulatory_region_variant	MODIFIER			FAIL	FAIL				SNV		0.0002466	0.0007641		rs925905747&COSV55929077&COSV55930271	0&1&1	0&1&1		252	Strelka_snv	0	0	0	FAIL	1
17q_D0	0	0	0	chr2:205766829A>T	AC007362.1				6	137	0.041958	PASS	gnomAD_AF,MAX_AF,SOM	PASS	YES	upstream_gene_variant	MODIFIER			FAIL	FAIL				SNV		0.0002466	0.0007641		rs925905747&COSV55929077&COSV55930271	0&1&1	0&1&1		252	Strelka_snv	0	0	0	FAIL	1
17q_D0	0	0	0	chr2:205766829A>T	NRP2				6	137	0.041958	PASS	gnomAD_AF,MAX_AF,INT,SOM	PASS	YES	intron_variant	MODIFIER			FAIL	FAIL	15/16	ENST00000360409.7:c.2440+11A>T		SNV		0.0002466	0.0007641		rs925905747&COSV55929077&COSV55930271	0&1&1	0&1&1		252	Strelka_snv	0	0	0	FAIL	1
17q_D0	0	0	0	chr2:223951032T>C					6	224	0.026087	PASS	PASS,SOM	PASS		regulatory_region_variant	MODIFIER			FAIL	FAIL				SNV									426	Strelka_snv	0	0	0	FAIL	1
17q_D0	0	0	0	chr2:223951032T>C					6	224	0.026087	PASS	PASS,SOM	PASS		intergenic_variant	MODIFIER			FAIL	FAIL				SNV									426	Strelka_snv	0	0	0	FAIL	1
17q_D0	0	0	0	chr2:238249070C>A	AC012485.1				2	85	0.0229885	PASS	PASS	PASS	YES	intron_variant&non_coding_transcript_variant	MODIFIER			FAIL	FAIL	5/6	ENST00000456601.1:n.1524+1553C>A		SNV					COSV54521542	1	1		177	Strelka_snv	0	0	0	FAIL	1
17q_D0	0	0	0	chr3:196912G>A					2	69	0.028169	PASS	PASS,SOM	PASS		regulatory_region_variant	MODIFIER			FAIL	FAIL				SNV					rs1467685015				132	Strelka_snv	0	0	0	FAIL	1
17q_D0	0	0	0	chr3:196912G>A					2	69	0.028169	PASS	PASS,SOM	PASS		TF_binding_site_variant	MODIFIER			FAIL	FAIL				SNV					rs1467685015				132	Strelka_snv	0	0	0	FAIL	1
17q_D0	0	0	0	chr3:196912G>A	CHL1	1/28			2	69	0.028169	PASS	PASS,SOM	PASS	YES	5_prime_UTR_variant	MODIFIER			FAIL	FAIL		ENST00000256509.7:c.-326G>A		SNV					rs1467685015				132	Strelka_snv	0	0	0	FAIL	1
17q_D0	0	0	0	chr3:196912G>A	CHL1-AS2				2	69	0.028169	PASS	PASS,SOM	PASS	YES	upstream_gene_variant	MODIFIER			FAIL	FAIL				SNV					rs1467685015				132	Strelka_snv	0	0	0	FAIL	1
17q_D0	0	0	0	chr3:5205210T>C					3	62	0.0461538	PASS	PASS,SOM	PASS		regulatory_region_variant	MODIFIER			FAIL	FAIL				SNV									112	Strelka_snv	0	0	0	FAIL	1
17q_D0	0	0	0	chr3:13460583G>C	AC027124.1	1/1			5	218	0.0224215	PASS	PASS,SOM	PASS	YES	non_coding_transcript_exon_variant	MODIFIER			FAIL	FAIL		ENST00000440852.1:n.307C>G		SNV									417	Strelka_snv	0	0	0	FAIL	1
17q_D0	0	0	0	chr3:13460583G>C	AC027124.2				5	218	0.0224215	PASS	PASS,SOM	PASS	YES	upstream_gene_variant	MODIFIER			FAIL	FAIL				SNV									417	Strelka_snv	0	0	0	FAIL	1
17q_D0	0	0	0	chr3:21424035T>C	ZNF385D	7/8	ENSP00000281523.2:p.Arg294%3D		4	95	0.040404	PASS	SYN,COSV,SOM	PASS	YES	synonymous_variant	LOW			FAIL	FAIL		ENST00000281523.8:c.882A>G	agA/agG	SNV					COSV55771215	1	1		182	Strelka_snv	0	0	0	FAIL	1
17q_D0	0	0	0	chr3:45225451C>T					4	99	0.038835	PASS	PASS,SOM	PASS		regulatory_region_variant	MODIFIER			FAIL	FAIL				SNV									174	Strelka_snv	0	0	0	FAIL	1
17q_D0	0	0	0	chr3:45225451C>T					4	99	0.038835	PASS	PASS,SOM	PASS		regulatory_region_variant	MODIFIER			FAIL	FAIL				SNV									174	Strelka_snv	0	0	0	FAIL	1
17q_D0	0	0	0	chr3:49007497G>A					5	131	0.0367647	PASS	PASS,SOM	PASS		regulatory_region_variant	MODIFIER			FAIL	FAIL				SNV									227	Strelka_snv	0	0	0	FAIL	1
17q_D0	0	0	0	chr3:49007497G>A	P4HTM				5	131	0.0367647	PASS	PASS,SOM	PASS	YES	downstream_gene_variant	MODIFIER			FAIL	FAIL				SNV									227	Strelka_snv	0	0	0	FAIL	1
17q_D0	0	0	0	chr3:49007497G>A	WDR6	1/6	ENSP00000378857.3:p.Thr52%3D		5	131	0.0367647	PASS	SYN,SOM	PASS	YES	synonymous_variant	LOW			FAIL	FAIL		ENST00000395474.7:c.156G>A	acG/acA	SNV									227	Strelka_snv	0	0	0	FAIL	1
17q_D0	0	0	0	chr3:49803212C>G					4	23	0.148148	PASS	PASS,SOM	PASS		regulatory_region_variant	MODIFIER			FAIL	FAIL				SNV									55	Strelka_snv	0	0	0	PASS	1
17q_D0	0	0	0	chr3:49803212C>G	INKA1				4	23	0.148148	PASS	PASS,SOM	PASS	YES	upstream_gene_variant	MODIFIER			FAIL	FAIL				SNV									55	Strelka_snv	0	0	0	PASS	1
17q_D0	0	0	0	chr3:49803212C>G	CDHR4				4	23	0.148148	PASS	PASS,SOM	PASS	YES	upstream_gene_variant	MODIFIER			FAIL	FAIL				SNV									55	Strelka_snv	0	0	0	PASS	1
17q_D0	0	0	0	chr3:49803212C>G	UBA7				4	23	0.148148	PASS	PASS,SOM	PASS	YES	downstream_gene_variant	MODIFIER			FAIL	FAIL				SNV									55	Strelka_snv	0	0	0	PASS	1
17q_D0	0	0	0	chr3:49803212C>G	MIR5193				4	23	0.148148	PASS	PASS,SOM	PASS	YES	downstream_gene_variant	MODIFIER			FAIL	FAIL				SNV									55	Strelka_snv	0	0	0	PASS	1
17q_D0	0	0	0	chr3:50719573C>T	DOCK3				4	100	0.0384615	PASS	INT,SOM	PASS	YES	intron_variant	MODIFIER			FAIL	FAIL	1/52	ENST00000266037.10:c.37+44273C>T		SNV									172	Strelka_snv	0	0	0	FAIL	1
17q_D0	0	0	0	chr3:50719573C>T	AC126120.1	1/1			4	100	0.0384615	PASS	PASS,SOM	PASS	YES	non_coding_transcript_exon_variant	MODIFIER			FAIL	FAIL		ENST00000431082.1:n.379G>A		SNV									172	Strelka_snv	0	0	0	FAIL	1
17q_D0	0	0	0	chr3:51941906C>T					4	69	0.0547945	PASS	PASS,SOM	PASS		regulatory_region_variant	MODIFIER			FAIL	FAIL				SNV									131	Strelka_snv	0	0	0	PASS	1
17q_D0	0	0	0	chr3:51941906C>T					4	69	0.0547945	PASS	PASS,SOM	PASS		TF_binding_site_variant	MODIFIER			FAIL	FAIL				SNV									131	Strelka_snv	0	0	0	PASS	1
17q_D0	0	0	0	chr3:51941906C>T					4	69	0.0547945	PASS	PASS,SOM	PASS		TF_binding_site_variant	MODIFIER			FAIL	FAIL				SNV									131	Strelka_snv	0	0	0	PASS	1
17q_D0	0	0	0	chr3:51941906C>T					4	69	0.0547945	PASS	PASS,SOM	PASS		TF_binding_site_variant	MODIFIER			FAIL	FAIL				SNV									131	Strelka_snv	0	0	0	PASS	1
17q_D0	0	0	0	chr3:51941906C>T					4	69	0.0547945	PASS	PASS,SOM	PASS		TF_binding_site_variant	MODIFIER			FAIL	FAIL				SNV									131	Strelka_snv	0	0	0	PASS	1
17q_D0	0	0	0	chr3:51941906C>T					4	69	0.0547945	PASS	PASS,SOM	PASS		TF_binding_site_variant	MODIFIER			FAIL	FAIL				SNV									131	Strelka_snv	0	0	0	PASS	1
17q_D0	0	0	0	chr3:51941906C>T					4	69	0.0547945	PASS	PASS,SOM	PASS		TF_binding_site_variant	MODIFIER			FAIL	FAIL				SNV									131	Strelka_snv	0	0	0	PASS	1
17q_D0	0	0	0	chr3:51941906C>T					4	69	0.0547945	PASS	PASS,SOM	PASS		TF_binding_site_variant	MODIFIER			FAIL	FAIL				SNV									131	Strelka_snv	0	0	0	PASS	1
17q_D0	0	0	0	chr3:51941906C>T					4	69	0.0547945	PASS	PASS,SOM	PASS		TF_binding_site_variant	MODIFIER			FAIL	FAIL				SNV									131	Strelka_snv	0	0	0	PASS	1
17q_D0	0	0	0	chr3:51941906C>T					4	69	0.0547945	PASS	PASS,SOM	PASS		TF_binding_site_variant	MODIFIER			FAIL	FAIL				SNV									131	Strelka_snv	0	0	0	PASS	1
17q_D0	0	0	0	chr3:51941906C>T	PARP3				4	69	0.0547945	PASS	PASS,SOM	PASS	YES	upstream_gene_variant	MODIFIER			FAIL	FAIL				SNV									131	Strelka_snv	0	0	0	PASS	1
17q_D0	0	0	0	chr3:51941906C>T	RRP9				4	69	0.0547945	PASS	PASS,SOM	PASS	YES	upstream_gene_variant	MODIFIER			FAIL	FAIL				SNV									131	Strelka_snv	0	0	0	PASS	1
17q_D0	0	0	0	chr3:53810145C>T	CACNA1D	48/49	ENSP00000288139.3:p.Asn2033%3D		5	221	0.0221239	PASS	MAX_AF,SYN,SOM	PASS	YES	synonymous_variant	LOW			FAIL	FAIL		ENST00000288139.11:c.6099C>T	aaC/aaT	SNV		6.37e-05	0.0001233		rs763824833&COSV55449398	0&1	0&1		416	Strelka_snv	0	0	0	FAIL	1
17q_D0	0	0	0	chr3:53810145C>T	CHDH				5	221	0.0221239	PASS	MAX_AF,SOM	PASS	YES	downstream_gene_variant	MODIFIER			FAIL	FAIL				SNV		6.37e-05	0.0001233		rs763824833&COSV55449398	0&1	0&1		416	Strelka_snv	0	0	0	FAIL	1
17q_D0	0	0	0	chr3:56571388G>T	CCDC66				4	16	0.2	PASS	MAX_AF,INT	FAIL	YES	intron_variant	MODIFIER			FAIL	FAIL	7/17	ENST00000394672.8:c.936+86G>T		SNV			0.169		rs201318501&COSV58301217&COSV58307939	0&1&1	0&1&1		36	Strelka_snv	0	0	0	PASS	1
17q_D0	0	0	0	chr3:125933609C>T	FAM86JP				6	146	0.0394737	PASS	PASS,SOM	PASS	YES	downstream_gene_variant	MODIFIER			FAIL	FAIL				SNV									274	Strelka_snv	0	0	0	FAIL	1
17q_D0	0	0	0	chr3:126103864G>A					2	105	0.0186916	PASS	PASS,SOM	PASS		regulatory_region_variant	MODIFIER			FAIL	FAIL				SNV									205	Strelka_snv	0	0	0	FAIL	1
17q_D0	0	0	0	chr3:126103864G>A	ALDH1L1-AS1	2/4			2	105	0.0186916	PASS	PASS,SOM	PASS	YES	non_coding_transcript_exon_variant	MODIFIER			FAIL	FAIL		ENST00000512384.1:n.68G>A		SNV									205	Strelka_snv	0	0	0	FAIL	1
17q_D0	0	0	0	chr3:126103864G>A	SLC41A3				2	105	0.0186916	PASS	PASS,SOM	PASS		upstream_gene_variant	MODIFIER			FAIL	FAIL				SNV									205	Strelka_snv	0	0	0	FAIL	1
17q_D0	0	0	0	chr3:126103864G>A	ALDH1L1				2	105	0.0186916	PASS	INT,SOM	PASS	YES	intron_variant	MODIFIER			FAIL	FAIL	22/22	ENST00000273450.7:c.2684-18C>T		SNV									205	Strelka_snv	0	0	0	FAIL	1
17q_D0	0	0	0	chr3:129401638C>T	SNORA7B				4	195	0.0201005	PASS	PASS,SOM	PASS	YES	upstream_gene_variant	MODIFIER			FAIL	FAIL				SNV									352	Strelka_snv	0	0	0	FAIL	1
17q_D0	0	0	0	chr3:129401638C>T	RPL32P3				4	195	0.0201005	PASS	PASS,SOM	PASS	YES	upstream_gene_variant	MODIFIER			FAIL	FAIL				SNV									352	Strelka_snv	0	0	0	FAIL	1
17q_D0	0	0	0	chr3:184386847A>G	THPO				4	117	0.0330579	PASS	PASS,SOM	PASS		upstream_gene_variant	MODIFIER			FAIL	FAIL				SNV									254	Strelka_snv	0	0	0	FAIL	1
17q_D0	0	0	0	chr3:184386847A>G	CHRD	17/23	ENSP00000204604.1:p.Arg733%3D		4	117	0.0330579	PASS	PASS,SOM	PASS	YES	splice_region_variant&synonymous_variant	LOW			FAIL	FAIL		ENST00000204604.5:c.2199A>G	agA/agG	SNV									254	Strelka_snv	0	0	0	FAIL	1
17q_D0	0	0	0	chr4:37839837C>A	PGM2				3	93	0.03125	PASS	INT,SOM	PASS	YES	intron_variant	MODIFIER			FAIL	FAIL	4/13	ENST00000381967.9:c.442-11C>A		SNV									193	Strelka_snv	0	0	0	FAIL	1
17q_D0	0	0	0	chr4:69932612T>A	CSN1S1				2	74	0.0263158	PASS	PASS,SOM	PASS	YES	splice_region_variant&intron_variant	LOW			FAIL	FAIL	2/15	ENST00000246891.9:c.51+6T>A		SNV									152	Strelka_snv	0	0	0	FAIL	1
17q_D0	0	0	0	chr4:73065177T>G	COX18				4	19	0.173913	PASS	INT	PASS	YES	intron_variant	MODIFIER			FAIL	FAIL	3/5	ENST00000507544.2:c.598+73A>C		SNV					rs201334203				47	Strelka_snv	0	0	0	PASS	1
17q_D0	0	0	0	chr4:114839438T>A	NDST4	11/14	ENSP00000264363.2:p.Leu742%3D		2	123	0.016	PASS	SYN,COSV,SOM	PASS	YES	synonymous_variant	LOW			FAIL	FAIL		ENST00000264363.7:c.2226A>T	ctA/ctT	SNV					COSV52120108&COSV52127172	1&1	1&1		222	Strelka_snv	0	0	0	FAIL	1
17q_D0	0	0	0	chr4:152332760A>T	FBXW7-AS1				2	15	0.117647	PASS	PASS	PASS	YES	upstream_gene_variant	MODIFIER			FAIL	FAIL				SNV									37	Strelka_snv	0	1	1	PASS	1
17q_D0	0	0	0	chr4:152332760A>T	FBXW7				2	15	0.117647	PASS	INT	PASS	YES	intron_variant	MODIFIER			FAIL	FAIL	5/11	ENST00000603548.6:c.862-41T>A		SNV									37	Strelka_snv	0	1	1	PASS	1
17q_D0	0	0	0	chr5:143354C>T	PLEKHG4B				4	74	0.0512821	PASS	INT,SOM	PASS	YES	intron_variant	MODIFIER			FAIL	FAIL	4/19	ENST00000637938.1:c.1688-26C>T		SNV		0	0		rs1360941113				142	Strelka_snv	0	0	0	PASS	1
17q_D0	0	0	0	chr5:143354C>T	AC010443.1				4	74	0.0512821	PASS	PASS,SOM	PASS	YES	downstream_gene_variant	MODIFIER			FAIL	FAIL				SNV		0	0		rs1360941113				142	Strelka_snv	0	0	0	PASS	1
17q_D0	0	0	0	chr5:16508560C>T					4	100	0.0384615	PASS	1kG_AF,MAX_AF,SOM	PASS		regulatory_region_variant	MODIFIER			FAIL	FAIL				SNV	0.0002	4.411e-05	0.0008		rs200620148				174	Strelka_snv	0	0	0	FAIL	1
17q_D0	0	0	0	chr5:16508560C>T	RETREG1				4	100	0.0384615	PASS	1kG_AF,MAX_AF,INT,SOM	PASS	YES	intron_variant	MODIFIER			FAIL	FAIL	3/8	ENST00000306320.9:c.459-25088G>A		SNV	0.0002	4.411e-05	0.0008		rs200620148				174	Strelka_snv	0	0	0	FAIL	1
17q_D0	0	0	0	chr5:39376020A>G					4	115	0.0336134	PASS	PASS,SOM	PASS		regulatory_region_variant	MODIFIER			FAIL	FAIL				SNV									200	Strelka_snv	0	0	0	FAIL	1
17q_D0	0	0	0	chr5:39376020A>G	C9				4	115	0.0336134	PASS	PASS,SOM	PASS		upstream_gene_variant	MODIFIER			FAIL	FAIL				SNV									200	Strelka_snv	0	0	0	FAIL	1
17q_D0	0	0	0	chr5:55940123A>G	IL6ST	17/17			4	25	0.137931	PASS	PASS,SOM	PASS	YES	3_prime_UTR_variant	MODIFIER			FAIL	FAIL		ENST00000381298.7:c.*959T>C		SNV									55	Strelka_snv	0	0	0	PASS	1
17q_D0	0	0	0	chr5:55940123A>G	AC016596.3				4	25	0.137931	PASS	PASS,SOM	PASS	YES	upstream_gene_variant	MODIFIER			FAIL	FAIL				SNV									55	Strelka_snv	0	0	0	PASS	1
17q_D0	0	0	0	chr5:55940123A>G	AC008914.1				4	25	0.137931	PASS	PASS,SOM	PASS	YES	intron_variant&non_coding_transcript_variant	MODIFIER			FAIL	FAIL	1/2	ENST00000576302.1:n.195-924A>G		SNV									55	Strelka_snv	0	0	0	PASS	1
17q_D0	0	0	0	chr5:55940127G>A	IL6ST	17/17			4	24	0.142857	PASS	PASS,SOM	PASS	YES	3_prime_UTR_variant	MODIFIER			FAIL	FAIL		ENST00000381298.7:c.*955C>T		SNV									55	Strelka_snv	0	0	0	PASS	1
17q_D0	0	0	0	chr5:55940127G>A	AC008914.1				4	24	0.142857	PASS	PASS,SOM	PASS	YES	intron_variant&non_coding_transcript_variant	MODIFIER			FAIL	FAIL	1/2	ENST00000576302.1:n.195-920G>A		SNV									55	Strelka_snv	0	0	0	PASS	1
17q_D0	0	0	0	chr5:55940127G>A	AC016596.3				4	24	0.142857	PASS	PASS,SOM	PASS	YES	upstream_gene_variant	MODIFIER			FAIL	FAIL				SNV									55	Strelka_snv	0	0	0	PASS	1
17q_D0	0	0	0	chr5:67145243G>A	MAST4	23/29	ENSP00000385727.1:p.Glu986%3D		4	184	0.0212766	PASS	SYN,SOM	PASS	YES	synonymous_variant	LOW			FAIL	FAIL		ENST00000403625.6:c.2958G>A	gaG/gaA	SNV									303	Strelka_snv	0	0	0	FAIL	1
17q_D0	0	0	0	chr5:69175320A>T	CCNB1				3	12	0.2	PASS	INT	PASS	YES	intron_variant	MODIFIER			FAIL	FAIL	6/8	ENST00000256442.10:c.943-77A>T		SNV									30	Strelka_snv	0	0	0	PASS	1
17q_D0	0	0	0	chr5:69175322A>T	CCNB1				3	14	0.176471	PASS	INT	PASS	YES	intron_variant	MODIFIER			FAIL	FAIL	6/8	ENST00000256442.10:c.943-75A>T		SNV									32	Strelka_snv	0	0	0	PASS	1
17q_D0	0	0	0	chr5:72331249C>T	PTCD2				4	49	0.0754717	PASS	INT,SOM	PASS	YES	intron_variant	MODIFIER			FAIL	FAIL	3/9	ENST00000380639.10:c.351-9C>T		SNV									95	Strelka_snv	0	0	0	PASS	1
17q_D0	0	0	0	chr5:146376144G>A	AC011396.3	1/2			2	4	0.333333	PASS	PASS	PASS	YES	non_coding_transcript_exon_variant	MODIFIER			FAIL	FAIL		ENST00000508845.1:n.76C>T		SNV									15	Strelka_snv	0	0	0	PASS	1
17q_D0	0	0	0	chr5:146376144G>A	AC011396.2				2	4	0.333333	PASS	PASS	PASS	YES	intron_variant&non_coding_transcript_variant	MODIFIER			FAIL	FAIL	1/2	ENST00000515598.1:n.249+571C>T		SNV									15	Strelka_snv	0	0	0	PASS	1
17q_D0	0	0	0	chr5:150203671T>G	SLC6A7	9/14	ENSP00000230671.2:p.Pro364%3D		4	95	0.040404	PASS	SYN,SOM	PASS	YES	synonymous_variant	LOW			FAIL	FAIL		ENST00000230671.7:c.1092T>G	ccT/ccG	SNV									179	Strelka_snv	0	0	0	FAIL	1
17q_D0	0	0	0	chr5:162000346T>A	LINC01202				4	17	0.190476	PASS	PASS	PASS	YES	intron_variant&non_coding_transcript_variant	MODIFIER			FAIL	FAIL	1/2	ENST00000625268.2:n.417+774A>T		SNV					rs925059963				36	Strelka_snv	0	0	0	PASS	1
17q_D0	0	0	0	chr5:162000346T>A	GABRG2				4	17	0.190476	PASS	INT	PASS		intron_variant	MODIFIER			FAIL	FAIL	1/4	ENST00000639046.1:c.22+118T>A		SNV					rs925059963				36	Strelka_snv	0	0	0	PASS	1
17q_D0	0	0	0	chr5:177411898G>T	F12				8	274	0.0283688	PASS	PASS,SOM	PASS	YES	upstream_gene_variant	MODIFIER			FAIL	FAIL				SNV									497	Strelka_snv	0	0	0	FAIL	1
17q_D0	0	0	0	chr5:177411898G>T	GRK6				8	274	0.0283688	PASS	INT,SOM	PASS		intron_variant	MODIFIER			FAIL	FAIL	1/3	ENST00000502598.5:c.-45+8372G>T		SNV									497	Strelka_snv	0	0	0	FAIL	1
17q_D0	0	0	0	chr6:410847C>T	IRF4	9/9			5	89	0.0531915	PASS	PASS,SOM	PASS	YES	3_prime_UTR_variant	MODIFIER			FAIL	FAIL		ENST00000380956.9:c.*3249C>T		SNV					rs1391041637				160	Strelka_snv	0	0	0	PASS	1
17q_D0	0	0	0	chr6:4999856A>G	AL359643.3				4	106	0.0363636	PASS	PASS,SOM	PASS	YES	upstream_gene_variant	MODIFIER			FAIL	FAIL				SNV									190	Strelka_snv	0	0	0	FAIL	1
17q_D0	0	0	0	chr6:13295283A>C					15	10	0.6	PASS	gnomAD_AF,MAX_AF	FAIL		regulatory_region_variant	MODIFIER			FAIL	FAIL				SNV		0.8567	0.9206		rs1550526				49	Strelka_snv	0	0	0	PASS	1
17q_D0	0	0	0	chr6:13295283A>C	AL008729.2				15	10	0.6	PASS	gnomAD_AF,MAX_AF	FAIL	YES	upstream_gene_variant	MODIFIER			FAIL	FAIL				SNV		0.8567	0.9206		rs1550526				49	Strelka_snv	0	0	0	PASS	1
17q_D0	0	0	0	chr6:13295283A>C	PHACTR1				15	10	0.6	PASS	gnomAD_AF,MAX_AF	FAIL	YES	downstream_gene_variant	MODIFIER			FAIL	FAIL				SNV		0.8567	0.9206		rs1550526				49	Strelka_snv	0	0	0	PASS	1
17q_D0	0	0	0	chr6:13295283A>C	AL008729.1	2/5			15	10	0.6	PASS	gnomAD_AF,MAX_AF	FAIL	YES	non_coding_transcript_exon_variant	MODIFIER			FAIL	FAIL		ENST00000606150.5:n.207T>G		SNV		0.8567	0.9206		rs1550526				49	Strelka_snv	0	0	0	PASS	1
17q_D0	0	0	0	chr6:13295283A>C	TBC1D7				15	10	0.6	PASS	gnomAD_AF,MAX_AF,INT	FAIL	YES	intron_variant	MODIFIER			FAIL	FAIL	7/7	ENST00000606214.5:c.*39+9779T>G		SNV		0.8567	0.9206		rs1550526				49	Strelka_snv	0	0	0	PASS	1
17q_D0	0	0	0	chr6:26383878G>C					7	171	0.0393258	PASS	PASS,SOM	PASS		regulatory_region_variant	MODIFIER			FAIL	FAIL				SNV		0	0		rs115247877				315	Strelka_snv	0	0	0	FAIL	1
17q_D0	0	0	0	chr6:26383878G>C	BTN2A2	2/8	ENSP00000349143.4:p.Leu19%3D		7	171	0.0393258	PASS	SYN,SOM	PASS	YES	synonymous_variant	LOW			FAIL	FAIL		ENST00000356709.9:c.57G>C	ctG/ctC	SNV		0	0		rs115247877				315	Strelka_snv	0	0	0	FAIL	1
17q_D0	0	0	0	chr6:28391790C>G	ZSCAN12				4	38	0.0952381	PASS	INT,SOM	PASS	YES	intron_variant	MODIFIER			FAIL	FAIL	3/4	ENST00000361028.5:c.548-48G>C		SNV									76	Strelka_snv	0	0	0	PASS	1
17q_D0	0	0	0	chr6:28391791C>G	ZSCAN12				4	36	0.1	PASS	INT,SOM	PASS	YES	intron_variant	MODIFIER			FAIL	FAIL	3/4	ENST00000361028.5:c.548-49G>C		SNV									75	Strelka_snv	0	0	0	PASS	1
17q_D0	0	0	0	chr6:30602862A>T	PPP1R10	18/20	ENSP00000365694.2:p.Pro647%3D		5	241	0.0203252	PASS	SYN,SOM	PASS	YES	synonymous_variant	LOW			FAIL	FAIL		ENST00000376511.7:c.1941T>A	ccT/ccA	SNV									406	Strelka_snv	0	0	0	FAIL	1
17q_D0	0	0	0	chr6:31588423G>A					4	52	0.0714286	PASS	PASS,SOM	PASS		regulatory_region_variant	MODIFIER			FAIL	FAIL				SNV					rs907146419				115	Strelka_snv	0	0	0	PASS	1
17q_D0	0	0	0	chr6:31588423G>A	NCR3				4	52	0.0714286	PASS	PASS,SOM	PASS	YES	downstream_gene_variant	MODIFIER			FAIL	FAIL				SNV					rs907146419				115	Strelka_snv	0	0	0	PASS	1
17q_D0	0	0	0	chr6:31588423G>A	LST1				4	52	0.0714286	PASS	INT,SOM	PASS	YES	intron_variant	MODIFIER			FAIL	FAIL	3/3	ENST00000376093.6:c.136-74G>A		SNV					rs907146419				115	Strelka_snv	0	0	0	PASS	1
17q_D0	0	0	0	chr6:31964113C>T	SKIV2L	16/28	ENSP00000364543.2:p.Arg616%3D		3	207	0.0142857	PASS	SYN,SOM	PASS	YES	synonymous_variant	LOW			FAIL	FAIL		ENST00000375394.7:c.1848C>T	cgC/cgT	SNV									364	Strelka_snv	0	0	0	FAIL	1
17q_D0	0	0	0	chr6:32664882C>G					10	76	0.116279	PASS	PASS,SOM	PASS		regulatory_region_variant	MODIFIER			FAIL	FAIL				SNV					rs9274390&COSV66569886&COSV66572934	0&1&1	1&1&1	26733291&25210734	198	Strelka_snv	0	0	0	PASS	1
17q_D0	0	0	0	chr6:32664882C>G	HLA-DQB1-AS1				10	76	0.116279	PASS	PASS,SOM	PASS	YES	downstream_gene_variant	MODIFIER			FAIL	FAIL				SNV					rs9274390&COSV66569886&COSV66572934	0&1&1	1&1&1	26733291&25210734	198	Strelka_snv	0	0	0	PASS	1
17q_D0	0	0	0	chr6:41155372C>A	TREML1				5	120	0.04	PASS	PASS,SOM	PASS	YES	upstream_gene_variant	MODIFIER			FAIL	FAIL				SNV									236	Strelka_snv	0	0	0	FAIL	1
17q_D0	0	0	0	chr6:41155372C>A	TREM2				5	120	0.04	PASS	PASS,SOM	PASS	YES	downstream_gene_variant	MODIFIER			FAIL	FAIL				SNV									236	Strelka_snv	0	0	0	FAIL	1
17q_D0	0	0	0	chr6:56057795T>C	COL21A1	30/30	ENSP00000244728.5:p.Pro912%3D		5	110	0.0434783	PASS	SYN,SOM	PASS	YES	synonymous_variant	LOW			FAIL	FAIL		ENST00000244728.10:c.2736A>G	ccA/ccG	SNV									198	Strelka_snv	0	0	0	FAIL	1
17q_D0	0	0	0	chr6:99526076C>G	TSTD3	2/4			2	107	0.0183486	PASS	PASS,SOM	PASS	YES	5_prime_UTR_variant	MODIFIER			FAIL	FAIL		ENST00000452647.2:c.-3C>G		SNV									229	Strelka_snv	0	0	0	FAIL	1
17q_D0	0	0	0	chr6:99526076C>G	AL137784.2				2	107	0.0183486	PASS	PASS,SOM	PASS	YES	upstream_gene_variant	MODIFIER			FAIL	FAIL				SNV									229	Strelka_snv	0	0	0	FAIL	1
17q_D0	0	0	0	chr6:99526076C>G	USP45				2	107	0.0183486	PASS	PASS,SOM	PASS		upstream_gene_variant	MODIFIER			FAIL	FAIL				SNV									229	Strelka_snv	0	0	0	FAIL	1
17q_D0	0	0	0	chr6:145923814A>G	SHPRH				3	41	0.0681818	PASS	INT,SOM	PASS	YES	intron_variant	MODIFIER			FAIL	FAIL	17/29	ENST00000275233.12:c.3403-29T>C		SNV									79	Strelka_snv	0	0	0	PASS	1
17q_D0	0	0	0	chr6:165302232G>A	C6orf118	2/9	ENSP00000230301.8:p.Cys30%3D		4	169	0.0231214	PASS	SYN,COSV,SOM	PASS	YES	synonymous_variant	LOW			FAIL	FAIL		ENST00000230301.9:c.90C>T	tgC/tgT	SNV		2.387e-05	5.782e-05		rs763302479&COSV57817564	0&1	0&1		306	Strelka_snv	0	0	0	FAIL	1
17q_D0	0	0	0	chr7:27199449T>C					4	140	0.0277778	PASS	PASS,SOM	PASS		regulatory_region_variant	MODIFIER			FAIL	FAIL				SNV									263	Strelka_snv	0	0	0	FAIL	1
17q_D0	0	0	0	chr7:27199449T>C					4	140	0.0277778	PASS	PASS,SOM	PASS		TF_binding_site_variant	MODIFIER			FAIL	FAIL				SNV									263	Strelka_snv	0	0	0	FAIL	1
17q_D0	0	0	0	chr7:27199449T>C	AC004080.16				4	140	0.0277778	PASS	PASS,SOM	PASS	YES	upstream_gene_variant	MODIFIER			FAIL	FAIL				SNV									263	Strelka_snv	0	0	0	FAIL	1
17q_D0	0	0	0	chr7:27199449T>C	AC004080.9				4	140	0.0277778	PASS	PASS,SOM	PASS	YES	upstream_gene_variant	MODIFIER			FAIL	FAIL				SNV									263	Strelka_snv	0	0	0	FAIL	1
17q_D0	0	0	0	chr7:27199449T>C	AC004080.10				4	140	0.0277778	PASS	PASS,SOM	PASS	YES	upstream_gene_variant	MODIFIER			FAIL	FAIL				SNV									263	Strelka_snv	0	0	0	FAIL	1
17q_D0	0	0	0	chr7:27199449T>C	HOTTIP				4	140	0.0277778	PASS	PASS,SOM	PASS	YES	upstream_gene_variant	MODIFIER			FAIL	FAIL				SNV									263	Strelka_snv	0	0	0	FAIL	1
17q_D0	0	0	0	chr7:75056185G>T					3	22	0.12	PASS	PASS,SOM	PASS		regulatory_region_variant	MODIFIER			FAIL	FAIL				SNV					rs1339278859				53	Strelka_snv	0	0	0	PASS	1
17q_D0	0	0	0	chr7:75056185G>T	RCC1L				3	22	0.12	PASS	INT,SOM	PASS	YES	intron_variant	MODIFIER			FAIL	FAIL	8/10	ENST00000610322.5:c.1058-111C>A		SNV					rs1339278859				53	Strelka_snv	0	0	0	PASS	1
17q_D0	0	0	0	chr7:75056185G>T	AC245150.1				3	22	0.12	PASS	PASS,SOM	PASS	YES	upstream_gene_variant	MODIFIER			FAIL	FAIL				SNV					rs1339278859				53	Strelka_snv	0	0	0	PASS	1
17q_D0	0	0	0	chr7:95818477T>A	DYNC1I1				9	61	0.128571	PASS	gnomAD_AF,MAX_AF,INT	FAIL	YES	intron_variant	MODIFIER			FAIL	FAIL	4/16	ENST00000324972.10:c.365+5140T>A		SNV		0.07951	0.2186		rs774537106				137	Strelka_snv	0	0	0	PASS	1
17q_D0	0	0	0	chr7:100416963G>T	ZCWPW1				3	10	0.230769	PASS	INT	PASS	YES	intron_variant	MODIFIER			FAIL	FAIL	6/17	ENST00000398027.6:c.479+103C>A		SNV									33	Strelka_snv	0	0	0	PASS	1
17q_D0	0	0	0	chr7:102178458C>A	CUX1				2	74	0.0263158	PASS	INT,SOM	PASS	YES	intron_variant	MODIFIER			FAIL	FAIL	10/23	ENST00000360264.7:c.862-11C>A		SNV					rs1448246536				159	Strelka_snv	0	0	0	FAIL	1
17q_D0	0	0	0	chr7:105819447A>T					4	27	0.129032	PASS	PASS,SOM	PASS		regulatory_region_variant	MODIFIER			FAIL	FAIL				SNV									51	Strelka_snv	0	0	0	PASS	1
17q_D0	0	0	0	chr7:105819447A>T	ATXN7L1				4	27	0.129032	PASS	INT,SOM	PASS	YES	intron_variant	MODIFIER			FAIL	FAIL	2/11	ENST00000419735.7:c.251-30739T>A		SNV									51	Strelka_snv	0	0	0	PASS	1
17q_D0	0	0	0	chr7:105819447A>T	AC005099.1				4	27	0.129032	PASS	PASS,SOM	PASS	YES	upstream_gene_variant	MODIFIER			FAIL	FAIL				SNV									51	Strelka_snv	0	0	0	PASS	1
17q_D0	0	0	0	chr7:130865277G>A	LINC00513				2	3	0.4	PASS	PASS	PASS	YES	intron_variant&non_coding_transcript_variant	MODIFIER			FAIL	FAIL	2/4	ENST00000447430.1:n.156+3075G>A		SNV									18	Strelka_snv	0	0	0	PASS	1
17q_D0	0	0	0	chr7:130865277G>A	AC016831.6	7/7			2	3	0.4	PASS	PASS	PASS		non_coding_transcript_exon_variant	MODIFIER			FAIL	FAIL		ENST00000643866.1:n.2147C>T		SNV									18	Strelka_snv	0	0	0	PASS	1
17q_D0	0	0	0	chr7:134933910G>C	AC083870.1				15	182	0.0761421	PASS	PASS	PASS	YES	intron_variant&non_coding_transcript_variant	MODIFIER			FAIL	FAIL	1/1	ENST00000665703.1:n.71+64173C>G		SNV									347	Strelka_snv	0	0	0	PASS	1
17q_D0	0	0	0	chr7:149195780G>C					3	27	0.1	PASS	PASS,SOM	PASS		regulatory_region_variant	MODIFIER			FAIL	FAIL				SNV									78	Strelka_snv	0	0	0	PASS	1
17q_D0	0	0	0	chr7:149195780G>C	ZNF282				3	27	0.1	PASS	INT,SOM	PASS	YES	intron_variant	MODIFIER			FAIL	FAIL	1/7	ENST00000610704.5:c.165+26G>C		SNV									78	Strelka_snv	0	0	0	PASS	1
17q_D0	0	0	0	chr7:149195780G>C	AC004890.1				3	27	0.1	PASS	PASS,SOM	PASS	YES	upstream_gene_variant	MODIFIER			FAIL	FAIL				SNV									78	Strelka_snv	0	0	0	PASS	1
17q_D0	0	0	0	chr8:9003060C>T					4	55	0.0677966	PASS	PASS,SOM	PASS		regulatory_region_variant	MODIFIER			FAIL	FAIL				SNV									109	Strelka_snv	0	0	0	PASS	1
17q_D0	0	0	0	chr8:9003060C>T					4	55	0.0677966	PASS	PASS,SOM	PASS		TF_binding_site_variant	MODIFIER			FAIL	FAIL				SNV									109	Strelka_snv	0	0	0	PASS	1
17q_D0	0	0	0	chr8:9003060C>T					4	55	0.0677966	PASS	PASS,SOM	PASS		TF_binding_site_variant	MODIFIER			FAIL	FAIL				SNV									109	Strelka_snv	0	0	0	PASS	1
17q_D0	0	0	0	chr8:9003060C>T	ERI1	1/7			4	55	0.0677966	PASS	PASS,SOM	PASS	YES	5_prime_UTR_variant	MODIFIER			FAIL	FAIL		ENST00000250263.8:c.-4C>T		SNV									109	Strelka_snv	0	0	0	PASS	1
17q_D0	0	0	0	chr8:30860059T>A	TEX15				4	41	0.0888889	PASS	gnomAD_AF,MAX_AF,SOM	FAIL	YES	splice_acceptor_variant	HIGH			PASS	PASS	5/10	ENST00000643185.1:c.541-2A>T		SNV		0.000537	0.001951		rs1381559038				86	Strelka_snv	0	0	0	PASS	1
17q_D0	0	0	0	chr8:54010298T>A					4	86	0.0444444	PASS	PASS,SOM	PASS		regulatory_region_variant	MODIFIER			FAIL	FAIL				SNV									161	Strelka_snv	0	0	0	FAIL	1
17q_D0	0	0	0	chr8:54010298T>A	TCEA1				4	86	0.0444444	PASS	INT,SOM	PASS	YES	intron_variant	MODIFIER			FAIL	FAIL	2/9	ENST00000521604.7:c.126+132A>T		SNV									161	Strelka_snv	0	0	0	FAIL	1
17q_D0	0	0	0	chr8:74320889C>T					4	69	0.0547945	PASS	PASS,SOM	PASS		regulatory_region_variant	MODIFIER			FAIL	FAIL				SNV					rs1171034331				138	Strelka_snv	0	0	0	PASS	1
17q_D0	0	0	0	chr8:74320889C>T	JPH1				4	69	0.0547945	PASS	INT,SOM	PASS	YES	intron_variant	MODIFIER			FAIL	FAIL	1/5	ENST00000342232.5:c.379+20G>A		SNV					rs1171034331				138	Strelka_snv	0	0	0	PASS	1
17q_D0	0	0	0	chr8:74320889C>T	GDAP1				4	69	0.0547945	PASS	PASS,SOM	PASS		upstream_gene_variant	MODIFIER			FAIL	FAIL				SNV					rs1171034331				138	Strelka_snv	0	0	0	PASS	1
17q_D0	0	0	0	chr8:86554956C>T	CNGB3				4	98	0.0392157	PASS	INT,SOM	PASS		intron_variant	MODIFIER			FAIL	FAIL	3/3	ENST00000517327.5:c.*15-830G>A		SNV					rs1281196299				178	Strelka_snv	0	0	0	FAIL	1
17q_D0	0	0	0	chr8:109491859C>A	PKHD1L1				32	38	0.457143	PASS	INT,COSV,SOM	PASS	YES	intron_variant	MODIFIER			FAIL	FAIL	61/77	ENST00000378402.10:c.10115-14C>A		SNV					COSV65743899	1	1		150	Strelka_snv	0	0	0	PASS	1
17q_D0	0	0	0	chr8:117523207T>A					6	32	0.157895	PASS	PASS,SOM	PASS		regulatory_region_variant	MODIFIER			FAIL	FAIL				SNV					rs199897958&COSV52066132&COSV52067865	0&1&1	0&1&1		85	Strelka_snv	0	0	0	PASS	1
17q_D0	0	0	0	chr8:117523207T>A	MED30				6	32	0.157895	PASS	INT,COSV,SOM	PASS	YES	intron_variant	MODIFIER			FAIL	FAIL	1/3	ENST00000297347.7:c.177+2154T>A		SNV					rs199897958&COSV52066132&COSV52067865	0&1&1	0&1&1		85	Strelka_snv	0	0	0	PASS	1
17q_D0	0	0	0	chr8:117523207T>A	RPS10P16				6	32	0.157895	PASS	PASS,SOM	PASS	YES	downstream_gene_variant	MODIFIER			FAIL	FAIL				SNV					rs199897958&COSV52066132&COSV52067865	0&1&1	0&1&1		85	Strelka_snv	0	0	0	PASS	1
17q_D0	0	0	0	chr8:117523209A>G					5	31	0.138889	PASS	PASS,SOM	PASS		regulatory_region_variant	MODIFIER			FAIL	FAIL				SNV					rs201273914&COSV52066716	0&1	0&1		86	Strelka_snv	0	0	0	PASS	1
17q_D0	0	0	0	chr8:117523209A>G	RPS10P16				5	31	0.138889	PASS	PASS,SOM	PASS	YES	downstream_gene_variant	MODIFIER			FAIL	FAIL				SNV					rs201273914&COSV52066716	0&1	0&1		86	Strelka_snv	0	0	0	PASS	1
17q_D0	0	0	0	chr8:117523209A>G	MED30				5	31	0.138889	PASS	INT,COSV,SOM	PASS	YES	intron_variant	MODIFIER			FAIL	FAIL	1/3	ENST00000297347.7:c.177+2156A>G		SNV					rs201273914&COSV52066716	0&1	0&1		86	Strelka_snv	0	0	0	PASS	1
17q_D0	0	0	0	chr8:117523210G>T					7	30	0.189189	PASS	PASS	PASS		regulatory_region_variant	MODIFIER			FAIL	FAIL				SNV					rs369833573&COSV52066725	0&1	0&1		84	Strelka_snv	0	0	0	PASS	1
17q_D0	0	0	0	chr8:117523210G>T	MED30				7	30	0.189189	PASS	INT,COSV	PASS	YES	intron_variant	MODIFIER			FAIL	FAIL	1/3	ENST00000297347.7:c.177+2157G>T		SNV					rs369833573&COSV52066725	0&1	0&1		84	Strelka_snv	0	0	0	PASS	1
17q_D0	0	0	0	chr8:117523210G>T	RPS10P16				7	30	0.189189	PASS	PASS	PASS	YES	downstream_gene_variant	MODIFIER			FAIL	FAIL				SNV					rs369833573&COSV52066725	0&1	0&1		84	Strelka_snv	0	0	0	PASS	1
17q_D0	0	0	0	chr8:144393570C>T	ADCK5				4	156	0.025	PASS	PASS,SOM	PASS	YES	downstream_gene_variant	MODIFIER			FAIL	FAIL				SNV					rs868909999&COSV58234839	0&1	0&1		281	Strelka_snv	0	0	0	FAIL	1
17q_D0	0	0	0	chr8:144393570C>T	MIR939				4	156	0.025	PASS	PASS,SOM	PASS	YES	downstream_gene_variant	MODIFIER			FAIL	FAIL				SNV					rs868909999&COSV58234839	0&1	0&1		281	Strelka_snv	0	0	0	FAIL	1
17q_D0	0	0	0	chr9:15034528A>G	CLCN3P1				4	72	0.0526316	PASS	PASS,SOM	PASS		intron_variant&non_coding_transcript_variant	MODIFIER			FAIL	FAIL	4/9	ENST00000609203.1:n.764+13371T>C		SNV									141	Strelka_snv	0	0	0	PASS	1
17q_D0	0	0	0	chr9:35679956T>G					17	166	0.0928962	PASS	PASS	PASS		regulatory_region_variant	MODIFIER			FAIL	FAIL				SNV									318	Strelka_snv	0	0	0	PASS	1
17q_D0	0	0	0	chr9:35679956T>G	TPM2				17	166	0.0928962	PASS	PASS	PASS	YES	downstream_gene_variant	MODIFIER			FAIL	FAIL				SNV									318	Strelka_snv	0	0	0	PASS	1
17q_D0	0	0	0	chr9:35679956T>G	ARHGEF39				17	166	0.0928962	PASS	PASS	PASS		upstream_gene_variant	MODIFIER			FAIL	FAIL				SNV									318	Strelka_snv	0	0	0	PASS	1
17q_D0	0	0	0	chr9:41216983C>T	FRG1HP				2	0	1	PASS	PASS	PASS		intron_variant&non_coding_transcript_variant	MODIFIER			FAIL	FAIL	8/9	ENST00000617940.2:n.612-104C>T		SNV					rs1445066869				101	Strelka_snv	0	0	0	PASS	1
17q_D0	0	0	0	chr9:87888848T>C					4	119	0.0325203	PASS	PASS,SOM	PASS		regulatory_region_variant	MODIFIER			FAIL	FAIL				SNV									208	Strelka_snv	0	0	0	FAIL	1
17q_D0	0	0	0	chr9:87888848T>C	SPATA31E1	4/4			4	119	0.0325203	PASS	PASS,SOM	PASS	YES	3_prime_UTR_variant	MODIFIER			FAIL	FAIL		ENST00000325643.6:c.*23T>C		SNV									208	Strelka_snv	0	0	0	FAIL	1
17q_D0	0	0	0	chr9:107283618C>T					4	54	0.0689655	PASS	PASS,SOM	PASS		regulatory_region_variant	MODIFIER			FAIL	FAIL				SNV		0	0		rs1264736584				96	Strelka_snv	0	0	0	PASS	1
17q_D0	0	0	0	chr9:107283618C>T	RAD23B	1/10			4	54	0.0689655	PASS	PASS,SOM	PASS	YES	5_prime_UTR_variant	MODIFIER			FAIL	FAIL		ENST00000358015.8:c.-12C>T		SNV		0	0		rs1264736584				96	Strelka_snv	0	0	0	PASS	1
17q_D0	0	0	0	chr9:128127442C>T					4	51	0.0727273	PASS	PASS,SOM	PASS		regulatory_region_variant	MODIFIER			FAIL	FAIL				SNV					COSV52968462	1	1		104	Strelka_snv	0	0	0	PASS	1
17q_D0	0	0	0	chr9:128127442C>T					4	51	0.0727273	PASS	PASS,SOM	PASS		TF_binding_site_variant	MODIFIER			FAIL	FAIL				SNV					COSV52968462	1	1		104	Strelka_snv	0	0	0	PASS	1
17q_D0	0	0	0	chr9:128127442C>T	PTGES2	1/7	ENSP00000345341.6:p.Ala92%3D		4	51	0.0727273	PASS	SYN,COSV,SOM	PASS	YES	synonymous_variant	LOW			FAIL	FAIL		ENST00000338961.11:c.276G>A	gcG/gcA	SNV					COSV52968462	1	1		104	Strelka_snv	0	0	0	PASS	1
17q_D0	0	0	0	chr9:128127442C>T	AL590708.1				4	51	0.0727273	PASS	PASS,SOM	PASS	YES	upstream_gene_variant	MODIFIER			FAIL	FAIL				SNV					COSV52968462	1	1		104	Strelka_snv	0	0	0	PASS	1
17q_D0	0	0	0	chr9:128492408A>G	ODF2				4	72	0.0526316	PASS	INT,SOM	PASS	YES	intron_variant	MODIFIER			FAIL	FAIL	14/20	ENST00000434106.7:c.1537-18A>G		SNV					rs1478473539				127	Strelka_snv	0	0	0	PASS	1
17q_D0	0	0	0	chr9:130579659G>A					4	27	0.129032	PASS	PASS	PASS		regulatory_region_variant	MODIFIER			FAIL	FAIL				SNV					rs1247834653				43	Strelka_snv	0	0	0	PASS	1
17q_D0	0	0	0	chr9:130579659G>A	FUBP3	1/19			4	27	0.129032	PASS	PASS	PASS	YES	5_prime_UTR_variant	MODIFIER			FAIL	FAIL		ENST00000319725.10:c.-22G>A		SNV					rs1247834653				43	Strelka_snv	0	0	0	PASS	1
17q_D0	0	0	0	chr9:133050979G>A	MIR6877				4	92	0.0416667	PASS	PASS,SOM	PASS	YES	upstream_gene_variant	MODIFIER			FAIL	FAIL				SNV									175	Strelka_snv	0	0	0	FAIL	1
17q_D0	0	0	0	chr9:133050979G>A	GTF3C5				4	92	0.0416667	PASS	PASS,SOM	PASS	YES	splice_donor_variant	HIGH			PASS	PASS	4/11	ENST00000372108.9:c.768+1G>A		SNV									175	Strelka_snv	0	0	0	FAIL	1
17q_D0	0	0	0	chr9:137351021G>A					4	165	0.0236686	PASS	PASS,SOM	PASS		regulatory_region_variant	MODIFIER			FAIL	FAIL				SNV									290	Strelka_snv	0	0	0	FAIL	1
17q_D0	0	0	0	chr9:137351021G>A	EXD3				4	165	0.0236686	PASS	INT,SOM	PASS	YES	intron_variant	MODIFIER			FAIL	FAIL	14/21	ENST00000340951.9:c.1494+17C>T		SNV									290	Strelka_snv	0	0	0	FAIL	1
17q_D0	0	0	0	chr10:5652971G>A	ASB13	2/6	ENSP00000350331.6:p.Ser41%3D		5	173	0.0280899	PASS	1kG_AF,MAX_AF,SYN,SOM	PASS	YES	synonymous_variant	LOW			FAIL	FAIL		ENST00000357700.11:c.123C>T	agC/agT	SNV	0.0002	3.589e-05	0.001		rs200257168				327	Strelka_snv	0	0	0	FAIL	1
17q_D0	0	0	0	chr10:13108867C>T	SNRPGP5				2	1	0.666667	PASS	PASS	PASS	YES	upstream_gene_variant	MODIFIER			FAIL	FAIL				SNV									12	Strelka_snv	0	0	0	PASS	1
17q_D0	0	0	0	chr10:13108867C>T	OPTN				2	1	0.666667	PASS	INT	PASS	YES	intron_variant	MODIFIER			FAIL	FAIL	2/15	ENST00000378748.7:c.-80-95C>T		SNV									12	Strelka_snv	0	0	0	PASS	1
17q_D0	0	0	0	chr10:18518422T>C	AL450384.2				4	65	0.057971	PASS	PASS,SOM	PASS	YES	intron_variant&non_coding_transcript_variant	MODIFIER			FAIL	FAIL	4/4	ENST00000425669.1:n.483-4762A>G		SNV									130	Strelka_snv	0	0	0	PASS	1
17q_D0	0	0	0	chr10:18518422T>C	CACNB2				4	65	0.057971	PASS	PASS,SOM	PASS	YES	splice_region_variant&intron_variant	LOW			FAIL	FAIL	8/13	ENST00000324631.12:c.885+6T>C		SNV									130	Strelka_snv	0	0	0	PASS	1
17q_D0	0	0	0	chr10:45652939T>C	ZFAND4				3	36	0.0769231	PASS	INT,SOM	PASS	YES	intron_variant	MODIFIER			FAIL	FAIL	3/9	ENST00000344646.10:c.260+45A>G		SNV					rs1299559259				64	Strelka_snv	0	0	0	PASS	1
17q_D0	0	0	0	chr10:69319009A>G					4	102	0.0377358	PASS	PASS,SOM	PASS		regulatory_region_variant	MODIFIER			FAIL	FAIL				SNV									206	Strelka_snv	0	0	0	FAIL	1
17q_D0	0	0	0	chr10:69319009A>G	HK1				4	102	0.0377358	PASS	INT,SOM	PASS	YES	intron_variant	MODIFIER			FAIL	FAIL	4/20	ENST00000643399.2:c.75+23329A>G		SNV									206	Strelka_snv	0	0	0	FAIL	1
17q_D0	0	0	0	chr10:71732297C>T	CDH23	32/70	ENSP00000224721.9:p.Asn1342%3D		5	208	0.0234742	PASS	SYN,SOM	PASS	YES	synonymous_variant	LOW			FAIL	FAIL		ENST00000224721.12:c.4026C>T	aaC/aaT	SNV									361	Strelka_snv	0	0	0	FAIL	1
17q_D0	0	0	0	chr10:71732297C>T	C10orf105				5	208	0.0234742	PASS	INT,SOM	PASS		intron_variant	MODIFIER			FAIL	FAIL	1/1	ENST00000398786.2:c.-6+5431G>A		SNV									361	Strelka_snv	0	0	0	FAIL	1
17q_D0	0	0	0	chr10:77637663C>T					4	36	0.1	PASS	PASS,SOM	PASS		regulatory_region_variant	MODIFIER			FAIL	FAIL				SNV									73	Strelka_snv	0	0	0	PASS	1
17q_D0	0	0	0	chr10:77637663C>T					4	36	0.1	PASS	PASS,SOM	PASS		TF_binding_site_variant	MODIFIER			FAIL	FAIL				SNV									73	Strelka_snv	0	0	0	PASS	1
17q_D0	0	0	0	chr10:77637663C>T	KCNMA1	1/28			4	36	0.1	PASS	PASS,SOM	PASS	YES	5_prime_UTR_variant	MODIFIER			FAIL	FAIL		ENST00000286628.14:c.-21G>A		SNV									73	Strelka_snv	0	0	0	PASS	1
17q_D0	0	0	0	chr10:93790095C>A					4	100	0.0384615	PASS	PASS	PASS		regulatory_region_variant	MODIFIER			FAIL	FAIL				SNV									183	Strelka_snv	0	0	0	FAIL	1
17q_D0	0	0	0	chr10:93790095C>A	LGI1				4	100	0.0384615	PASS	PASS	PASS	YES	splice_region_variant&intron_variant	LOW			FAIL	FAIL	4/7	ENST00000371418.9:c.432-4C>A		SNV									183	Strelka_snv	0	0	0	FAIL	1
17q_D0	0	0	0	chr10:93790095C>A	AL358154.1				4	100	0.0384615	PASS	PASS	PASS	YES	upstream_gene_variant	MODIFIER			FAIL	FAIL				SNV									183	Strelka_snv	0	0	0	FAIL	1
17q_D0	0	0	0	chr10:97380928G>A	RRP12				5	87	0.0543478	PASS	INT,SOM	PASS	YES	intron_variant	MODIFIER			FAIL	FAIL	13/34	ENST00000536831.5:c.1419-15C>T		SNV		8.009e-06	2.9e-05		rs1202983869				158	Strelka_snv	0	0	0	PASS	1
17q_D0	0	0	0	chr10:116637142T>A	PNLIPRP2				2	56	0.0344828	PASS	INT,SOM	PASS	YES	intron_variant	MODIFIER			FAIL	FAIL	10/12	ENST00000591655.3:c.1071+10T>A		SNV									94	Strelka_snv	0	0	0	FAIL	1
17q_D0	0	0	0	chr10:122331204T>C	BTBD16	12/16	ENSP00000260723.4:p.Leu344%3D		4	97	0.039604	PASS	SYN,SOM	PASS	YES	synonymous_variant	LOW			FAIL	FAIL		ENST00000260723.6:c.1032T>C	ctT/ctC	SNV		3.999e-06	8.826e-06		rs1417795444				196	Strelka_snv	0	0	0	FAIL	1
17q_D0	0	0	0	chr10:122427056A>G	PLEKHA1				4	80	0.047619	PASS	INT,SOM	PASS	YES	intron_variant	MODIFIER			FAIL	FAIL	11/11	ENST00000368990.7:c.900+25A>G		SNV									155	Strelka_snv	0	0	0	FAIL	1
17q_D0	0	0	0	chr10:133347432C>T					6	214	0.0272727	PASS	PASS,SOM	PASS		regulatory_region_variant	MODIFIER			FAIL	FAIL				SNV									365	Strelka_snv	0	0	0	FAIL	1
17q_D0	0	0	0	chr10:133347432C>T	AL360181.1				6	214	0.0272727	PASS	PASS,SOM	PASS	YES	intron_variant&non_coding_transcript_variant	MODIFIER			FAIL	FAIL	1/1	ENST00000452591.1:n.141-1635G>A		SNV									365	Strelka_snv	0	0	0	FAIL	1
17q_D0	0	0	0	chr10:133347432C>T	BANF1P2				6	214	0.0272727	PASS	PASS,SOM	PASS	YES	upstream_gene_variant	MODIFIER			FAIL	FAIL				SNV									365	Strelka_snv	0	0	0	FAIL	1
17q_D0	0	0	0	chr10:133347432C>T	ZNF511-PRAP1				6	214	0.0272727	PASS	INT,SOM	PASS	YES	intron_variant	MODIFIER			FAIL	FAIL	4/7	ENST00000368554.8:c.508-2663C>T		SNV									365	Strelka_snv	0	0	0	FAIL	1
17q_D0	0	0	0	chr10:133347432C>T	PRAP1				6	214	0.0272727	PASS	PASS,SOM	PASS	YES	splice_region_variant&intron_variant	LOW			FAIL	FAIL	1/4	ENST00000433452.6:c.8+7C>T		SNV									365	Strelka_snv	0	0	0	FAIL	1
17q_D0	0	0	0	chr11:848922C>T					4	189	0.0207254	PASS	PASS,SOM	PASS		regulatory_region_variant	MODIFIER			FAIL	FAIL				SNV					rs1384816819				329	Strelka_snv	0	0	0	FAIL	1
17q_D0	0	0	0	chr11:848922C>T					4	189	0.0207254	PASS	PASS,SOM	PASS		regulatory_region_variant	MODIFIER			FAIL	FAIL				SNV					rs1384816819				329	Strelka_snv	0	0	0	FAIL	1
17q_D0	0	0	0	chr11:848922C>T	TSPAN4				4	189	0.0207254	PASS	INT,SOM	PASS	YES	intron_variant	MODIFIER			FAIL	FAIL	2/8	ENST00000397404.5:c.-17-1366C>T		SNV					rs1384816819				329	Strelka_snv	0	0	0	FAIL	1
17q_D0	0	0	0	chr11:984636G>A	AP2A2				2	104	0.0188679	PASS	INT,SOM	PASS	YES	intron_variant	MODIFIER			FAIL	FAIL	6/21	ENST00000332231.9:c.706-9G>A		SNV		4.019e-06	6.458e-05		rs1188624042				192	Strelka_snv	0	0	0	FAIL	1
17q_D0	0	0	0	chr11:3828167G>C	PGAP2				5	101	0.0471698	PASS	PASS,SOM	PASS	YES	downstream_gene_variant	MODIFIER			FAIL	FAIL				SNV									167	Strelka_snv	0	0	0	FAIL	1
17q_D0	0	0	0	chr11:3828167G>C	RHOG	2/2			5	101	0.0471698	PASS	PASS,SOM	PASS	YES	5_prime_UTR_variant	MODIFIER			FAIL	FAIL		ENST00000351018.5:c.-29C>G		SNV									167	Strelka_snv	0	0	0	FAIL	1
17q_D0	0	0	0	chr11:64238436G>A	AP001453.2				4	84	0.0454545	PASS	PASS,SOM	PASS	YES	upstream_gene_variant	MODIFIER			FAIL	FAIL				SNV									172	Strelka_snv	0	0	0	FAIL	1
17q_D0	0	0	0	chr11:64238436G>A	DNAJC4				4	84	0.0454545	PASS	PASS,SOM	PASS	YES	downstream_gene_variant	MODIFIER			FAIL	FAIL				SNV									172	Strelka_snv	0	0	0	FAIL	1
17q_D0	0	0	0	chr11:64238436G>A	VEGFB	7/7			4	84	0.0454545	PASS	PASS,SOM	PASS	YES	3_prime_UTR_variant	MODIFIER			FAIL	FAIL		ENST00000309422.6:c.*103G>A		SNV									172	Strelka_snv	0	0	0	FAIL	1
17q_D0	0	0	0	chr11:64238436G>A	AP001453.5				4	84	0.0454545	PASS	PASS,SOM	PASS	YES	upstream_gene_variant	MODIFIER			FAIL	FAIL				SNV									172	Strelka_snv	0	0	0	FAIL	1
17q_D0	0	0	0	chr11:64238436G>A	FKBP2				4	84	0.0454545	PASS	PASS,SOM	PASS	YES	upstream_gene_variant	MODIFIER			FAIL	FAIL				SNV									172	Strelka_snv	0	0	0	FAIL	1
17q_D0	0	0	0	chr11:65998756A>G	BANF1				4	76	0.05	PASS	PASS,SOM	PASS	YES	upstream_gene_variant	MODIFIER			FAIL	FAIL				SNV									160	Strelka_snv	0	0	0	FAIL	1
17q_D0	0	0	0	chr11:65998756A>G	EIF1AD				4	76	0.05	PASS	INT,SOM	PASS	YES	intron_variant	MODIFIER			FAIL	FAIL	5/5	ENST00000533544.6:c.354-13T>C		SNV									160	Strelka_snv	0	0	0	FAIL	1
17q_D0	0	0	0	chr11:66367593G>T	SLC29A2				4	93	0.0412371	PASS	INT,SOM	PASS	YES	intron_variant	MODIFIER			FAIL	FAIL	7/12	ENST00000546034.1:c.649-45C>A		SNV									154	Strelka_snv	0	0	0	FAIL	1
17q_D0	0	0	0	chr11:66367593G>T	AP001107.9				4	93	0.0412371	PASS	PASS,SOM	PASS	YES	downstream_gene_variant	MODIFIER			FAIL	FAIL				SNV									154	Strelka_snv	0	0	0	FAIL	1
17q_D0	0	0	0	chr11:72354277G>A	AP002892.2				5	48	0.0943396	PASS	PASS,SOM	PASS	YES	downstream_gene_variant	MODIFIER			FAIL	FAIL				SNV					rs990491672				94	Strelka_snv	0	0	0	PASS	1
17q_D0	0	0	0	chr11:72354277G>A	AP002892.1				5	48	0.0943396	PASS	PASS,SOM	PASS	YES	upstream_gene_variant	MODIFIER			FAIL	FAIL				SNV					rs990491672				94	Strelka_snv	0	0	0	PASS	1
17q_D0	0	0	0	chr11:72354277G>A	CLPB				5	48	0.0943396	PASS	INT,SOM	PASS	YES	intron_variant	MODIFIER			FAIL	FAIL	6/16	ENST00000294053.9:c.865+4603C>T		SNV					rs990491672				94	Strelka_snv	0	0	0	PASS	1
17q_D0	0	0	0	chr11:134249871T>G	ACAD8				4	132	0.0294118	PASS	PASS,SOM	PASS	YES	upstream_gene_variant	MODIFIER			FAIL	FAIL				SNV									254	Strelka_snv	0	0	0	FAIL	1
17q_D0	0	0	0	chr11:134249871T>G	VPS26B				4	132	0.0294118	PASS	PASS,SOM	PASS	YES	downstream_gene_variant	MODIFIER			FAIL	FAIL				SNV									254	Strelka_snv	0	0	0	FAIL	1
17q_D0	0	0	0	chr12:31004438G>A					4	106	0.0363636	PASS	PASS,SOM	PASS		regulatory_region_variant	MODIFIER			FAIL	FAIL				SNV									205	Strelka_snv	0	0	0	FAIL	1
17q_D0	0	0	0	chr12:31004438G>A	AC008013.2				4	106	0.0363636	PASS	PASS,SOM	PASS	YES	intron_variant&non_coding_transcript_variant	MODIFIER			FAIL	FAIL	1/5	ENST00000613860.4:n.124+1359C>T		SNV									205	Strelka_snv	0	0	0	FAIL	1
17q_D0	0	0	0	chr12:42238290C>G					11	5	0.6875	PASS	PASS	PASS		regulatory_region_variant	MODIFIER			FAIL	FAIL				SNV					rs1419232462				47	Strelka_snv	0	0	0	PASS	1
17q_D0	0	0	0	chr12:42238290C>G					11	5	0.6875	PASS	PASS	PASS		TF_binding_site_variant	MODIFIER			FAIL	FAIL				SNV					rs1419232462				47	Strelka_snv	0	0	0	PASS	1
17q_D0	0	0	0	chr12:42238290C>G	PPHLN1				11	5	0.6875	PASS	PASS	PASS		upstream_gene_variant	MODIFIER			FAIL	FAIL				SNV					rs1419232462				47	Strelka_snv	0	0	0	PASS	1
17q_D0	0	0	0	chr12:42238290C>G	YAF2				11	5	0.6875	PASS	PASS	PASS	YES	upstream_gene_variant	MODIFIER			FAIL	FAIL				SNV					rs1419232462				47	Strelka_snv	0	0	0	PASS	1
17q_D0	0	0	0	chr12:49042876G>A	KMT2D	26/54	ENSP00000301067.7:p.Leu1883%3D		5	148	0.0326797	PASS	PASS,SOM	PASS	YES	splice_region_variant&synonymous_variant	LOW			FAIL	FAIL		ENST00000301067.11:c.5647C>T	Ctg/Ttg	SNV									275	Strelka_snv	0	0	0	FAIL	1
17q_D0	0	0	0	chr12:51471431T>C	SLC4A8	14/25	ENSP00000405812.2:p.Ile601%3D		4	116	0.0333333	PASS	SYN,SOM	PASS	YES	synonymous_variant	LOW			FAIL	FAIL		ENST00000453097.7:c.1803T>C	atT/atC	SNV									257	Strelka_snv	0	0	0	FAIL	1
17q_D0	0	0	0	chr12:63780058G>A					3	56	0.0508475	PASS	PASS,SOM	PASS		regulatory_region_variant	MODIFIER			FAIL	FAIL				SNV									105	Strelka_snv	0	0	0	PASS	1
17q_D0	0	0	0	chr12:63780058G>A	AC084357.2				3	56	0.0508475	PASS	PASS,SOM	PASS	YES	intron_variant&non_coding_transcript_variant	MODIFIER			FAIL	FAIL	1/1	ENST00000509615.2:n.238+15423C>T		SNV									105	Strelka_snv	0	0	0	PASS	1
17q_D0	0	0	0	chr12:111883775T>C	RPS2P41				6	69	0.08	PASS	PASS,SOM	PASS	YES	upstream_gene_variant	MODIFIER			FAIL	FAIL				SNV									145	Strelka_snv	0	0	0	PASS	1
17q_D0	0	0	0	chr12:111883775T>C	MAPKAPK5				6	69	0.08	PASS	PASS,SOM	PASS	YES	splice_region_variant&intron_variant	LOW			FAIL	FAIL	9/13	ENST00000551404.6:c.848+7T>C		SNV									145	Strelka_snv	0	0	0	PASS	1
17q_D0	0	0	0	chr12:112907287A>G					4	24	0.142857	PASS	PASS	PASS		regulatory_region_variant	MODIFIER			FAIL	FAIL				SNV									58	Strelka_snv	0	0	0	PASS	1
17q_D0	0	0	0	chr12:112907287A>G	AC004551.1				4	24	0.142857	PASS	PASS	PASS	YES	downstream_gene_variant	MODIFIER			FAIL	FAIL				SNV									58	Strelka_snv	0	0	0	PASS	1
17q_D0	0	0	0	chr12:112907287A>G	OAS1				4	24	0.142857	PASS	INT	PASS	YES	intron_variant	MODIFIER			FAIL	FAIL	1/5	ENST00000445409.6:c.180+68A>G		SNV									58	Strelka_snv	0	0	0	PASS	1
17q_D0	0	0	0	chr13:20989276C>T	LATS2	4/8	ENSP00000372035.4:p.Thr168%3D		5	175	0.0277778	PASS	MAX_AF,SYN,SOM	PASS	YES	synonymous_variant	LOW			FAIL	FAIL		ENST00000382592.5:c.504G>A	acG/acA	SNV		1.593e-05	0.000227		rs138289786				342	Strelka_snv	0	0	0	FAIL	1
17q_D0	0	0	0	chr13:41260940T>A	MTRF1				5	91	0.0520833	PASS	gnomAD_AF,MAX_AF,INT,SOM	FAIL	YES	intron_variant	MODIFIER			FAIL	FAIL	1/9	ENST00000379480.9:c.-8-25A>T		SNV		0.0002741	0.001104		rs770308737				168	Strelka_snv	0	0	0	PASS	1
17q_D0	0	0	0	chr13:113325531A>G	LAMP1				2	63	0.0307692	PASS	PASS,SOM	PASS	YES	downstream_gene_variant	MODIFIER			FAIL	FAIL				SNV		0	0		rs781392742				119	Strelka_snv	0	0	0	FAIL	1
17q_D0	0	0	0	chr13:113325531A>G	GRTP1	7/7			2	63	0.0307692	PASS	PASS,SOM	PASS	YES	3_prime_UTR_variant	MODIFIER			FAIL	FAIL		ENST00000375430.8:c.*16T>C		SNV		0	0		rs781392742				119	Strelka_snv	0	0	0	FAIL	1
17q_D0	0	0	0	chr13:113800969G>A	TMEM255B				9	38	0.191489	PASS	INT,SOM	PASS	YES	intron_variant	MODIFIER			FAIL	FAIL	6/8	ENST00000375353.5:c.509+57G>A		SNV					rs41284483				81	Strelka_snv	0	0	0	PASS	1
17q_D0	0	0	0	chr14:35404625C>T					4	96	0.04	PASS	PASS,SOM	PASS		regulatory_region_variant	MODIFIER			FAIL	FAIL				SNV									191	Strelka_snv	0	0	0	FAIL	1
17q_D0	0	0	0	chr14:64173974G>A	SYNE2				5	114	0.0420168	PASS	INT,SOM	PASS	YES	intron_variant	MODIFIER			FAIL	FAIL	94/115	ENST00000358025.7:c.17236-970G>A		SNV					rs1023015135				217	Strelka_snv	0	0	0	FAIL	1
17q_D0	0	0	0	chr14:64173974G>A	ESR2				5	114	0.0420168	PASS	INT,SOM	PASS		intron_variant	MODIFIER			FAIL	FAIL	8/8	ENST00000556275.5:c.1406+60996C>T		SNV					rs1023015135				217	Strelka_snv	0	0	0	FAIL	1
17q_D0	0	0	0	chr14:92071043T>G	ATXN3	10/11	ENSP00000496695.1:p.Lys295Gln		37	98	0.274074	PASS	gnomAD_AF,MAX_AF	FAIL	YES	missense_variant	MODERATE	tolerated(1)	benign(0)	PASS	FAIL		ENST00000644486.2:c.883A>C	Aag/Cag	SNV		0.2316	0.3482	likely_benign	rs12896588&COSV61494364	0&1	1&1		254	Strelka_snv	0	0	0	PASS	1
17q_D0	0	0	0	chr14:92071044T>C	ATXN3	10/11	ENSP00000496695.1:p.Gln294%3D		35	95	0.269231	PASS	gnomAD_AF,MAX_AF,SYN	FAIL	YES	synonymous_variant	LOW			FAIL	FAIL		ENST00000644486.2:c.882A>G	caA/caG	SNV		0.2214	0.3246	likely_benign	rs12896589&COSV61494380	0&1	1&1		249	Strelka_snv	0	0	0	PASS	1
17q_D0	0	0	0	chr14:99659357C>A					2	4	0.333333	PASS	PASS	PASS		regulatory_region_variant	MODIFIER			FAIL	FAIL				SNV									16	Strelka_snv	0	0	0	PASS	1
17q_D0	0	0	0	chr14:99659357C>A					2	4	0.333333	PASS	PASS	PASS		TF_binding_site_variant	MODIFIER			FAIL	FAIL				SNV									16	Strelka_snv	0	0	0	PASS	1
17q_D0	0	0	0	chr14:99659357C>A					2	4	0.333333	PASS	PASS	PASS		TF_binding_site_variant	MODIFIER			FAIL	FAIL				SNV									16	Strelka_snv	0	0	0	PASS	1
17q_D0	0	0	0	chr14:99659357C>A					2	4	0.333333	PASS	PASS	PASS		TF_binding_site_variant	MODIFIER			FAIL	FAIL				SNV									16	Strelka_snv	0	0	0	PASS	1
17q_D0	0	0	0	chr14:99659357C>A	HHIPL1				2	4	0.333333	PASS	INT	PASS	YES	intron_variant	MODIFIER			FAIL	FAIL	3/8	ENST00000330710.9:c.1047-71C>A		SNV									16	Strelka_snv	0	0	0	PASS	1
17q_D0	0	0	0	chr15:40368206C>A					2	83	0.0235294	PASS	PASS,SOM	PASS		regulatory_region_variant	MODIFIER			FAIL	FAIL				SNV									174	Strelka_snv	0	0	0	FAIL	1
17q_D0	0	0	0	chr15:40368206C>A					2	83	0.0235294	PASS	PASS,SOM	PASS		regulatory_region_variant	MODIFIER			FAIL	FAIL				SNV									174	Strelka_snv	0	0	0	FAIL	1
17q_D0	0	0	0	chr15:40368206C>A					2	83	0.0235294	PASS	PASS,SOM	PASS		TF_binding_site_variant	MODIFIER			FAIL	FAIL				SNV									174	Strelka_snv	0	0	0	FAIL	1
17q_D0	0	0	0	chr15:40368206C>A					2	83	0.0235294	PASS	PASS,SOM	PASS		TF_binding_site_variant	MODIFIER			FAIL	FAIL				SNV									174	Strelka_snv	0	0	0	FAIL	1
17q_D0	0	0	0	chr15:40368206C>A					2	83	0.0235294	PASS	PASS,SOM	PASS		TF_binding_site_variant	MODIFIER			FAIL	FAIL				SNV									174	Strelka_snv	0	0	0	FAIL	1
17q_D0	0	0	0	chr15:40368206C>A	DISP2	8/8	ENSP00000267889.3:p.Gly698%3D		2	83	0.0235294	PASS	SYN,SOM	PASS	YES	synonymous_variant	LOW			FAIL	FAIL		ENST00000267889.5:c.2094C>A	ggC/ggA	SNV									174	Strelka_snv	0	0	0	FAIL	1
17q_D0	0	0	0	chr15:40368206C>A	AC013356.4				2	83	0.0235294	PASS	PASS,SOM	PASS	YES	downstream_gene_variant	MODIFIER			FAIL	FAIL				SNV									174	Strelka_snv	0	0	0	FAIL	1
17q_D0	0	0	0	chr15:40844689C>A					2	101	0.0194175	PASS	PASS,SOM	PASS		regulatory_region_variant	MODIFIER			FAIL	FAIL				SNV					COSV59801556	1	1		189	Strelka_snv	0	0	0	FAIL	1
17q_D0	0	0	0	chr15:40844689C>A	SPINT1-AS1				2	101	0.0194175	PASS	PASS,SOM	PASS	YES	upstream_gene_variant	MODIFIER			FAIL	FAIL				SNV					COSV59801556	1	1		189	Strelka_snv	0	0	0	FAIL	1
17q_D0	0	0	0	chr15:40844689C>A	SPINT1	2/11	ENSP00000342098.4:p.Pro45%3D		2	101	0.0194175	PASS	SYN,COSV,SOM	PASS	YES	synonymous_variant	LOW			FAIL	FAIL		ENST00000344051.8:c.135C>A	ccC/ccA	SNV					COSV59801556	1	1		189	Strelka_snv	0	0	0	FAIL	1
17q_D0	0	0	0	chr15:48789283T>C	CEP152				6	166	0.0348837	PASS	INT,SOM	PASS	YES	intron_variant	MODIFIER			FAIL	FAIL	8/26	ENST00000380950.7:c.973-282A>G		SNV									317	Strelka_snv	0	0	0	FAIL	1
17q_D0	0	0	0	chr15:51689404T>G	SCG3				4	49	0.0754717	PASS	INT,SOM	PASS	YES	intron_variant	MODIFIER			FAIL	FAIL	6/11	ENST00000220478.8:c.690+36T>G		SNV									82	Strelka_snv	0	0	0	PASS	1
17q_D0	0	0	0	chr15:51689404T>G	AC020892.1				4	49	0.0754717	PASS	PASS,SOM	PASS	YES	downstream_gene_variant	MODIFIER			FAIL	FAIL				SNV									82	Strelka_snv	0	0	0	PASS	1
17q_D0	0	0	0	chr15:52804681G>A					4	44	0.0833333	PASS	PASS,SOM	PASS		regulatory_region_variant	MODIFIER			FAIL	FAIL				SNV									79	Strelka_snv	0	0	0	PASS	1
17q_D0	0	0	0	chr15:52804681G>A	AC016044.1	1/3			4	44	0.0833333	PASS	PASS,SOM	PASS	YES	non_coding_transcript_exon_variant	MODIFIER			FAIL	FAIL		ENST00000660503.1:n.571C>T		SNV									79	Strelka_snv	0	0	0	PASS	1
17q_D0	0	0	0	chr15:74905249A>G					4	77	0.0493827	PASS	PASS,SOM	PASS		regulatory_region_variant	MODIFIER			FAIL	FAIL				SNV									146	Strelka_snv	0	0	0	FAIL	1
17q_D0	0	0	0	chr15:74905249A>G	FAM219B				4	77	0.0493827	PASS	INT,SOM	PASS	YES	intron_variant	MODIFIER			FAIL	FAIL	2/4	ENST00000357635.10:c.303-18T>C		SNV									146	Strelka_snv	0	0	0	FAIL	1
17q_D0	0	0	0	chr15:74905249A>G	MPI				4	77	0.0493827	PASS	PASS,SOM	PASS	YES	downstream_gene_variant	MODIFIER			FAIL	FAIL				SNV									146	Strelka_snv	0	0	0	FAIL	1
17q_D0	0	0	0	chr15:75729941T>C					2	4	0.333333	PASS	PASS	PASS		regulatory_region_variant	MODIFIER			FAIL	FAIL				SNV									17	Strelka_snv	0	0	0	PASS	1
17q_D0	0	0	0	chr15:75729941T>C	ODF3L1				2	4	0.333333	PASS	PASS	PASS	YES	downstream_gene_variant	MODIFIER			FAIL	FAIL				SNV									17	Strelka_snv	0	0	0	PASS	1
17q_D0	0	0	0	chr15:75729941T>C	DNM1P35	3/3			2	4	0.333333	PASS	PASS	PASS	YES	non_coding_transcript_exon_variant	MODIFIER			FAIL	FAIL		ENST00000501931.1:n.917A>G		SNV									17	Strelka_snv	0	0	0	PASS	1
17q_D0	0	0	0	chr15:78207928A>C					5	23	0.178571	PASS	PASS	PASS		regulatory_region_variant	MODIFIER			FAIL	FAIL				SNV					rs1254836588				56	Strelka_snv	0	0	0	PASS	1
17q_D0	0	0	0	chr15:78207928A>C	ACSBG1				5	23	0.178571	PASS	INT	PASS	YES	intron_variant	MODIFIER			FAIL	FAIL	2/13	ENST00000258873.9:c.232+74T>G		SNV					rs1254836588				56	Strelka_snv	0	0	0	PASS	1
17q_D0	0	0	0	chr16:626131C>T	RAB40C				4	72	0.0526316	PASS	INT,COSV,SOM	PASS	YES	intron_variant	MODIFIER			FAIL	FAIL	5/5	ENST00000248139.8:c.565+10C>T		SNV		2.019e-05	6.54e-05		rs1484648380&COSV50193708	0&1	0&1		149	Strelka_snv	0	0	0	PASS	1
17q_D0	0	0	0	chr16:626131C>T	WFIKKN1				4	72	0.0526316	PASS	PASS,SOM	PASS	YES	upstream_gene_variant	MODIFIER			FAIL	FAIL				SNV		2.019e-05	6.54e-05		rs1484648380&COSV50193708	0&1	0&1		149	Strelka_snv	0	0	0	PASS	1
17q_D0	0	0	0	chr16:2086713C>T	AC009065.3				6	118	0.0483871	PASS	MAX_AF,SOM	PASS	YES	upstream_gene_variant	MODIFIER			FAIL	FAIL				SNV		8.896e-05	0.0001606	likely_benign	rs45517376		1	17304050	235	Strelka_snv	0	0	0	FAIL	1
17q_D0	0	0	0	chr16:2086713C>T	PKD1				6	118	0.0483871	PASS	MAX_AF,SOM	PASS	YES	downstream_gene_variant	MODIFIER			FAIL	FAIL				SNV		8.896e-05	0.0001606	likely_benign	rs45517376		1	17304050	235	Strelka_snv	0	0	0	FAIL	1
17q_D0	0	0	0	chr16:2086713C>T	TSC2				6	118	0.0483871	PASS	MAX_AF,INT,SOM	PASS	YES	intron_variant	MODIFIER			FAIL	FAIL	37/41	ENST00000219476.9:c.4850-19C>T		SNV		8.896e-05	0.0001606	likely_benign	rs45517376		1	17304050	235	Strelka_snv	0	0	0	FAIL	1
17q_D0	0	0	0	chr16:2086713C>T	MIR1225				6	118	0.0483871	PASS	MAX_AF,SOM	PASS	YES	downstream_gene_variant	MODIFIER			FAIL	FAIL				SNV		8.896e-05	0.0001606	likely_benign	rs45517376		1	17304050	235	Strelka_snv	0	0	0	FAIL	1
17q_D0	0	0	0	chr16:30919627A>T	FBXL19				2	2	0.5	PASS	PASS	PASS	YES	upstream_gene_variant	MODIFIER			FAIL	FAIL				SNV					rs970421460				13	Strelka_snv	0	0	0	PASS	1
17q_D0	0	0	0	chr16:30919627A>T	FBXL19-AS1	1/1			2	2	0.5	PASS	PASS	PASS	YES	non_coding_transcript_exon_variant	MODIFIER			FAIL	FAIL		ENST00000563777.1:n.3643T>A		SNV					rs970421460				13	Strelka_snv	0	0	0	PASS	1
17q_D0	0	0	0	chr16:67163493C>G					2	85	0.0229885	PASS	PASS,SOM	PASS		regulatory_region_variant	MODIFIER			FAIL	FAIL				SNV									163	Strelka_snv	0	0	0	FAIL	1
17q_D0	0	0	0	chr16:67163493C>G	TRADD				2	85	0.0229885	PASS	PASS,SOM	PASS	YES	upstream_gene_variant	MODIFIER			FAIL	FAIL				SNV									163	Strelka_snv	0	0	0	FAIL	1
17q_D0	0	0	0	chr16:67163493C>G	HSF4				2	85	0.0229885	PASS	PASS,SOM	PASS	YES	upstream_gene_variant	MODIFIER			FAIL	FAIL				SNV									163	Strelka_snv	0	0	0	FAIL	1
17q_D0	0	0	0	chr16:68236094G>A					2	4	0.333333	PASS	gnomAD_AF,MAX_AF	FAIL		regulatory_region_variant	MODIFIER			FAIL	FAIL				SNV		0.0003299	0.001856		rs1369544344				15	Strelka_snv	0	0	0	PASS	1
17q_D0	0	0	0	chr16:68236094G>A	AC020978.4				2	4	0.333333	PASS	gnomAD_AF,MAX_AF	FAIL	YES	downstream_gene_variant	MODIFIER			FAIL	FAIL				SNV		0.0003299	0.001856		rs1369544344				15	Strelka_snv	0	0	0	PASS	1
17q_D0	0	0	0	chr16:68236094G>A	MIR6773				2	4	0.333333	PASS	gnomAD_AF,MAX_AF	FAIL	YES	upstream_gene_variant	MODIFIER			FAIL	FAIL				SNV		0.0003299	0.001856		rs1369544344				15	Strelka_snv	0	0	0	PASS	1
17q_D0	0	0	0	chr16:68236094G>A	ESRP2	1/15			2	4	0.333333	PASS	gnomAD_AF,MAX_AF	FAIL	YES	5_prime_UTR_variant	MODIFIER			FAIL	FAIL		ENST00000473183.7:c.-49C>T		SNV		0.0003299	0.001856		rs1369544344				15	Strelka_snv	0	0	0	PASS	1
17q_D0	0	0	0	chr16:75265810C>T					2	2	0.5	PASS	PASS	PASS		regulatory_region_variant	MODIFIER			FAIL	FAIL				SNV									14	Strelka_snv	0	0	0	PASS	1
17q_D0	0	0	0	chr16:75265810C>T					2	2	0.5	PASS	PASS	PASS		TF_binding_site_variant	MODIFIER			FAIL	FAIL				SNV									14	Strelka_snv	0	0	0	PASS	1
17q_D0	0	0	0	chr16:75265810C>T	BCAR1				2	2	0.5	PASS	INT	PASS	YES	intron_variant	MODIFIER			FAIL	FAIL	1/7	ENST00000418647.7:c.-102+15G>A		SNV									14	Strelka_snv	0	0	0	PASS	1
17q_D0	0	0	0	chr17:1521632T>C					4	189	0.0207254	PASS	PASS,SOM	PASS		regulatory_region_variant	MODIFIER			FAIL	FAIL				SNV									345	Strelka_snv	0	0	0	FAIL	1
17q_D0	0	0	0	chr17:1521632T>C					4	189	0.0207254	PASS	PASS,SOM	PASS		regulatory_region_variant	MODIFIER			FAIL	FAIL				SNV									345	Strelka_snv	0	0	0	FAIL	1
17q_D0	0	0	0	chr17:1521632T>C	PITPNA-AS1				4	189	0.0207254	PASS	PASS,SOM	PASS	YES	downstream_gene_variant	MODIFIER			FAIL	FAIL				SNV									345	Strelka_snv	0	0	0	FAIL	1
17q_D0	0	0	0	chr17:1521632T>C	INPP5K				4	189	0.0207254	PASS	PASS,SOM	PASS		upstream_gene_variant	MODIFIER			FAIL	FAIL				SNV									345	Strelka_snv	0	0	0	FAIL	1
17q_D0	0	0	0	chr17:16044999G>T	TTC19	3/3			3	17	0.15	PASS	PASS	PASS		3_prime_UTR_variant	MODIFIER			FAIL	FAIL		ENST00000470649.1:c.*444G>T		SNV					COSV51972368	1	1		39	Strelka_snv	0	0	0	PASS	1
17q_D0	0	0	0	chr17:16044999G>T	RPLP1P11				3	17	0.15	PASS	PASS	PASS	YES	downstream_gene_variant	MODIFIER			FAIL	FAIL				SNV					COSV51972368	1	1		39	Strelka_snv	0	0	0	PASS	1
17q_D0	0	0	0	chr17:16044999G>T	AC002553.1				3	17	0.15	PASS	PASS	PASS	YES	downstream_gene_variant	MODIFIER			FAIL	FAIL				SNV					COSV51972368	1	1		39	Strelka_snv	0	0	0	PASS	1
17q_D0	0	0	0	chr17:16044999G>T	NCOR1				3	17	0.15	PASS	INT,COSV	PASS	YES	intron_variant	MODIFIER			FAIL	FAIL	42/45	ENST00000268712.8:c.6679+1952C>A		SNV					COSV51972368	1	1		39	Strelka_snv	0	0	0	PASS	1
17q_D0	0	0	0	chr17:28678105G>A	SUPT6H	9/37	ENSP00000319104.6:p.Gln343%3D		4	108	0.0357143	PASS	SYN,SOM	PASS	YES	synonymous_variant	LOW			FAIL	FAIL		ENST00000314616.11:c.1029G>A	caG/caA	SNV		8.014e-06	6.171e-05		rs1330382848				209	Strelka_snv	0	0	0	FAIL	1
17q_D0	0	0	0	chr17:40480235G>C	TNS4				4	80	0.047619	PASS	INT,SOM	PASS	YES	intron_variant	MODIFIER			FAIL	FAIL	9/12	ENST00000254051.11:c.1742-393C>G		SNV									142	Strelka_snv	0	0	0	FAIL	1
17q_D0	0	0	0	chr17:40480235G>C	AC018629.1				4	80	0.047619	PASS	PASS,SOM	PASS	YES	upstream_gene_variant	MODIFIER			FAIL	FAIL				SNV									142	Strelka_snv	0	0	0	FAIL	1
17q_D0	0	0	0	chr17:42586785T>C					4	130	0.0298507	PASS	PASS,SOM	PASS		regulatory_region_variant	MODIFIER			FAIL	FAIL				SNV									215	Strelka_snv	0	0	0	FAIL	1
17q_D0	0	0	0	chr17:44004653T>G					4	105	0.0366972	PASS	PASS,SOM	PASS		regulatory_region_variant	MODIFIER			FAIL	FAIL				SNV									181	Strelka_snv	0	0	0	FAIL	1
17q_D0	0	0	0	chr17:44004653T>G	PYY				4	105	0.0366972	PASS	PASS,SOM	PASS	YES	upstream_gene_variant	MODIFIER			FAIL	FAIL				SNV									181	Strelka_snv	0	0	0	FAIL	1
17q_D0	0	0	0	chr17:44004653T>G	NAGS	1/7			4	105	0.0366972	PASS	PASS,SOM	PASS	YES	5_prime_UTR_variant	MODIFIER			FAIL	FAIL		ENST00000293404.8:c.-11T>G		SNV									181	Strelka_snv	0	0	0	FAIL	1
17q_D0	0	0	0	chr17:47621859G>C					6	242	0.0241935	PASS	PASS,SOM	PASS		regulatory_region_variant	MODIFIER			FAIL	FAIL				SNV					COSV59105338	1	1		370	Strelka_snv	0	0	0	FAIL	1
17q_D0	0	0	0	chr17:47621859G>C	AC025682.2				6	242	0.0241935	PASS	PASS,SOM	PASS	YES	downstream_gene_variant	MODIFIER			FAIL	FAIL				SNV					COSV59105338	1	1		370	Strelka_snv	0	0	0	FAIL	1
17q_D0	0	0	0	chr17:50477371C>T	RSAD1				2	4	0.333333	PASS	PASS	PASS	YES	upstream_gene_variant	MODIFIER			FAIL	FAIL				SNV									15	Strelka_snv	0	0	0	PASS	1
17q_D0	0	0	0	chr17:50477371C>T	ACSF2				2	4	0.333333	PASS	PASS	PASS	YES	downstream_gene_variant	MODIFIER			FAIL	FAIL				SNV									15	Strelka_snv	0	0	0	PASS	1
17q_D0	0	0	0	chr17:50477371C>T	AC021491.4	1/1			2	4	0.333333	PASS	PASS	PASS	YES	non_coding_transcript_exon_variant	MODIFIER			FAIL	FAIL		ENST00000620769.1:n.1553C>T		SNV									15	Strelka_snv	0	0	0	PASS	1
17q_D0	0	0	0	chr17:63691161C>T	LIMD2				3	238	0.0124481	PASS	MAX_AF,SOM	PASS	YES	downstream_gene_variant	MODIFIER			FAIL	FAIL				SNV		4.375e-05	0.000196		rs768423193&COSV51991124	0&1	0&1		357	Strelka_snv	0	0	0	FAIL	1
17q_D0	0	0	0	chr17:63691161C>T	MAP3K3	14/17	ENSP00000354927.3:p.Ile455%3D		3	238	0.0124481	PASS	MAX_AF,SYN,SOM	PASS	YES	synonymous_variant	LOW			FAIL	FAIL		ENST00000361357.7:c.1365C>T	atC/atT	SNV		4.375e-05	0.000196		rs768423193&COSV51991124	0&1	0&1		357	Strelka_snv	0	0	0	FAIL	1
17q_D0	0	0	0	chr17:63691161C>T	STRADA				3	238	0.0124481	PASS	MAX_AF,SOM	PASS		intron_variant&NMD_transcript_variant	MODIFIER			FAIL	FAIL	11/13	ENST00000640870.1:c.*185-564G>A		SNV		4.375e-05	0.000196		rs768423193&COSV51991124	0&1	0&1		357	Strelka_snv	0	0	0	FAIL	1
17q_D0	0	0	0	chr17:74736664T>C					4	159	0.0245399	PASS	PASS,SOM	PASS		regulatory_region_variant	MODIFIER			FAIL	FAIL				SNV									258	Strelka_snv	0	0	0	FAIL	1
17q_D0	0	0	0	chr17:74736664T>C					4	159	0.0245399	PASS	PASS,SOM	PASS		regulatory_region_variant	MODIFIER			FAIL	FAIL				SNV									258	Strelka_snv	0	0	0	FAIL	1
17q_D0	0	0	0	chr17:74736664T>C					4	159	0.0245399	PASS	PASS,SOM	PASS		TF_binding_site_variant	MODIFIER			FAIL	FAIL				SNV									258	Strelka_snv	0	0	0	FAIL	1
17q_D0	0	0	0	chr17:74736664T>C	RAB37				4	159	0.0245399	PASS	PASS,SOM	PASS	YES	upstream_gene_variant	MODIFIER			FAIL	FAIL				SNV									258	Strelka_snv	0	0	0	FAIL	1
17q_D0	0	0	0	chr17:78823085C>G					15	121	0.110294	PASS	PASS,SOM	PASS		regulatory_region_variant	MODIFIER			FAIL	FAIL				SNV									210	Strelka_snv	0	0	0	PASS	1
17q_D0	0	0	0	chr17:78823085C>G	AC022966.1				15	121	0.110294	PASS	INT,SOM	PASS	YES	intron_variant	MODIFIER			FAIL	FAIL	6/20	ENST00000542802.7:c.690-1081G>C		SNV									210	Strelka_snv	0	0	0	PASS	1
17q_D0	0	0	0	chr17:81198851G>A	CEP131				3	206	0.0143541	PASS	INT,SOM	PASS	YES	intron_variant	MODIFIER			FAIL	FAIL	11/25	ENST00000269392.8:c.1287+26C>T		SNV									336	Strelka_snv	0	0	0	FAIL	1
17q_D0	0	0	0	chr17:81198851G>A	AC027601.3				3	206	0.0143541	PASS	PASS,SOM	PASS	YES	intron_variant&non_coding_transcript_variant	MODIFIER			FAIL	FAIL	1/1	ENST00000571085.1:n.64-696G>A		SNV									336	Strelka_snv	0	0	0	FAIL	1
17q_D0	0	0	0	chr17:81887974G>A	ANAPC11				6	28	0.176471	PASS	PASS	PASS	YES	upstream_gene_variant	MODIFIER			FAIL	FAIL				SNV					rs879002268&COSV58668157	0&1	0&1		52	Strelka_snv	0	0	0	PASS	1
17q_D0	0	0	0	chr17:81887974G>A	ALYREF	6/6			6	28	0.176471	PASS	PASS	PASS	YES	3_prime_UTR_variant	MODIFIER			FAIL	FAIL		ENST00000505490.3:c.*157C>T		SNV					rs879002268&COSV58668157	0&1	0&1		52	Strelka_snv	0	0	0	PASS	1
17q_D0	0	0	0	chr17:82750810T>C					7	36	0.162791	PASS	PASS,SOM	PASS		regulatory_region_variant	MODIFIER			FAIL	FAIL				SNV					rs1322146113				81	Strelka_snv	0	0	0	PASS	1
17q_D0	0	0	0	chr17:82750810T>C	FN3K	6/6			7	36	0.162791	PASS	PASS,SOM	PASS	YES	3_prime_UTR_variant	MODIFIER			FAIL	FAIL		ENST00000300784.8:c.*55T>C		SNV					rs1322146113				81	Strelka_snv	0	0	0	PASS	1
17q_D0	0	0	0	chr17:82750810T>C	TBCD				7	36	0.162791	PASS	PASS,SOM	PASS	YES	upstream_gene_variant	MODIFIER			FAIL	FAIL				SNV					rs1322146113				81	Strelka_snv	0	0	0	PASS	1
17q_D0	0	0	0	chr18:6955446G>A	AP002409.1	2/2			4	132	0.0294118	PASS	PASS,SOM	PASS	YES	non_coding_transcript_exon_variant	MODIFIER			FAIL	FAIL		ENST00000584722.1:n.322G>A		SNV									218	Strelka_snv	0	0	0	FAIL	1
17q_D0	0	0	0	chr18:22177082C>T					4	101	0.0380952	PASS	PASS,SOM	PASS		regulatory_region_variant	MODIFIER			FAIL	FAIL				SNV		6.425e-06	1.682e-05		rs375015752				190	Strelka_snv	0	0	0	FAIL	1
17q_D0	0	0	0	chr18:22177082C>T	AC091588.1				4	101	0.0380952	PASS	PASS,SOM	PASS	YES	upstream_gene_variant	MODIFIER			FAIL	FAIL				SNV		6.425e-06	1.682e-05		rs375015752				190	Strelka_snv	0	0	0	FAIL	1
17q_D0	0	0	0	chr18:22177082C>T	RNU6-702P				4	101	0.0380952	PASS	PASS,SOM	PASS	YES	downstream_gene_variant	MODIFIER			FAIL	FAIL				SNV		6.425e-06	1.682e-05		rs375015752				190	Strelka_snv	0	0	0	FAIL	1
17q_D0	0	0	0	chr18:22177082C>T	GATA6	3/7	ENSP00000269216.3:p.Asn421%3D		4	101	0.0380952	PASS	SYN,SOM	PASS	YES	synonymous_variant	LOW			FAIL	FAIL		ENST00000269216.9:c.1263C>T	aaC/aaT	SNV		6.425e-06	1.682e-05		rs375015752				190	Strelka_snv	0	0	0	FAIL	1
17q_D0	0	0	0	chr18:49488509A>T					4	98	0.0392157	PASS	PASS,SOM	PASS		regulatory_region_variant	MODIFIER			FAIL	FAIL				SNV									166	Strelka_snv	0	0	0	FAIL	1
17q_D0	0	0	0	chr18:49488509A>T	AC100778.2				4	98	0.0392157	PASS	PASS,SOM	PASS	YES	upstream_gene_variant	MODIFIER			FAIL	FAIL				SNV									166	Strelka_snv	0	0	0	FAIL	1
17q_D0	0	0	0	chr18:49488509A>T	MIR1539				4	98	0.0392157	PASS	PASS,SOM	PASS	YES	downstream_gene_variant	MODIFIER			FAIL	FAIL				SNV									166	Strelka_snv	0	0	0	FAIL	1
17q_D0	0	0	0	chr18:49488509A>T	RPL17	6/6			4	98	0.0392157	PASS	PASS,SOM	PASS	YES	3_prime_UTR_variant	MODIFIER			FAIL	FAIL		ENST00000579408.5:c.*10T>A		SNV									166	Strelka_snv	0	0	0	FAIL	1
17q_D0	0	0	0	chr18:49488509A>T	C18orf32				4	98	0.0392157	PASS	PASS,SOM	PASS	YES	upstream_gene_variant	MODIFIER			FAIL	FAIL				SNV									166	Strelka_snv	0	0	0	FAIL	1
17q_D0	0	0	0	chr18:49488509A>T	SNORD58C				4	98	0.0392157	PASS	PASS,SOM	PASS	YES	downstream_gene_variant	MODIFIER			FAIL	FAIL				SNV									166	Strelka_snv	0	0	0	FAIL	1
17q_D0	0	0	0	chr18:49488509A>T	AC100778.3				4	98	0.0392157	PASS	PASS,SOM	PASS	YES	intron_variant&non_coding_transcript_variant	MODIFIER			FAIL	FAIL	1/1	ENST00000581232.1:n.479+692A>T		SNV									166	Strelka_snv	0	0	0	FAIL	1
17q_D0	0	0	0	chr18:49488509A>T	RPL17-C18orf32				4	98	0.0392157	PASS	INT,SOM	PASS	YES	intron_variant	MODIFIER			FAIL	FAIL	5/6	ENST00000584895.5:c.507+850T>A		SNV									166	Strelka_snv	0	0	0	FAIL	1
17q_D0	0	0	0	chr18:49488509A>T	SNORD58A				4	98	0.0392157	PASS	PASS,SOM	PASS	YES	downstream_gene_variant	MODIFIER			FAIL	FAIL				SNV									166	Strelka_snv	0	0	0	FAIL	1
17q_D0	0	0	0	chr18:49488509A>T	SNORD58B				4	98	0.0392157	PASS	PASS,SOM	PASS	YES	downstream_gene_variant	MODIFIER			FAIL	FAIL				SNV									166	Strelka_snv	0	0	0	FAIL	1
17q_D0	0	0	0	chr19:920052G>A					2	66	0.0294118	PASS	PASS,SOM	PASS		regulatory_region_variant	MODIFIER			FAIL	FAIL				SNV									114	Strelka_snv	0	0	0	FAIL	1
17q_D0	0	0	0	chr19:920052G>A					2	66	0.0294118	PASS	PASS,SOM	PASS		regulatory_region_variant	MODIFIER			FAIL	FAIL				SNV									114	Strelka_snv	0	0	0	FAIL	1
17q_D0	0	0	0	chr19:920052G>A					2	66	0.0294118	PASS	PASS,SOM	PASS		TF_binding_site_variant	MODIFIER			FAIL	FAIL				SNV									114	Strelka_snv	0	0	0	FAIL	1
17q_D0	0	0	0	chr19:920052G>A					2	66	0.0294118	PASS	PASS,SOM	PASS		TF_binding_site_variant	MODIFIER			FAIL	FAIL				SNV									114	Strelka_snv	0	0	0	FAIL	1
17q_D0	0	0	0	chr19:920052G>A					2	66	0.0294118	PASS	PASS,SOM	PASS		TF_binding_site_variant	MODIFIER			FAIL	FAIL				SNV									114	Strelka_snv	0	0	0	FAIL	1
17q_D0	0	0	0	chr19:920052G>A					2	66	0.0294118	PASS	PASS,SOM	PASS		TF_binding_site_variant	MODIFIER			FAIL	FAIL				SNV									114	Strelka_snv	0	0	0	FAIL	1
17q_D0	0	0	0	chr19:920052G>A					2	66	0.0294118	PASS	PASS,SOM	PASS		TF_binding_site_variant	MODIFIER			FAIL	FAIL				SNV									114	Strelka_snv	0	0	0	FAIL	1
17q_D0	0	0	0	chr19:920052G>A					2	66	0.0294118	PASS	PASS,SOM	PASS		TF_binding_site_variant	MODIFIER			FAIL	FAIL				SNV									114	Strelka_snv	0	0	0	FAIL	1
17q_D0	0	0	0	chr19:920052G>A					2	66	0.0294118	PASS	PASS,SOM	PASS		TF_binding_site_variant	MODIFIER			FAIL	FAIL				SNV									114	Strelka_snv	0	0	0	FAIL	1
17q_D0	0	0	0	chr19:920052G>A					2	66	0.0294118	PASS	PASS,SOM	PASS		TF_binding_site_variant	MODIFIER			FAIL	FAIL				SNV									114	Strelka_snv	0	0	0	FAIL	1
17q_D0	0	0	0	chr19:920052G>A					2	66	0.0294118	PASS	PASS,SOM	PASS		TF_binding_site_variant	MODIFIER			FAIL	FAIL				SNV									114	Strelka_snv	0	0	0	FAIL	1
17q_D0	0	0	0	chr19:920052G>A					2	66	0.0294118	PASS	PASS,SOM	PASS		TF_binding_site_variant	MODIFIER			FAIL	FAIL				SNV									114	Strelka_snv	0	0	0	FAIL	1
17q_D0	0	0	0	chr19:920052G>A					2	66	0.0294118	PASS	PASS,SOM	PASS		TF_binding_site_variant	MODIFIER			FAIL	FAIL				SNV									114	Strelka_snv	0	0	0	FAIL	1
17q_D0	0	0	0	chr19:920052G>A					2	66	0.0294118	PASS	PASS,SOM	PASS		TF_binding_site_variant	MODIFIER			FAIL	FAIL				SNV									114	Strelka_snv	0	0	0	FAIL	1
17q_D0	0	0	0	chr19:920052G>A	KISS1R	4/5	ENSP00000234371.3:p.Leu228%3D		2	66	0.0294118	PASS	SYN,SOM	PASS	YES	synonymous_variant	LOW			FAIL	FAIL		ENST00000234371.10:c.684G>A	ctG/ctA	SNV									114	Strelka_snv	0	0	0	FAIL	1
17q_D0	0	0	0	chr19:1307598G>A	RPS15P9	1/1			6	41	0.12766	PASS	PASS	PASS	YES	non_coding_transcript_exon_variant	MODIFIER			FAIL	FAIL		ENST00000494093.2:n.122C>T		SNV					rs371148683				97	Strelka_snv	0	0	0	PASS	1
17q_D0	0	0	0	chr19:1307600C>A					6	42	0.125	PASS	PASS	PASS		regulatory_region_variant	MODIFIER			FAIL	FAIL				SNV					rs374410427				99	Strelka_snv	0	0	0	PASS	1
17q_D0	0	0	0	chr19:1307600C>A	RPS15P9	1/1			6	42	0.125	PASS	PASS	PASS	YES	non_coding_transcript_exon_variant	MODIFIER			FAIL	FAIL		ENST00000494093.2:n.120G>T		SNV					rs374410427				99	Strelka_snv	0	0	0	PASS	1
17q_D0	0	0	0	chr19:1307604G>C					4	46	0.08	PASS	PASS,SOM	PASS		regulatory_region_variant	MODIFIER			FAIL	FAIL				SNV					rs200919784				101	Strelka_snv	0	0	0	PASS	1
17q_D0	0	0	0	chr19:1307604G>C	RPS15P9	1/1			4	46	0.08	PASS	PASS,SOM	PASS	YES	non_coding_transcript_exon_variant	MODIFIER			FAIL	FAIL		ENST00000494093.2:n.116C>G		SNV					rs200919784				101	Strelka_snv	0	0	0	PASS	1
17q_D0	0	0	0	chr19:1450079G>A					2	79	0.0246914	PASS	PASS,SOM	PASS		regulatory_region_variant	MODIFIER			FAIL	FAIL				SNV									142	Strelka_snv	0	0	0	FAIL	1
17q_D0	0	0	0	chr19:1450079G>A	APC2				2	79	0.0246914	PASS	PASS,SOM	PASS	YES	upstream_gene_variant	MODIFIER			FAIL	FAIL				SNV									142	Strelka_snv	0	0	0	FAIL	1
17q_D0	0	0	0	chr19:2247110G>A					10	48	0.172414	PASS	PASS	PASS		regulatory_region_variant	MODIFIER			FAIL	FAIL				SNV					rs10417668&COSV55553336	0&1	0&1		99	Strelka_snv	0	0	0	PASS	1
17q_D0	0	0	0	chr19:2247110G>A	AMH				10	48	0.172414	PASS	PASS	PASS	YES	upstream_gene_variant	MODIFIER			FAIL	FAIL				SNV					rs10417668&COSV55553336	0&1	0&1		99	Strelka_snv	0	0	0	PASS	1
17q_D0	0	0	0	chr19:2247110G>A	MIR4321				10	48	0.172414	PASS	PASS	PASS	YES	upstream_gene_variant	MODIFIER			FAIL	FAIL				SNV					rs10417668&COSV55553336	0&1	0&1		99	Strelka_snv	0	0	0	PASS	1
17q_D0	0	0	0	chr19:2247110G>A	SF3A2				10	48	0.172414	PASS	INT,COSV	PASS	YES	intron_variant	MODIFIER			FAIL	FAIL	7/8	ENST00000221494.10:c.546+88G>A		SNV					rs10417668&COSV55553336	0&1	0&1		99	Strelka_snv	0	0	0	PASS	1
17q_D0	0	0	0	chr19:2247125T>C					11	40	0.215686	PASS	PASS	PASS		regulatory_region_variant	MODIFIER			FAIL	FAIL				SNV					rs56203915				87	Strelka_snv	0	0	0	PASS	1
17q_D0	0	0	0	chr19:2247125T>C	SF3A2				11	40	0.215686	PASS	INT	PASS	YES	intron_variant	MODIFIER			FAIL	FAIL	7/8	ENST00000221494.10:c.546+103T>C		SNV					rs56203915				87	Strelka_snv	0	0	0	PASS	1
17q_D0	0	0	0	chr19:2247125T>C	MIR4321				11	40	0.215686	PASS	PASS	PASS	YES	upstream_gene_variant	MODIFIER			FAIL	FAIL				SNV					rs56203915				87	Strelka_snv	0	0	0	PASS	1
17q_D0	0	0	0	chr19:2247125T>C	AMH				11	40	0.215686	PASS	PASS	PASS	YES	upstream_gene_variant	MODIFIER			FAIL	FAIL				SNV					rs56203915				87	Strelka_snv	0	0	0	PASS	1
17q_D0	0	0	0	chr19:3276058T>G	CELF5				6	10	0.375	PASS	INT	PASS	YES	intron_variant	MODIFIER			FAIL	FAIL	4/12	ENST00000292672.7:c.523+74T>G		SNV					rs976382643				45	Strelka_snv	0	0	0	PASS	1
17q_D0	0	0	0	chr19:7618039C>T					5	182	0.026738	PASS	PASS,SOM	PASS		regulatory_region_variant	MODIFIER			FAIL	FAIL				SNV		8.08e-06	1.784e-05		rs1237277158&COSV50340180	0&1	0&1		320	Strelka_snv	0	0	0	FAIL	1
17q_D0	0	0	0	chr19:7618039C>T	CAMSAP3	19/19	ENSP00000416797.1:p.Gly1271%3D		5	182	0.026738	PASS	SYN,COSV,SOM	PASS	YES	synonymous_variant	LOW			FAIL	FAIL		ENST00000446248.4:c.3813C>T	ggC/ggT	SNV		8.08e-06	1.784e-05		rs1237277158&COSV50340180	0&1	0&1		320	Strelka_snv	0	0	0	FAIL	1
17q_D0	0	0	0	chr19:7618039C>T	XAB2				5	182	0.026738	PASS	PASS,SOM	PASS	YES	downstream_gene_variant	MODIFIER			FAIL	FAIL				SNV		8.08e-06	1.784e-05		rs1237277158&COSV50340180	0&1	0&1		320	Strelka_snv	0	0	0	FAIL	1
17q_D0	0	0	0	chr19:7618039C>T	MIR6792				5	182	0.026738	PASS	PASS,SOM	PASS	YES	downstream_gene_variant	MODIFIER			FAIL	FAIL				SNV		8.08e-06	1.784e-05		rs1237277158&COSV50340180	0&1	0&1		320	Strelka_snv	0	0	0	FAIL	1
17q_D0	0	0	0	chr19:8910367G>T	MUC16				13	126	0.0935252	PASS	INT,SOM	PASS	YES	intron_variant	MODIFIER			FAIL	FAIL	19/83	ENST00000397910.8:c.37269+11C>A		SNV		4.028e-06	2.907e-05		rs112105036				274	Strelka_snv	0	0	0	PASS	1
17q_D0	0	0	0	chr19:14160547T>A					4	75	0.0506329	PASS	PASS,SOM	PASS		regulatory_region_variant	MODIFIER			FAIL	FAIL				SNV									143	Strelka_snv	0	0	0	PASS	1
17q_D0	0	0	0	chr19:14160547T>A	ADGRL1				4	75	0.0506329	PASS	INT,SOM	PASS	YES	intron_variant	MODIFIER			FAIL	FAIL	8/23	ENST00000340736.10:c.1629+46A>T		SNV									143	Strelka_snv	0	0	0	PASS	1
17q_D0	0	0	0	chr19:14160547T>A	AC022098.1				4	75	0.0506329	PASS	PASS,SOM	PASS	YES	intron_variant&non_coding_transcript_variant	MODIFIER			FAIL	FAIL	2/2	ENST00000588387.2:n.406+5068T>A		SNV									143	Strelka_snv	0	0	0	PASS	1
17q_D0	0	0	0	chr19:16361902G>A	AC020917.4				3	154	0.0191083	PASS	PASS,SOM	PASS	YES	upstream_gene_variant	MODIFIER			FAIL	FAIL				SNV									303	Strelka_snv	0	0	0	FAIL	1
17q_D0	0	0	0	chr19:16361902G>A	EPS15L1	23/24	ENSP00000393313.1:p.Ser821%3D		3	154	0.0191083	PASS	SYN,SOM	PASS	YES	synonymous_variant	LOW			FAIL	FAIL		ENST00000455140.7:c.2463C>T	agC/agT	SNV									303	Strelka_snv	0	0	0	FAIL	1
17q_D0	0	0	0	chr19:18865770C>T					5	165	0.0294118	PASS	PASS,SOM	PASS		regulatory_region_variant	MODIFIER			FAIL	FAIL				SNV									320	Strelka_snv	0	0	0	FAIL	1
17q_D0	0	0	0	chr19:18865770C>T	UPF1	22/24	ENSP00000470142.1:p.Leu1088%3D		5	165	0.0294118	PASS	SYN,SOM	PASS	YES	synonymous_variant	LOW			FAIL	FAIL		ENST00000599848.5:c.3262C>T	Ctg/Ttg	SNV									320	Strelka_snv	0	0	0	FAIL	1
17q_D0	0	0	0	chr19:18865770C>T	GDF1				5	165	0.0294118	PASS	PASS,SOM	PASS	YES	downstream_gene_variant	MODIFIER			FAIL	FAIL				SNV									320	Strelka_snv	0	0	0	FAIL	1
17q_D0	0	0	0	chr19:18865770C>T	CERS1				5	165	0.0294118	PASS	PASS,SOM	PASS	YES	downstream_gene_variant	MODIFIER			FAIL	FAIL				SNV									320	Strelka_snv	0	0	0	FAIL	1
17q_D0	0	0	0	chr19:30445170C>T	ZNF536	2/5	ENSP00000347730.1:p.Gly536%3D		4	143	0.0272109	PASS	SYN,SOM	PASS	YES	synonymous_variant	LOW			FAIL	FAIL		ENST00000355537.4:c.1608C>T	ggC/ggT	SNV					rs992367927				240	Strelka_snv	0	0	0	FAIL	1
17q_D0	0	0	0	chr19:33151278T>A					4	161	0.0242424	PASS	PASS,SOM	PASS		regulatory_region_variant	MODIFIER			FAIL	FAIL				SNV									250	Strelka_snv	0	0	0	FAIL	1
17q_D0	0	0	0	chr19:33151278T>A					4	161	0.0242424	PASS	PASS,SOM	PASS		regulatory_region_variant	MODIFIER			FAIL	FAIL				SNV									250	Strelka_snv	0	0	0	FAIL	1
17q_D0	0	0	0	chr19:33151278T>A	WDR88	6/11	ENSP00000348129.2:p.Val259%3D		4	161	0.0242424	PASS	SYN,SOM	PASS	YES	synonymous_variant	LOW			FAIL	FAIL		ENST00000355868.4:c.777T>A	gtT/gtA	SNV									250	Strelka_snv	0	0	0	FAIL	1
17q_D0	0	0	0	chr19:35105305T>C	HPN-AS1				2	5	0.285714	PASS	PASS	PASS	YES	intron_variant&non_coding_transcript_variant	MODIFIER			FAIL	FAIL	1/3	ENST00000653822.1:n.67+924A>G		SNV									18	Strelka_snv	0	0	0	PASS	1
17q_D0	0	0	0	chr19:35105305T>C	AC020907.6				2	5	0.285714	PASS	PASS	PASS	YES	upstream_gene_variant	MODIFIER			FAIL	FAIL				SNV									18	Strelka_snv	0	0	0	PASS	1
17q_D0	0	0	0	chr19:35105305T>C	AC020907.1	2/2			2	5	0.285714	PASS	PASS	PASS	YES	non_coding_transcript_exon_variant	MODIFIER			FAIL	FAIL		ENST00000648691.1:n.998T>C		SNV									18	Strelka_snv	0	0	0	PASS	1
17q_D0	0	0	0	chr19:38605347A>C	AC008649.1				11	30	0.268293	PASS	PASS,SOM	PASS	YES	downstream_gene_variant	MODIFIER			FAIL	FAIL				SNV					rs1362946527&COSV67710149	0&1	0&1		79	Strelka_snv	0	0	0	PASS	1
17q_D0	0	0	0	chr19:38605347A>C	MAP4K1				11	30	0.268293	PASS	INT,COSV,SOM	PASS	YES	intron_variant	MODIFIER			FAIL	FAIL	19/31	ENST00000591517.5:c.1446+62T>G		SNV					rs1362946527&COSV67710149	0&1	0&1		79	Strelka_snv	0	0	0	PASS	1
17q_D0	0	0	0	chr19:40524512C>A	AC020929.1				4	111	0.0347826	PASS	INT,SOM	PASS	YES	intron_variant	MODIFIER			FAIL	FAIL	17/35	ENST00000598249.6:c.3857+873C>A		SNV									214	Strelka_snv	0	0	0	FAIL	1
17q_D0	0	0	0	chr19:44635376G>T					8	99	0.0747664	PASS	PASS	PASS		regulatory_region_variant	MODIFIER			FAIL	FAIL				SNV					rs185071652&COSV68806879	0&1	0&1		207	Strelka_snv	0	0	0	PASS	1
17q_D0	0	0	0	chr19:44635376G>T	IGSF23				8	99	0.0747664	PASS	INT,COSV	PASS	YES	intron_variant	MODIFIER			FAIL	FAIL	3/4	ENST00000402988.6:c.546-25G>T		SNV					rs185071652&COSV68806879	0&1	0&1		207	Strelka_snv	0	0	0	PASS	1
17q_D0	0	0	0	chr19:44635376G>T	AC243964.3				8	99	0.0747664	PASS	PASS	PASS	YES	intron_variant&non_coding_transcript_variant	MODIFIER			FAIL	FAIL	2/2	ENST00000662585.1:n.476-2757C>A		SNV					rs185071652&COSV68806879	0&1	0&1		207	Strelka_snv	0	0	0	PASS	1
17q_D0	0	0	0	chr19:44644141G>A					4	92	0.0416667	PASS	PASS,SOM	PASS		regulatory_region_variant	MODIFIER			FAIL	FAIL				SNV									200	Strelka_snv	0	0	0	FAIL	1
17q_D0	0	0	0	chr19:44644141G>A					4	92	0.0416667	PASS	PASS,SOM	PASS		TF_binding_site_variant	MODIFIER			FAIL	FAIL				SNV									200	Strelka_snv	0	0	0	FAIL	1
17q_D0	0	0	0	chr19:44644141G>A					4	92	0.0416667	PASS	PASS,SOM	PASS		TF_binding_site_variant	MODIFIER			FAIL	FAIL				SNV									200	Strelka_snv	0	0	0	FAIL	1
17q_D0	0	0	0	chr19:44644141G>A	PVR	1/8	ENSP00000402060.2:p.Ala15%3D		4	92	0.0416667	PASS	SYN,SOM	PASS	YES	synonymous_variant	LOW			FAIL	FAIL		ENST00000425690.8:c.45G>A	gcG/gcA	SNV									200	Strelka_snv	0	0	0	FAIL	1
17q_D0	0	0	0	chr19:44644141G>A	AC243964.3				4	92	0.0416667	PASS	PASS,SOM	PASS	YES	intron_variant&non_coding_transcript_variant	MODIFIER			FAIL	FAIL	2/2	ENST00000662585.1:n.476-11522C>T		SNV									200	Strelka_snv	0	0	0	FAIL	1
17q_D0	0	0	0	chr19:46717744A>C					8	16	0.333333	PASS	PASS	PASS		regulatory_region_variant	MODIFIER			FAIL	FAIL				SNV					rs1188779770				42	Strelka_snv	0	0	0	PASS	1
17q_D0	0	0	0	chr19:46717744A>C	PRKD2				8	16	0.333333	PASS	PASS	PASS	YES	upstream_gene_variant	MODIFIER			FAIL	FAIL				SNV					rs1188779770				42	Strelka_snv	0	0	0	PASS	1
17q_D0	0	0	0	chr19:46717744A>C	STRN4				8	16	0.333333	PASS	PASS	PASS	YES	downstream_gene_variant	MODIFIER			FAIL	FAIL				SNV					rs1188779770				42	Strelka_snv	0	0	0	PASS	1
17q_D0	0	0	0	chr19:48729709C>T	RASIP1				2	3	0.4	PASS	INT,COSV	PASS	YES	intron_variant	MODIFIER			FAIL	FAIL	4/11	ENST00000222145.9:c.1180-119G>A		SNV					rs12973151&COSV55806499	0&1	0&1		20	Strelka_snv	0	0	0	PASS	1
17q_D0	0	0	0	chr19:52384789G>T	ZNF880	4/4	ENSP00000406318.2:p.Thr403%3D		24	132	0.153846	PASS	gnomAD_AF,MAX_AF,SYN,SOM	PASS	YES	synonymous_variant	LOW			FAIL	FAIL		ENST00000422689.3:c.1209G>T	acG/acT	SNV		0.0003448	0.0007455		rs75507701&COSV69905892&COSV69906747	0&1&1	0&1&1		309	Strelka_snv	0	0	0	PASS	1
17q_D0	0	0	0	chr19:52384789G>T	ZNF528-AS1				24	132	0.153846	PASS	gnomAD_AF,MAX_AF,SOM	PASS	YES	downstream_gene_variant	MODIFIER			FAIL	FAIL				SNV		0.0003448	0.0007455		rs75507701&COSV69905892&COSV69906747	0&1&1	0&1&1		309	Strelka_snv	0	0	0	PASS	1
17q_D0	0	0	0	chr19:52384796C>A	ZNF880	4/4	ENSP00000406318.2:p.Gln406Lys		27	128	0.174194	PASS	gnomAD_AF,MAX_AF,SOM	FAIL	YES	missense_variant	MODERATE	tolerated(1)	benign(0.01)	PASS	FAIL		ENST00000422689.3:c.1216C>A	Caa/Aaa	SNV		0.0005279	0.001317		rs75346003&COSV69905751	0&1	0&1		297	Strelka_snv	0	0	0	PASS	1
17q_D0	0	0	0	chr19:52384796C>A	ZNF528-AS1				27	128	0.174194	PASS	gnomAD_AF,MAX_AF,SOM	FAIL	YES	downstream_gene_variant	MODIFIER			FAIL	FAIL				SNV		0.0005279	0.001317		rs75346003&COSV69905751	0&1	0&1		297	Strelka_snv	0	0	0	PASS	1
17q_D0	0	0	0	chr19:52384797A>G	ZNF528-AS1				27	128	0.174194	PASS	gnomAD_AF,MAX_AF	PASS	YES	downstream_gene_variant	MODIFIER			FAIL	FAIL				SNV		0.0004829	0.0009891		rs76053634&COSV69905722	0&1	0&1		300	Strelka_snv	0	0	0	PASS	1
17q_D0	0	0	0	chr19:54168793C>T					8	15	0.347826	PASS	PASS	PASS		regulatory_region_variant	MODIFIER			FAIL	FAIL				SNV					rs28674530				47	Strelka_snv	0	0	0	PASS	1
17q_D0	0	0	0	chr19:54168793C>T					8	15	0.347826	PASS	PASS	PASS		regulatory_region_variant	MODIFIER			FAIL	FAIL				SNV					rs28674530				47	Strelka_snv	0	0	0	PASS	1
17q_D0	0	0	0	chr19:54168793C>T					8	15	0.347826	PASS	PASS	PASS		TF_binding_site_variant	MODIFIER			FAIL	FAIL				SNV					rs28674530				47	Strelka_snv	0	0	0	PASS	1
17q_D0	0	0	0	chr19:54168793C>T	MBOAT7				8	15	0.347826	PASS	PASS	PASS	YES	downstream_gene_variant	MODIFIER			FAIL	FAIL				SNV					rs28674530				47	Strelka_snv	0	0	0	PASS	1
17q_D0	0	0	0	chr19:54168793C>T	TMC4				8	15	0.347826	PASS	INT	PASS	YES	intron_variant	MODIFIER			FAIL	FAIL	3/14	ENST00000617472.4:c.461-113G>A		SNV					rs28674530				47	Strelka_snv	0	0	0	PASS	1
17q_D0	0	0	0	chr19:55489961G>C	NAT14				4	128	0.030303	PASS	PASS,SOM	PASS	YES	downstream_gene_variant	MODIFIER			FAIL	FAIL				SNV									223	Strelka_snv	0	0	0	FAIL	1
17q_D0	0	0	0	chr19:55489961G>C	SSC5D	4/14	ENSP00000374274.4:p.Leu147%3D		4	128	0.030303	PASS	SYN,SOM	PASS	YES	synonymous_variant	LOW			FAIL	FAIL		ENST00000389623.11:c.441G>C	ctG/ctC	SNV									223	Strelka_snv	0	0	0	FAIL	1
17q_D0	0	0	0	chr19:56089107G>A	ZNF787				4	61	0.0615385	PASS	MAX_AF,INT,SOM	PASS	YES	intron_variant	MODIFIER			FAIL	FAIL	2/2	ENST00000610935.2:c.80-15C>T		SNV		2.278e-05	0.0003263		rs781534458				123	Strelka_snv	0	0	0	PASS	1
17q_D0	0	0	0	chr19:57326874C>T	ZNF543				4	12	0.25	PASS	INT	PASS	YES	intron_variant	MODIFIER			FAIL	FAIL	3/3	ENST00000321545.5:c.241+146C>T		SNV					rs8110733				33	Strelka_snv	0	0	0	PASS	1
17q_D0	0	0	0	chr20:2236337A>C	AL121899.2				4	27	0.129032	PASS	INT,SOM	PASS	YES	intron_variant	MODIFIER			FAIL	FAIL	1/13	ENST00000651531.1:c.-48-21617A>C		SNV					rs200300384				309	Strelka_snv	0	0	0	PASS	1
17q_D0	0	0	0	chr20:4885895T>C					5	118	0.0406504	PASS	PASS,SOM	PASS		regulatory_region_variant	MODIFIER			FAIL	FAIL				SNV									209	Strelka_snv	0	0	0	FAIL	1
17q_D0	0	0	0	chr20:30720466G>A	ANKRD20A21P				5	15	0.25	PASS	PASS	PASS	YES	intron_variant&non_coding_transcript_variant	MODIFIER			FAIL	FAIL	1/1	ENST00000611282.1:n.281-414C>T		SNV									37	Strelka_snv	0	0	0	PASS	1
17q_D0	0	0	0	chr20:30720467C>T	ANKRD20A21P				5	14	0.263158	PASS	PASS	PASS	YES	intron_variant&non_coding_transcript_variant	MODIFIER			FAIL	FAIL	1/1	ENST00000611282.1:n.281-415G>A		SNV									35	Strelka_snv	0	0	0	PASS	1
17q_D0	0	0	0	chr20:50818132T>A	BCAS4				5	50	0.0909091	PASS	INT,COSV,SOM	PASS	YES	intron_variant	MODIFIER			FAIL	FAIL	1/5	ENST00000358791.9:c.181-79T>A		SNV					COSV52813674	1	1		106	Strelka_snv	0	0	0	PASS	1
17q_D0	0	0	0	chr20:51676321G>T	ATP9A				3	21	0.125	PASS	INT,COSV	PASS	YES	intron_variant	MODIFIER			FAIL	FAIL	9/27	ENST00000338821.6:c.800-113C>A		SNV					rs1199165475&COSV58767740	0&1	0&1		41	Strelka_snv	0	0	0	PASS	1
17q_D0	0	0	0	chr20:62797227C>T					4	108	0.0357143	PASS	PASS,SOM	PASS		regulatory_region_variant	MODIFIER			FAIL	FAIL				SNV									201	Strelka_snv	0	0	0	FAIL	1
17q_D0	0	0	0	chr20:62797227C>T	OGFR-AS1				4	108	0.0357143	PASS	PASS,SOM	PASS	YES	downstream_gene_variant	MODIFIER			FAIL	FAIL				SNV									201	Strelka_snv	0	0	0	FAIL	1
17q_D0	0	0	0	chr21:41819682G>A	PRDM15	25/31	ENSP00000269844.3:p.Cys1086%3D		5	82	0.0574713	PASS	SYN,SOM	PASS	YES	synonymous_variant	LOW			FAIL	FAIL		ENST00000269844.4:c.3258C>T	tgC/tgT	SNV		1.685e-05	5.778e-05		rs762277227				165	Strelka_snv	0	0	0	PASS	1
17q_D0	0	0	0	chr21:45490483C>T					4	17	0.190476	PASS	PASS,SOM	PASS		regulatory_region_variant	MODIFIER			FAIL	FAIL				SNV					rs73907539&COSV60587064	0&1	0&1		50	Strelka_snv	0	0	0	PASS	1
17q_D0	0	0	0	chr21:45490483C>T	SLC19A1				4	17	0.190476	PASS	PASS,SOM	PASS		downstream_gene_variant	MODIFIER			FAIL	FAIL				SNV					rs73907539&COSV60587064	0&1	0&1		50	Strelka_snv	0	0	0	PASS	1
17q_D0	0	0	0	chr21:45490483C>T	COL18A1				4	17	0.190476	PASS	INT,COSV,SOM	PASS	YES	intron_variant	MODIFIER			FAIL	FAIL	19/40	ENST00000359759.8:c.3276+137C>T		SNV					rs73907539&COSV60587064	0&1	0&1		50	Strelka_snv	0	0	0	PASS	1
17q_D0	0	0	0	chr22:11066495A>G					38	196	0.162393	PASS	PASS	PASS		regulatory_region_variant	MODIFIER			FAIL	FAIL				SNV									419	Strelka_snv	0	0	0	PASS	1
17q_D0	0	0	0	chr22:11066495A>G	CU104787.1	1/2			38	196	0.162393	PASS	PASS	PASS	YES	non_coding_transcript_exon_variant	MODIFIER			FAIL	FAIL		ENST00000624155.2:n.78A>G		SNV									419	Strelka_snv	0	0	0	PASS	1
17q_D0	0	0	0	chr22:16827645T>C	HSFY1P1	1/2			2	22	0.0833333	PASS	1kG_AF,MAX_AF	FAIL	YES	non_coding_transcript_exon_variant	MODIFIER			FAIL	FAIL		ENST00000425038.1:n.172T>C		SNV	0.0022		0.0109		rs181373475				45	Strelka_snv	0	0	0	PASS	1
17q_D0	0	0	0	chr22:20109985C>T					4	78	0.0487805	PASS	PASS,SOM	PASS		regulatory_region_variant	MODIFIER			FAIL	FAIL				SNV									133	Strelka_snv	0	0	0	FAIL	1
17q_D0	0	0	0	chr22:20109985C>T	MIR6816				4	78	0.0487805	PASS	PASS,SOM	PASS	YES	downstream_gene_variant	MODIFIER			FAIL	FAIL				SNV									133	Strelka_snv	0	0	0	FAIL	1
17q_D0	0	0	0	chr22:20109985C>T	AC006547.2				4	78	0.0487805	PASS	PASS,SOM	PASS	YES	downstream_gene_variant	MODIFIER			FAIL	FAIL				SNV									133	Strelka_snv	0	0	0	FAIL	1
17q_D0	0	0	0	chr22:20109985C>T	TRMT2A				4	78	0.0487805	PASS	PASS,SOM	PASS	YES	downstream_gene_variant	MODIFIER			FAIL	FAIL				SNV									133	Strelka_snv	0	0	0	FAIL	1
17q_D0	0	0	0	chr22:20109985C>T	DGCR8				4	78	0.0487805	PASS	INT,SOM	PASS	YES	intron_variant	MODIFIER			FAIL	FAIL	13/13	ENST00000351989.8:c.2239-40C>T		SNV									133	Strelka_snv	0	0	0	FAIL	1
17q_D0	0	0	0	chr22:23295267G>C	BCR				5	11	0.3125	PASS	INT	PASS	YES	intron_variant	MODIFIER			FAIL	FAIL	16/22	ENST00000305877.13:c.3012+112G>C		SNV									36	Strelka_snv	0	0	0	PASS	1
17q_D0	0	0	0	chr22:41530816G>A	ACO2				5	224	0.0218341	PASS	MAX_AF,SOM	PASS	YES	downstream_gene_variant	MODIFIER			FAIL	FAIL				SNV		1.591e-05	0.000123		rs372437085				365	Strelka_snv	0	0	0	FAIL	1
17q_D0	0	0	0	chr22:41530816G>A	POLR3H	5/6	ENSP00000347345.4:p.Thr144%3D		5	224	0.0218341	PASS	MAX_AF,SYN,SOM	PASS	YES	synonymous_variant	LOW			FAIL	FAIL		ENST00000355209.9:c.432C>T	acC/acT	SNV		1.591e-05	0.000123		rs372437085				365	Strelka_snv	0	0	0	FAIL	1
17q_D0	0	0	0	chr22:49623641A>G	C22orf34				4	56	0.0666667	PASS	PASS,SOM	PASS	YES	intron_variant&non_coding_transcript_variant	MODIFIER			FAIL	FAIL	2/4	ENST00000343999.1:n.568-31T>C		SNV									108	Strelka_snv	0	0	0	PASS	1
17q_D0	0	0	0	chrX:25007262C>T					4	69	0.0547945	PASS	PASS,SOM	PASS		regulatory_region_variant	MODIFIER			FAIL	FAIL				SNV									138	Strelka_snv	0	0	0	PASS	1
17q_D0	0	0	0	chrX:37441662C>T	AF241726.2				4	81	0.0470588	PASS	INT,SOM	PASS	YES	intron_variant	MODIFIER			FAIL	FAIL	3/8	ENST00000465127.1:c.171+15662C>T		SNV					rs1353180511				147	Strelka_snv	0	0	0	FAIL	1
17q_D0	0	0	0	chrX:37441662C>T	PRRG1				4	81	0.0470588	PASS	INT,SOM	PASS	YES	intron_variant	MODIFIER			FAIL	FAIL	4/4	ENST00000542554.5:c.172-11474C>T		SNV					rs1353180511				147	Strelka_snv	0	0	0	FAIL	1
17q_D0	0	0	0	chrX:37441662C>T	AC245096.1	1/1			4	81	0.0470588	PASS	PASS,SOM	PASS	YES	non_coding_transcript_exon_variant	MODIFIER			FAIL	FAIL		ENST00000413104.1:n.140C>T		SNV					rs1353180511				147	Strelka_snv	0	0	0	FAIL	1
17q_D0	0	0	0	chrX:84104664A>G	RPS6KA6				4	54	0.0689655	PASS	PASS,SOM	PASS	YES	splice_region_variant&intron_variant	LOW			FAIL	FAIL	16/21	ENST00000262752.5:c.1456-7T>C		SNV									104	Strelka_snv	0	0	0	PASS	1
17q_D0	0	0	0	chrX:118878022A>C	AC006965.1	2/2			2	136	0.0144928	PASS	PASS,SOM	PASS	YES	non_coding_transcript_exon_variant	MODIFIER			FAIL	FAIL		ENST00000445747.1:n.823T>G		SNV									271	Strelka_snv	0	0	0	FAIL	1
17q_D0	0	0	0	chrX:118878022A>C	LINC01285				2	136	0.0144928	PASS	PASS,SOM	PASS		intron_variant&non_coding_transcript_variant	MODIFIER			FAIL	FAIL	6/6	ENST00000608172.1:n.566-3756A>C		SNV									271	Strelka_snv	0	0	0	FAIL	1
17q_D0	0	0	0	chrX:153906249G>A	U52112.2				6	271	0.0216606	PASS	MAX_AF,SOM	PASS	YES	intron_variant&NMD_transcript_variant	MODIFIER			FAIL	FAIL	1/4	ENST00000646191.1:c.97+2821C>T		SNV		3.278e-05	0.0002623		rs782790439				441	Strelka_snv	0	0	0	FAIL	1
17q_D0	0	0	0	chrX:153906249G>A	ARHGAP4				6	271	0.0216606	PASS	MAX_AF,SOM	PASS	YES	downstream_gene_variant	MODIFIER			FAIL	FAIL				SNV		3.278e-05	0.0002623		rs782790439				441	Strelka_snv	0	0	0	FAIL	1
17q_D0	0	0	0	chrX:154016056C>T	MIR718				5	180	0.027027	PASS	PASS,SOM	PASS	YES	downstream_gene_variant	MODIFIER			FAIL	FAIL				SNV									340	Strelka_snv	0	0	0	FAIL	1
17q_D0	0	0	0	chrX:154016056C>T	IRAK1	10/14	ENSP00000358997.3:p.Thr426%3D		5	180	0.027027	PASS	SYN,SOM	PASS	YES	synonymous_variant	LOW			FAIL	FAIL		ENST00000369980.8:c.1278G>A	acG/acA	SNV									340	Strelka_snv	0	0	0	FAIL	1
17q_D0	0	0	0	chrX:154018362C>T					5	177	0.0274725	PASS	PASS,SOM	PASS		regulatory_region_variant	MODIFIER			FAIL	FAIL				SNV									321	Strelka_snv	0	0	0	FAIL	1
17q_D0	0	0	0	chrX:154018362C>T					5	177	0.0274725	PASS	PASS,SOM	PASS		regulatory_region_variant	MODIFIER			FAIL	FAIL				SNV									321	Strelka_snv	0	0	0	FAIL	1
17q_D0	0	0	0	chrX:154018362C>T	IRAK1				5	177	0.0274725	PASS	PASS,SOM	PASS	YES	splice_region_variant&intron_variant	LOW			FAIL	FAIL	5/13	ENST00000369980.8:c.730-7G>A		SNV									321	Strelka_snv	0	0	0	FAIL	1
17q_D0	0	0	0	chrX:154018362C>T	MECP2				5	177	0.0274725	PASS	PASS,SOM	PASS	YES	downstream_gene_variant	MODIFIER			FAIL	FAIL				SNV									321	Strelka_snv	0	0	0	FAIL	1
17q_D0	0	0	0	chrX:154018362C>T	MIR718				5	177	0.0274725	PASS	PASS,SOM	PASS	YES	downstream_gene_variant	MODIFIER			FAIL	FAIL				SNV									321	Strelka_snv	0	0	0	FAIL	1
17q_D0	0	0	0	chrX:154472537G>A					4	69	0.0547945	PASS	PASS,SOM	PASS		regulatory_region_variant	MODIFIER			FAIL	FAIL				SNV									134	Strelka_snv	0	0	0	PASS	1
17q_D0	0	0	0	chrX:154472537G>A	PLXNA3				4	69	0.0547945	PASS	INT,SOM	PASS	YES	intron_variant	MODIFIER			FAIL	FAIL	32/32	ENST00000369682.4:c.5521-53G>A		SNV									134	Strelka_snv	0	0	0	PASS	1
17q_D0	0	0	0	chrX:154695893A>G					4	69	0.0547945	PASS	PASS,SOM	PASS		regulatory_region_variant	MODIFIER			FAIL	FAIL				SNV									125	Strelka_snv	0	0	0	PASS	1
17q_D0	0	0	0	chrX:154695893A>G	GAB3				4	69	0.0547945	PASS	INT,SOM	PASS	YES	intron_variant	MODIFIER			FAIL	FAIL	8/9	ENST00000424127.3:c.1530+24T>C		SNV									125	Strelka_snv	0	0	0	PASS	1
17q1qm_D0	1	1	1	chrX:40052358C>A	BCOR	15/15	ENSP00000367705.4:p.Leu1673Phe	0.391	59	96	0.380645	PASS	PASS,SOM	PASS	YES	missense_variant	MODERATE	deleterious(0)	probably_damaging(0.997)	PASS	PASS		ENST00000378444.9:c.5019G>T	ttG/ttT	SNV									300	Mutect2	1	0	1	PASS	2
17q1qm_D0	0	1	1	chr1:20767597G>A	HP1BP3	7/13	ENSP00000403039.2:p.Ser241Phe	0.403	35	60	0.368421	PASS	PASS,SOM	PASS	YES	missense_variant	MODERATE	deleterious(0)	benign(0.177)	PASS	PASS		ENST00000438032.6:c.722C>T	tCc/tTc	SNV									175	Mutect2	0	0	0	PASS	2
17q1qm_D0	0	1	1	chr1:247921681G>T	OR2T8	2/2	ENSP00000493286.1:p.Ala222Ser	0.428	11	15	0.423077	PASS	PASS,SOM	PASS	YES	missense_variant	MODERATE	deleterious(0.02)	benign(0.344)	PASS	PASS		ENST00000641945.1:c.664G>T	Gct/Tct	SNV									66	Mutect2	0	0	0	PASS	2
17q1qm_D0	0	1	1	chr2:178717807C>T	TTN	87/363	ENSP00000467141.1:p.Arg8356His	0.441	15	18	0.454545	PASS	MAX_AF,SOM	PASS	YES	missense_variant	MODERATE		probably_damaging(0.99)	PASS	PASS		ENST00000589042.5:c.25067G>A	cGc/cAc	SNV		8.336e-06	0.0002443		rs376290076&COSV59929776	0&1	0&1		99	Mutect2	0	0	0	PASS	2
17q1qm_D0	0	1	1	chr3:52689096TCCTAGAGGTGTTGGATG>T	GNL3	6/15	ENSP00000395772.1:p.Leu145GlnfsTer29	0.344	32	70	0.313725	PASS	PASS,SOM	PASS	YES	frameshift_variant	HIGH			PASS	PASS		ENST00000418458.6:c.434_450del	gtCCTAGAGGTGTTGGATGcc/gtcc	deletion									214	Mutect2	0	0	0	PASS	2
17q1qm_D0	0	1	1	chr3:189808273C>T	TP63	4/14	ENSP00000264731.3:p.Pro109Leu	0.492	35	38	0.479452	PASS	PASS,SOM	PASS	YES	missense_variant&splice_region_variant	MODERATE	deleterious(0.01)	benign(0.007)	PASS	PASS		ENST00000264731.8:c.326C>T	cCa/cTa	SNV									174	Mutect2	0	0	0	PASS	2
17q1qm_D0	0	1	1	chr4:44624685G>A	YIPF7	5/6	ENSP00000332772.5:p.Ser199Leu	0.485	81	88	0.47929	PASS	PASS,SOM	PASS	YES	missense_variant	MODERATE	deleterious(0.04)	probably_damaging(0.921)	PASS	PASS		ENST00000332990.5:c.596C>T	tCg/tTg	SNV		1.664e-05	3.672e-05		rs751659018&COSV60656180	0&1	0&1		308	Mutect2	0	0	0	PASS	2
17q1qm_D0	0	1	1	chr7:2538140G>A	BRAT1	14/14	ENSP00000339637.4:p.Pro799Ser	0.451	86	96	0.472527	PASS	PASS,SOM	PASS	YES	missense_variant	MODERATE	deleterious(0)	probably_damaging(0.911)	PASS	PASS		ENST00000340611.9:c.2395C>T	Ccc/Tcc	SNV				uncertain_significance	rs762276921		1		354	Mutect2	0	0	0	PASS	2
17q1qm_D0	0	1	1	chr7:45888768C>T	IGFBP1	1/4	ENSP00000275525.3:p.Ala39Val	0.077	5	57	0.0806452	PASS	MAX_AF,SOM	PASS	YES	missense_variant	MODERATE	deleterious(0.01)	possibly_damaging(0.744)	PASS	PASS		ENST00000275525.8:c.116C>T	gCg/gTg	SNV		0	0.0001203		rs376937815				139	Mutect2	0	0	0	PASS	2
17q1qm_D0	0	1	1	chr7:151241542G>T	SMARCD3	8/13	ENSP00000262188.8:p.Gln297Lys	0.464	54	54	0.5	PASS	PASS,SOM	PASS	YES	missense_variant	MODERATE	deleterious(0)	probably_damaging(0.958)	PASS	PASS		ENST00000262188.12:c.889C>A	Cag/Aag	SNV									256	Mutect2	0	0	0	PASS	2
17q1qm_D0	0	1	1	chr11:64246631G>GGCAGT	PPP1R14B	1/4	ENSP00000310117.3:p.Pro15ThrfsTer38	0.182	3	17	0.15	PASS	PASS,SOM	PASS	YES	frameshift_variant	HIGH			PASS	PASS		ENST00000309318.8:c.42_43insACTGC	-/ACTGC	insertion									44	Mutect2	0	0	0	PASS	1
17q1qm_D0	0	1	1	chr11:64834439G>A	CDC42BPG	19/37	ENSP00000345133.5:p.Gln772Ter	0.499	55	50	0.52381	PASS	PASS,SOM	PASS	YES	stop_gained	HIGH			PASS	PASS		ENST00000342711.6:c.2314C>T	Cag/Tag	SNV									217	Mutect2	0	0	0	PASS	2
17q1qm_D0	0	1	1	chr14:94288383G>T	SERPINA10	3/5	ENSP00000261994.4:p.Leu299Met	0.543	82	74	0.525641	PASS	PASS,SOM	PASS	YES	missense_variant	MODERATE	deleterious(0)	probably_damaging(1)	PASS	PASS		ENST00000261994.9:c.895C>A	Ctg/Atg	SNV									316	Mutect2	0	0	0	PASS	2
17q1qm_D0	0	1	1	chr15:50492793T>C	USP8	15/20	ENSP00000379721.3:p.Leu776Pro	0.06	8	114	0.0655738	PASS	gnomAD_AF,MAX_AF,SOM	PASS	YES	missense_variant	MODERATE	deleterious(0)	probably_damaging(0.968)	PASS	PASS		ENST00000396444.7:c.2327T>C	cTt/cCt	SNV		0.0003667	0.0008163		rs146125856&COSV56164057	0&1	0&1		225	Mutect2	0	0	0	PASS	2
17q1qm_D0	0	1	1	chr19:6468641C>T	DENND1C	21/23	ENSP00000370889.1:p.Arg507Gln	0.458	42	45	0.482759	PASS	MAX_AF,SOM	PASS	YES	missense_variant	MODERATE	deleterious(0.01)	possibly_damaging(0.556)	PASS	PASS		ENST00000381480.7:c.1520G>A	cGg/cAg	SNV		3.076e-05	0.000374		rs773631698				179	Mutect2	0	0	0	PASS	2
17q1qm_D0	0	1	1	chr19:38535219A>T	RYR1	80/106	ENSP00000352608.2:p.Gln3813Leu	0.331	44	91	0.325926	PASS	PASS,SOM	PASS	YES	missense_variant&splice_region_variant	MODERATE	deleterious(0)	probably_damaging(0.953)	PASS	PASS		ENST00000359596.8:c.11438A>T	cAg/cTg	SNV					COSV62094987	1	1		265	Mutect2	0	0	0	PASS	2
17q1qm_D0	0	1	1	chr21:46243482C>CG	MCM3AP	24/28	ENSP00000291688.1:p.Arg1760ProfsTer11	0.474	58	70	0.453125	PASS	PASS,SOM	PASS	YES	frameshift_variant	HIGH			PASS	PASS		ENST00000291688.6:c.5278dup	cgg/cCgg	insertion		1.227e-05	3.382e-05		rs763090302				265	Mutect2	0	0	0	PASS	2
17q1qm_D0	0	1	1	chrX:101489041C>T	ARMCX4	2/2	ENSP00000404304.3:p.Thr151Ile	0.534	93	78	0.54386	PASS	PASS,SOM	PASS	YES	missense_variant	MODERATE	tolerated(0.06)	probably_damaging(0.992)	PASS	PASS		ENST00000423738.4:c.452C>T	aCt/aTt	SNV									333	Mutect2	0	0	0	PASS	2
17q1qm_D0	0	1	1	chr21:37182840G>GA	TTC3	36/46	ENSP00000381981.2:p.Glu1565ArgfsTer14		5	86	0.0549451	PASS	MAX_AF,SOM	PASS	YES	frameshift_variant	HIGH			PASS	PASS		ENST00000399017.6:c.4692dup	gaa/gAaa	insertion		2.738e-05	0.0001129		rs778730652					Strelka_indel	0	0	0	PASS	1
17q1qm_D0	0	1	1	chr3:195270887C>G	XXYLT1	1/4	ENSP00000309640.6:p.Ala58Pro		4	24	0.142857	PASS	PASS	PASS	YES	missense_variant	MODERATE	deleterious(0.04)	benign(0.133)	PASS	PASS		ENST00000310380.11:c.172G>C	Gcc/Ccc	SNV									43	Strelka_snv	0	0	0	PASS	1
17q1qm_D0	0	1	1	chr5:176597352G>A	GPRIN1	2/2	ENSP00000305839.4:p.Pro828Leu		2	3	0.4	PASS	PASS	PASS	YES	missense_variant	MODERATE	deleterious(0)	probably_damaging(0.999)	PASS	PASS		ENST00000303991.5:c.2483C>T	cCc/cTc	SNV					rs958254769				14	Strelka_snv	0	0	0	PASS	1
17q1qm_D0	0	1	1	chr14:100292377A>T	SLC25A29	4/4	ENSP00000352167.3:p.Leu273His		4	58	0.0645161	PASS	PASS,SOM	PASS	YES	missense_variant	MODERATE	deleterious(0)	probably_damaging(0.986)	PASS	PASS		ENST00000359232.8:c.818T>A	cTc/cAc	SNV									98	Strelka_snv	0	0	0	PASS	1
17q1qm_D0	0	1	1	chr19:52384797A>G	ZNF880	4/4	ENSP00000406318.2:p.Gln406Arg		29	105	0.216418	PASS	gnomAD_AF,MAX_AF	PASS	YES	missense_variant	MODERATE	deleterious(0.04)	benign(0.044)	PASS	PASS		ENST00000422689.3:c.1217A>G	cAa/cGa	SNV		0.0004829	0.0009891		rs76053634&COSV69905722	0&1	0&1		260	Strelka_snv	0	0	0	PASS	1
17q1qm_D0	0	1	1	chr20:3164729C>A	LZTS3	6/6	ENSP00000353496.3:p.Glu537Ter		2	27	0.0689655	PASS	PASS,SOM	PASS	YES	stop_gained	HIGH			PASS	PASS		ENST00000360342.7:c.1609G>T	Gag/Tag	SNV									53	Strelka_snv	0	0	0	PASS	1
17q1qm_D0	0	0	1	chr2:151603745G>T	NEB	86/183	ENSP00000484342.1:p.Leu4363Met	0.387	23	43	0.348485	PASS	PASS,SOM	PASS	YES	missense_variant	MODERATE	tolerated(0.15)	possibly_damaging(0.537)	PASS	FAIL		ENST00000618972.4:c.13087C>A	Ctg/Atg	SNV									388	Mutect2	0	0	0	PASS	2
17q1qm_D0	0	0	1	chr3:48648376GA>G	CELSR3	19/35	ENSP00000164024.4:p.Ser2288ProfsTer8	0.037	5	121	0.0396825	PASS	PASS,SOM	PASS	YES	frameshift_variant	HIGH			PASS	PASS		ENST00000164024.5:c.6862del	Tcc/cc	deletion									275	Mutect2	0	0	0	FAIL	1
17q1qm_D0	0	0	1	chr3:48648379C>CT	CELSR3	19/35	ENSP00000164024.4:p.Gly2287GlufsTer37	0.037	5	121	0.0396825	PASS	PASS,SOM	PASS	YES	frameshift_variant	HIGH			PASS	PASS		ENST00000164024.5:c.6859_6860insA	ggc/gAgc	insertion									267	Mutect2	0	0	0	FAIL	1
17q1qm_D0	0	0	1	chr3:56434965GGC>G	ERC2	2/18	ENSP00000288221.6:p.Ser14ThrfsTer20	0.045	4	102	0.0377358	PASS	PASS,SOM	PASS	YES	frameshift_variant	HIGH			PASS	PASS		ENST00000288221.11:c.41_42del	aGC/a	deletion									185	Mutect2	0	0	0	FAIL	1
17q1qm_D0	0	0	1	chr3:56434969A>AGC	ERC2	2/18	ENSP00000288221.6:p.Ser14LeufsTer52	0.045	4	102	0.0377358	PASS	PASS,SOM	PASS	YES	frameshift_variant	HIGH			PASS	PASS		ENST00000288221.11:c.38_39insGC	ggt/ggGCt	insertion									178	Mutect2	0	0	0	FAIL	1
17q1qm_D0	0	0	1	chr5:102498769G>A	SLCO6A1	1/14	ENSP00000421339.1:p.Arg26Trp	0.411	43	59	0.421569	PASS	PASS	PASS	YES	missense_variant	MODERATE	tolerated(0.06)	possibly_damaging(0.559)	PASS	FAIL		ENST00000506729.6:c.76C>T	Cgg/Tgg	SNV									226	Mutect2	0	0	0	PASS	2
17q1qm_D0	0	0	1	chr5:141670025C>T	ARAP3	15/33	ENSP00000239440.4:p.Glu716Lys	0.53	49	47	0.510417	PASS	PASS,SOM	PASS	YES	missense_variant	MODERATE	tolerated(1)	benign(0.115)	PASS	FAIL		ENST00000239440.9:c.2146G>A	Gaa/Aaa	SNV									233	Mutect2	0	0	0	PASS	2
17q1qm_D0	0	0	1	chr7:100952399C>CTGTGTCTGTGGCTGACACAGAGGAGGGTGTCACTG	MUC3A	2/12	ENSP00000368771.5:p.Ala210ValfsTer56	0.011	3	282	0.0105263	PASS	PASS,SOM	PASS	YES	frameshift_variant	HIGH			PASS	PASS		ENST00000379458.9:c.626_627insTGTGGCTGACACAGAGGAGGGTGTCACTGTGTGTC	tct/tcTGTGTCTGTGGCTGACACAGAGGAGGGTGTCACTGt	insertion									552	Mutect2	0	0	0	FAIL	1
17q1qm_D0	0	0	1	chr8:51408235G>A	PXDNL	17/23	ENSP00000348645.4:p.Ala1130Val	0.448	46	53	0.464646	PASS	PASS,SOM	PASS	YES	missense_variant	MODERATE	tolerated(0.08)	possibly_damaging(0.734)	PASS	FAIL		ENST00000356297.5:c.3389C>T	gCt/gTt	SNV									198	Mutect2	0	0	0	PASS	2
17q1qm_D0	0	0	1	chr11:7639843G>A	PPFIBP2	15/24	ENSP00000299492.4:p.Ala450Thr	0.508	60	55	0.521739	PASS	1kG_AF,MAX_AF,SOM	PASS	YES	missense_variant	MODERATE	tolerated(0.56)	benign(0)	PASS	FAIL		ENST00000299492.9:c.1348G>A	Gcc/Acc	SNV	0.0002	3.184e-05	0.0008		rs143948272				227	Mutect2	0	0	0	PASS	2
17q1qm_D0	0	0	1	chr11:46385422C>CTGGCCAACGTGGCCCGCAAGTTCGCCAGCATCGCTCGCAACCAGGTGCGCAAGAAGCGGCAGA	CHRM4	1/1	ENSP00000409378.2:p.Ala378_Ser379insIleCysArgPheLeuArgThrTrpLeuArgAlaMetLeuAlaAsnLeuArgAlaThrLeuAla	0.02	3	174	0.0169492	PASS	PASS,SOM	PASS	YES	inframe_insertion	MODERATE			PASS	FAIL		ENST00000433765.3:c.1135_1136insTCTGCCGCTTCTTGCGCACCTGGTTGCGAGCGATGCTGGCGAACTTGCGGGCCACGTTGGCCA	agc/aTCTGCCGCTTCTTGCGCACCTGGTTGCGAGCGATGCTGGCGAACTTGCGGGCCACGTTGGCCAgc	insertion									341	Mutect2	0	0	0	FAIL	1
17q1qm_D0	0	0	1	chr11:64246623GG>CC	PPP1R14B	1/4	ENSP00000310117.3:p.Pro17Arg	0.152	3	21	0.125	PASS	PASS,SOM	PASS	YES	missense_variant	MODERATE	deleterious_low_confidence(0.01)	possibly_damaging(0.588)	PASS	FAIL		ENST00000309318.8:c.50_51inv	cCC/cGG	substitution									58	Mutect2	0	0	0	PASS	1
17q1qm_D0	0	0	1	chr12:121352178T>G	ANAPC5	1/17	ENSP00000261819.3:p.Met55Leu	0.484	98	97	0.502564	PASS	PASS,SOM	PASS	YES	missense_variant	MODERATE	tolerated(0.76)	benign(0)	PASS	FAIL		ENST00000261819.8:c.163A>C	Atg/Ctg	SNV		7.997e-06	5.444e-05		rs781915895				366	Mutect2	0	0	0	PASS	2
17q1qm_D0	0	0	1	chr13:40943061G>A	ELF1	7/9	ENSP00000239882.3:p.Arg233Ter	0.047	4	122	0.031746	PASS	PASS,SOM	PASS	YES	stop_gained	HIGH			PASS	PASS		ENST00000239882.7:c.697C>T	Cga/Tga	SNV		3.982e-06	8.797e-06		rs1404452405				245	Mutect2	0	0	0	FAIL	2
17q1qm_D0	0	0	1	chr16:2760375G>A	SRRM2	10/15	ENSP00000301740.8:p.Arg303His	0.04	5	134	0.0359712	PASS	PASS,SOM	PASS	YES	missense_variant	MODERATE	tolerated_low_confidence(0.6)	benign(0)	PASS	FAIL		ENST00000301740.13:c.908G>A	cGc/cAc	SNV					COSV57078976	1	1		307	Mutect2	0	0	0	FAIL	2
17q1qm_D0	0	0	1	chr19:8974661T>TTTCTGGCCTTACATCTGAG	MUC16	1/84	ENSP00000381008.2:p.Thr2160LeufsTer9	0.037	4	112	0.0344828	PASS	PASS,SOM	PASS	YES	frameshift_variant	HIGH			PASS	PASS		ENST00000397910.8:c.6477_6478insCTCAGATGTAAGGCCAGAA	-/CTCAGATGTAAGGCCAGAA	insertion									227	Mutect2	0	0	0	FAIL	1
17q1qm_D0	0	0	1	chrX:54044876GC>TT	PHF8	1/22	ENSP00000350676.5:p.Arg5Gln	0.06	8	129	0.0583942	PASS	PASS,SOM	PASS	YES	missense_variant&splice_region_variant	MODERATE	tolerated_low_confidence(0.06)	benign(0)	PASS	FAIL		ENST00000357988.9:c.14_15delinsAA	cGC/cAA	substitution									316	Mutect2	0	0	0	PASS	1
17q1qm_D0	0	0	1	chr1:15409990G>A	EFHD2	1/4	ENSP00000365147.4:p.Ala7Thr		2	4	0.333333	PASS	PASS	PASS	YES	missense_variant	MODERATE	tolerated_low_confidence(0.06)	benign(0.265)	PASS	FAIL		ENST00000375980.9:c.19G>A	Gcc/Acc	SNV					rs1162009654				16	Strelka_snv	0	0	0	PASS	1
17q1qm_D0	0	0	1	chr1:27960317G>A	XKR8	1/3	ENSP00000362991.5:p.Arg83His		4	71	0.0533333	PASS	PASS,SOM	PASS	YES	missense_variant	MODERATE	tolerated(0.08)	benign(0.031)	PASS	FAIL		ENST00000373884.6:c.248G>A	cGc/cAc	SNV									143	Strelka_snv	0	0	0	PASS	1
17q1qm_D0	0	0	1	chr1:42767623A>G	C1orf50	2/5	ENSP00000361603.4:p.Lys65Arg		5	142	0.0340136	PASS	MAX_AF,SOM	PASS	YES	missense_variant&splice_region_variant	MODERATE	tolerated(0.09)	benign(0.052)	PASS	FAIL		ENST00000372525.7:c.194A>G	aAg/aGg	SNV		1.279e-05	0.0001011		rs762912537				275	Strelka_snv	0	0	0	FAIL	1
17q1qm_D0	0	0	1	chr1:52385858C>T	ORC1	9/17	ENSP00000360623.3:p.Arg492Gln		4	80	0.047619	PASS	MAX_AF,SOM	PASS	YES	missense_variant	MODERATE	deleterious(0.02)	possibly_damaging(0.691)	PASS	PASS		ENST00000371568.8:c.1475G>A	cGa/cAa	SNV		1.592e-05	0.000227		rs149110528&COSV65363966	0&1	0&1		171	Strelka_snv	0	0	0	FAIL	1
17q1qm_D0	0	0	1	chr1:74572279A>G	ERICH3	14/15	ENSP00000322609.5:p.Leu1144Pro		4	117	0.0330579	PASS	PASS,SOM	PASS	YES	missense_variant	MODERATE	tolerated(0.14)	benign(0.003)	PASS	FAIL		ENST00000326665.10:c.3431T>C	cTa/cCa	SNV									246	Strelka_snv	0	0	0	FAIL	1
17q1qm_D0	0	0	1	chr1:86493481C>G	CLCA1	11/15	ENSP00000234701.3:p.Thr521Ser		2	130	0.0151515	PASS	PASS,SOM	PASS	YES	missense_variant	MODERATE	deleterious(0.03)	probably_damaging(0.99)	PASS	PASS		ENST00000234701.7:c.1562C>G	aCc/aGc	SNV									278	Strelka_snv	0	0	0	FAIL	1
17q1qm_D0	0	0	1	chr1:99305767T>C	PLPPR4	7/7	ENSP00000359204.3:p.Leu350Pro		4	103	0.0373832	PASS	PASS,SOM	PASS	YES	missense_variant	MODERATE	tolerated(0.21)	benign(0.022)	PASS	FAIL		ENST00000370185.7:c.1049T>C	cTc/cCc	SNV					COSV64567778	1	1		241	Strelka_snv	0	0	0	FAIL	1
17q1qm_D0	0	0	1	chr1:117118753G>A	TRIM45	2/6	ENSP00000256649.4:p.Thr168Met		5	117	0.0409836	PASS	PASS,SOM	PASS	YES	missense_variant	MODERATE	deleterious(0.02)	probably_damaging(0.983)	PASS	PASS		ENST00000256649.9:c.503C>T	aCg/aTg	SNV		8.133e-06	2.905e-05		rs1191907238				202	Strelka_snv	0	0	0	FAIL	1
17q1qm_D0	0	0	1	chr1:150489025C>T	TARS2	3/18	ENSP00000358060.3:p.Arg109Trp		5	198	0.0246305	PASS	PASS,SOM	PASS	YES	missense_variant	MODERATE	deleterious(0)	probably_damaging(0.997)	PASS	PASS		ENST00000369064.8:c.325C>T	Cgg/Tgg	SNV		7.959e-06	2.891e-05		rs771685918&COSV64696511	0&1	0&1		315	Strelka_snv	0	0	0	FAIL	1
17q1qm_D0	0	0	1	chr1:156873686C>T	NTRK1	8/17	ENSP00000431418.1:p.Pro302Ser		5	216	0.0226244	PASS	PASS,SOM	PASS	YES	missense_variant	MODERATE	deleterious(0.01)	probably_damaging(0.999)	PASS	PASS		ENST00000524377.5:c.904C>T	Ccc/Tcc	SNV									362	Strelka_snv	0	0	0	FAIL	1
17q1qm_D0	0	0	1	chr2:27079232A>C	EMILIN1	1/8	ENSP00000369677.4:p.His56Pro		3	78	0.037037	PASS	PASS,SOM	PASS	YES	missense_variant	MODERATE	deleterious(0.03)	benign(0.025)	PASS	PASS		ENST00000380320.9:c.167A>C	cAc/cCc	SNV									157	Strelka_snv	0	0	0	FAIL	1
17q1qm_D0	0	0	1	chr2:128010314G>A	SAP130	7/21	ENSP00000350333.5:p.Pro301Leu		4	113	0.034188	PASS	PASS,SOM	PASS	YES	missense_variant	MODERATE	deleterious_low_confidence(0)	probably_damaging(0.999)	PASS	PASS		ENST00000357702.9:c.902C>T	cCa/cTa	SNV									226	Strelka_snv	0	0	0	FAIL	1
17q1qm_D0	0	0	1	chr2:232790863C>T	GIGYF2	12/31	ENSP00000387170.3:p.Ala315Val		4	119	0.0325203	PASS	PASS,SOM	PASS	YES	missense_variant	MODERATE	tolerated(0.05)	probably_damaging(0.965)	PASS	PASS		ENST00000409451.7:c.944C>T	gCt/gTt	SNV									229	Strelka_snv	0	0	0	FAIL	1
17q1qm_D0	0	0	1	chr3:9761691A>G	CAMK1	6/12	ENSP00000256460.3:p.Ser166Pro		4	92	0.0416667	PASS	PASS,SOM	PASS	YES	missense_variant	MODERATE	deleterious(0)	probably_damaging(0.997)	PASS	PASS		ENST00000256460.8:c.496T>C	Tcc/Ccc	SNV									199	Strelka_snv	0	0	0	FAIL	1
17q1qm_D0	0	0	1	chr3:55007821G>A	CACNA2D3	33/38	ENSP00000419101.1:p.Trp933Ter		4	79	0.0481928	PASS	PASS,SOM	PASS	YES	stop_gained	HIGH			PASS	PASS		ENST00000474759.6:c.2798G>A	tGg/tAg	SNV					COSV55539828	1	1		170	Strelka_snv	0	0	0	FAIL	1
17q1qm_D0	0	0	1	chr3:120644372C>T	HGD	10/14	ENSP00000283871.5:p.Gly241Ser		4	102	0.0377358	PASS	PASS,SOM	PASS	YES	missense_variant	MODERATE	tolerated(0.12)	benign(0.006)	PASS	FAIL		ENST00000283871.10:c.721G>A	Ggt/Agt	SNV		3.984e-06	2.892e-05		rs922895951				236	Strelka_snv	0	0	0	FAIL	1
17q1qm_D0	0	0	1	chr3:123291260A>C	ADCY5	18/21	ENSP00000419361.1:p.Asp1060Glu		12	162	0.0689655	PASS	PASS,SOM	PASS	YES	missense_variant	MODERATE	tolerated(0.17)	benign(0.263)	PASS	FAIL		ENST00000462833.5:c.3180T>G	gaT/gaG	SNV									321	Strelka_snv	0	0	0	PASS	1
17q1qm_D0	0	0	1	chr3:128262178A>G	EEFSEC	3/7	ENSP00000254730.5:p.Glu192Gly		4	120	0.0322581	PASS	PASS,SOM	PASS	YES	missense_variant	MODERATE	tolerated(0.07)	benign(0.026)	PASS	FAIL		ENST00000254730.11:c.575A>G	gAg/gGg	SNV									213	Strelka_snv	0	0	0	FAIL	1
17q1qm_D0	0	0	1	chr4:1380162C>T	UVSSA	11/14	ENSP00000425130.1:p.Pro562Ser		5	175	0.0277778	PASS	PASS,SOM	PASS	YES	missense_variant	MODERATE	deleterious(0)	probably_damaging(1)	PASS	PASS		ENST00000511216.6:c.1684C>T	Cct/Tct	SNV					COSV66230574	1	1		357	Strelka_snv	0	0	0	FAIL	1
17q1qm_D0	0	0	1	chr4:37638448T>C	RELL1	4/7	ENSP00000398778.2:p.Ser148Gly		4	113	0.034188	PASS	PASS,SOM	PASS	YES	missense_variant&splice_region_variant	MODERATE	tolerated(0.06)	possibly_damaging(0.629)	PASS	FAIL		ENST00000454158.7:c.442A>G	Agc/Ggc	SNV		4.021e-06	5.583e-05		rs1373122128				225	Strelka_snv	0	0	0	FAIL	1
17q1qm_D0	0	0	1	chr4:112548286A>G	ZGRF1	23/28	ENSP00000424737.1:p.Ile1814Thr		4	134	0.0289855	PASS	PASS,SOM	PASS	YES	missense_variant	MODERATE	deleterious(0)	benign(0.19)	PASS	PASS		ENST00000505019.5:c.5441T>C	aTa/aCa	SNV									252	Strelka_snv	0	0	0	FAIL	1
17q1qm_D0	0	0	1	chr5:1878688A>G	IRX4	7/7	ENSP00000482393.1:p.Ser307Pro		2	115	0.017094	PASS	PASS,SOM	PASS	YES	missense_variant	MODERATE	tolerated(1)	benign(0)	PASS	FAIL		ENST00000613726.4:c.919T>C	Tcc/Ccc	SNV									230	Strelka_snv	0	0	0	FAIL	1
17q1qm_D0	0	0	1	chr5:138575254G>A	HSPA9	1/17	ENSP00000297185.3:p.Thr22Met		3	105	0.0277778	PASS	PASS,SOM	PASS	YES	missense_variant	MODERATE	tolerated_low_confidence(0.22)	benign(0.105)	PASS	FAIL		ENST00000297185.9:c.65C>T	aCg/aTg	SNV		0	0		rs1001582519				210	Strelka_snv	0	0	0	FAIL	1
17q1qm_D0	0	0	1	chr5:151746371G>A	ATOX1	4/5	ENSP00000430598.1:p.Thr54Ile		2	89	0.021978	PASS	PASS,SOM	PASS	YES	missense_variant	MODERATE	tolerated(0.13)	possibly_damaging(0.76)	PASS	FAIL		ENST00000524142.5:c.161C>T	aCc/aTc	SNV					rs1193138130				187	Strelka_snv	0	0	0	FAIL	1
17q1qm_D0	0	0	1	chr6:10409996G>A	TFAP2A	2/7	ENSP00000501092.1:p.Arg129Trp		3	147	0.02	PASS	PASS,SOM	PASS	YES	missense_variant	MODERATE	deleterious(0)	probably_damaging(0.988)	PASS	PASS		ENST00000673625.1:c.385C>T	Cgg/Tgg	SNV									286	Strelka_snv	0	0	0	FAIL	1
17q1qm_D0	0	0	1	chr7:74338747C>T	CLIP2	3/17	ENSP00000223398.6:p.Arg141Trp		6	167	0.0346821	PASS	PASS,SOM	PASS	YES	missense_variant	MODERATE	deleterious(0)	probably_damaging(1)	PASS	PASS		ENST00000223398.11:c.421C>T	Cgg/Tgg	SNV									329	Strelka_snv	0	0	0	FAIL	1
17q1qm_D0	0	0	1	chr7:100956874T>G	MUC3A	2/12	ENSP00000368771.5:p.Ser1699Ala		9	345	0.0254237	PASS	PASS,SOM	PASS	YES	missense_variant	MODERATE	tolerated_low_confidence(0.38)	unknown(0)	PASS	FAIL		ENST00000379458.9:c.5095T>G	Tca/Gca	SNV									666	Strelka_snv	0	0	0	FAIL	1
17q1qm_D0	0	0	1	chr8:41724553G>C	ANK1	7/43	ENSP00000265709.8:p.Thr238Arg		4	103	0.0373832	PASS	PASS,SOM	PASS	YES	missense_variant&splice_region_variant	MODERATE	deleterious(0)	probably_damaging(0.994)	PASS	PASS		ENST00000265709.13:c.713C>G	aCg/aGg	SNV									204	Strelka_snv	0	0	0	FAIL	1
17q1qm_D0	0	0	1	chr8:41987521T>A	KAT6A	3/17	ENSP00000265713.2:p.Thr215Ser		2	110	0.0178571	PASS	PASS,SOM	PASS	YES	missense_variant	MODERATE	deleterious(0.02)	probably_damaging(0.996)	PASS	PASS		ENST00000265713.8:c.643A>T	Aca/Tca	SNV					COSV55911136	1	1		231	Strelka_snv	0	0	0	FAIL	1
17q1qm_D0	0	0	1	chr8:130159894T>C	ASAP1	12/30	ENSP00000429900.1:p.Lys327Arg		4	96	0.04	PASS	PASS,SOM	PASS	YES	missense_variant	MODERATE	tolerated(0.61)	benign(0.208)	PASS	FAIL		ENST00000518721.6:c.980A>G	aAg/aGg	SNV									191	Strelka_snv	0	0	0	FAIL	1
17q1qm_D0	0	0	1	chr9:87706363G>A	DAPK1	26/26	ENSP00000386135.3:p.Gly1098Arg		5	155	0.03125	PASS	PASS,SOM	PASS	YES	missense_variant	MODERATE	deleterious(0.04)	benign(0.001)	PASS	PASS		ENST00000408954.8:c.3292G>A	Ggg/Agg	SNV		1.258e-05	9.74e-05		rs760647790				333	Strelka_snv	0	0	0	FAIL	1
17q1qm_D0	0	0	1	chr10:5525297G>C	CALML3	1/1	ENSP00000315299.1:p.Gly71Ala		4	186	0.0210526	PASS	PASS,SOM	PASS	YES	missense_variant	MODERATE	tolerated_low_confidence(0.13)	benign(0)	PASS	FAIL		ENST00000315238.3:c.212G>C	gGc/gCc	SNV									342	Strelka_snv	0	0	0	FAIL	1
17q1qm_D0	0	0	1	chr11:64827067C>T	CDC42BPG	34/37	ENSP00000345133.5:p.Ala1458Thr		4	161	0.0242424	PASS	PASS,SOM	PASS	YES	missense_variant	MODERATE	tolerated(0.47)	benign(0.005)	PASS	FAIL		ENST00000342711.6:c.4372G>A	Gcc/Acc	SNV									287	Strelka_snv	0	0	0	FAIL	1
17q1qm_D0	0	0	1	chr11:65607437C>G	MAP3K11	5/10	ENSP00000309597.3:p.Arg441Pro		2	83	0.0235294	PASS	PASS,SOM	PASS	YES	missense_variant	MODERATE	deleterious(0)	probably_damaging(0.993)	PASS	PASS		ENST00000309100.8:c.1322G>C	cGc/cCc	SNV									170	Strelka_snv	0	0	0	FAIL	1
17q1qm_D0	0	0	1	chr11:73357119G>A	ARHGEF17	8/21	ENSP00000263674.3:p.Arg1329His		2	112	0.0175439	PASS	1kG_AF,MAX_AF,SOM	PASS	YES	missense_variant	MODERATE	deleterious(0.03)	probably_damaging(0.992)	PASS	PASS		ENST00000263674.4:c.3986G>A	cGc/cAc	SNV	0.0002	1.991e-05	0.001		rs368051277&COSV55229193	0&1	0&1		219	Strelka_snv	0	0	0	FAIL	1
17q1qm_D0	0	0	1	chr12:5991904G>A	VWF	38/52	ENSP00000261405.5:p.Pro2238Leu		5	182	0.026738	PASS	PASS,SOM	PASS	YES	missense_variant	MODERATE	deleterious(0)	possibly_damaging(0.628)	PASS	PASS		ENST00000261405.9:c.6713C>T	cCt/cTt	SNV					COSV54632396	1	1		363	Strelka_snv	0	0	0	FAIL	1
17q1qm_D0	0	0	1	chr12:8868330G>A	A2ML1	31/36	ENSP00000299698.7:p.Arg1345Gln		4	93	0.0412371	PASS	PASS,SOM	PASS	YES	missense_variant	MODERATE	tolerated(0.08)	benign(0.018)	PASS	FAIL		ENST00000299698.12:c.4034G>A	cGa/cAa	SNV		4.02e-06	6.467e-05		rs1388303934&COSV55285428	0&1	0&1		186	Strelka_snv	0	0	0	FAIL	1
17q1qm_D0	0	0	1	chr12:31495890T>A	DENND5B	4/23	ENSP00000444889.1:p.Arg88Ter		2	108	0.0181818	PASS	PASS,SOM	PASS	YES	stop_gained	HIGH			PASS	PASS		ENST00000536562.5:c.262A>T	Aga/Tga	SNV									227	Strelka_snv	0	0	0	FAIL	1
17q1qm_D0	0	0	1	chr12:43551919C>G	ADAMTS20	1/39	ENSP00000374071.3:p.Met1?		2	101	0.0194175	PASS	PASS,SOM	PASS	YES	start_lost	HIGH	deleterious(0.01)	probably_damaging(0.997)	PASS	PASS		ENST00000389420.8:c.3G>C	atG/atC	SNV									193	Strelka_snv	0	0	0	FAIL	1
17q1qm_D0	0	0	1	chr13:101107719T>C	NALCN	21/44	ENSP00000251127.6:p.Lys812Arg		4	75	0.0506329	PASS	PASS,SOM	PASS	YES	missense_variant	MODERATE	tolerated(1)	benign(0.014)	PASS	FAIL		ENST00000251127.11:c.2435A>G	aAg/aGg	SNV									154	Strelka_snv	0	0	0	PASS	1
17q1qm_D0	0	0	1	chr13:114212012A>C	CFAP97D2	4/5	ENSP00000496151.1:p.Lys131Gln		7	93	0.07	PASS	PASS,SOM	PASS	YES	missense_variant	MODERATE	deleterious_low_confidence(0.04)	benign(0.001)	PASS	FAIL		ENST00000646158.1:c.391A>C	Aaa/Caa	SNV									204	Strelka_snv	0	0	0	PASS	1
17q1qm_D0	0	0	1	chr14:50182519T>A	SOS2	6/23	ENSP00000216373.5:p.Thr268Ser		2	103	0.0190476	PASS	PASS,SOM	PASS	YES	missense_variant	MODERATE	tolerated(0.44)	benign(0.011)	PASS	FAIL		ENST00000216373.10:c.802A>T	Act/Tct	SNV									190	Strelka_snv	0	0	0	FAIL	1
17q1qm_D0	0	0	1	chr14:64550034C>T	PPP1R36	1/12	ENSP00000298705.1:p.Arg13Trp		4	92	0.0416667	PASS	PASS,SOM	PASS	YES	missense_variant	MODERATE	deleterious_low_confidence(0)	possibly_damaging(0.55)	PASS	FAIL		ENST00000298705.6:c.37C>T	Cgg/Tgg	SNV		0	0		rs373435160				199	Strelka_snv	0	0	0	FAIL	1
17q1qm_D0	0	0	1	chr14:74684465A>G	AREL1	4/20	ENSP00000348714.4:p.Phe78Leu		4	82	0.0465116	PASS	PASS,SOM	PASS	YES	missense_variant	MODERATE	deleterious(0.01)	probably_damaging(0.99)	PASS	PASS		ENST00000356357.9:c.232T>C	Ttc/Ctc	SNV									164	Strelka_snv	0	0	0	FAIL	1
17q1qm_D0	0	0	1	chr14:76491596C>T	ESRRB	8/11	ENSP00000370270.2:p.Arg313Cys		4	131	0.0296296	PASS	PASS,SOM	PASS	YES	missense_variant	MODERATE	deleterious(0.01)	probably_damaging(0.969)	PASS	PASS		ENST00000380887.7:c.937C>T	Cgc/Tgc	SNV		1.94e-05	7.059e-05		rs775118593&COSV55063318	0&1	0&1		272	Strelka_snv	0	0	0	FAIL	1
17q1qm_D0	0	0	1	chr15:42735623G>A	CDAN1	4/28	ENSP00000348564.3:p.Ser277Leu		2	122	0.016129	PASS	PASS,SOM	PASS	YES	missense_variant	MODERATE	tolerated(0.1)	benign(0)	PASS	FAIL		ENST00000356231.4:c.830C>T	tCg/tTg	SNV					rs1173532197				258	Strelka_snv	0	0	0	FAIL	1
17q1qm_D0	0	0	1	chr15:56098116C>A	RFX7	8/9	ENSP00000501317.1:p.Gly358Cys		2	71	0.0273973	PASS	PASS,SOM	PASS	YES	missense_variant	MODERATE	deleterious(0)	probably_damaging(0.999)	PASS	PASS		ENST00000673874.1:c.1072G>T	Ggt/Tgt	SNV									144	Strelka_snv	0	0	0	FAIL	1
17q1qm_D0	0	0	1	chr16:67231797G>A	FHOD1	15/22	ENSP00000258201.4:p.Thr742Met		4	125	0.0310078	PASS	PASS,SOM	PASS	YES	missense_variant	MODERATE	deleterious(0)	probably_damaging(0.97)	PASS	PASS		ENST00000258201.9:c.2225C>T	aCg/aTg	SNV		1.993e-05	9.803e-05		rs750497587&COSV50770793	0&1	0&1		249	Strelka_snv	0	0	0	FAIL	1
17q1qm_D0	0	0	1	chr16:69748251G>A	NOB1	7/9	ENSP00000268802.5:p.Arg269Cys		2	100	0.0196078	PASS	MAX_AF,SOM	PASS	YES	missense_variant	MODERATE	deleterious(0)	probably_damaging(0.998)	PASS	PASS		ENST00000268802.10:c.805C>T	Cgc/Tgc	SNV		3.587e-05	0.0009099		rs149902028				200	Strelka_snv	0	0	0	FAIL	1
17q1qm_D0	0	0	1	chr17:4051989G>A	ZZEF1	35/55	ENSP00000371051.2:p.Ala1861Val		4	92	0.0416667	PASS	PASS,SOM	PASS	YES	missense_variant	MODERATE	deleterious(0.01)	possibly_damaging(0.683)	PASS	PASS		ENST00000381638.7:c.5582C>T	gCg/gTg	SNV		4.38e-05	7.041e-05		rs765455690&COSV67558192	0&1	0&1		201	Strelka_snv	0	0	0	FAIL	1
17q1qm_D0	0	0	1	chr17:7929231G>A	KCNAB3	1/14	ENSP00000302719.2:p.Arg69Ter		4	151	0.0258065	PASS	PASS,SOM	PASS	YES	stop_gained	HIGH			PASS	PASS		ENST00000303790.2:c.205C>T	Cga/Tga	SNV		4.222e-06	7.376e-05		rs1005713687				307	Strelka_snv	0	0	0	FAIL	1
17q1qm_D0	0	0	1	chr17:18236723C>G	LLGL1	12/23	ENSP00000321537.4:p.Ala490Gly		4	151	0.0258065	PASS	PASS,SOM	PASS	YES	missense_variant	MODERATE	tolerated(0.35)	benign(0)	PASS	FAIL		ENST00000316843.9:c.1469C>G	gCc/gGc	SNV									299	Strelka_snv	0	0	0	FAIL	1
17q1qm_D0	0	0	1	chr17:32780771G>A	MYO1D	2/22	ENSP00000324527.5:p.Arg37Cys		4	89	0.0430108	PASS	PASS,SOM	PASS	YES	missense_variant	MODERATE	deleterious(0)	probably_damaging(0.994)	PASS	PASS		ENST00000318217.10:c.109C>T	Cgc/Tgc	SNV		3.588e-05	7.063e-05		rs201799480				185	Strelka_snv	0	0	0	FAIL	1
17q1qm_D0	0	0	1	chr18:31476224G>C	DSG3	16/16	ENSP00000257189.4:p.Met988Ile		4	113	0.034188	PASS	PASS,SOM	PASS	YES	missense_variant	MODERATE	tolerated(0.29)	benign(0.001)	PASS	FAIL		ENST00000257189.5:c.2964G>C	atG/atC	SNV									222	Strelka_snv	0	0	0	FAIL	1
17q1qm_D0	0	0	1	chr19:45263342G>A	MARK4	4/17	ENSP00000262891.3:p.Met110Ile		4	105	0.0366972	PASS	PASS,SOM	PASS	YES	missense_variant	MODERATE	deleterious(0.01)	benign(0.007)	PASS	PASS		ENST00000262891.9:c.330G>A	atG/atA	SNV									216	Strelka_snv	0	0	0	FAIL	1
17q1qm_D0	0	0	1	chr19:47046034C>T	TMEM160	3/3	ENSP00000253047.5:p.Ala174Thr		4	79	0.0481928	PASS	PASS,SOM	PASS	YES	missense_variant	MODERATE	tolerated_low_confidence(0.54)	benign(0)	PASS	FAIL		ENST00000253047.7:c.520G>A	Gcc/Acc	SNV									168	Strelka_snv	0	0	0	FAIL	1
17q1qm_D0	0	0	1	chr21:32771522C>A	PAXBP1	1/18	ENSP00000328992.4:p.Arg49Ser		2	19	0.0952381	PASS	PASS,SOM	PASS	YES	missense_variant	MODERATE	tolerated_low_confidence(0.7)	benign(0.012)	PASS	FAIL		ENST00000331923.9:c.147G>T	agG/agT	SNV									49	Strelka_snv	0	0	0	PASS	1
17q1qm_D0	0	0	1	chr21:46265445G>A	MCM3AP	12/28	ENSP00000291688.1:p.Ala1037Val		6	195	0.0298507	PASS	MAX_AF	PASS	YES	missense_variant	MODERATE	tolerated(0.5)	benign(0)	PASS	FAIL		ENST00000291688.6:c.3110C>T	gCg/gTg	SNV		6.384e-05	0.0006809		rs150103441				395	Strelka_snv	0	0	0	FAIL	1
17q1qm_D0	0	0	1	chr22:38108272G>A	BAIAP2L2	3/14	ENSP00000371085.3:p.Pro66Leu		4	121	0.032	PASS	PASS,SOM	PASS	YES	missense_variant	MODERATE	tolerated(0.23)	benign(0.089)	PASS	FAIL		ENST00000381669.8:c.197C>T	cCc/cTc	SNV									249	Strelka_snv	0	0	0	FAIL	1
17q1qm_D0	0	0	1	chr22:39685941C>T	CACNA1I	37/37	ENSP00000385019.3:p.Arg2070Cys		2	3	0.4	PASS	PASS	PASS	YES	missense_variant	MODERATE	tolerated(0.14)	benign(0.348)	PASS	FAIL		ENST00000402142.4:c.6208C>T	Cgc/Tgc	SNV					rs1293738856				14	Strelka_snv	0	0	0	PASS	1
17q1qm_D0	0	0	1	chrX:48059364A>G	ZNF630	5/5	ENSP00000354683.4:p.Ser360Pro		4	153	0.0254777	PASS	PASS,SOM	PASS	YES	missense_variant	MODERATE	deleterious(0)	possibly_damaging(0.795)	PASS	PASS		ENST00000276054.9:c.1078T>C	Tca/Cca	SNV									315	Strelka_snv	0	0	0	FAIL	1
17q1qm_D0	0	0	1	chrX:54044877C>T	PHF8	1/22	ENSP00000350676.5:p.Arg5His		8	135	0.0559441	PASS	PASS,SOM	PASS	YES	missense_variant&splice_region_variant	MODERATE	deleterious_low_confidence(0.02)	benign(0)	PASS	FAIL		ENST00000357988.9:c.14G>A	cGc/cAc	SNV		0	0		rs1330348926				320	Strelka_snv	0	0	0	PASS	1
17q1qm_D0	0	0	1	chrX:57909724C>G	ZXDA	1/1	ENSP00000351530.4:p.Ala233Pro		2	86	0.0227273	PASS	PASS,SOM	PASS	YES	missense_variant	MODERATE	tolerated(0.32)	benign(0)	PASS	FAIL		ENST00000358697.5:c.697G>C	Gca/Cca	SNV									206	Strelka_snv	0	0	0	FAIL	1
17q1qm_D0	0	0	0	chr1:611099G>C				0.557	4	3	0.571429	PASS	PASS	PASS		regulatory_region_variant	MODIFIER			FAIL	FAIL				SNV					rs1350797213				30	Mutect2	0	0	0	PASS	2
17q1qm_D0	0	0	0	chr1:611099G>C				0.557	4	3	0.571429	PASS	PASS	PASS		regulatory_region_variant	MODIFIER			FAIL	FAIL				SNV					rs1350797213				30	Mutect2	0	0	0	PASS	2
17q1qm_D0	0	0	0	chr1:611099G>C	AL669831.3			0.557	4	3	0.571429	PASS	PASS	PASS		intron_variant&non_coding_transcript_variant	MODIFIER			FAIL	FAIL	2/4	ENST00000440196.3:n.175-3043C>G		SNV					rs1350797213				30	Mutect2	0	0	0	PASS	2
17q1qm_D0	0	0	0	chr1:7778325GGC>TTA	Z98884.2			0.105	3	33	0.0833333	PASS	PASS,SOM	PASS	YES	downstream_gene_variant	MODIFIER			FAIL	FAIL				substitution									61	Mutect2	0	0	0	PASS	1
17q1qm_D0	0	0	0	chr1:7778325GGC>TTA	VAMP3			0.105	3	33	0.0833333	PASS	INT,SOM	PASS	YES	intron_variant	MODIFIER			FAIL	FAIL	4/4	ENST00000054666.11:c.283+156_283+158delinsTTA		substitution									61	Mutect2	0	0	0	PASS	1
17q1qm_D0	0	0	0	chr1:10485220G>T	PEX14			0.533	15	13	0.535714	PASS	INT,SOM	PASS	YES	intron_variant	MODIFIER			FAIL	FAIL	1/8	ENST00000356607.9:c.37-10054G>T		SNV									56	Mutect2	0	0	0	PASS	2
17q1qm_D0	0	0	0	chr1:13225795G>T	PRAMEF18			0.212	24	89	0.212389	PASS	INT,SOM	PASS	YES	intron_variant	MODIFIER			FAIL	FAIL	1/2	ENST00000624297.2:c.287+25C>A		SNV									219	Mutect2	0	0	0	PASS	2
17q1qm_D0	0	0	0	chr1:35738123T>A	AL354864.1			0.143	3	26	0.103448	PASS	gnomAD_AF,MAX_AF,GERMQ	FAIL	YES	upstream_gene_variant	MODIFIER			FAIL	FAIL				SNV		0.08766	0.1327		rs781575667				53	Mutect2	0	0	0	PASS	1
17q1qm_D0	0	0	0	chr1:35738123T>A	CLSPN			0.143	3	26	0.103448	PASS	gnomAD_AF,MAX_AF,GERMQ,INT	FAIL	YES	intron_variant	MODIFIER			FAIL	FAIL	21/24	ENST00000318121.8:c.3559-26A>T		SNV		0.08766	0.1327		rs781575667				53	Mutect2	0	0	0	PASS	1
17q1qm_D0	0	0	0	chr1:66929056A>G	WDR78			0.444	11	14	0.44	PASS	PASS,SOM	PASS	YES	upstream_gene_variant	MODIFIER			FAIL	FAIL				SNV									55	Mutect2	0	0	0	PASS	2
17q1qm_D0	0	0	0	chr1:66929056A>G	MIER1			0.444	11	14	0.44	PASS	INT,SOM	PASS	YES	intron_variant	MODIFIER			FAIL	FAIL	2/13	ENST00000401041.5:c.168+2814A>G		SNV									55	Mutect2	0	0	0	PASS	2
17q1qm_D0	0	0	0	chr1:78659293C>A	IFI44			0.518	19	18	0.513514	PASS	INT,SOM	PASS	YES	intron_variant	MODIFIER			FAIL	FAIL	5/8	ENST00000370747.9:c.841-19C>A		SNV									72	Mutect2	0	0	0	PASS	2
17q1qm_D0	0	0	0	chr1:107964528G>A				0.579	10	7	0.588235	PASS	GERMQ	PASS		regulatory_region_variant	MODIFIER			FAIL	FAIL				SNV					rs1290067966				28	Mutect2	0	0	0	PASS	2
17q1qm_D0	0	0	0	chr1:107964528G>A	VAV3			0.579	10	7	0.588235	PASS	GERMQ,INT	PASS	YES	intron_variant	MODIFIER			FAIL	FAIL	1/26	ENST00000370056.9:c.204+138C>T		SNV					rs1290067966				28	Mutect2	0	0	0	PASS	2
17q1qm_D0	0	0	0	chr1:107964528G>A	VAV3-AS1			0.579	10	7	0.588235	PASS	GERMQ	PASS	YES	intron_variant&non_coding_transcript_variant	MODIFIER			FAIL	FAIL	1/2	ENST00000438318.1:n.62+24G>A		SNV					rs1290067966				28	Mutect2	0	0	0	PASS	2
17q1qm_D0	0	0	0	chr1:149488002C>T	AC242842.3			0.246	4	14	0.222222	PASS	MAX_AF,INT	PASS	YES	intron_variant	MODIFIER			FAIL	FAIL	12/96	ENST00000621744.4:c.1041-11C>T		SNV		6.202e-05	0.0006211		rs1199266843				42	Mutect2	0	0	0	PASS	1
17q1qm_D0	0	0	0	chr1:149488002C>T	NBPF19			0.246	4	14	0.222222	PASS	MAX_AF,INT	PASS	YES	intron_variant	MODIFIER			FAIL	FAIL	9/93	ENST00000651566.1:c.1041-11C>T		SNV		6.202e-05	0.0006211		rs1199266843				42	Mutect2	0	0	0	PASS	1
17q1qm_D0	0	0	0	chr1:152776551C>T	LCE1F	1/1	ENSP00000334187.2:p.Cys60%3D	0.016	6	278	0.0211268	PASS	SYN,SOM	PASS	YES	synonymous_variant	LOW			FAIL	FAIL		ENST00000334371.3:c.180C>T	tgC/tgT	SNV					rs201223178				480	Mutect2	0	0	0	FAIL	1
17q1qm_D0	0	0	0	chr1:161519128T>A	FCGR2A	7/7		0.254	17	52	0.246377	PASS	PASS,SOM	PASS	YES	3_prime_UTR_variant	MODIFIER			FAIL	FAIL		ENST00000271450.11:c.*980T>A		SNV									105	Mutect2	0	0	0	PASS	2
17q1qm_D0	0	0	0	chr1:161519128T>A	AL590385.2			0.254	17	52	0.246377	PASS	PASS,SOM	PASS	YES	intron_variant&non_coding_transcript_variant	MODIFIER			FAIL	FAIL	3/4	ENST00000537821.2:n.271+991T>A		SNV									105	Mutect2	0	0	0	PASS	2
17q1qm_D0	0	0	0	chr1:162790886A>G				0.674	63	32	0.663158	PASS	PASS,SOM	PASS		regulatory_region_variant	MODIFIER			FAIL	FAIL				SNV									158	Mutect2	0	0	0	PASS	2
17q1qm_D0	0	0	0	chr1:162790886A>G				0.674	63	32	0.663158	PASS	PASS,SOM	PASS		TF_binding_site_variant	MODIFIER			FAIL	FAIL				SNV									158	Mutect2	0	0	0	PASS	2
17q1qm_D0	0	0	0	chr1:162790886A>G	HSD17B7			0.674	63	32	0.663158	PASS	INT,SOM	PASS	YES	intron_variant	MODIFIER			FAIL	FAIL	1/8	ENST00000254521.7:c.35+51A>G		SNV									158	Mutect2	0	0	0	PASS	2
17q1qm_D0	0	0	0	chr1:162790886A>G	DDR2			0.674	63	32	0.663158	PASS	PASS,SOM	PASS	YES	downstream_gene_variant	MODIFIER			FAIL	FAIL				SNV									158	Mutect2	0	0	0	PASS	2
17q1qm_D0	0	0	0	chr1:163217671G>A	RGS5			0.346	8	17	0.32	PASS	PASS,SOM	PASS		upstream_gene_variant	MODIFIER			FAIL	FAIL				SNV					COSV63354766	1	1		63	Mutect2	0	0	0	PASS	2
17q1qm_D0	0	0	0	chr1:163217671G>A	AL499616.1			0.346	8	17	0.32	PASS	PASS,SOM	PASS	YES	downstream_gene_variant	MODIFIER			FAIL	FAIL				SNV					COSV63354766	1	1		63	Mutect2	0	0	0	PASS	2
17q1qm_D0	0	0	0	chr1:247921681G>T	OR2AJ1			0.428	11	15	0.423077	PASS	PASS,SOM	PASS	YES	upstream_gene_variant	MODIFIER			FAIL	FAIL				SNV									66	Mutect2	0	0	0	PASS	2
17q1qm_D0	0	0	0	chr2:6861116ACACACACACACC>A	CMPK2			0.27	5	15	0.25	PASS	INT	PASS	YES	intron_variant	MODIFIER			FAIL	FAIL	3/4	ENST00000256722.9:c.992+56_992+67del		deletion					rs780945479				43	Mutect2	0	0	0	PASS	1
17q1qm_D0	0	0	0	chr2:6861116ACACACACACACC>A	RSAD2			0.27	5	15	0.25	PASS	PASS	PASS		upstream_gene_variant	MODIFIER			FAIL	FAIL				deletion					rs780945479				43	Mutect2	0	0	0	PASS	1
17q1qm_D0	0	0	0	chr2:90360445G>C				0.117	3	25	0.107143	PASS	PASS,SOM	PASS		regulatory_region_variant	MODIFIER			FAIL	FAIL				SNV					rs796745979				61	Mutect2	0	0	0	PASS	2
17q1qm_D0	0	0	0	chr2:90360445G>C	AC233263.1			0.117	3	25	0.107143	PASS	PASS,SOM	PASS	YES	upstream_gene_variant	MODIFIER			FAIL	FAIL				SNV					rs796745979				61	Mutect2	0	0	0	PASS	2
17q1qm_D0	0	0	0	chr2:90360457CCTGCGGCGACAGGGGAAAAAACTCGCGGCGGCGGGGGCCAAAAG>C				0.136	3	25	0.107143	PASS	PASS,SOM	PASS		regulatory_region_variant	MODIFIER			FAIL	FAIL				deletion					rs1558737128				67	Mutect2	0	0	0	PASS	1
17q1qm_D0	0	0	0	chr2:90360457CCTGCGGCGACAGGGGAAAAAACTCGCGGCGGCGGGGGCCAAAAG>C	AC233263.1			0.136	3	25	0.107143	PASS	PASS,SOM	PASS	YES	upstream_gene_variant	MODIFIER			FAIL	FAIL				deletion					rs1558737128				67	Mutect2	0	0	0	PASS	1
17q1qm_D0	0	0	0	chr2:91887417A>G	SLC9B1P2			0.117	3	29	0.09375	PASS	PASS,SOM	PASS	YES	intron_variant&non_coding_transcript_variant	MODIFIER			FAIL	FAIL	7/7	ENST00000398120.6:n.948+46T>C		SNV					rs374328625				66	Mutect2	0	0	0	PASS	2
17q1qm_D0	0	0	0	chr2:95939149T>C	ANKRD36C			0.192	4	20	0.166667	PASS	INT,COSV,SOM	PASS	YES	intron_variant	MODIFIER			FAIL	FAIL	20/66	ENST00000456556.5:c.1532-134A>G		SNV					rs2918902&COSV71727185	0&1	0&1		52	Mutect2	0	0	0	PASS	2
17q1qm_D0	0	0	0	chr2:149320977A>C	FAM8A3P	1/1		0.056	4	96	0.04	PASS	PASS,SOM	PASS	YES	non_coding_transcript_exon_variant	MODIFIER			FAIL	FAIL		ENST00000427218.1:n.385A>C		SNV					rs200639002				165	Mutect2	0	0	0	FAIL	1
17q1qm_D0	0	0	0	chr2:178717807C>T	TTN-AS1			0.441	15	18	0.454545	PASS	MAX_AF,SOM	PASS	YES	intron_variant&non_coding_transcript_variant	MODIFIER			FAIL	FAIL	2/12	ENST00000659121.1:n.503-16697C>T		SNV		8.336e-06	0.0002443		rs376290076&COSV59929776	0&1	0&1		99	Mutect2	0	0	0	PASS	2
17q1qm_D0	0	0	0	chr2:219013419G>T	AC097468.1			0.534	39	33	0.541667	PASS	PASS,SOM	PASS	YES	intron_variant&non_coding_transcript_variant	MODIFIER			FAIL	FAIL	2/2	ENST00000441450.1:n.173-483G>T		SNV									133	Mutect2	0	0	0	PASS	2
17q1qm_D0	0	0	0	chr2:219013419G>T	CFAP65			0.534	39	33	0.541667	PASS	INT,SOM	PASS	YES	intron_variant	MODIFIER			FAIL	FAIL	23/34	ENST00000341552.10:c.3847-50C>A		SNV									133	Mutect2	0	0	0	PASS	2
17q1qm_D0	0	0	0	chr2:219013511G>T	AC097468.1			0.379	32	60	0.347826	PASS	PASS,SOM	PASS	YES	intron_variant&non_coding_transcript_variant	MODIFIER			FAIL	FAIL	2/2	ENST00000441450.1:n.173-391G>T		SNV									167	Mutect2	0	0	0	PASS	2
17q1qm_D0	0	0	0	chr2:219013511G>T	CFAP65			0.379	32	60	0.347826	PASS	PASS,SOM	PASS	YES	splice_region_variant&intron_variant	LOW			FAIL	FAIL	23/34	ENST00000341552.10:c.3846+8C>A		SNV									167	Mutect2	0	0	0	PASS	2
17q1qm_D0	0	0	0	chr2:240030491G>T	OR6B2			0.612	39	25	0.609375	PASS	PASS,SOM	PASS	YES	upstream_gene_variant	MODIFIER			FAIL	FAIL				SNV									124	Mutect2	0	0	0	PASS	2
17q1qm_D0	0	0	0	chr2:240682589G>A	AQP12B	1/3	ENSP00000384894.3:p.His83%3D	0.426	97	132	0.423581	PASS	MAX_AF,SYN	PASS	YES	synonymous_variant	LOW			FAIL	FAIL		ENST00000407834.4:c.249C>T	caC/caT	SNV		3.992e-05	0.0001163		rs373980987&COSV68184052	0&1	0&1		390	Mutect2	0	0	0	PASS	2
17q1qm_D0	0	0	0	chr2:240682589G>A	AC011298.1			0.426	97	132	0.423581	PASS	MAX_AF	PASS	YES	upstream_gene_variant	MODIFIER			FAIL	FAIL				SNV		3.992e-05	0.0001163		rs373980987&COSV68184052	0&1	0&1		390	Mutect2	0	0	0	PASS	2
17q1qm_D0	0	0	0	chr3:17404789A>G	TBC1D5			0.533	24	22	0.521739	PASS	INT,SOM	PASS	YES	intron_variant	MODIFIER			FAIL	FAIL	7/23	ENST00000446818.6:c.367-21T>C		SNV									107	Mutect2	0	0	0	PASS	2
17q1qm_D0	0	0	0	chr3:36631736C>T				0.417	40	54	0.425532	PASS	PASS	PASS		regulatory_region_variant	MODIFIER			FAIL	FAIL				SNV									214	Mutect2	0	0	0	PASS	2
17q1qm_D0	0	0	0	chr3:36631736C>T	NBPF21P	3/9		0.417	40	54	0.425532	PASS	PASS	PASS	YES	non_coding_transcript_exon_variant	MODIFIER			FAIL	FAIL		ENST00000425093.1:n.462G>A		SNV									214	Mutect2	0	0	0	PASS	2
17q1qm_D0	0	0	0	chr3:48648376GA>G	MIR4793			0.037	5	121	0.0396825	PASS	PASS,SOM	PASS	YES	upstream_gene_variant	MODIFIER			FAIL	FAIL				deletion									275	Mutect2	0	0	0	FAIL	1
17q1qm_D0	0	0	0	chr3:48648379C>CT	MIR4793			0.037	5	121	0.0396825	PASS	PASS,SOM	PASS	YES	upstream_gene_variant	MODIFIER			FAIL	FAIL				insertion									267	Mutect2	0	0	0	FAIL	1
17q1qm_D0	0	0	0	chr3:48655988C>A	CELSR3			0.249	8	25	0.242424	PASS	INT,SOM	PASS	YES	intron_variant	MODIFIER			FAIL	FAIL	3/34	ENST00000164024.5:c.4626-137G>T		SNV									68	Mutect2	0	0	0	PASS	2
17q1qm_D0	0	0	0	chr3:52689096TCCTAGAGGTGTTGGATG>T	SNORD19			0.344	32	70	0.313725	PASS	PASS,SOM	PASS	YES	upstream_gene_variant	MODIFIER			FAIL	FAIL				deletion									214	Mutect2	0	0	0	PASS	2
17q1qm_D0	0	0	0	chr3:52689096TCCTAGAGGTGTTGGATG>T	SNORD19B			0.344	32	70	0.313725	PASS	PASS,SOM	PASS	YES	upstream_gene_variant	MODIFIER			FAIL	FAIL				deletion									214	Mutect2	0	0	0	PASS	2
17q1qm_D0	0	0	0	chr3:52689096TCCTAGAGGTGTTGGATG>T	PBRM1			0.344	32	70	0.313725	PASS	PASS,SOM	PASS		upstream_gene_variant	MODIFIER			FAIL	FAIL				deletion									214	Mutect2	0	0	0	PASS	2
17q1qm_D0	0	0	0	chr3:52689096TCCTAGAGGTGTTGGATG>T	SNORD19C			0.344	32	70	0.313725	PASS	PASS,SOM	PASS	YES	upstream_gene_variant	MODIFIER			FAIL	FAIL				deletion									214	Mutect2	0	0	0	PASS	2
17q1qm_D0	0	0	0	chr3:52689096TCCTAGAGGTGTTGGATG>T	AC104446.3			0.344	32	70	0.313725	PASS	PASS,SOM	PASS	YES	downstream_gene_variant	MODIFIER			FAIL	FAIL				deletion									214	Mutect2	0	0	0	PASS	2
17q1qm_D0	0	0	0	chr3:52689096TCCTAGAGGTGTTGGATG>T	SNORD69			0.344	32	70	0.313725	PASS	PASS,SOM	PASS	YES	upstream_gene_variant	MODIFIER			FAIL	FAIL				deletion									214	Mutect2	0	0	0	PASS	2
17q1qm_D0	0	0	0	chr3:52689096TCCTAGAGGTGTTGGATG>T	AC104446.1			0.344	32	70	0.313725	PASS	PASS,SOM	PASS	YES	downstream_gene_variant	MODIFIER			FAIL	FAIL				deletion									214	Mutect2	0	0	0	PASS	2
17q1qm_D0	0	0	0	chr3:194644558A>T	AC046143.1			0.509	29	25	0.537037	PASS	PASS,SOM	PASS	YES	intron_variant&non_coding_transcript_variant	MODIFIER			FAIL	FAIL	1/1	ENST00000447139.1:n.246-117A>T		SNV									104	Mutect2	0	0	0	PASS	2
17q1qm_D0	0	0	0	chr3:194644558A>T	LSG1			0.509	29	25	0.537037	PASS	INT,SOM	PASS	YES	intron_variant	MODIFIER			FAIL	FAIL	13/13	ENST00000265245.10:c.1797+15T>A		SNV									104	Mutect2	0	0	0	PASS	2
17q1qm_D0	0	0	0	chr4:1090957G>A	RNF212			0.578	11	8	0.578947	PASS	1kG_AF,MAX_AF,GERMQ,INT	FAIL	YES	intron_variant	MODIFIER			FAIL	FAIL	3/9	ENST00000433731.7:c.247-119C>T		SNV	0.0006		0.0029		rs557634920				33	Mutect2	0	0	0	PASS	2
17q1qm_D0	0	0	0	chr4:112456763G>T	TOX4P1	1/1		0.557	66	47	0.584071	PASS	PASS,SOM	PASS	YES	non_coding_transcript_exon_variant	MODIFIER			FAIL	FAIL		ENST00000514955.1:n.840G>T		SNV									226	Mutect2	0	0	0	PASS	2
17q1qm_D0	0	0	0	chr4:184911054G>A	AC084871.3	1/1		0.074	6	71	0.0779221	PASS	PASS,SOM	PASS	YES	non_coding_transcript_exon_variant	MODIFIER			FAIL	FAIL		ENST00000503355.1:n.299C>T		SNV					rs116034131				154	Mutect2	0	0	0	PASS	2
17q1qm_D0	0	0	0	chr4:190021418C>A				0.182	2	8	0.2	PASS	GERMQ	PASS		regulatory_region_variant	MODIFIER			FAIL	FAIL				SNV					rs75748681				21	Mutect2	0	0	0	PASS	2
17q1qm_D0	0	0	0	chr4:190021418C>A	DUX4L9	1/1		0.182	2	8	0.2	PASS	GERMQ	PASS	YES	non_coding_transcript_exon_variant	MODIFIER			FAIL	FAIL		ENST00000449051.3:n.1248G>T		SNV					rs75748681				21	Mutect2	0	0	0	PASS	2
17q1qm_D0	0	0	0	chr4:190021418C>A	RNA5SP175			0.182	2	8	0.2	PASS	GERMQ	PASS	YES	downstream_gene_variant	MODIFIER			FAIL	FAIL				SNV					rs75748681				21	Mutect2	0	0	0	PASS	2
17q1qm_D0	0	0	0	chr4:190021418C>A	FRG2			0.182	2	8	0.2	PASS	GERMQ	PASS	YES	downstream_gene_variant	MODIFIER			FAIL	FAIL				SNV					rs75748681				21	Mutect2	0	0	0	PASS	2
17q1qm_D0	0	0	0	chr4:190021426G>T				0.182	2	8	0.2	PASS	GERMQ	PASS		regulatory_region_variant	MODIFIER			FAIL	FAIL				SNV					rs75824954				22	Mutect2	0	0	0	PASS	2
17q1qm_D0	0	0	0	chr4:190021426G>T	DUX4L9	1/1		0.182	2	8	0.2	PASS	GERMQ	PASS	YES	non_coding_transcript_exon_variant	MODIFIER			FAIL	FAIL		ENST00000449051.3:n.1240C>A		SNV					rs75824954				22	Mutect2	0	0	0	PASS	2
17q1qm_D0	0	0	0	chr4:190021426G>T	RNA5SP175			0.182	2	8	0.2	PASS	GERMQ	PASS	YES	downstream_gene_variant	MODIFIER			FAIL	FAIL				SNV					rs75824954				22	Mutect2	0	0	0	PASS	2
17q1qm_D0	0	0	0	chr4:190021426G>T	FRG2			0.182	2	8	0.2	PASS	GERMQ	PASS	YES	downstream_gene_variant	MODIFIER			FAIL	FAIL				SNV					rs75824954				22	Mutect2	0	0	0	PASS	2
17q1qm_D0	0	0	0	chr5:1878350G>A	IRX4	7/7	ENSP00000482393.1:p.Cys419%3D	0.028	3	128	0.0229008	PASS	SYN,SOM	PASS	YES	synonymous_variant	LOW			FAIL	FAIL		ENST00000613726.4:c.1257C>T	tgC/tgT	SNV									230	Mutect2	0	0	0	FAIL	1
17q1qm_D0	0	0	0	chr5:102498769G>A	AC094108.1			0.411	43	59	0.421569	PASS	PASS	PASS	YES	upstream_gene_variant	MODIFIER			FAIL	FAIL				SNV									226	Mutect2	0	0	0	PASS	2
17q1qm_D0	0	0	0	chr5:129028488G>T	SLC27A6			0.457	16	21	0.432432	PASS	INT,SOM	PASS	YES	intron_variant	MODIFIER			FAIL	FAIL	8/9	ENST00000262462.9:c.1552+46G>T		SNV					rs1404453170				70	Mutect2	0	0	0	PASS	2
17q1qm_D0	0	0	0	chr5:141236042G>T	AC244517.11			0.042	12	267	0.0430108	PASS	PASS	PASS	YES	downstream_gene_variant	MODIFIER			FAIL	FAIL				SNV		0	0		rs782335848&COSV73144956&COSV73145102	0&1&1	0&1&1		552	Mutect2	0	0	0	FAIL	2
17q1qm_D0	0	0	0	chr5:141236042G>T	PCDHB19P			0.042	12	267	0.0430108	PASS	PASS	PASS	YES	upstream_gene_variant	MODIFIER			FAIL	FAIL				SNV		0	0		rs782335848&COSV73144956&COSV73145102	0&1&1	0&1&1		552	Mutect2	0	0	0	FAIL	2
17q1qm_D0	0	0	0	chr5:141236042G>T	AC244517.10			0.042	12	267	0.0430108	PASS	INT,COSV	PASS	YES	intron_variant	MODIFIER			FAIL	FAIL	1/1	ENST00000624396.1:c.36-9441G>T		SNV		0	0		rs782335848&COSV73144956&COSV73145102	0&1&1	0&1&1		552	Mutect2	0	0	0	FAIL	2
17q1qm_D0	0	0	0	chr5:141236042G>T	PCDHB18P	1/1		0.042	12	267	0.0430108	PASS	PASS	PASS	YES	non_coding_transcript_exon_variant	MODIFIER			FAIL	FAIL		ENST00000526308.2:n.1710G>T		SNV		0	0		rs782335848&COSV73144956&COSV73145102	0&1&1	0&1&1		552	Mutect2	0	0	0	FAIL	2
17q1qm_D0	0	0	0	chr5:141618728AGGGGCCGGCTGCAGGGGTCCAGAGGGCGGTTAC>A				0.139	2	17	0.105263	PASS	PASS	PASS		regulatory_region_variant	MODIFIER			FAIL	FAIL				deletion									31	Mutect2	0	0	0	PASS	1
17q1qm_D0	0	0	0	chr5:141618728AGGGGCCGGCTGCAGGGGTCCAGAGGGCGGTTAC>A				0.139	2	17	0.105263	PASS	PASS	PASS		TF_binding_site_variant	MODIFIER			FAIL	FAIL				deletion									31	Mutect2	0	0	0	PASS	1
17q1qm_D0	0	0	0	chr5:141618728AGGGGCCGGCTGCAGGGGTCCAGAGGGCGGTTAC>A				0.139	2	17	0.105263	PASS	PASS	PASS		TF_binding_site_variant	MODIFIER			FAIL	FAIL				deletion									31	Mutect2	0	0	0	PASS	1
17q1qm_D0	0	0	0	chr5:141618728AGGGGCCGGCTGCAGGGGTCCAGAGGGCGGTTAC>A	DIAPH1			0.139	2	17	0.105263	PASS	INT	PASS	YES	intron_variant	MODIFIER			FAIL	FAIL	1/27	ENST00000389054.8:c.117+37_117+69del		deletion									31	Mutect2	0	0	0	PASS	1
17q1qm_D0	0	0	0	chr5:141618728AGGGGCCGGCTGCAGGGGTCCAGAGGGCGGTTAC>A	AC008781.1			0.139	2	17	0.105263	PASS	PASS	PASS	YES	intron_variant&non_coding_transcript_variant	MODIFIER			FAIL	FAIL	1/2	ENST00000422040.2:n.76+246_76+278del		deletion									31	Mutect2	0	0	0	PASS	1
17q1qm_D0	0	0	0	chr5:141618728AGGGGCCGGCTGCAGGGGTCCAGAGGGCGGTTAC>A	HDAC3			0.139	2	17	0.105263	PASS	PASS	PASS	YES	downstream_gene_variant	MODIFIER			FAIL	FAIL				deletion									31	Mutect2	0	0	0	PASS	1
17q1qm_D0	0	0	0	chr5:177411898G>T	GRK6			0.477	114	125	0.476987	PASS	INT,SOM	PASS		intron_variant	MODIFIER			FAIL	FAIL	1/3	ENST00000502598.5:c.-45+8372G>T		SNV									468	Mutect2	0	0	0	PASS	2
17q1qm_D0	0	0	0	chr5:177411898G>T	F12			0.477	114	125	0.476987	PASS	PASS,SOM	PASS	YES	upstream_gene_variant	MODIFIER			FAIL	FAIL				SNV									468	Mutect2	0	0	0	PASS	2
17q1qm_D0	0	0	0	chr5:177992652C>A	PROP1	3/3		0.383	18	31	0.367347	PASS	PASS,SOM	PASS	YES	3_prime_UTR_variant	MODIFIER			FAIL	FAIL		ENST00000308304.2:c.*57G>T		SNV									92	Mutect2	0	0	0	PASS	2
17q1qm_D0	0	0	0	chr6:142944G>T	CICP18			0.571	4	3	0.571429	PASS	PASS	PASS	YES	intron_variant&non_coding_transcript_variant	MODIFIER			FAIL	FAIL	1/2	ENST00000436899.5:n.350+1592C>A		SNV									64	Mutect2	0	0	0	PASS	2
17q1qm_D0	0	0	0	chr6:25832001G>T	SLC17A1	1/13		0.434	25	36	0.409836	PASS	PASS	PASS	YES	5_prime_UTR_variant	MODIFIER			FAIL	FAIL		ENST00000244527.10:c.-58C>A		SNV									124	Mutect2	0	0	0	PASS	2
17q1qm_D0	0	0	0	chr6:25832001G>T	SLC17A3			0.434	25	36	0.409836	PASS	PASS	PASS		downstream_gene_variant	MODIFIER			FAIL	FAIL				SNV									124	Mutect2	0	0	0	PASS	2
17q1qm_D0	0	0	0	chr6:32009660G>C	STK19B			0.487	78	74	0.513158	PASS	PASS,SOM	PASS	YES	upstream_gene_variant	MODIFIER			FAIL	FAIL				SNV									284	Mutect2	0	0	0	PASS	2
17q1qm_D0	0	0	0	chr6:32009660G>C	CYP21A1P			0.487	78	74	0.513158	PASS	PASS,SOM	PASS	YES	downstream_gene_variant	MODIFIER			FAIL	FAIL				SNV									284	Mutect2	0	0	0	PASS	2
17q1qm_D0	0	0	0	chr6:32009660G>C	TNXA			0.487	78	74	0.513158	PASS	PASS,SOM	PASS	YES	intron_variant&non_coding_transcript_variant	MODIFIER			FAIL	FAIL	9/12	ENST00000507684.1:n.1514-33C>G		SNV									284	Mutect2	0	0	0	PASS	2
17q1qm_D0	0	0	0	chr6:63549055C>A	PTP4A1			0.631	55	32	0.632184	PASS	INT,SOM	PASS	YES	intron_variant	MODIFIER			FAIL	FAIL	3/7	ENST00000648894.1:c.-446+16525C>A		SNV									180	Mutect2	0	0	0	PASS	2
17q1qm_D0	0	0	0	chr6:63549055C>A	RPL7AP34	1/1		0.631	55	32	0.632184	PASS	PASS,SOM	PASS	YES	non_coding_transcript_exon_variant	MODIFIER			FAIL	FAIL		ENST00000416120.1:n.454G>T		SNV									180	Mutect2	0	0	0	PASS	2
17q1qm_D0	0	0	0	chr6:108439033C>T				0.53	34	30	0.53125	PASS	1kG_AF,MAX_AF,SOM	PASS		regulatory_region_variant	MODIFIER			FAIL	FAIL				SNV	0.0002		0.001		rs541292788				127	Mutect2	0	0	0	PASS	2
17q1qm_D0	0	0	0	chr6:108439033C>T	AFG1L			0.53	34	30	0.53125	PASS	1kG_AF,MAX_AF,INT,SOM	PASS	YES	intron_variant	MODIFIER			FAIL	FAIL	7/12	ENST00000368977.9:c.808-8181C>T		SNV	0.0002		0.001		rs541292788				127	Mutect2	0	0	0	PASS	2
17q1qm_D0	0	0	0	chr6:108439033C>T	AL139106.1			0.53	34	30	0.53125	PASS	1kG_AF,MAX_AF,SOM	PASS	YES	downstream_gene_variant	MODIFIER			FAIL	FAIL				SNV	0.0002		0.001		rs541292788				127	Mutect2	0	0	0	PASS	2
17q1qm_D0	0	0	0	chr6:144730249T>C				0.557	8	6	0.571429	PASS	GERMQ	PASS		regulatory_region_variant	MODIFIER			FAIL	FAIL				SNV									24	Mutect2	0	0	0	PASS	2
17q1qm_D0	0	0	0	chr6:144730249T>C	UTRN			0.557	8	6	0.571429	PASS	GERMQ,INT	PASS	YES	intron_variant	MODIFIER			FAIL	FAIL	52/73	ENST00000367545.7:c.7810-108T>C		SNV									24	Mutect2	0	0	0	PASS	2
17q1qm_D0	0	0	0	chr6:145932973C>CA	SHPRH			0.517	11	10	0.52381	PASS	GERMQ,INT	PASS	YES	intron_variant	MODIFIER			FAIL	FAIL	14/29	ENST00000275233.12:c.3112+83dup		insertion					rs397746518				43	Mutect2	0	0	0	PASS	2
17q1qm_D0	0	0	0	chr7:2538140G>A				0.451	86	96	0.472527	PASS	PASS,SOM	PASS		regulatory_region_variant	MODIFIER			FAIL	FAIL				SNV				uncertain_significance	rs762276921		1		354	Mutect2	0	0	0	PASS	2
17q1qm_D0	0	0	0	chr7:2538140G>A				0.451	86	96	0.472527	PASS	PASS,SOM	PASS		regulatory_region_variant	MODIFIER			FAIL	FAIL				SNV				uncertain_significance	rs762276921		1		354	Mutect2	0	0	0	PASS	2
17q1qm_D0	0	0	0	chr7:45888768C>T				0.077	5	57	0.0806452	PASS	MAX_AF,SOM	PASS		regulatory_region_variant	MODIFIER			FAIL	FAIL				SNV		0	0.0001203		rs376937815				139	Mutect2	0	0	0	PASS	2
17q1qm_D0	0	0	0	chr7:45888768C>T				0.077	5	57	0.0806452	PASS	MAX_AF,SOM	PASS		TF_binding_site_variant	MODIFIER			FAIL	FAIL				SNV		0	0.0001203		rs376937815				139	Mutect2	0	0	0	PASS	2
17q1qm_D0	0	0	0	chr7:48276437G>A	ABCA13	17/62	ENSP00000411096.1:p.Leu2257%3D	0.532	50	40	0.555556	PASS	SYN,SOM	PASS	YES	synonymous_variant	LOW			FAIL	FAIL		ENST00000435803.6:c.6771G>A	ctG/ctA	SNV									172	Mutect2	0	0	0	PASS	2
17q1qm_D0	0	0	0	chr7:57003802C>T	TNRC18P3	8/11		0.06	4	88	0.0434783	PASS	PASS,SOM	PASS	YES	non_coding_transcript_exon_variant	MODIFIER			FAIL	FAIL		ENST00000441896.1:n.1386C>T		SNV					rs1457361425				193	Mutect2	0	0	0	FAIL	2
17q1qm_D0	0	0	0	chr7:57126006G>A	ZNF479			0.061	5	91	0.0520833	PASS	gnomAD_AF,MAX_AF,INT,SOM	FAIL	YES	intron_variant	MODIFIER			FAIL	FAIL	4/4	ENST00000331162.8:c.262+12C>T		SNV		0.009751	0.05263		rs200179812&COSV58636922	0&1	0&1		183	Mutect2	0	0	0	PASS	2
17q1qm_D0	0	0	0	chr7:63573092G>A	TNRC18P2	8/11		0.54	59	44	0.572816	PASS	PASS,SOM	PASS	YES	non_coding_transcript_exon_variant	MODIFIER			FAIL	FAIL		ENST00000417666.1:n.1404C>T		SNV					rs1442908206				213	Mutect2	0	0	0	PASS	2
17q1qm_D0	0	0	0	chr7:90287606G>T	CFAP69			0.541	20	17	0.540541	PASS	INT,SOM	PASS	YES	intron_variant	MODIFIER			FAIL	FAIL	14/22	ENST00000389297.8:c.1657-628G>T		SNV									98	Mutect2	0	0	0	PASS	2
17q1qm_D0	0	0	0	chr7:100963578C>T	MUC3A			0.23	9	29	0.236842	PASS	INT,SOM	PASS	YES	intron_variant	MODIFIER			FAIL	FAIL	4/11	ENST00000379458.9:c.9169-110C>T		SNV					rs1011555995				91	Mutect2	0	0	0	PASS	2
17q1qm_D0	0	0	0	chr7:100963578C>T	AC254629.1			0.23	9	29	0.236842	PASS	PASS,SOM	PASS	YES	downstream_gene_variant	MODIFIER			FAIL	FAIL				SNV					rs1011555995				91	Mutect2	0	0	0	PASS	2
17q1qm_D0	0	0	0	chr7:151241542G>T				0.464	54	54	0.5	PASS	PASS,SOM	PASS		regulatory_region_variant	MODIFIER			FAIL	FAIL				SNV									256	Mutect2	0	0	0	PASS	2
17q1qm_D0	0	0	0	chr7:151241542G>T	CHPF2			0.464	54	54	0.5	PASS	PASS,SOM	PASS	YES	downstream_gene_variant	MODIFIER			FAIL	FAIL				SNV									256	Mutect2	0	0	0	PASS	2
17q1qm_D0	0	0	0	chr7:151241542G>T	AC021097.1			0.464	54	54	0.5	PASS	PASS,SOM	PASS	YES	downstream_gene_variant	MODIFIER			FAIL	FAIL				SNV									256	Mutect2	0	0	0	PASS	2
17q1qm_D0	0	0	0	chr7:151241542G>T	MIR671			0.464	54	54	0.5	PASS	PASS,SOM	PASS	YES	downstream_gene_variant	MODIFIER			FAIL	FAIL				SNV									256	Mutect2	0	0	0	PASS	2
17q1qm_D0	0	0	0	chr8:38060149T>A				0.373	2	4	0.333333	PASS	GERMQ	PASS		regulatory_region_variant	MODIFIER			FAIL	FAIL				SNV					rs1394551257				17	Mutect2	0	0	0	PASS	1
17q1qm_D0	0	0	0	chr8:38060149T>A				0.373	2	4	0.333333	PASS	GERMQ	PASS		regulatory_region_variant	MODIFIER			FAIL	FAIL				SNV					rs1394551257				17	Mutect2	0	0	0	PASS	1
17q1qm_D0	0	0	0	chr8:38060149T>A	AP006545.1			0.373	2	4	0.333333	PASS	GERMQ	PASS	YES	upstream_gene_variant	MODIFIER			FAIL	FAIL				SNV					rs1394551257				17	Mutect2	0	0	0	PASS	1
17q1qm_D0	0	0	0	chr8:38060149T>A	EIF4EBP1	3/3		0.373	2	4	0.333333	PASS	GERMQ	PASS	YES	3_prime_UTR_variant	MODIFIER			FAIL	FAIL		ENST00000338825.5:c.*214T>A		SNV					rs1394551257				17	Mutect2	0	0	0	PASS	1
17q1qm_D0	0	0	0	chr8:38060152CA>TG				0.375	2	4	0.333333	PASS	GERMQ	PASS		regulatory_region_variant	MODIFIER			FAIL	FAIL				substitution									16	Mutect2	0	0	0	PASS	1
17q1qm_D0	0	0	0	chr8:38060152CA>TG				0.375	2	4	0.333333	PASS	GERMQ	PASS		regulatory_region_variant	MODIFIER			FAIL	FAIL				substitution									16	Mutect2	0	0	0	PASS	1
17q1qm_D0	0	0	0	chr8:38060152CA>TG	AP006545.1			0.375	2	4	0.333333	PASS	GERMQ	PASS	YES	upstream_gene_variant	MODIFIER			FAIL	FAIL				substitution									16	Mutect2	0	0	0	PASS	1
17q1qm_D0	0	0	0	chr8:38060152CA>TG	EIF4EBP1	3/3		0.375	2	4	0.333333	PASS	GERMQ	PASS	YES	3_prime_UTR_variant	MODIFIER			FAIL	FAIL		ENST00000338825.5:c.*217_*218inv		substitution									16	Mutect2	0	0	0	PASS	1
17q1qm_D0	0	0	0	chr9:271844C>CAGAGTTAGGAT				0.176	3	13	0.1875	PASS	PASS	PASS		regulatory_region_variant	MODIFIER			FAIL	FAIL				insertion									34	Mutect2	0	0	0	PASS	1
17q1qm_D0	0	0	0	chr9:271844C>CAGAGTTAGGAT	AL158832.1			0.176	3	13	0.1875	PASS	PASS	PASS	YES	intron_variant&non_coding_transcript_variant	MODIFIER			FAIL	FAIL	1/1	ENST00000429661.1:n.98+1060_98+1061insATCCTAACTCT		insertion									34	Mutect2	0	0	0	PASS	1
17q1qm_D0	0	0	0	chr9:271844C>CAGAGTTAGGAT	DOCK8			0.176	3	13	0.1875	PASS	INT	PASS	YES	intron_variant	MODIFIER			FAIL	FAIL	2/47	ENST00000432829.6:c.156+115_156+116insAGAGTTAGGAT		insertion									34	Mutect2	0	0	0	PASS	1
17q1qm_D0	0	0	0	chr9:271845C>CTGGTGACTGG				0.176	3	13	0.1875	PASS	PASS	PASS		regulatory_region_variant	MODIFIER			FAIL	FAIL				insertion									34	Mutect2	0	0	0	PASS	1
17q1qm_D0	0	0	0	chr9:271845C>CTGGTGACTGG	DOCK8			0.176	3	13	0.1875	PASS	INT	PASS	YES	intron_variant	MODIFIER			FAIL	FAIL	2/47	ENST00000432829.6:c.156+116_156+117insTGGTGACTGG		insertion									34	Mutect2	0	0	0	PASS	1
17q1qm_D0	0	0	0	chr9:271845C>CTGGTGACTGG	AL158832.1			0.176	3	13	0.1875	PASS	PASS	PASS	YES	intron_variant&non_coding_transcript_variant	MODIFIER			FAIL	FAIL	1/1	ENST00000429661.1:n.98+1059_98+1060insCCAGTCACCA		insertion									34	Mutect2	0	0	0	PASS	1
17q1qm_D0	0	0	0	chr9:42950538G>T	ANKRD20A7P			0.389	5	10	0.333333	PASS	GERMQ	PASS		intron_variant&non_coding_transcript_variant	MODIFIER			FAIL	FAIL	10/10	ENST00000666959.1:n.2149-28G>T		SNV					rs1402294899				27	Mutect2	0	0	0	PASS	2
17q1qm_D0	0	0	0	chr9:42950538G>T	CYP4F60P			0.389	5	10	0.333333	PASS	GERMQ	PASS	YES	upstream_gene_variant	MODIFIER			FAIL	FAIL				SNV					rs1402294899				27	Mutect2	0	0	0	PASS	2
17q1qm_D0	0	0	0	chr9:78252088C>T	CEP78			0.541	19	20	0.487179	PASS	INT,SOM	PASS	YES	intron_variant	MODIFIER			FAIL	FAIL	9/15	ENST00000376597.9:c.1208+45C>T		SNV									73	Mutect2	0	0	0	PASS	2
17q1qm_D0	0	0	0	chr9:112660178T>C	KIAA1958	5/5		0.399	7	11	0.388889	PASS	PASS	PASS	YES	3_prime_UTR_variant	MODIFIER			FAIL	FAIL		ENST00000536272.5:c.*109T>C		SNV									44	Mutect2	0	0	0	PASS	2
17q1qm_D0	0	0	0	chr9:117414482G>A				0.524	33	34	0.492537	PASS	PASS	PASS		regulatory_region_variant	MODIFIER			FAIL	FAIL				SNV									159	Mutect2	0	0	0	PASS	2
17q1qm_D0	0	0	0	chr9:117414482G>A	ASTN2			0.524	33	34	0.492537	PASS	INT	PASS	YES	intron_variant	MODIFIER			FAIL	FAIL	1/21	ENST00000361209.6:c.442+15C>T		SNV									159	Mutect2	0	0	0	PASS	2
17q1qm_D0	0	0	0	chr9:133364690CAA>C				0.446	3	4	0.428571	PASS	GERMQ	PASS		regulatory_region_variant	MODIFIER			FAIL	FAIL				deletion					rs587654637				18	Mutect2	0	0	0	PASS	1
17q1qm_D0	0	0	0	chr9:133364690CAA>C	SURF2			0.446	3	4	0.428571	PASS	GERMQ	PASS	YES	downstream_gene_variant	MODIFIER			FAIL	FAIL				deletion					rs587654637				18	Mutect2	0	0	0	PASS	1
17q1qm_D0	0	0	0	chr9:133364690CAA>C	SURF4			0.446	3	4	0.428571	PASS	GERMQ,INT	PASS	YES	intron_variant	MODIFIER			FAIL	FAIL	5/5	ENST00000371989.8:c.543+148_543+149del		deletion					rs587654637				18	Mutect2	0	0	0	PASS	1
17q1qm_D0	0	0	0	chr9:138120469C>T	CACNA1B			0.581	25	18	0.581395	PASS	INT,SOM	PASS	YES	intron_variant	MODIFIER			FAIL	FAIL	45/46	ENST00000371372.6:c.6238+97C>T		SNV					rs549054041				93	Mutect2	0	0	0	PASS	2
17q1qm_D0	0	0	0	chr10:50684718CCA>TGG	NUTM2HP			0.089	4	52	0.0714286	PASS	PASS,SOM	PASS	YES	intron_variant&non_coding_transcript_variant	MODIFIER			FAIL	FAIL	6/7	ENST00000442076.2:n.1877-110_1877-108inv		substitution									113	Mutect2	0	0	0	PASS	1
17q1qm_D0	0	0	0	chr10:67180554C>T	CTNNA3			0.588	23	16	0.589744	PASS	INT,SOM	PASS	YES	intron_variant	MODIFIER			FAIL	FAIL	6/17	ENST00000433211.7:c.844-34G>A		SNV									78	Mutect2	0	0	0	PASS	2
17q1qm_D0	0	0	0	chr10:125667799T>A	ALDOAP2	1/1		0.447	48	57	0.457143	PASS	PASS,SOM	PASS	YES	non_coding_transcript_exon_variant	MODIFIER			FAIL	FAIL		ENST00000398050.3:n.152A>T		SNV									211	Mutect2	0	0	0	PASS	2
17q1qm_D0	0	0	0	chr10:125667799T>A	TEX36			0.447	48	57	0.457143	PASS	INT,SOM	PASS	YES	intron_variant	MODIFIER			FAIL	FAIL	1/3	ENST00000368821.4:c.52-5822A>T		SNV									211	Mutect2	0	0	0	PASS	2
17q1qm_D0	0	0	0	chr11:777491T>G				0.14	2	15	0.117647	PASS	PASS	PASS		regulatory_region_variant	MODIFIER			FAIL	FAIL				SNV									31	Mutect2	0	0	0	PASS	2
17q1qm_D0	0	0	0	chr11:777491T>G				0.14	2	15	0.117647	PASS	PASS	PASS		TF_binding_site_variant	MODIFIER			FAIL	FAIL				SNV									31	Mutect2	0	0	0	PASS	2
17q1qm_D0	0	0	0	chr11:777491T>G				0.14	2	15	0.117647	PASS	PASS	PASS		TF_binding_site_variant	MODIFIER			FAIL	FAIL				SNV									31	Mutect2	0	0	0	PASS	2
17q1qm_D0	0	0	0	chr11:777491T>G	AP006621.3			0.14	2	15	0.117647	PASS	PASS	PASS	YES	upstream_gene_variant	MODIFIER			FAIL	FAIL				SNV									31	Mutect2	0	0	0	PASS	2
17q1qm_D0	0	0	0	chr11:777491T>G	AP006621.2			0.14	2	15	0.117647	PASS	PASS	PASS	YES	upstream_gene_variant	MODIFIER			FAIL	FAIL				SNV									31	Mutect2	0	0	0	PASS	2
17q1qm_D0	0	0	0	chr11:777491T>G	GATD1			0.14	2	15	0.117647	PASS	PASS	PASS	YES	upstream_gene_variant	MODIFIER			FAIL	FAIL				SNV									31	Mutect2	0	0	0	PASS	2
17q1qm_D0	0	0	0	chr11:777491T>G	AP006621.5			0.14	2	15	0.117647	PASS	PASS	PASS	YES	upstream_gene_variant	MODIFIER			FAIL	FAIL				SNV									31	Mutect2	0	0	0	PASS	2
17q1qm_D0	0	0	0	chr11:7639843G>A				0.508	60	55	0.521739	PASS	1kG_AF,MAX_AF,SOM	PASS		regulatory_region_variant	MODIFIER			FAIL	FAIL				SNV	0.0002	3.184e-05	0.0008		rs143948272				227	Mutect2	0	0	0	PASS	2
17q1qm_D0	0	0	0	chr11:7639843G>A				0.508	60	55	0.521739	PASS	1kG_AF,MAX_AF,SOM	PASS		TF_binding_site_variant	MODIFIER			FAIL	FAIL				SNV	0.0002	3.184e-05	0.0008		rs143948272				227	Mutect2	0	0	0	PASS	2
17q1qm_D0	0	0	0	chr11:17117708GTTTT>G	PIK3C2A			0.367	4	9	0.307692	PASS	GERMQ,INT	PASS	YES	intron_variant	MODIFIER			FAIL	FAIL	17/31	ENST00000265970.11:c.3036-41_3036-38del		deletion					rs35485246				46	Mutect2	0	0	0	PASS	1
17q1qm_D0	0	0	0	chr11:17117708GTTTT>G	RNU6-593P			0.367	4	9	0.307692	PASS	GERMQ	PASS	YES	upstream_gene_variant	MODIFIER			FAIL	FAIL				deletion					rs35485246				46	Mutect2	0	0	0	PASS	1
17q1qm_D0	0	0	0	chr11:46385422C>CTGGCCAACGTGGCCCGCAAGTTCGCCAGCATCGCTCGCAACCAGGTGCGCAAGAAGCGGCAGA	DGKZ			0.02	3	174	0.0169492	PASS	PASS,SOM	PASS	YES	downstream_gene_variant	MODIFIER			FAIL	FAIL				insertion									341	Mutect2	0	0	0	FAIL	1
17q1qm_D0	0	0	0	chr11:46385422C>CTGGCCAACGTGGCCCGCAAGTTCGCCAGCATCGCTCGCAACCAGGTGCGCAAGAAGCGGCAGA	MDK			0.02	3	174	0.0169492	PASS	PASS,SOM	PASS	YES	downstream_gene_variant	MODIFIER			FAIL	FAIL				insertion									341	Mutect2	0	0	0	FAIL	1
17q1qm_D0	0	0	0	chr11:64246623GG>CC				0.152	3	21	0.125	PASS	PASS,SOM	PASS		regulatory_region_variant	MODIFIER			FAIL	FAIL				substitution									58	Mutect2	0	0	0	PASS	1
17q1qm_D0	0	0	0	chr11:64246623GG>CC	AP001453.5			0.152	3	21	0.125	PASS	PASS,SOM	PASS	YES	downstream_gene_variant	MODIFIER			FAIL	FAIL				substitution									58	Mutect2	0	0	0	PASS	1
17q1qm_D0	0	0	0	chr11:64246623GG>CC	PPP1R14B-AS1			0.152	3	21	0.125	PASS	PASS,SOM	PASS	YES	upstream_gene_variant	MODIFIER			FAIL	FAIL				substitution									58	Mutect2	0	0	0	PASS	1
17q1qm_D0	0	0	0	chr11:64246623GG>CC	AP001453.4			0.152	3	21	0.125	PASS	PASS,SOM	PASS	YES	downstream_gene_variant	MODIFIER			FAIL	FAIL				substitution									58	Mutect2	0	0	0	PASS	1
17q1qm_D0	0	0	0	chr11:64246623GG>CC	FKBP2			0.152	3	21	0.125	PASS	PASS,SOM	PASS	YES	downstream_gene_variant	MODIFIER			FAIL	FAIL				substitution									58	Mutect2	0	0	0	PASS	1
17q1qm_D0	0	0	0	chr11:64246623GG>CC	PLCB3			0.152	3	21	0.125	PASS	PASS,SOM	PASS	YES	upstream_gene_variant	MODIFIER			FAIL	FAIL				substitution									58	Mutect2	0	0	0	PASS	1
17q1qm_D0	0	0	0	chr11:64246631G>GGCAGT				0.182	3	17	0.15	PASS	PASS,SOM	PASS		regulatory_region_variant	MODIFIER			FAIL	FAIL				insertion									44	Mutect2	0	0	0	PASS	1
17q1qm_D0	0	0	0	chr11:64246631G>GGCAGT	PLCB3			0.182	3	17	0.15	PASS	PASS,SOM	PASS	YES	upstream_gene_variant	MODIFIER			FAIL	FAIL				insertion									44	Mutect2	0	0	0	PASS	1
17q1qm_D0	0	0	0	chr11:64246631G>GGCAGT	FKBP2			0.182	3	17	0.15	PASS	PASS,SOM	PASS	YES	downstream_gene_variant	MODIFIER			FAIL	FAIL				insertion									44	Mutect2	0	0	0	PASS	1
17q1qm_D0	0	0	0	chr11:64246631G>GGCAGT	AP001453.4			0.182	3	17	0.15	PASS	PASS,SOM	PASS	YES	downstream_gene_variant	MODIFIER			FAIL	FAIL				insertion									44	Mutect2	0	0	0	PASS	1
17q1qm_D0	0	0	0	chr11:64246631G>GGCAGT	AP001453.5			0.182	3	17	0.15	PASS	PASS,SOM	PASS	YES	downstream_gene_variant	MODIFIER			FAIL	FAIL				insertion									44	Mutect2	0	0	0	PASS	1
17q1qm_D0	0	0	0	chr11:64246631G>GGCAGT	PPP1R14B-AS1			0.182	3	17	0.15	PASS	PASS,SOM	PASS	YES	upstream_gene_variant	MODIFIER			FAIL	FAIL				insertion									44	Mutect2	0	0	0	PASS	1
17q1qm_D0	0	0	0	chr11:73760522G>A				0.51	27	25	0.519231	PASS	MAX_AF,SOM	PASS		regulatory_region_variant	MODIFIER			FAIL	FAIL				SNV		5.603e-06	0.000116		rs894555260				100	Mutect2	0	0	0	PASS	2
17q1qm_D0	0	0	0	chr11:73760522G>A				0.51	27	25	0.519231	PASS	MAX_AF,SOM	PASS		TF_binding_site_variant	MODIFIER			FAIL	FAIL				SNV		5.603e-06	0.000116		rs894555260				100	Mutect2	0	0	0	PASS	2
17q1qm_D0	0	0	0	chr11:73760522G>A	RAB6A			0.51	27	25	0.519231	PASS	MAX_AF,INT,SOM	PASS	YES	intron_variant	MODIFIER			FAIL	FAIL	1/7	ENST00000310653.10:c.70+44C>T		SNV		5.603e-06	0.000116		rs894555260				100	Mutect2	0	0	0	PASS	2
17q1qm_D0	0	0	0	chr11:73760522G>A	AP002770.1			0.51	27	25	0.519231	PASS	MAX_AF,SOM	PASS	YES	upstream_gene_variant	MODIFIER			FAIL	FAIL				SNV		5.603e-06	0.000116		rs894555260				100	Mutect2	0	0	0	PASS	2
17q1qm_D0	0	0	0	chr11:73760524C>A				0.51	27	25	0.519231	PASS	PASS,SOM	PASS		regulatory_region_variant	MODIFIER			FAIL	FAIL				SNV									106	Mutect2	0	0	0	PASS	2
17q1qm_D0	0	0	0	chr11:73760524C>A				0.51	27	25	0.519231	PASS	PASS,SOM	PASS		TF_binding_site_variant	MODIFIER			FAIL	FAIL				SNV									106	Mutect2	0	0	0	PASS	2
17q1qm_D0	0	0	0	chr11:73760524C>A	RAB6A			0.51	27	25	0.519231	PASS	INT,SOM	PASS	YES	intron_variant	MODIFIER			FAIL	FAIL	1/7	ENST00000310653.10:c.70+42G>T		SNV									106	Mutect2	0	0	0	PASS	2
17q1qm_D0	0	0	0	chr11:73760524C>A	AP002770.1			0.51	27	25	0.519231	PASS	PASS,SOM	PASS	YES	upstream_gene_variant	MODIFIER			FAIL	FAIL				SNV									106	Mutect2	0	0	0	PASS	2
17q1qm_D0	0	0	0	chr11:78250119G>T	GAB2			0.389	11	18	0.37931	PASS	INT,SOM	PASS	YES	intron_variant	MODIFIER			FAIL	FAIL	3/9	ENST00000361507.5:c.620+38C>A		SNV		0	0		rs201188616				64	Mutect2	0	0	0	PASS	2
17q1qm_D0	0	0	0	chr12:12660G>C	WASH8P			0.263	4	13	0.235294	PASS	PASS	PASS	YES	downstream_gene_variant	MODIFIER			FAIL	FAIL				SNV					rs148240181				30	Mutect2	0	0	0	PASS	2
17q1qm_D0	0	0	0	chr12:12660G>C	DDX11L8			0.263	4	13	0.235294	PASS	PASS	PASS	YES	intron_variant&non_coding_transcript_variant	MODIFIER			FAIL	FAIL	1/3	ENST00000535849.1:n.50-80G>C		SNV					rs148240181				30	Mutect2	0	0	0	PASS	2
17q1qm_D0	0	0	0	chr12:2826946T>G				0.575	36	27	0.571429	PASS	PASS,SOM	PASS		regulatory_region_variant	MODIFIER			FAIL	FAIL				SNV									126	Mutect2	0	0	0	PASS	2
17q1qm_D0	0	0	0	chr12:2826946T>G	ITFG2			0.575	36	27	0.571429	PASS	PASS,SOM	PASS	YES	downstream_gene_variant	MODIFIER			FAIL	FAIL				SNV									126	Mutect2	0	0	0	PASS	2
17q1qm_D0	0	0	0	chr12:2826946T>G	NRIP2	6/6		0.575	36	27	0.571429	PASS	PASS,SOM	PASS	YES	3_prime_UTR_variant	MODIFIER			FAIL	FAIL		ENST00000337508.9:c.*261A>C		SNV									126	Mutect2	0	0	0	PASS	2
17q1qm_D0	0	0	0	chr12:2857029T>C				0.538	64	53	0.547009	PASS	PASS,SOM	PASS		regulatory_region_variant	MODIFIER			FAIL	FAIL				SNV									220	Mutect2	0	0	0	PASS	2
17q1qm_D0	0	0	0	chr12:2857029T>C	ITFG2			0.538	64	53	0.547009	PASS	PASS,SOM	PASS		upstream_gene_variant	MODIFIER			FAIL	FAIL				SNV									220	Mutect2	0	0	0	PASS	2
17q1qm_D0	0	0	0	chr12:2857029T>C	TEX52	1/3		0.538	64	53	0.547009	PASS	PASS,SOM	PASS	YES	5_prime_UTR_variant	MODIFIER			FAIL	FAIL		ENST00000637658.2:c.-3A>G		SNV									220	Mutect2	0	0	0	PASS	2
17q1qm_D0	0	0	0	chr12:2857029T>C	FOXM1			0.538	64	53	0.547009	PASS	PASS,SOM	PASS	YES	downstream_gene_variant	MODIFIER			FAIL	FAIL				SNV									220	Mutect2	0	0	0	PASS	2
17q1qm_D0	0	0	0	chr12:30634012C>A	IPO8			0.454	9	11	0.45	PASS	INT,SOM	PASS	YES	intron_variant	MODIFIER			FAIL	FAIL	23/24	ENST00000256079.9:c.2899+71G>T		SNV									49	Mutect2	0	0	0	PASS	2
17q1qm_D0	0	0	0	chr12:31091596C>T				0.25	3	11	0.214286	PASS	GERMQ	PASS		regulatory_region_variant	MODIFIER			FAIL	FAIL				SNV					rs374704066&COSV52506424	0&1	0&1		24	Mutect2	0	0	0	PASS	2
17q1qm_D0	0	0	0	chr12:31091596C>T	DDX11			0.25	3	11	0.214286	PASS	GERMQ,INT	PASS	YES	intron_variant	MODIFIER			FAIL	FAIL	9/26	ENST00000545668.5:c.1090-123C>T		SNV					rs374704066&COSV52506424	0&1	0&1		24	Mutect2	0	0	0	PASS	2
17q1qm_D0	0	0	0	chr12:40537478T>C	MUC19			0.54	37	34	0.521127	PASS	INT,SOM	PASS	YES	intron_variant	MODIFIER			FAIL	FAIL	17/21	ENST00000424466.6:c.855+50T>C		SNV									138	Mutect2	0	0	0	PASS	2
17q1qm_D0	0	0	0	chr12:52426715C>A	KRT90P			0.546	18	15	0.545455	PASS	PASS,SOM	PASS	YES	upstream_gene_variant	MODIFIER			FAIL	FAIL				SNV									62	Mutect2	0	0	0	PASS	2
17q1qm_D0	0	0	0	chr12:52426715C>A	AC055736.1			0.546	18	15	0.545455	PASS	PASS,SOM	PASS	YES	intron_variant&non_coding_transcript_variant	MODIFIER			FAIL	FAIL	2/2	ENST00000548135.1:n.292-1442C>A		SNV									62	Mutect2	0	0	0	PASS	2
17q1qm_D0	0	0	0	chr12:52426715C>A	KRT75			0.546	18	15	0.545455	PASS	INT,SOM	PASS	YES	intron_variant	MODIFIER			FAIL	FAIL	8/8	ENST00000252245.6:c.1417+102G>T		SNV									62	Mutect2	0	0	0	PASS	2
17q1qm_D0	0	0	0	chr12:57490480G>T	ARHGAP9			0.623	32	19	0.627451	PASS	PASS,SOM	PASS	YES	upstream_gene_variant	MODIFIER			FAIL	FAIL				SNV									108	Mutect2	0	0	0	PASS	2
17q1qm_D0	0	0	0	chr12:57490480G>T	MARS1			0.623	32	19	0.627451	PASS	INT,SOM	PASS	YES	intron_variant	MODIFIER			FAIL	FAIL	6/20	ENST00000262027.10:c.664-58G>T		SNV									108	Mutect2	0	0	0	PASS	2
17q1qm_D0	0	0	0	chr12:112134951TG>CA	TRAFD1			0.056	3	70	0.0410959	PASS	INT,SOM	PASS	YES	intron_variant	MODIFIER			FAIL	FAIL	3/11	ENST00000257604.9:c.184-62_184-61inv		substitution									125	Mutect2	0	0	0	FAIL	1
17q1qm_D0	0	0	0	chr12:118246095C>T				0.464	41	44	0.482353	PASS	PASS,SOM	PASS		regulatory_region_variant	MODIFIER			FAIL	FAIL				SNV									175	Mutect2	0	0	0	PASS	2
17q1qm_D0	0	0	0	chr12:118246095C>T	TAOK3			0.464	41	44	0.482353	PASS	INT,SOM	PASS	YES	intron_variant	MODIFIER			FAIL	FAIL	3/20	ENST00000392533.8:c.121-1130G>A		SNV									175	Mutect2	0	0	0	PASS	2
17q1qm_D0	0	0	0	chr12:118246095C>T	RPS2P5	1/1		0.464	41	44	0.482353	PASS	PASS,SOM	PASS	YES	non_coding_transcript_exon_variant	MODIFIER			FAIL	FAIL		ENST00000488803.1:n.12C>T		SNV									175	Mutect2	0	0	0	PASS	2
17q1qm_D0	0	0	0	chr12:121352178T>G				0.484	98	97	0.502564	PASS	PASS,SOM	PASS		regulatory_region_variant	MODIFIER			FAIL	FAIL				SNV		7.997e-06	5.444e-05		rs781915895				366	Mutect2	0	0	0	PASS	2
17q1qm_D0	0	0	0	chr12:121352178T>G				0.484	98	97	0.502564	PASS	PASS,SOM	PASS		TF_binding_site_variant	MODIFIER			FAIL	FAIL				SNV		7.997e-06	5.444e-05		rs781915895				366	Mutect2	0	0	0	PASS	2
17q1qm_D0	0	0	0	chr12:123835375C>A	DNAH10			0.517	33	28	0.540984	PASS	INT,SOM	PASS	YES	intron_variant	MODIFIER			FAIL	FAIL	26/77	ENST00000638045.1:c.4426-31C>A		SNV									130	Mutect2	0	0	0	PASS	2
17q1qm_D0	0	0	0	chr13:19139543A>G	CENPIP1	7/7		0.417	21	35	0.375	PASS	1kG_AF,MAX_AF,SOM	FAIL	YES	non_coding_transcript_exon_variant	MODIFIER			FAIL	FAIL		ENST00000425713.1:n.834A>G		SNV	0.0022		0.006		rs141404718				130	Mutect2	0	0	0	PASS	2
17q1qm_D0	0	0	0	chr14:64169005G>A	SYNE2			0.082	4	52	0.0714286	PASS	1kG_AF,gnomAD_AF,MAX_AF,INT,SOM	PASS	YES	intron_variant	MODIFIER			FAIL	FAIL	93/115	ENST00000358025.7:c.17000+34G>A		SNV	0.0002	0.0001082	0.001		rs184665132				109	Mutect2	0	0	0	PASS	2
17q1qm_D0	0	0	0	chr14:64169005G>A	ESR2			0.082	4	52	0.0714286	PASS	1kG_AF,gnomAD_AF,MAX_AF,INT,SOM	PASS		intron_variant	MODIFIER			FAIL	FAIL	8/8	ENST00000556275.5:c.1406+65965C>T		SNV	0.0002	0.0001082	0.001		rs184665132				109	Mutect2	0	0	0	PASS	2
17q1qm_D0	0	0	0	chr14:106116577CTG>C				0.122	3	28	0.0967742	PASS	PASS,SOM	PASS		regulatory_region_variant	MODIFIER			FAIL	FAIL				deletion					rs1178515107				74	Mutect2	0	0	0	PASS	1
17q1qm_D0	0	0	0	chr14:106116577CTG>C				0.122	3	28	0.0967742	PASS	PASS,SOM	PASS		regulatory_region_variant	MODIFIER			FAIL	FAIL				deletion					rs1178515107				74	Mutect2	0	0	0	PASS	1
17q1qm_D0	0	0	0	chr14:106116577CTG>C				0.122	3	28	0.0967742	PASS	PASS,SOM	PASS		TF_binding_site_variant	MODIFIER			FAIL	FAIL				deletion					rs1178515107				74	Mutect2	0	0	0	PASS	1
17q1qm_D0	0	0	0	chr14:106116577CTG>C				0.122	3	28	0.0967742	PASS	PASS,SOM	PASS		TF_binding_site_variant	MODIFIER			FAIL	FAIL				deletion					rs1178515107				74	Mutect2	0	0	0	PASS	1
17q1qm_D0	0	0	0	chr14:106116577CTG>C	IGHV3-11			0.122	3	28	0.0967742	PASS	PASS,SOM	PASS	YES	downstream_gene_variant	MODIFIER			FAIL	FAIL				deletion					rs1178515107				74	Mutect2	0	0	0	PASS	1
17q1qm_D0	0	0	0	chr14:106116577CTG>C	IGHVIII-11-1			0.122	3	28	0.0967742	PASS	PASS,SOM	PASS	YES	downstream_gene_variant	MODIFIER			FAIL	FAIL				deletion					rs1178515107				74	Mutect2	0	0	0	PASS	1
17q1qm_D0	0	0	0	chr15:20257553A>T	AC126603.1			0.392	7	10	0.411765	PASS	PASS	PASS	YES	intron_variant&non_coding_transcript_variant	MODIFIER			FAIL	FAIL	4/12	ENST00000557586.1:n.1048-102T>A		SNV					rs7179860				34	Mutect2	0	0	0	PASS	2
17q1qm_D0	0	0	0	chr15:50492793T>C	USP50			0.06	8	114	0.0655738	PASS	gnomAD_AF,MAX_AF,SOM	PASS		downstream_gene_variant	MODIFIER			FAIL	FAIL				SNV		0.0003667	0.0008163		rs146125856&COSV56164057	0&1	0&1		225	Mutect2	0	0	0	PASS	2
17q1qm_D0	0	0	0	chr15:62245992C>T	AC126323.1	15/23		0.076	8	74	0.097561	PASS	PASS,SOM	PASS	YES	non_coding_transcript_exon_variant	MODIFIER			FAIL	FAIL		ENST00000562306.6:n.1767G>A		SNV					rs62004227				175	Mutect2	0	0	0	PASS	2
17q1qm_D0	0	0	0	chr15:62245992C>T	AC126323.7			0.076	8	74	0.097561	PASS	PASS,SOM	PASS	YES	upstream_gene_variant	MODIFIER			FAIL	FAIL				SNV					rs62004227				175	Mutect2	0	0	0	PASS	2
17q1qm_D0	0	0	0	chr15:65329968AG>CT	IGDCC3			0.065	3	58	0.0491803	PASS	INT,SOM	PASS	YES	intron_variant	MODIFIER			FAIL	FAIL	11/13	ENST00000327987.9:c.1859-105_1859-104inv		substitution									132	Mutect2	0	0	0	FAIL	1
17q1qm_D0	0	0	0	chr15:65644553C>T				0.529	42	36	0.538462	PASS	PASS,SOM	PASS		regulatory_region_variant	MODIFIER			FAIL	FAIL				SNV		0	0		rs1287925211				146	Mutect2	0	0	0	PASS	2
17q1qm_D0	0	0	0	chr15:65644553C>T	SLC24A1			0.529	42	36	0.538462	PASS	INT,SOM	PASS	YES	intron_variant	MODIFIER			FAIL	FAIL	5/9	ENST00000261892.11:c.2140+40C>T		SNV		0	0		rs1287925211				146	Mutect2	0	0	0	PASS	2
17q1qm_D0	0	0	0	chr15:76260253T>C	TYRO3P	1/1		0.17	14	79	0.150538	PASS	PASS	PASS	YES	non_coding_transcript_exon_variant	MODIFIER			FAIL	FAIL		ENST00000558165.3:n.1438A>G		SNV					rs112575190				189	Mutect2	0	0	0	PASS	2
17q1qm_D0	0	0	0	chr15:76260253T>C	AC027243.4			0.17	14	79	0.150538	PASS	PASS	PASS	YES	upstream_gene_variant	MODIFIER			FAIL	FAIL				SNV					rs112575190				189	Mutect2	0	0	0	PASS	2
17q1qm_D0	0	0	0	chr15:76260253T>C	ETFA			0.17	14	79	0.150538	PASS	INT	PASS	YES	intron_variant	MODIFIER			FAIL	FAIL	9/11	ENST00000557943.6:c.816+14159A>G		SNV					rs112575190				189	Mutect2	0	0	0	PASS	2
17q1qm_D0	0	0	0	chr15:98958639G>A	AC036108.1			0.48	20	25	0.444444	PASS	PASS,SOM	PASS	YES	intron_variant&non_coding_transcript_variant	MODIFIER			FAIL	FAIL	3/3	ENST00000559468.1:n.349-4251C>T		SNV					rs746408628				80	Mutect2	0	0	0	PASS	2
17q1qm_D0	0	0	0	chr15:98958639G>A	IGF1R	21/21		0.48	20	25	0.444444	PASS	PASS,SOM	PASS	YES	3_prime_UTR_variant	MODIFIER			FAIL	FAIL		ENST00000650285.1:c.*1197G>A		SNV					rs746408628				80	Mutect2	0	0	0	PASS	2
17q1qm_D0	0	0	0	chr16:2702328C>T	KCTD5			0.108	5	42	0.106383	PASS	1kG_AF,MAX_AF,INT,SOM	PASS	YES	intron_variant	MODIFIER			FAIL	FAIL	4/5	ENST00000301738.9:c.550-25C>T		SNV	0.0002	7.992e-06	0.001		rs536494152				100	Mutect2	0	0	0	PASS	2
17q1qm_D0	0	0	0	chr16:15377605A>ACCGGGG	NPIPA5			0.394	11	17	0.392857	PASS	GERMQ,INT	PASS	YES	intron_variant	MODIFIER			FAIL	FAIL	1/7	ENST00000360151.9:c.63+621_63+626dup		insertion									69	Mutect2	0	0	0	PASS	2
17q1qm_D0	0	0	0	chr16:21806136G>A	RRN3P1	1/7		0.14	8	58	0.121212	PASS	gnomAD_AF,MAX_AF,SOM	FAIL	YES	non_coding_transcript_exon_variant	MODIFIER			FAIL	FAIL		ENST00000514813.6:n.2681C>T		SNV		0.144	0.211		rs202140854				110	Mutect2	0	0	0	PASS	2
17q1qm_D0	0	0	0	chr16:23213252C>T	SCNN1G			0.332	3	7	0.3	PASS	INT	PASS	YES	intron_variant	MODIFIER			FAIL	FAIL	11/12	ENST00000300061.3:c.1493+89C>T		SNV					rs1367814512				31	Mutect2	0	0	0	PASS	2
17q1qm_D0	0	0	0	chr16:23213252C>T	AC099482.1			0.332	3	7	0.3	PASS	PASS	PASS	YES	upstream_gene_variant	MODIFIER			FAIL	FAIL				SNV					rs1367814512				31	Mutect2	0	0	0	PASS	2
17q1qm_D0	0	0	0	chr16:23467554C>T	GGA2	17/17		0.556	34	26	0.566667	PASS	PASS,SOM	PASS	YES	3_prime_UTR_variant	MODIFIER			FAIL	FAIL		ENST00000309859.8:c.*36G>A		SNV									115	Mutect2	0	0	0	PASS	2
17q1qm_D0	0	0	0	chr16:56425352C>G				0.667	11	5	0.6875	PASS	GERMQ	PASS		regulatory_region_variant	MODIFIER			FAIL	FAIL				SNV									30	Mutect2	0	0	0	PASS	2
17q1qm_D0	0	0	0	chr16:56425352C>G				0.667	11	5	0.6875	PASS	GERMQ	PASS		TF_binding_site_variant	MODIFIER			FAIL	FAIL				SNV									30	Mutect2	0	0	0	PASS	2
17q1qm_D0	0	0	0	chr16:56425352C>G				0.667	11	5	0.6875	PASS	GERMQ	PASS		TF_binding_site_variant	MODIFIER			FAIL	FAIL				SNV									30	Mutect2	0	0	0	PASS	2
17q1qm_D0	0	0	0	chr16:56425352C>G	NUDT21			0.667	11	5	0.6875	PASS	GERMQ	PASS	YES	downstream_gene_variant	MODIFIER			FAIL	FAIL				SNV									30	Mutect2	0	0	0	PASS	2
17q1qm_D0	0	0	0	chr16:56425352C>G	AMFR	1/14		0.667	11	5	0.6875	PASS	GERMQ	PASS	YES	5_prime_UTR_variant	MODIFIER			FAIL	FAIL		ENST00000290649.10:c.-25G>C		SNV									30	Mutect2	0	0	0	PASS	2
17q1qm_D0	0	0	0	chr16:57984582C>T				0.492	31	35	0.469697	PASS	PASS,SOM	PASS		regulatory_region_variant	MODIFIER			FAIL	FAIL				SNV									124	Mutect2	0	0	0	PASS	2
17q1qm_D0	0	0	0	chr16:57984582C>T	TEPP			0.492	31	35	0.469697	PASS	INT,SOM	PASS	YES	intron_variant	MODIFIER			FAIL	FAIL	3/7	ENST00000290871.9:c.451-54C>T		SNV									124	Mutect2	0	0	0	PASS	2
17q1qm_D0	0	0	0	chr17:181276G>C				0.2	2	10	0.166667	PASS	GERMQ	PASS		regulatory_region_variant	MODIFIER			FAIL	FAIL				SNV									21	Mutect2	0	0	0	PASS	2
17q1qm_D0	0	0	0	chr17:181276G>C	DOC2B	1/9	ENSP00000482950.1:p.Gly68%3D	0.2	2	10	0.166667	PASS	GERMQ,SYN	PASS	YES	synonymous_variant	LOW			FAIL	FAIL		ENST00000613549.3:c.204C>G	ggC/ggG	SNV									21	Mutect2	0	0	0	PASS	2
17q1qm_D0	0	0	0	chr17:181276G>C	LINC02091			0.2	2	10	0.166667	PASS	GERMQ	PASS	YES	downstream_gene_variant	MODIFIER			FAIL	FAIL				SNV									21	Mutect2	0	0	0	PASS	2
17q1qm_D0	0	0	0	chr17:4886758C>T	MINK1			0.53	8	7	0.533333	PASS	GERMQ,INT	PASS	YES	intron_variant	MODIFIER			FAIL	FAIL	10/31	ENST00000355280.11:c.949+132C>T		SNV					rs920491369				35	Mutect2	0	0	0	PASS	2
17q1qm_D0	0	0	0	chr17:4886758C>T	RN7SL784P			0.53	8	7	0.533333	PASS	GERMQ	PASS	YES	downstream_gene_variant	MODIFIER			FAIL	FAIL				SNV					rs920491369				35	Mutect2	0	0	0	PASS	2
17q1qm_D0	0	0	0	chr17:7739607CTT>C	DNAH2			0.267	3	10	0.230769	PASS	GERMQ,INT	PASS	YES	intron_variant	MODIFIER			FAIL	FAIL	8/85	ENST00000572933.5:c.1171-114_1171-113del		deletion									23	Mutect2	0	0	0	PASS	1
17q1qm_D0	0	0	0	chr17:10324366G>T	AC005291.1			0.444	7	9	0.4375	PASS	PASS	PASS	YES	intron_variant&non_coding_transcript_variant	MODIFIER			FAIL	FAIL	1/2	ENST00000577743.1:n.122-477G>T		SNV									38	Mutect2	0	0	0	PASS	2
17q1qm_D0	0	0	0	chr17:10324366G>T	MYH13			0.444	7	9	0.4375	PASS	INT	PASS	YES	intron_variant	MODIFIER			FAIL	FAIL	21/39	ENST00000418404.8:c.2692-102C>A		SNV									38	Mutect2	0	0	0	PASS	2
17q1qm_D0	0	0	0	chr17:28489282C>T	SLC13A2	2/12	ENSP00000392411.3:p.Ala57%3D	0.5	33	42	0.44	PASS	SYN,COSV,SOM	PASS	YES	synonymous_variant	LOW			FAIL	FAIL		ENST00000444914.7:c.171C>T	gcC/gcT	SNV		3.979e-06	8.794e-06		rs1567853051&COSV58993948	0&1	0&1		174	Mutect2	0	0	0	PASS	2
17q1qm_D0	0	0	0	chr17:28489282C>T	AC005726.1			0.5	33	42	0.44	PASS	PASS,SOM	PASS		intron_variant&NMD_transcript_variant	MODIFIER			FAIL	FAIL	7/7	ENST00000481916.6:c.*1196-33173G>A		SNV		3.979e-06	8.794e-06		rs1567853051&COSV58993948	0&1	0&1		174	Mutect2	0	0	0	PASS	2
17q1qm_D0	0	0	0	chr17:29502570CTT>C	TAOK1			0.142	5	37	0.119048	PASS	gnomAD_AF,MAX_AF,INT,SOM	FAIL	YES	intron_variant	MODIFIER			FAIL	FAIL	12/19	ENST00000261716.7:c.1204-7_1204-6del		deletion		0.008832	0.01149		rs367720840				95	Mutect2	0	0	0	PASS	1
17q1qm_D0	0	0	0	chr17:32003021T>A				0.42	7	10	0.411765	PASS	1kG_AF,MAX_AF	FAIL		regulatory_region_variant	MODIFIER			FAIL	FAIL				SNV	0.0012		0.003		rs568272045				47	Mutect2	0	0	0	PASS	2
17q1qm_D0	0	0	0	chr17:32003021T>A	AC090616.3			0.42	7	10	0.411765	PASS	1kG_AF,MAX_AF	FAIL	YES	downstream_gene_variant	MODIFIER			FAIL	FAIL				SNV	0.0012		0.003		rs568272045				47	Mutect2	0	0	0	PASS	2
17q1qm_D0	0	0	0	chr17:32003021T>A	LRRC37B			0.42	7	10	0.411765	PASS	1kG_AF,MAX_AF	FAIL		upstream_gene_variant	MODIFIER			FAIL	FAIL				SNV	0.0012		0.003		rs568272045				47	Mutect2	0	0	0	PASS	2
17q1qm_D0	0	0	0	chr17:32003021T>A	SUZ12			0.42	7	10	0.411765	PASS	1kG_AF,MAX_AF	FAIL	YES	downstream_gene_variant	MODIFIER			FAIL	FAIL				SNV	0.0012		0.003		rs568272045				47	Mutect2	0	0	0	PASS	2
17q1qm_D0	0	0	0	chr17:39213037G>A	STAC2	10/11	ENSP00000327509.5:p.Ser363%3D	0.257	42	126	0.25	PASS	MAX_AF,SYN,SOM	PASS	YES	synonymous_variant	LOW			FAIL	FAIL		ENST00000333461.6:c.1089C>T	tcC/tcT	SNV		3.185e-05	0.0001735		rs759722603				293	Mutect2	0	0	0	PASS	2
17q1qm_D0	0	0	0	chr17:43145331T>TTCTTTC	AC135721.1			0.252	8	23	0.258065	PASS	PASS,SOM	PASS	YES	downstream_gene_variant	MODIFIER			FAIL	FAIL				insertion					rs199849427				76	Mutect2	0	0	0	PASS	2
17q1qm_D0	0	0	0	chr17:43145331T>TTCTTTC	AC060780.1			0.252	8	23	0.258065	PASS	PASS,SOM	PASS		downstream_gene_variant	MODIFIER			FAIL	FAIL				insertion					rs199849427				76	Mutect2	0	0	0	PASS	2
17q1qm_D0	0	0	0	chr17:43145331T>TTCTTTC	NBR2			0.252	8	23	0.258065	PASS	PASS,SOM	PASS	YES	intron_variant&non_coding_transcript_variant	MODIFIER			FAIL	FAIL	2/2	ENST00000657841.1:n.1847+5049_1847+5050insCTTTCT		insertion					rs199849427				76	Mutect2	0	0	0	PASS	2
17q1qm_D0	0	0	0	chr17:43145331T>TTCTTTC	BRCA1			0.252	8	23	0.258065	PASS	INT,SOM	PASS		intron_variant	MODIFIER			FAIL	FAIL	1/7	ENST00000634433.1:c.-19-21217_-19-21216insGAAAGA		insertion					rs199849427				76	Mutect2	0	0	0	PASS	2
17q1qm_D0	0	0	0	chr17:62393744G>T	RPS23P7			0.571	23	17	0.575	PASS	PASS	PASS	YES	upstream_gene_variant	MODIFIER			FAIL	FAIL				SNV									56	Mutect2	0	0	0	PASS	2
17q1qm_D0	0	0	0	chr17:62393744G>T	EFCAB3			0.571	23	17	0.575	PASS	INT	PASS	YES	intron_variant	MODIFIER			FAIL	FAIL	7/11	ENST00000450662.7:c.523+100G>T		SNV									56	Mutect2	0	0	0	PASS	2
17q1qm_D0	0	0	0	chr17:81935164C>T	AC145207.4			0.045	4	114	0.0338983	PASS	MAX_AF,SOM	PASS	YES	downstream_gene_variant	MODIFIER			FAIL	FAIL				SNV		1.296e-05	0.0001319		rs888540064				202	Mutect2	0	0	0	FAIL	2
17q1qm_D0	0	0	0	chr17:81935164C>T	PYCR1			0.045	4	114	0.0338983	PASS	MAX_AF,INT,SOM	PASS	YES	intron_variant	MODIFIER			FAIL	FAIL	4/7	ENST00000402252.6:c.400-17G>A		SNV		1.296e-05	0.0001319		rs888540064				202	Mutect2	0	0	0	FAIL	2
17q1qm_D0	0	0	0	chr17:81935164C>T	MAFG-DT			0.045	4	114	0.0338983	PASS	MAX_AF,SOM	PASS	YES	downstream_gene_variant	MODIFIER			FAIL	FAIL				SNV		1.296e-05	0.0001319		rs888540064				202	Mutect2	0	0	0	FAIL	2
17q1qm_D0	0	0	0	chr17:81935164C>T	MYADML2			0.045	4	114	0.0338983	PASS	MAX_AF,SOM	PASS	YES	downstream_gene_variant	MODIFIER			FAIL	FAIL				SNV		1.296e-05	0.0001319		rs888540064				202	Mutect2	0	0	0	FAIL	2
17q1qm_D0	0	0	0	chr19:1507883G>T				0.463	19	21	0.475	PASS	PASS,SOM	PASS		regulatory_region_variant	MODIFIER			FAIL	FAIL				SNV									78	Mutect2	0	0	0	PASS	2
17q1qm_D0	0	0	0	chr19:1507883G>T				0.463	19	21	0.475	PASS	PASS,SOM	PASS		TF_binding_site_variant	MODIFIER			FAIL	FAIL				SNV									78	Mutect2	0	0	0	PASS	2
17q1qm_D0	0	0	0	chr19:1507883G>T	PLK5			0.463	19	21	0.475	PASS	PASS,SOM	PASS		upstream_gene_variant	MODIFIER			FAIL	FAIL				SNV									78	Mutect2	0	0	0	PASS	2
17q1qm_D0	0	0	0	chr19:1507883G>T	AC027307.1			0.463	19	21	0.475	PASS	PASS,SOM	PASS	YES	upstream_gene_variant	MODIFIER			FAIL	FAIL				SNV									78	Mutect2	0	0	0	PASS	2
17q1qm_D0	0	0	0	chr19:1507883G>T	ADAMTSL5			0.463	19	21	0.475	PASS	INT,SOM	PASS	YES	intron_variant	MODIFIER			FAIL	FAIL	7/11	ENST00000330475.9:c.601+115C>A		SNV									78	Mutect2	0	0	0	PASS	2
17q1qm_D0	0	0	0	chr19:3017902A>T	TLE2			0.512	48	47	0.505263	PASS	INT,SOM	PASS	YES	intron_variant	MODIFIER			FAIL	FAIL	7/19	ENST00000590536.5:c.554-43T>A		SNV									185	Mutect2	0	0	0	PASS	2
17q1qm_D0	0	0	0	chr19:6468641C>T	CRB3			0.458	42	45	0.482759	PASS	MAX_AF,SOM	PASS	YES	downstream_gene_variant	MODIFIER			FAIL	FAIL				SNV		3.076e-05	0.000374		rs773631698				179	Mutect2	0	0	0	PASS	2
17q1qm_D0	0	0	0	chr19:6468641C>T	SLC25A23			0.458	42	45	0.482759	PASS	MAX_AF,SOM	PASS		upstream_gene_variant	MODIFIER			FAIL	FAIL				SNV		3.076e-05	0.000374		rs773631698				179	Mutect2	0	0	0	PASS	2
17q1qm_D0	0	0	0	chr19:6468641C>T	AC010503.5			0.458	42	45	0.482759	PASS	MAX_AF,SOM	PASS	YES	upstream_gene_variant	MODIFIER			FAIL	FAIL				SNV		3.076e-05	0.000374		rs773631698				179	Mutect2	0	0	0	PASS	2
17q1qm_D0	0	0	0	chr19:14565474G>A	NDUFB7			0.482	26	29	0.472727	PASS	PASS,SOM	PASS	YES	downstream_gene_variant	MODIFIER			FAIL	FAIL				SNV					rs1018644826				87	Mutect2	0	0	0	PASS	2
17q1qm_D0	0	0	0	chr19:14565474G>A	TECR			0.482	26	29	0.472727	PASS	INT,SOM	PASS	YES	intron_variant	MODIFIER			FAIL	FAIL	11/12	ENST00000215567.10:c.754-144G>A		SNV					rs1018644826				87	Mutect2	0	0	0	PASS	2
17q1qm_D0	0	0	0	chr19:37523455G>T	ZNF793			0.436	42	54	0.4375	PASS	PASS,SOM	PASS	YES	splice_donor_variant	HIGH			PASS	PASS	5/7	ENST00000627814.3:c.15+1G>T		SNV									196	Mutect2	0	0	0	PASS	2
17q1qm_D0	0	0	0	chr19:38535219A>T	AC067969.1			0.331	44	91	0.325926	PASS	PASS,SOM	PASS	YES	downstream_gene_variant	MODIFIER			FAIL	FAIL				SNV					COSV62094987	1	1		265	Mutect2	0	0	0	PASS	2
17q1qm_D0	0	0	0	chr19:42405348ACCCT>A	LIPE-AS1			0.073	3	57	0.05	PASS	PASS,SOM	PASS		intron_variant&non_coding_transcript_variant	MODIFIER			FAIL	FAIL	1/2	ENST00000594624.6:n.51+8125_51+8128del		deletion									120	Mutect2	0	0	0	FAIL	1
17q1qm_D0	0	0	0	chr19:42405348ACCCT>A	LIPE			0.073	3	57	0.05	PASS	INT,SOM	PASS	YES	intron_variant	MODIFIER			FAIL	FAIL	8/9	ENST00000244289.9:c.2542+33_2542+36del		deletion									120	Mutect2	0	0	0	FAIL	1
17q1qm_D0	0	0	0	chr19:42405355C>G	LIPE-AS1			0.073	3	56	0.0508475	PASS	PASS,SOM	PASS		intron_variant&non_coding_transcript_variant	MODIFIER			FAIL	FAIL	1/2	ENST00000594624.6:n.51+8131C>G		SNV									127	Mutect2	0	0	0	PASS	1
17q1qm_D0	0	0	0	chr19:42405355C>G	LIPE			0.073	3	56	0.0508475	PASS	INT,SOM	PASS	YES	intron_variant	MODIFIER			FAIL	FAIL	8/9	ENST00000244289.9:c.2542+30G>C		SNV									127	Mutect2	0	0	0	PASS	1
17q1qm_D0	0	0	0	chr19:55186631G>T	PTPRH			0.552	15	12	0.555556	PASS	INT,SOM	PASS	YES	intron_variant	MODIFIER			FAIL	FAIL	14/19	ENST00000376350.8:c.2567-91C>A		SNV									60	Mutect2	0	0	0	PASS	2
17q1qm_D0	0	0	0	chr20:29319583CG>GC				0.443	3	4	0.428571	PASS	GERMQ	PASS		regulatory_region_variant	MODIFIER			FAIL	FAIL				substitution									19	Mutect2	0	0	0	PASS	1
17q1qm_D0	0	0	0	chr20:29319583CG>GC	DUX4L32			0.443	3	4	0.428571	PASS	GERMQ	PASS	YES	downstream_gene_variant	MODIFIER			FAIL	FAIL				substitution									19	Mutect2	0	0	0	PASS	1
17q1qm_D0	0	0	0	chr20:29319583CG>GC	DUX4L33			0.443	3	4	0.428571	PASS	GERMQ	PASS	YES	upstream_gene_variant	MODIFIER			FAIL	FAIL				substitution									19	Mutect2	0	0	0	PASS	1
17q1qm_D0	0	0	0	chr20:29319583CG>GC	PCMTD1P7			0.443	3	4	0.428571	PASS	GERMQ	PASS	YES	downstream_gene_variant	MODIFIER			FAIL	FAIL				substitution									19	Mutect2	0	0	0	PASS	1
17q1qm_D0	0	0	0	chr20:29319604G>A	DUX4L32			0.5	3	3	0.5	PASS	GERMQ	PASS	YES	downstream_gene_variant	MODIFIER			FAIL	FAIL				SNV					rs1220483169				17	Mutect2	0	0	0	PASS	2
17q1qm_D0	0	0	0	chr20:29319604G>A	DUX4L33			0.5	3	3	0.5	PASS	GERMQ	PASS	YES	upstream_gene_variant	MODIFIER			FAIL	FAIL				SNV					rs1220483169				17	Mutect2	0	0	0	PASS	2
17q1qm_D0	0	0	0	chr20:29319604G>A	PCMTD1P7			0.5	3	3	0.5	PASS	GERMQ	PASS	YES	downstream_gene_variant	MODIFIER			FAIL	FAIL				SNV					rs1220483169				17	Mutect2	0	0	0	PASS	2
17q1qm_D0	0	0	0	chr20:46308450AGAGCGAGGGAGTGAGCGAGCGAGCGG>A				0.254	2	6	0.25	PASS	GERMQ	PASS		regulatory_region_variant	MODIFIER			FAIL	FAIL				deletion					rs1351948555				22	Mutect2	0	0	0	PASS	1
17q1qm_D0	0	0	0	chr20:46308450AGAGCGAGGGAGTGAGCGAGCGAGCGG>A				0.254	2	6	0.25	PASS	GERMQ	PASS		regulatory_region_variant	MODIFIER			FAIL	FAIL				deletion					rs1351948555				22	Mutect2	0	0	0	PASS	1
17q1qm_D0	0	0	0	chr20:46308450AGAGCGAGGGAGTGAGCGAGCGAGCGG>A	CDH22	1/12		0.254	2	6	0.25	PASS	GERMQ	PASS	YES	5_prime_UTR_variant	MODIFIER			FAIL	FAIL		ENST00000537909.4:c.-621_-596del		deletion					rs1351948555				22	Mutect2	0	0	0	PASS	1
17q1qm_D0	0	0	0	chr21:29133341C>T	MAP3K7CL			0.533	53	38	0.582418	PASS	INT,SOM	PASS	YES	intron_variant	MODIFIER			FAIL	FAIL	6/8	ENST00000399947.6:c.371-15848C>T		SNV									199	Mutect2	0	0	0	PASS	2
17q1qm_D0	0	0	0	chr21:39274302A>C	BRWD1			0.223	4	16	0.2	PASS	INT,COSV,SOM	PASS	YES	intron_variant	MODIFIER			FAIL	FAIL	13/41	ENST00000333229.6:c.1244+72T>G		SNV					rs3833352&COSV60901989	0&1	0&1		44	Mutect2	0	0	0	PASS	1
17q1qm_D0	0	0	0	chr21:46243482C>CG	AP001469.2			0.474	58	70	0.453125	PASS	PASS,SOM	PASS	YES	upstream_gene_variant	MODIFIER			FAIL	FAIL				insertion		1.227e-05	3.382e-05		rs763090302				265	Mutect2	0	0	0	PASS	2
17q1qm_D0	0	0	0	chr21:46243482C>CG	MCM3AP-AS1			0.474	58	70	0.453125	PASS	PASS,SOM	PASS	YES	intron_variant&non_coding_transcript_variant	MODIFIER			FAIL	FAIL	3/3	ENST00000414659.5:n.423+2470dup		insertion		1.227e-05	3.382e-05		rs763090302				265	Mutect2	0	0	0	PASS	2
17q1qm_D0	0	0	0	chr22:30374460A>T	RNF215			0.051	4	82	0.0465116	PASS	PASS,SOM	PASS	YES	downstream_gene_variant	MODIFIER			FAIL	FAIL				SNV									194	Mutect2	0	0	0	FAIL	2
17q1qm_D0	0	0	0	chr22:30374460A>T	CCDC157			0.051	4	82	0.0465116	PASS	INT,SOM	PASS	YES	intron_variant	MODIFIER			FAIL	FAIL	9/11	ENST00000405659.5:c.1672+369A>T		SNV									194	Mutect2	0	0	0	FAIL	2
17q1qm_D0	0	0	0	chrX:15248997TC>GA	ASB9			0.1	4	47	0.0784314	PASS	INT,SOM	PASS	YES	intron_variant	MODIFIER			FAIL	FAIL	5/6	ENST00000380488.9:c.569-63_569-62inv		substitution									94	Mutect2	0	0	0	PASS	1
17q1qm_D0	0	0	0	chrX:49255294G>T	FOXP3			0.517	14	13	0.518519	PASS	INT	PASS	YES	intron_variant	MODIFIER			FAIL	FAIL	8/11	ENST00000376207.10:c.816+135C>A		SNV									46	Mutect2	0	0	0	PASS	2
17q1qm_D0	0	0	0	chrX:49255294G>T	CCDC22			0.517	14	13	0.518519	PASS	PASS	PASS	YES	downstream_gene_variant	MODIFIER			FAIL	FAIL				SNV									46	Mutect2	0	0	0	PASS	2
17q1qm_D0	0	0	0	chrX:54044876GC>TT				0.06	8	129	0.0583942	PASS	PASS,SOM	PASS		regulatory_region_variant	MODIFIER			FAIL	FAIL				substitution									316	Mutect2	0	0	0	PASS	1
17q1qm_D0	0	0	0	chrX:67643528A>G	AR			0.36	8	15	0.347826	PASS	1kG_AF,INT	PASS	YES	intron_variant	MODIFIER			FAIL	FAIL	2/7	ENST00000374690.9:c.1768+121A>G		SNV	0.0003				rs774390650				39	Mutect2	0	0	0	PASS	2
17q1qm_D0	0	0	0	chrX:68299099G>T	OPHN1			0.534	17	18	0.485714	PASS	PASS,SOM	PASS	YES	splice_region_variant&intron_variant	LOW			FAIL	FAIL	2/24	ENST00000355520.6:c.155-3C>A		SNV									68	Mutect2	0	0	0	PASS	2
17q1qm_D0	0	0	0	chrX:100849437C>A	NOX1			0.538	49	44	0.526882	PASS	INT,SOM	PASS	YES	intron_variant	MODIFIER			FAIL	FAIL	10/12	ENST00000372966.8:c.1297-11G>T		SNV									178	Mutect2	0	0	0	PASS	2
17q1qm_D0	0	0	0	chrX:101020970C>A	TRMT2B			0.571	15	11	0.576923	PASS	INT	PASS	YES	intron_variant	MODIFIER			FAIL	FAIL	10/13	ENST00000372936.4:c.1066+131G>T		SNV									43	Mutect2	0	0	0	PASS	2
17q1qm_D0	0	0	0	chrX:108087572G>T	PSMD10			0.588	12	8	0.6	PASS	INT	PASS	YES	intron_variant	MODIFIER			FAIL	FAIL	4/4	ENST00000217958.8:c.527+114C>A		SNV									39	Mutect2	0	0	0	PASS	2
17q1qm_D0	0	0	0	chrX:108087572G>T	ATG4A			0.588	12	8	0.6	PASS	PASS	PASS	YES	upstream_gene_variant	MODIFIER			FAIL	FAIL				SNV									39	Mutect2	0	0	0	PASS	2
17q1qm_D0	0	0	0	chrX:109644264G>A	ACSL4			0.44	13	17	0.433333	PASS	INT,SOM	PASS	YES	intron_variant	MODIFIER			FAIL	FAIL	16/16	ENST00000340800.6:c.1979-78C>T		SNV									64	Mutect2	0	0	0	PASS	2
17q1qm_D0	0	0	0	chrX:119471181GG>TA	SLC25A5	4/4		0.35	6	12	0.333333	PASS	PASS	PASS	YES	3_prime_UTR_variant	MODIFIER			FAIL	FAIL		ENST00000317881.9:c.*123_*124delinsTA		substitution									34	Mutect2	0	0	0	PASS	1
17q1qm_D0	0	0	0	chrX:119471181GG>TA	SLC25A5-AS1			0.35	6	12	0.333333	PASS	PASS	PASS	YES	upstream_gene_variant	MODIFIER			FAIL	FAIL				substitution									34	Mutect2	0	0	0	PASS	1
17q1qm_D0	0	0	0	chrX:119471200C>T	SLC25A5-AS1			0.293	4	11	0.266667	PASS	PASS	PASS	YES	upstream_gene_variant	MODIFIER			FAIL	FAIL				SNV					rs113391513				28	Mutect2	0	0	0	PASS	2
17q1qm_D0	0	0	0	chrX:119471200C>T	SLC25A5	4/4		0.293	4	11	0.266667	PASS	PASS	PASS	YES	3_prime_UTR_variant	MODIFIER			FAIL	FAIL		ENST00000317881.9:c.*142C>T		SNV					rs113391513				28	Mutect2	0	0	0	PASS	2
17q1qm_D0	0	0	0	chrX:119637011C>A	SEPTIN6			0.361	32	54	0.372093	PASS	INT,SOM	PASS	YES	intron_variant	MODIFIER			FAIL	FAIL	7/9	ENST00000343984.5:c.956+16G>T		SNV									191	Mutect2	0	0	0	PASS	2
17q1qm_D0	0	0	0	chrX:154350059G>A	FLNA	45/48	ENSP00000358866.3:p.Tyr2435%3D	0.596	110	70	0.611111	PASS	MAX_AF,SYN,SOM	PASS	YES	synonymous_variant	LOW			FAIL	FAIL		ENST00000369850.10:c.7305C>T	taC/taT	SNV		6.065e-05	0.000448	likely_benign	rs782750091&COSV61048731	0&1	1&1		340	Mutect2	0	0	0	PASS	2
17q1qm_D0	0	0	0	chrX:154776371G>A	DKC1			0.389	23	33	0.410714	PASS	INT,SOM	PASS	YES	intron_variant	MODIFIER			FAIL	FAIL	14/14	ENST00000369550.10:c.1476+47G>A		SNV					rs1199516395				108	Mutect2	0	0	0	PASS	2
17q1qm_D0	0	0	0	chrX:154776371G>A	MPP1			0.389	23	33	0.410714	PASS	PASS,SOM	PASS	YES	downstream_gene_variant	MODIFIER			FAIL	FAIL				SNV					rs1199516395				108	Mutect2	0	0	0	PASS	2
17q1qm_D0	0	0	0	chrX:154776371G>A	SNORA56			0.389	23	33	0.410714	PASS	PASS,SOM	PASS	YES	downstream_gene_variant	MODIFIER			FAIL	FAIL				SNV					rs1199516395				108	Mutect2	0	0	0	PASS	2
17q1qm_D0	0	0	0	chrY:11314944C>T	DUX4L17	1/1		0.382	1	3	0.25	PASS	GERMQ	PASS	YES	non_coding_transcript_exon_variant	MODIFIER			FAIL	FAIL		ENST00000557360.1:n.24C>T		SNV					rs1028413267				47	Mutect2	0	0	0	PASS	1
17q1qm_D0	0	0	0	chr1:1257407C>CG					5	4	0.555556	PASS	PASS	PASS		regulatory_region_variant	MODIFIER			FAIL	FAIL				insertion					rs1475341639					Strelka_indel	0	0	0	PASS	1
17q1qm_D0	0	0	0	chr1:1257407C>CG	UBE2J2				5	4	0.555556	PASS	INT	PASS	YES	intron_variant	MODIFIER			FAIL	FAIL	4/7	ENST00000400930.8:c.221-98_221-97insC		insertion					rs1475341639					Strelka_indel	0	0	0	PASS	1
17q1qm_D0	0	0	0	chr1:62208481C>CT	L1TD1				5	0	1	PASS	INT	PASS	YES	intron_variant	MODIFIER			FAIL	FAIL	3/3	ENST00000498273.2:c.1008+861dup		insertion					rs60188410					Strelka_indel	0	0	0	PASS	1
17q1qm_D0	0	0	0	chr1:62208481C>CT	AL162739.2				5	0	1	PASS	PASS	PASS	YES	upstream_gene_variant	MODIFIER			FAIL	FAIL				insertion					rs60188410					Strelka_indel	0	0	0	PASS	1
17q1qm_D0	0	0	0	chr1:62208481C>CT	AL162739.1				5	0	1	PASS	PASS	PASS	YES	upstream_gene_variant	MODIFIER			FAIL	FAIL				insertion					rs60188410					Strelka_indel	0	0	0	PASS	1
17q1qm_D0	0	0	0	chr1:88832607ATTG>A	ELOCP19				3	17	0.15	PASS	PASS	PASS	YES	downstream_gene_variant	MODIFIER			FAIL	FAIL				deletion					rs3835587					Strelka_indel	0	0	0	PASS	1
17q1qm_D0	0	0	0	chr1:88832607ATTG>A	PKN2				3	17	0.15	PASS	INT	PASS	YES	intron_variant	MODIFIER			FAIL	FAIL	19/21	ENST00000370521.8:c.2563-113_2563-111del		deletion					rs3835587					Strelka_indel	0	0	0	PASS	1
17q1qm_D0	0	0	0	chr1:113131802TTGTGTGTGTGTG>T					4	0	1	PASS	PASS	PASS		regulatory_region_variant	MODIFIER			FAIL	FAIL				deletion					rs56809946					Strelka_indel	0	0	0	PASS	1
17q1qm_D0	0	0	0	chr1:113131802TTGTGTGTGTGTG>T	RLIMP2				4	0	1	PASS	PASS	PASS	YES	upstream_gene_variant	MODIFIER			FAIL	FAIL				deletion					rs56809946					Strelka_indel	0	0	0	PASS	1
17q1qm_D0	0	0	0	chr1:113131802TTGTGTGTGTGTG>T	LRIG2	18/18			4	0	1	PASS	PASS	PASS	YES	3_prime_UTR_variant	MODIFIER			FAIL	FAIL		ENST00000361127.6:c.*7732_*7743del		deletion					rs56809946					Strelka_indel	0	0	0	PASS	1
17q1qm_D0	0	0	0	chr1:166797258CT>C	CNN2P10				6	1	0.857143	PASS	MAX_AF	FAIL	YES	downstream_gene_variant	MODIFIER			FAIL	FAIL				deletion			0.8169		rs34666973					Strelka_indel	0	0	0	PASS	1
17q1qm_D0	0	0	0	chr1:166797258CT>C	FMO11P				6	1	0.857143	PASS	MAX_AF	FAIL	YES	downstream_gene_variant	MODIFIER			FAIL	FAIL				deletion			0.8169		rs34666973					Strelka_indel	0	0	0	PASS	1
17q1qm_D0	0	0	0	chr1:202131743CT>C					6	15	0.285714	PASS	PASS	PASS		regulatory_region_variant	MODIFIER			FAIL	FAIL				deletion					rs997512429					Strelka_indel	0	0	0	PASS	1
17q1qm_D0	0	0	0	chr1:202131743CT>C	ARL8A				6	15	0.285714	PASS	PASS	PASS	YES	downstream_gene_variant	MODIFIER			FAIL	FAIL				deletion					rs997512429					Strelka_indel	0	0	0	PASS	1
17q1qm_D0	0	0	0	chr1:202131743CT>C	GPR37L1	2/2			6	15	0.285714	PASS	PASS	PASS	YES	3_prime_UTR_variant	MODIFIER			FAIL	FAIL		ENST00000367282.6:c.*3199del		deletion					rs997512429					Strelka_indel	0	0	0	PASS	1
17q1qm_D0	0	0	0	chr1:203802724G>GT	AC114402.2				3	4	0.428571	PASS	PASS	PASS	YES	downstream_gene_variant	MODIFIER			FAIL	FAIL				insertion					rs869163282					Strelka_indel	0	0	0	PASS	1
17q1qm_D0	0	0	0	chr1:203802724G>GT	ZBED6	1/17			3	4	0.428571	PASS	PASS	PASS	YES	3_prime_UTR_variant	MODIFIER			FAIL	FAIL		ENST00000550078.2:c.*2272dup		insertion					rs869163282					Strelka_indel	0	0	0	PASS	1
17q1qm_D0	0	0	0	chr1:203802724G>GT	ZC3H11A	2/18			3	4	0.428571	PASS	PASS	PASS	YES	5_prime_UTR_variant	MODIFIER			FAIL	FAIL		ENST00000639812.1:c.-428dup		insertion					rs869163282					Strelka_indel	0	0	0	PASS	1
17q1qm_D0	0	0	0	chr1:216506516A>AT	ESRRG	8/8			4	0	1	PASS	MAX_AF	FAIL	YES	3_prime_UTR_variant	MODIFIER			FAIL	FAIL		ENST00000366937.5:c.*422dup		insertion			0.6062		rs144848582					Strelka_indel	0	0	0	PASS	1
17q1qm_D0	0	0	0	chr1:241885212G>GTAAA	EXO1				14	1	0.933333	PASS	MAX_AF,INT	FAIL	YES	intron_variant	MODIFIER			FAIL	FAIL	14/15	ENST00000366548.8:c.2212-82_2212-79dup		insertion			0.2237		rs57809020					Strelka_indel	0	0	0	PASS	1
17q1qm_D0	0	0	0	chr2:26149763C>CT	SMARCE1P6				4	5	0.444444	PASS	PASS	PASS	YES	intron_variant&non_coding_transcript_variant	MODIFIER			FAIL	FAIL	1/1	ENST00000398372.2:n.547+31dup		insertion					rs58310236					Strelka_indel	0	0	0	PASS	1
17q1qm_D0	0	0	0	chr2:159059947GT>G	TANC1				2	1	0.666667	PASS	INT	PASS	YES	intron_variant	MODIFIER			FAIL	FAIL	2/26	ENST00000263635.8:c.-15-5937del		deletion					rs571783170					Strelka_indel	0	0	0	PASS	1
17q1qm_D0	0	0	0	chr2:159059947GT>G	GSTM3P2				2	1	0.666667	PASS	PASS	PASS	YES	upstream_gene_variant	MODIFIER			FAIL	FAIL				deletion					rs571783170					Strelka_indel	0	0	0	PASS	1
17q1qm_D0	0	0	0	chr2:196154226C>CCAACAA	STK17B				5	0	1	PASS	INT	PASS	YES	intron_variant	MODIFIER			FAIL	FAIL	3/7	ENST00000263955.9:c.335+2207_335+2212dup		insertion					rs55974799					Strelka_indel	0	0	0	PASS	1
17q1qm_D0	0	0	0	chr2:196154226C>CCAACAA	AC114760.2	2/2			5	0	1	PASS	PASS	PASS	YES	non_coding_transcript_exon_variant	MODIFIER			FAIL	FAIL		ENST00000606818.1:n.1441_1446dup		insertion					rs55974799					Strelka_indel	0	0	0	PASS	1
17q1qm_D0	0	0	0	chr3:49426529C>CT	NICN1				5	10	0.333333	PASS	INT	PASS	YES	intron_variant	MODIFIER			FAIL	FAIL	1/5	ENST00000273598.7:c.133-102dup		insertion					rs113679342					Strelka_indel	0	0	0	PASS	1
17q1qm_D0	0	0	0	chr3:49426529C>CT	AMT				5	10	0.333333	PASS	PASS	PASS	YES	upstream_gene_variant	MODIFIER			FAIL	FAIL				insertion					rs113679342					Strelka_indel	0	0	0	PASS	1
17q1qm_D0	0	0	0	chr3:49426529C>CT	AC104452.1				5	10	0.333333	PASS	PASS	PASS	YES	intron_variant&NMD_transcript_variant	MODIFIER			FAIL	FAIL	1/13	ENST00000638115.1:c.133-102dup		insertion					rs113679342					Strelka_indel	0	0	0	PASS	1
17q1qm_D0	0	0	0	chr4:9583844AGAG>A	SNRPCP13				4	12	0.25	PASS	PASS	PASS	YES	downstream_gene_variant	MODIFIER			FAIL	FAIL				deletion					rs1177680832					Strelka_indel	0	0	0	PASS	1
17q1qm_D0	0	0	0	chr4:9583844AGAG>A	AC105916.2				4	12	0.25	PASS	PASS	PASS	YES	intron_variant&non_coding_transcript_variant	MODIFIER			FAIL	FAIL	4/4	ENST00000653847.1:n.536-15414_536-15412del		deletion					rs1177680832					Strelka_indel	0	0	0	PASS	1
17q1qm_D0	0	0	0	chr4:75603744TAA>T	CDKL2				5	7	0.416667	PASS	INT	PASS	YES	intron_variant	MODIFIER			FAIL	FAIL	6/13	ENST00000307465.9:c.795+71_795+72del		deletion										Strelka_indel	0	0	0	PASS	1
17q1qm_D0	0	0	0	chr4:84638847TTA>T	CDS1				5	10	0.333333	PASS	MAX_AF,INT	FAIL	YES	intron_variant	MODIFIER			FAIL	FAIL	8/12	ENST00000295887.6:c.811-55_811-54del		deletion			0.1247		rs3840105					Strelka_indel	0	0	0	PASS	1
17q1qm_D0	0	0	0	chr4:113333298ATG>A	ANK2				4	3	0.571429	PASS	INT	PASS	YES	intron_variant	MODIFIER			FAIL	FAIL	29/45	ENST00000357077.9:c.3379+122_3379+123del		deletion					rs60929199					Strelka_indel	0	0	0	PASS	1
17q1qm_D0	0	0	0	chr4:145053918GT>G	ANAPC10				3	10	0.230769	PASS	INT	PASS	YES	intron_variant	MODIFIER			FAIL	FAIL	4/4	ENST00000613466.4:c.327+10653del		deletion					rs890664203					Strelka_indel	0	0	0	PASS	1
17q1qm_D0	0	0	0	chr4:145053918GT>G	AC098588.2				3	10	0.230769	PASS	PASS	PASS	YES	intron_variant&NMD_transcript_variant	MODIFIER			FAIL	FAIL	4/8	ENST00000649263.1:c.327+10653del		deletion					rs890664203					Strelka_indel	0	0	0	PASS	1
17q1qm_D0	0	0	0	chr5:86620982ATTTT>A	SNORD138				3	1	0.75	PASS	MAX_AF	FAIL	YES	downstream_gene_variant	MODIFIER			FAIL	FAIL				deletion			0.013		rs540525954					Strelka_indel	0	0	0	PASS	1
17q1qm_D0	0	0	0	chr5:86620982ATTTT>A	COX7C				3	1	0.75	PASS	MAX_AF	FAIL	YES	downstream_gene_variant	MODIFIER			FAIL	FAIL				deletion			0.013		rs540525954					Strelka_indel	0	0	0	PASS	1
17q1qm_D0	0	0	0	chr5:155491286GT>G	AC008725.1				5	6	0.454545	PASS	PASS	PASS	YES	upstream_gene_variant	MODIFIER			FAIL	FAIL				deletion					rs36061808					Strelka_indel	0	0	0	PASS	1
17q1qm_D0	0	0	0	chr6:8041312CT>C	BLOC1S5				5	0	1	PASS	INT	PASS	YES	intron_variant	MODIFIER			FAIL	FAIL	2/4	ENST00000397457.7:c.196-45del		deletion					rs55949249					Strelka_indel	0	0	0	PASS	1
17q1qm_D0	0	0	0	chr6:8041312CT>C	EEF1E1-BLOC1S5				5	0	1	PASS	PASS	PASS	YES	intron_variant&NMD_transcript_variant	MODIFIER			FAIL	FAIL	4/6	ENST00000397456.2:c.*12-45del		deletion					rs55949249					Strelka_indel	0	0	0	PASS	1
17q1qm_D0	0	0	0	chr6:8041312CT>C	BLOC1S5-TXNDC5				5	0	1	PASS	PASS	PASS	YES	intron_variant&NMD_transcript_variant	MODIFIER			FAIL	FAIL	2/12	ENST00000439343.2:c.184-45del		deletion					rs55949249					Strelka_indel	0	0	0	PASS	1
17q1qm_D0	0	0	0	chr6:157174718TTA>T	ARID1B				3	1	0.75	PASS	INT	PASS	YES	intron_variant	MODIFIER			FAIL	FAIL	10/19	ENST00000636930.1:c.3097-108_3097-107del		deletion					rs1214659659					Strelka_indel	0	0	0	PASS	1
17q1qm_D0	0	0	0	chr7:19943101GGTGTGT>G	AC005062.1				5	0	1	PASS	PASS	PASS	YES	intron_variant&non_coding_transcript_variant	MODIFIER			FAIL	FAIL	2/2	ENST00000656115.1:n.279-9054_279-9049del		deletion					rs3138828					Strelka_indel	0	0	0	PASS	1
17q1qm_D0	0	0	0	chr7:42148135GCA>G	GLI3				8	11	0.421053	PASS	INT,SOM	PASS	YES	intron_variant	MODIFIER			FAIL	FAIL	3/14	ENST00000395925.8:c.367+89_367+90del		deletion					rs34148485					Strelka_indel	0	0	0	PASS	1
17q1qm_D0	0	0	0	chr7:143320553T>TTC	CLCN1				7	3	0.7	PASS	INT	PASS	YES	intron_variant	MODIFIER			FAIL	FAIL	2/22	ENST00000343257.7:c.302-79_302-78dup		insertion					rs59572880					Strelka_indel	0	0	0	PASS	1
17q1qm_D0	0	0	0	chr7:151123193AGCC>A					3	11	0.214286	PASS	PASS	PASS		regulatory_region_variant	MODIFIER			FAIL	FAIL				deletion					rs1046346361					Strelka_indel	0	0	0	PASS	1
17q1qm_D0	0	0	0	chr7:151123193AGCC>A	AGAP3				3	11	0.214286	PASS	INT	PASS	YES	intron_variant	MODIFIER			FAIL	FAIL	8/17	ENST00000397238.7:c.1129-586_1129-584del		deletion					rs1046346361					Strelka_indel	0	0	0	PASS	1
17q1qm_D0	0	0	0	chr7:157254402A>ATTTAT	UBE3C				3	8	0.272727	PASS	INT	PASS	YES	intron_variant	MODIFIER			FAIL	FAIL	21/22	ENST00000348165.10:c.2950+95_2950+96insATTTT		insertion					rs1554438996					Strelka_indel	0	0	0	PASS	1
17q1qm_D0	0	0	0	chr8:28190573A>AT					4	0	1	PASS	MAX_AF	FAIL		regulatory_region_variant	MODIFIER			FAIL	FAIL				insertion			0.4443		rs11368481					Strelka_indel	0	0	0	PASS	1
17q1qm_D0	0	0	0	chr8:28190573A>AT					4	0	1	PASS	MAX_AF	FAIL		TF_binding_site_variant	MODIFIER			FAIL	FAIL				insertion			0.4443		rs11368481					Strelka_indel	0	0	0	PASS	1
17q1qm_D0	0	0	0	chr8:28190573A>AT	ELP3	15/15			4	0	1	PASS	MAX_AF	FAIL	YES	3_prime_UTR_variant	MODIFIER			FAIL	FAIL		ENST00000256398.13:c.*862dup		insertion			0.4443		rs11368481					Strelka_indel	0	0	0	PASS	1
17q1qm_D0	0	0	0	chr8:31120541TA>T	WRN				4	7	0.363636	PASS	INT	PASS	YES	intron_variant	MODIFIER			FAIL	FAIL	21/34	ENST00000298139.7:c.2630+132del		deletion					rs368026803					Strelka_indel	0	0	0	PASS	1
17q1qm_D0	0	0	0	chr8:82108534C>CCA	AC060765.2				3	1	0.75	PASS	PASS	PASS		intron_variant&non_coding_transcript_variant	MODIFIER			FAIL	FAIL	2/7	ENST00000663058.1:n.392+34839_392+34840dup		insertion					rs34392250					Strelka_indel	0	0	0	PASS	1
17q1qm_D0	0	0	0	chr8:82108534C>CCA	LINC02839				3	1	0.75	PASS	PASS	PASS	YES	intron_variant&non_coding_transcript_variant	MODIFIER			FAIL	FAIL	2/2	ENST00000520155.1:n.154-9416_154-9415dup		insertion					rs34392250					Strelka_indel	0	0	0	PASS	1
17q1qm_D0	0	0	0	chr9:2820201CA>C	PUM3				6	8	0.428571	PASS	MAX_AF,INT	FAIL	YES	intron_variant	MODIFIER			FAIL	FAIL	12/17	ENST00000397885.3:c.1189-104del		deletion			0.183		rs58442595					Strelka_indel	0	0	0	PASS	1
17q1qm_D0	0	0	0	chr11:44248964G>GT	EXT2				4	0	1	PASS	PASS	PASS	YES	downstream_gene_variant	MODIFIER			FAIL	FAIL				insertion					rs56956349					Strelka_indel	0	0	0	PASS	1
17q1qm_D0	0	0	0	chr11:47576677A>AT	KBTBD4				4	0	1	PASS	INT	PASS	YES	intron_variant	MODIFIER			FAIL	FAIL	1/2	ENST00000533290.5:c.664+733dup		insertion					rs113384267					Strelka_indel	0	0	0	PASS	1
17q1qm_D0	0	0	0	chr11:47576677A>AT	KF459542.1				4	0	1	PASS	PASS	PASS	YES	upstream_gene_variant	MODIFIER			FAIL	FAIL				insertion					rs113384267					Strelka_indel	0	0	0	PASS	1
17q1qm_D0	0	0	0	chr11:47576677A>AT	NDUFS3				4	0	1	PASS	PASS	PASS	YES	upstream_gene_variant	MODIFIER			FAIL	FAIL				insertion					rs113384267					Strelka_indel	0	0	0	PASS	1
17q1qm_D0	0	0	0	chr11:47576677A>AT	RNU5E-10P				4	0	1	PASS	PASS	PASS	YES	upstream_gene_variant	MODIFIER			FAIL	FAIL				insertion					rs113384267					Strelka_indel	0	0	0	PASS	1
17q1qm_D0	0	0	0	chr11:47576677A>AT	PTPMT1				4	0	1	PASS	PASS	PASS	YES	downstream_gene_variant	MODIFIER			FAIL	FAIL				insertion					rs113384267					Strelka_indel	0	0	0	PASS	1
17q1qm_D0	0	0	0	chr11:86432072GT>G	PTP4A1P6				3	5	0.375	PASS	MAX_AF	FAIL	YES	upstream_gene_variant	MODIFIER			FAIL	FAIL				deletion			0.774		rs34363977					Strelka_indel	0	0	0	PASS	1
17q1qm_D0	0	0	0	chr11:86432072GT>G	AP001148.1				3	5	0.375	PASS	MAX_AF	FAIL	YES	downstream_gene_variant	MODIFIER			FAIL	FAIL				deletion			0.774		rs34363977					Strelka_indel	0	0	0	PASS	1
17q1qm_D0	0	0	0	chr11:86432072GT>G	AP001831.1				3	5	0.375	PASS	MAX_AF	FAIL	YES	intron_variant&non_coding_transcript_variant	MODIFIER			FAIL	FAIL	1/2	ENST00000524610.1:n.45-333del		deletion			0.774		rs34363977					Strelka_indel	0	0	0	PASS	1
17q1qm_D0	0	0	0	chr12:78199653A>AT	NAV3				6	8	0.428571	PASS	MAX_AF,INT	FAIL	YES	intron_variant	MODIFIER			FAIL	FAIL	37/39	ENST00000397909.7:c.6715+129dup		insertion			0.1014		rs145734154					Strelka_indel	0	0	0	PASS	1
17q1qm_D0	0	0	0	chr13:24744590TTACC>T	IRX1P1				3	3	0.5	PASS	PASS	PASS	YES	intron_variant&non_coding_transcript_variant	MODIFIER			FAIL	FAIL	3/4	ENST00000438849.2:n.835-85_835-82del		deletion										Strelka_indel	0	0	0	PASS	1
17q1qm_D0	0	0	0	chr13:24744590TTACC>T	AL391560.2				3	3	0.5	PASS	PASS	PASS	YES	upstream_gene_variant	MODIFIER			FAIL	FAIL				deletion										Strelka_indel	0	0	0	PASS	1
17q1qm_D0	0	0	0	chr13:40808421A>AT	MIR621				9	53	0.145161	PASS	gnomAD_AF,MAX_AF,SOM	FAIL	YES	upstream_gene_variant	MODIFIER			FAIL	FAIL				insertion		0.02961	0.2782		rs150927352					Strelka_indel	0	0	0	PASS	1
17q1qm_D0	0	0	0	chr13:40808421A>AT	TPTE2P5				9	53	0.145161	PASS	gnomAD_AF,MAX_AF,SOM	FAIL	YES	downstream_gene_variant	MODIFIER			FAIL	FAIL				insertion		0.02961	0.2782		rs150927352					Strelka_indel	0	0	0	PASS	1
17q1qm_D0	0	0	0	chr13:40808421A>AT	SLC25A15				9	53	0.145161	PASS	gnomAD_AF,MAX_AF,INT,SOM	FAIL	YES	intron_variant	MODIFIER			FAIL	FAIL	5/6	ENST00000338625.9:c.623-7dup		insertion		0.02961	0.2782		rs150927352					Strelka_indel	0	0	0	PASS	1
17q1qm_D0	0	0	0	chr14:19511119GGGTGGCA>G					3	0	1	PASS	PASS	PASS		regulatory_region_variant	MODIFIER			FAIL	FAIL				deletion										Strelka_indel	0	0	0	PASS	1
17q1qm_D0	0	0	0	chr14:19511119GGGTGGCA>G	AL512624.1				3	0	1	PASS	PASS	PASS	YES	upstream_gene_variant	MODIFIER			FAIL	FAIL				deletion										Strelka_indel	0	0	0	PASS	1
17q1qm_D0	0	0	0	chr14:19511119GGGTGGCA>G	AL512310.12				3	0	1	PASS	PASS	PASS	YES	intron_variant&non_coding_transcript_variant	MODIFIER			FAIL	FAIL	1/5	ENST00000548261.1:n.51+11333_51+11339del		deletion										Strelka_indel	0	0	0	PASS	1
17q1qm_D0	0	0	0	chr17:42227378TA>T	STAT5B				4	7	0.363636	PASS	MAX_AF,INT	FAIL	YES	intron_variant	MODIFIER			FAIL	FAIL	3/18	ENST00000293328.8:c.285+150del		deletion			0.3867		rs75771968					Strelka_indel	0	0	0	PASS	1
17q1qm_D0	0	0	0	chr17:51502411CT>C	RPL7P48				5	15	0.25	PASS	PASS	PASS	YES	downstream_gene_variant	MODIFIER			FAIL	FAIL				deletion					rs60233746					Strelka_indel	0	0	0	PASS	1
17q1qm_D0	0	0	0	chr17:51502411CT>C	LINC02073				5	15	0.25	PASS	PASS	PASS		intron_variant&non_coding_transcript_variant	MODIFIER			FAIL	FAIL	4/4	ENST00000654524.1:n.1968-18680del		deletion					rs60233746					Strelka_indel	0	0	0	PASS	1
17q1qm_D0	0	0	0	chr17:60656473GA>G					3	7	0.3	PASS	PASS	PASS		regulatory_region_variant	MODIFIER			FAIL	FAIL				deletion					rs367746536					Strelka_indel	0	0	0	PASS	1
17q1qm_D0	0	0	0	chr17:60656473GA>G					3	7	0.3	PASS	PASS	PASS		regulatory_region_variant	MODIFIER			FAIL	FAIL				deletion					rs367746536					Strelka_indel	0	0	0	PASS	1
17q1qm_D0	0	0	0	chr17:60656473GA>G	PPM1D				3	7	0.3	PASS	INT	PASS	YES	intron_variant	MODIFIER			FAIL	FAIL	4/5	ENST00000305921.8:c.1018-115del		deletion					rs367746536					Strelka_indel	0	0	0	PASS	1
17q1qm_D0	0	0	0	chr17:76841123CCTCT>C	AC016168.5				6	1	0.857143	PASS	PASS	PASS	YES	upstream_gene_variant	MODIFIER			FAIL	FAIL				deletion					rs60044595					Strelka_indel	0	0	0	PASS	1
17q1qm_D0	0	0	0	chr17:82750812TC>T					8	30	0.210526	PASS	PASS,SOM	PASS		regulatory_region_variant	MODIFIER			FAIL	FAIL				deletion					rs1334572038					Strelka_indel	0	0	0	PASS	1
17q1qm_D0	0	0	0	chr17:82750812TC>T	TBCD				8	30	0.210526	PASS	PASS,SOM	PASS	YES	upstream_gene_variant	MODIFIER			FAIL	FAIL				deletion					rs1334572038					Strelka_indel	0	0	0	PASS	1
17q1qm_D0	0	0	0	chr17:82750812TC>T	FN3K	6/6			8	30	0.210526	PASS	PASS,SOM	PASS	YES	3_prime_UTR_variant	MODIFIER			FAIL	FAIL		ENST00000300784.8:c.*63del		deletion					rs1334572038					Strelka_indel	0	0	0	PASS	1
17q1qm_D0	0	0	0	chr17:82750822CCCCGT>C					4	25	0.137931	PASS	PASS,SOM	PASS		regulatory_region_variant	MODIFIER			FAIL	FAIL				deletion					rs1422011295					Strelka_indel	0	0	0	PASS	1
17q1qm_D0	0	0	0	chr17:82750822CCCCGT>C	FN3K	6/6			4	25	0.137931	PASS	PASS,SOM	PASS	YES	3_prime_UTR_variant	MODIFIER			FAIL	FAIL		ENST00000300784.8:c.*71_*75del		deletion					rs1422011295					Strelka_indel	0	0	0	PASS	1
17q1qm_D0	0	0	0	chr17:82750822CCCCGT>C	TBCD				4	25	0.137931	PASS	PASS,SOM	PASS	YES	upstream_gene_variant	MODIFIER			FAIL	FAIL				deletion					rs1422011295					Strelka_indel	0	0	0	PASS	1
17q1qm_D0	0	0	0	chr18:36220342C>CA	MOCOS				7	9	0.4375	PASS	INT	PASS	YES	intron_variant	MODIFIER			FAIL	FAIL	9/14	ENST00000261326.6:c.1960+141dup		insertion					rs200612707					Strelka_indel	0	0	0	PASS	1
17q1qm_D0	0	0	0	chr18:45852280AAC>A	EPG5	44/44			3	5	0.375	PASS	PASS	PASS	YES	3_prime_UTR_variant	MODIFIER			FAIL	FAIL		ENST00000282041.11:c.*185_*186del		deletion					rs112643058					Strelka_indel	0	0	0	PASS	1
17q1qm_D0	0	0	0	chr19:48390579GAC>G					6	23	0.206897	PASS	PASS	PASS		regulatory_region_variant	MODIFIER			FAIL	FAIL				deletion					rs3837953					Strelka_indel	0	0	0	PASS	1
17q1qm_D0	0	0	0	chr19:48390579GAC>G	GRIN2D				6	23	0.206897	PASS	PASS	PASS	YES	upstream_gene_variant	MODIFIER			FAIL	FAIL				deletion					rs3837953					Strelka_indel	0	0	0	PASS	1
17q1qm_D0	0	0	0	chr19:48390579GAC>G	KDELR1				6	23	0.206897	PASS	INT	PASS	YES	intron_variant	MODIFIER			FAIL	FAIL	1/4	ENST00000330720.7:c.92-57_92-56del		deletion					rs3837953					Strelka_indel	0	0	0	PASS	1
17q1qm_D0	0	0	0	chr21:37182840G>GA	TTC3-AS1				5	86	0.0549451	PASS	MAX_AF,SOM	PASS	YES	downstream_gene_variant	MODIFIER			FAIL	FAIL				insertion		2.738e-05	0.0001129		rs778730652					Strelka_indel	0	0	0	PASS	1
17q1qm_D0	0	0	0	chr22:29025564C>CT	ZNRF3				4	0	1	PASS	MAX_AF,INT	FAIL	YES	intron_variant	MODIFIER			FAIL	FAIL	2/8	ENST00000544604.7:c.427-16919dup		insertion			0.428		rs201290663					Strelka_indel	0	0	0	PASS	1
17q1qm_D0	0	0	0	chr22:29025564C>CT	ZNRF3-AS1	3/3			4	0	1	PASS	MAX_AF	FAIL	YES	non_coding_transcript_exon_variant	MODIFIER			FAIL	FAIL		ENST00000325660.3:n.1604dup		insertion			0.428		rs201290663					Strelka_indel	0	0	0	PASS	1
17q1qm_D0	0	0	0	chr22:39964715T>TA	GRAP2				5	2	0.714286	PASS	INT	PASS	YES	intron_variant	MODIFIER			FAIL	FAIL	4/7	ENST00000344138.9:c.291-1256dup		insertion					rs386395435					Strelka_indel	0	0	0	PASS	1
17q1qm_D0	0	0	0	chr22:39964715T>TA	Z82206.1	2/2			5	2	0.714286	PASS	PASS	PASS	YES	3_prime_UTR_variant	MODIFIER			FAIL	FAIL				insertion					rs386395435					Strelka_indel	0	0	0	PASS	1
17q1qm_D0	0	0	0	chrX:111757493AT>A	ALG13				7	15	0.318182	PASS	INT	PASS	YES	intron_variant	MODIFIER			FAIL	FAIL	25/26	ENST00000394780.8:c.2974-79del		deletion					rs75519151					Strelka_indel	0	0	0	PASS	1
17q1qm_D0	0	0	0	chrX:119625544CT>C					9	9	0.5	PASS	PASS	PASS		regulatory_region_variant	MODIFIER			FAIL	FAIL				deletion					rs745338582					Strelka_indel	0	0	0	PASS	1
17q1qm_D0	0	0	0	chrX:119625544CT>C	SEPTIN6				9	9	0.5	PASS	INT	PASS	YES	intron_variant	MODIFIER			FAIL	FAIL	9/9	ENST00000343984.5:c.1280+3773del		deletion					rs745338582					Strelka_indel	0	0	0	PASS	1
17q1qm_D0	0	0	0	chrX:148500610GGCC>G					3	4	0.428571	PASS	PASS	PASS		regulatory_region_variant	MODIFIER			FAIL	FAIL				deletion					rs1385129487					Strelka_indel	0	0	0	PASS	1
17q1qm_D0	0	0	0	chrX:148500610GGCC>G	AC002368.1	1/2			3	4	0.428571	PASS	PASS	PASS	YES	non_coding_transcript_exon_variant	MODIFIER			FAIL	FAIL		ENST00000456981.1:n.3_5del		deletion					rs1385129487					Strelka_indel	0	0	0	PASS	1
17q1qm_D0	0	0	0	chrX:148500610GGCC>G	AFF2				3	4	0.428571	PASS	PASS	PASS	YES	upstream_gene_variant	MODIFIER			FAIL	FAIL				deletion					rs1385129487					Strelka_indel	0	0	0	PASS	1
17q1qm_D0	0	0	0	chr1:15409990G>A					2	4	0.333333	PASS	PASS	PASS		regulatory_region_variant	MODIFIER			FAIL	FAIL				SNV					rs1162009654				16	Strelka_snv	0	0	0	PASS	1
17q1qm_D0	0	0	0	chr1:15409990G>A	AL031283.1				2	4	0.333333	PASS	PASS	PASS	YES	upstream_gene_variant	MODIFIER			FAIL	FAIL				SNV					rs1162009654				16	Strelka_snv	0	0	0	PASS	1
17q1qm_D0	0	0	0	chr1:15768669A>C	FBLIM1				9	81	0.1	PASS	MAX_AF,INT,SOM	PASS	YES	intron_variant	MODIFIER			FAIL	FAIL	4/5	ENST00000441801.6:c.541+39A>C		SNV		2.103e-05	0.0002764		rs373677840				200	Strelka_snv	0	0	0	PASS	1
17q1qm_D0	0	0	0	chr1:16929818G>A					26	46	0.361111	PASS	gnomAD_AF,MAX_AF	FAIL		regulatory_region_variant	MODIFIER			FAIL	FAIL				SNV		0.3313	0.4444		rs9435710&COSV65011062	0&1	0&1		148	Strelka_snv	0	0	0	PASS	1
17q1qm_D0	0	0	0	chr1:16929818G>A					26	46	0.361111	PASS	gnomAD_AF,MAX_AF	FAIL		regulatory_region_variant	MODIFIER			FAIL	FAIL				SNV		0.3313	0.4444		rs9435710&COSV65011062	0&1	0&1		148	Strelka_snv	0	0	0	PASS	1
17q1qm_D0	0	0	0	chr1:16929818G>A	CROCC				26	46	0.361111	PASS	gnomAD_AF,MAX_AF,INT	FAIL	YES	intron_variant	MODIFIER			FAIL	FAIL	3/36	ENST00000375541.10:c.352-28G>A		SNV		0.3313	0.4444		rs9435710&COSV65011062	0&1	0&1		148	Strelka_snv	0	0	0	PASS	1
17q1qm_D0	0	0	0	chr1:21747149C>T	USP48	8/27	ENSP00000309262.9:p.Arg303%3D		4	87	0.043956	PASS	PASS,SOM	PASS	YES	splice_region_variant&synonymous_variant	LOW			FAIL	FAIL		ENST00000308271.14:c.909G>A	agG/agA	SNV									179	Strelka_snv	0	0	0	FAIL	1
17q1qm_D0	0	0	0	chr1:25782576C>T					4	92	0.0416667	PASS	PASS,SOM	PASS		regulatory_region_variant	MODIFIER			FAIL	FAIL				SNV		7.959e-06	1.76e-05		rs759562019				181	Strelka_snv	0	0	0	FAIL	1
17q1qm_D0	0	0	0	chr1:25782576C>T	MAN1C1				4	92	0.0416667	PASS	INT,SOM	PASS	YES	intron_variant	MODIFIER			FAIL	FAIL	10/11	ENST00000374332.8:c.1651-9C>T		SNV		7.959e-06	1.76e-05		rs759562019				181	Strelka_snv	0	0	0	FAIL	1
17q1qm_D0	0	0	0	chr1:27759779G>T	FAM76A				4	19	0.173913	PASS	INT,COSV	PASS	YES	intron_variant	MODIFIER			FAIL	FAIL	9/9	ENST00000010299.10:c.939+152G>T		SNV					rs200745496&COSV50548795	0&1	0&1		39	Strelka_snv	0	0	0	PASS	1
17q1qm_D0	0	0	0	chr1:27960317G>A					4	71	0.0533333	PASS	PASS,SOM	PASS		regulatory_region_variant	MODIFIER			FAIL	FAIL				SNV									143	Strelka_snv	0	0	0	PASS	1
17q1qm_D0	0	0	0	chr1:27960317G>A					4	71	0.0533333	PASS	PASS,SOM	PASS		regulatory_region_variant	MODIFIER			FAIL	FAIL				SNV									143	Strelka_snv	0	0	0	PASS	1
17q1qm_D0	0	0	0	chr1:27960317G>A					4	71	0.0533333	PASS	PASS,SOM	PASS		TF_binding_site_variant	MODIFIER			FAIL	FAIL				SNV									143	Strelka_snv	0	0	0	PASS	1
17q1qm_D0	0	0	0	chr1:27960317G>A	SMPDL3B				4	71	0.0533333	PASS	PASS,SOM	PASS	YES	downstream_gene_variant	MODIFIER			FAIL	FAIL				SNV									143	Strelka_snv	0	0	0	PASS	1
17q1qm_D0	0	0	0	chr1:27960317G>A	AL512288.1				4	71	0.0533333	PASS	PASS,SOM	PASS	YES	upstream_gene_variant	MODIFIER			FAIL	FAIL				SNV									143	Strelka_snv	0	0	0	PASS	1
17q1qm_D0	0	0	0	chr1:28259913C>T					4	81	0.0470588	PASS	MAX_AF,SOM	PASS		regulatory_region_variant	MODIFIER			FAIL	FAIL				SNV		2.71e-05	0.0003173		rs1295001006				181	Strelka_snv	0	0	0	FAIL	1
17q1qm_D0	0	0	0	chr1:28259913C>T	SESN2	1/10	ENSP00000253063.3:p.Gly22%3D		4	81	0.0470588	PASS	MAX_AF,SYN,SOM	PASS	YES	synonymous_variant	LOW			FAIL	FAIL		ENST00000253063.4:c.66C>T	ggC/ggT	SNV		2.71e-05	0.0003173		rs1295001006				181	Strelka_snv	0	0	0	FAIL	1
17q1qm_D0	0	0	0	chr1:42767623A>G					5	142	0.0340136	PASS	MAX_AF,SOM	PASS		regulatory_region_variant	MODIFIER			FAIL	FAIL				SNV		1.279e-05	0.0001011		rs762912537				275	Strelka_snv	0	0	0	FAIL	1
17q1qm_D0	0	0	0	chr1:42767623A>G	P3H1				5	142	0.0340136	PASS	MAX_AF,SOM	PASS	YES	upstream_gene_variant	MODIFIER			FAIL	FAIL				SNV		1.279e-05	0.0001011		rs762912537				275	Strelka_snv	0	0	0	FAIL	1
17q1qm_D0	0	0	0	chr1:42767623A>G	AC098484.3	1/5	ENSP00000473874.1:p.Glu104%3D		5	142	0.0340136	PASS	MAX_AF,SOM	PASS	YES	splice_region_variant&synonymous_variant&NMD_transcript_variant	LOW			FAIL	FAIL		ENST00000603943.6:c.312A>G	gaA/gaG	SNV		1.279e-05	0.0001011		rs762912537				275	Strelka_snv	0	0	0	FAIL	1
17q1qm_D0	0	0	0	chr1:47438276C>T					4	58	0.0645161	PASS	PASS,SOM	PASS		regulatory_region_variant	MODIFIER			FAIL	FAIL				SNV		0	0		rs1367758705				103	Strelka_snv	0	0	0	PASS	1
17q1qm_D0	0	0	0	chr1:47438276C>T					4	58	0.0645161	PASS	PASS,SOM	PASS		TF_binding_site_variant	MODIFIER			FAIL	FAIL				SNV		0	0		rs1367758705				103	Strelka_snv	0	0	0	PASS	1
17q1qm_D0	0	0	0	chr1:47438276C>T					4	58	0.0645161	PASS	PASS,SOM	PASS		TF_binding_site_variant	MODIFIER			FAIL	FAIL				SNV		0	0		rs1367758705				103	Strelka_snv	0	0	0	PASS	1
17q1qm_D0	0	0	0	chr1:47438276C>T	FOXD2-AS1				4	58	0.0645161	PASS	PASS,SOM	PASS	YES	upstream_gene_variant	MODIFIER			FAIL	FAIL				SNV		0	0		rs1367758705				103	Strelka_snv	0	0	0	PASS	1
17q1qm_D0	0	0	0	chr1:47438276C>T	FOXD2	1/1	ENSP00000335493.5:p.Ala47%3D		4	58	0.0645161	PASS	SYN,SOM	PASS	YES	synonymous_variant	LOW			FAIL	FAIL		ENST00000334793.5:c.141C>T	gcC/gcT	SNV		0	0		rs1367758705				103	Strelka_snv	0	0	0	PASS	1
17q1qm_D0	0	0	0	chr1:110674459C>T					4	124	0.03125	PASS	PASS,SOM	PASS		regulatory_region_variant	MODIFIER			FAIL	FAIL				SNV		3.998e-06	2.893e-05		rs1021512701				254	Strelka_snv	0	0	0	FAIL	1
17q1qm_D0	0	0	0	chr1:110674459C>T	KCNA3	1/1	ENSP00000358784.2:p.Thr117%3D		4	124	0.03125	PASS	SYN,SOM	PASS	YES	synonymous_variant	LOW			FAIL	FAIL		ENST00000369769.4:c.351G>A	acG/acA	SNV		3.998e-06	2.893e-05		rs1021512701				254	Strelka_snv	0	0	0	FAIL	1
17q1qm_D0	0	0	0	chr1:111227722C>T	CHI3L2	3/13			5	106	0.045045	PASS	PASS,SOM	PASS	YES	5_prime_UTR_variant	MODIFIER			FAIL	FAIL		ENST00000445067.6:c.-8C>T		SNV									231	Strelka_snv	0	0	0	FAIL	1
17q1qm_D0	0	0	0	chr1:117060418C>T					5	127	0.0378788	PASS	MAX_AF,SOM	PASS		regulatory_region_variant	MODIFIER			FAIL	FAIL				SNV			0.0001163		rs373289540				275	Strelka_snv	0	0	0	FAIL	1
17q1qm_D0	0	0	0	chr1:117060418C>T					5	127	0.0378788	PASS	MAX_AF,SOM	PASS		TF_binding_site_variant	MODIFIER			FAIL	FAIL				SNV			0.0001163		rs373289540				275	Strelka_snv	0	0	0	FAIL	1
17q1qm_D0	0	0	0	chr1:117060418C>T	TTF2				5	127	0.0378788	PASS	MAX_AF,INT,SOM	PASS	YES	intron_variant	MODIFIER			FAIL	FAIL	1/22	ENST00000369466.9:c.29-37C>T		SNV			0.0001163		rs373289540				275	Strelka_snv	0	0	0	FAIL	1
17q1qm_D0	0	0	0	chr1:117060418C>T	AL445231.1				5	127	0.0378788	PASS	MAX_AF,SOM	PASS	YES	upstream_gene_variant	MODIFIER			FAIL	FAIL				SNV			0.0001163		rs373289540				275	Strelka_snv	0	0	0	FAIL	1
17q1qm_D0	0	0	0	chr1:117118753G>A					5	117	0.0409836	PASS	PASS,SOM	PASS		regulatory_region_variant	MODIFIER			FAIL	FAIL				SNV		8.133e-06	2.905e-05		rs1191907238				202	Strelka_snv	0	0	0	FAIL	1
17q1qm_D0	0	0	0	chr1:145876054A>C	ANKRD35				4	54	0.0689655	PASS	INT,SOM	PASS	YES	intron_variant	MODIFIER			FAIL	FAIL	7/13	ENST00000355594.9:c.560+86T>G		SNV									98	Strelka_snv	0	0	0	PASS	1
17q1qm_D0	0	0	0	chr1:145876056C>A	ANKRD35				4	49	0.0754717	PASS	INT,SOM	PASS	YES	intron_variant	MODIFIER			FAIL	FAIL	7/13	ENST00000355594.9:c.560+84G>T		SNV									91	Strelka_snv	0	0	0	PASS	1
17q1qm_D0	0	0	0	chr1:147670004G>A					5	160	0.030303	PASS	PASS,SOM	PASS		regulatory_region_variant	MODIFIER			FAIL	FAIL				SNV									277	Strelka_snv	0	0	0	FAIL	1
17q1qm_D0	0	0	0	chr1:147670004G>A					5	160	0.030303	PASS	PASS,SOM	PASS		TF_binding_site_variant	MODIFIER			FAIL	FAIL				SNV									277	Strelka_snv	0	0	0	FAIL	1
17q1qm_D0	0	0	0	chr1:147670004G>A	ACP6	1/10	ENSP00000463574.1:p.Gly15%3D		5	160	0.030303	PASS	SYN,SOM	PASS	YES	synonymous_variant	LOW			FAIL	FAIL		ENST00000583509.7:c.45C>T	ggC/ggT	SNV									277	Strelka_snv	0	0	0	FAIL	1
17q1qm_D0	0	0	0	chr1:150489025C>T	MIR6878				5	198	0.0246305	PASS	PASS,SOM	PASS	YES	upstream_gene_variant	MODIFIER			FAIL	FAIL				SNV		7.959e-06	2.891e-05		rs771685918&COSV64696511	0&1	0&1		315	Strelka_snv	0	0	0	FAIL	1
17q1qm_D0	0	0	0	chr1:151224236C>T	PIP5K1A				9	162	0.0526316	PASS	INT,COSV	PASS	YES	intron_variant	MODIFIER			FAIL	FAIL	1/15	ENST00000368888.9:c.86-9C>T		SNV		8.139e-06	4.664e-05		rs1240040149&COSV62957258	0&1	0&1		263	Strelka_snv	0	0	0	PASS	1
17q1qm_D0	0	0	0	chr1:153934833C>T	DENND4B	18/28	ENSP00000354597.4:p.Gln900%3D		7	301	0.0227273	PASS	gnomAD_AF,MAX_AF,SYN	FAIL	YES	synonymous_variant	LOW			FAIL	FAIL		ENST00000361217.9:c.2700G>A	caG/caA	SNV		0.0005334	0.00203		rs775587033&COSV63406939&COSV63409623	0&1&1	0&1&1		511	Strelka_snv	0	0	0	FAIL	1
17q1qm_D0	0	0	0	chr1:153934833C>T	AL358472.5	3/3			7	301	0.0227273	PASS	gnomAD_AF,MAX_AF	FAIL	YES	non_coding_transcript_exon_variant	MODIFIER			FAIL	FAIL		ENST00000641448.1:n.860C>T		SNV		0.0005334	0.00203		rs775587033&COSV63406939&COSV63409623	0&1&1	0&1&1		511	Strelka_snv	0	0	0	FAIL	1
17q1qm_D0	0	0	0	chr1:153984609C>A					4	30	0.117647	PASS	PASS,SOM	PASS		regulatory_region_variant	MODIFIER			FAIL	FAIL				SNV									61	Strelka_snv	0	0	0	PASS	1
17q1qm_D0	0	0	0	chr1:153984609C>A	RAB13				4	30	0.117647	PASS	INT,SOM	PASS	YES	intron_variant	MODIFIER			FAIL	FAIL	2/7	ENST00000368575.5:c.185+112G>T		SNV									61	Strelka_snv	0	0	0	PASS	1
17q1qm_D0	0	0	0	chr1:153984609C>A	AL358472.6				4	30	0.117647	PASS	PASS,SOM	PASS	YES	intron_variant&NMD_transcript_variant	MODIFIER			FAIL	FAIL	2/11	ENST00000648869.1:c.185+112G>T		SNV									61	Strelka_snv	0	0	0	PASS	1
17q1qm_D0	0	0	0	chr1:153984611C>G					4	30	0.117647	PASS	PASS,SOM	PASS		regulatory_region_variant	MODIFIER			FAIL	FAIL				SNV					rs1354288782				62	Strelka_snv	0	0	0	PASS	1
17q1qm_D0	0	0	0	chr1:153984611C>G	RAB13				4	30	0.117647	PASS	INT,SOM	PASS	YES	intron_variant	MODIFIER			FAIL	FAIL	2/7	ENST00000368575.5:c.185+110G>C		SNV					rs1354288782				62	Strelka_snv	0	0	0	PASS	1
17q1qm_D0	0	0	0	chr1:153984611C>G	AL358472.6				4	30	0.117647	PASS	PASS,SOM	PASS	YES	intron_variant&NMD_transcript_variant	MODIFIER			FAIL	FAIL	2/11	ENST00000648869.1:c.185+110G>C		SNV					rs1354288782				62	Strelka_snv	0	0	0	PASS	1
17q1qm_D0	0	0	0	chr1:153984613T>G					4	32	0.111111	PASS	PASS,SOM	PASS		regulatory_region_variant	MODIFIER			FAIL	FAIL				SNV									65	Strelka_snv	0	0	0	PASS	1
17q1qm_D0	0	0	0	chr1:153984613T>G	RAB13				4	32	0.111111	PASS	INT,SOM	PASS	YES	intron_variant	MODIFIER			FAIL	FAIL	2/7	ENST00000368575.5:c.185+108A>C		SNV									65	Strelka_snv	0	0	0	PASS	1
17q1qm_D0	0	0	0	chr1:153984613T>G	AL358472.6				4	32	0.111111	PASS	PASS,SOM	PASS	YES	intron_variant&NMD_transcript_variant	MODIFIER			FAIL	FAIL	2/11	ENST00000648869.1:c.185+108A>C		SNV									65	Strelka_snv	0	0	0	PASS	1
17q1qm_D0	0	0	0	chr1:171704610T>A	VAMP4				4	29	0.121212	PASS	INT	PASS	YES	intron_variant	MODIFIER			FAIL	FAIL	7/7	ENST00000236192.12:c.398-76A>T		SNV					rs201657358				49	Strelka_snv	0	0	0	PASS	1
17q1qm_D0	0	0	0	chr1:175988272C>T	COP1				4	97	0.039604	PASS	INT,SOM	PASS	YES	intron_variant	MODIFIER			FAIL	FAIL	17/19	ENST00000367669.8:c.1972+16G>A		SNV									152	Strelka_snv	0	0	0	FAIL	1
17q1qm_D0	0	0	0	chr1:184037760T>A					8	12	0.4	PASS	PASS	PASS		regulatory_region_variant	MODIFIER			FAIL	FAIL				SNV					rs773831279				33	Strelka_snv	0	0	0	PASS	1
17q1qm_D0	0	0	0	chr1:184037760T>A					8	12	0.4	PASS	PASS	PASS		regulatory_region_variant	MODIFIER			FAIL	FAIL				SNV					rs773831279				33	Strelka_snv	0	0	0	PASS	1
17q1qm_D0	0	0	0	chr1:184037760T>A	COLGALT2				8	12	0.4	PASS	PASS	PASS	YES	upstream_gene_variant	MODIFIER			FAIL	FAIL				SNV					rs773831279				33	Strelka_snv	0	0	0	PASS	1
17q1qm_D0	0	0	0	chr1:236753861A>C					8	14	0.363636	PASS	PASS	PASS		regulatory_region_variant	MODIFIER			FAIL	FAIL				SNV					rs1239425941				40	Strelka_snv	0	0	0	PASS	1
17q1qm_D0	0	0	0	chr1:236753861A>C					8	14	0.363636	PASS	PASS	PASS		regulatory_region_variant	MODIFIER			FAIL	FAIL				SNV					rs1239425941				40	Strelka_snv	0	0	0	PASS	1
17q1qm_D0	0	0	0	chr1:236753861A>C	ACTN2				8	14	0.363636	PASS	INT	PASS	YES	intron_variant	MODIFIER			FAIL	FAIL	15/20	ENST00000366578.6:c.1840-86A>C		SNV					rs1239425941				40	Strelka_snv	0	0	0	PASS	1
17q1qm_D0	0	0	0	chr1:241916316C>T	RPL23AP20	1/1			2	31	0.0606061	PASS	PASS,SOM	PASS	YES	non_coding_transcript_exon_variant	MODIFIER			FAIL	FAIL		ENST00000447965.2:n.194C>T		SNV					rs1475391484				65	Strelka_snv	0	0	0	PASS	1
17q1qm_D0	0	0	0	chr2:15942855G>A					4	51	0.0727273	PASS	PASS,SOM	PASS		regulatory_region_variant	MODIFIER			FAIL	FAIL				SNV									111	Strelka_snv	0	0	0	PASS	1
17q1qm_D0	0	0	0	chr2:15942855G>A	MYCNOS				4	51	0.0727273	PASS	PASS,SOM	PASS	YES	upstream_gene_variant	MODIFIER			FAIL	FAIL				SNV									111	Strelka_snv	0	0	0	PASS	1
17q1qm_D0	0	0	0	chr2:15942855G>A	MYCN				4	51	0.0727273	PASS	PASS,SOM	PASS	YES	splice_donor_variant	HIGH			PASS	PASS	2/2	ENST00000281043.4:c.790+1G>A		SNV									111	Strelka_snv	0	0	0	PASS	1
17q1qm_D0	0	0	0	chr2:27079232A>C					3	78	0.037037	PASS	PASS,SOM	PASS		regulatory_region_variant	MODIFIER			FAIL	FAIL				SNV									157	Strelka_snv	0	0	0	FAIL	1
17q1qm_D0	0	0	0	chr2:27383583A>G	ZNF513				2	100	0.0196078	PASS	PASS,SOM	PASS	YES	upstream_gene_variant	MODIFIER			FAIL	FAIL				SNV									176	Strelka_snv	0	0	0	FAIL	1
17q1qm_D0	0	0	0	chr2:27383583A>G	PPM1G	7/10	ENSP00000342778.4:p.Gly328%3D		2	100	0.0196078	PASS	SYN,SOM	PASS	YES	synonymous_variant	LOW			FAIL	FAIL		ENST00000344034.5:c.984T>C	ggT/ggC	SNV									176	Strelka_snv	0	0	0	FAIL	1
17q1qm_D0	0	0	0	chr2:28396839A>C					3	4	0.428571	PASS	PASS	PASS		regulatory_region_variant	MODIFIER			FAIL	FAIL				SNV					rs796922514&COSV53103754	0&1	0&1		21	Strelka_snv	0	0	0	PASS	1
17q1qm_D0	0	0	0	chr2:28396839A>C					3	4	0.428571	PASS	PASS	PASS		regulatory_region_variant	MODIFIER			FAIL	FAIL				SNV					rs796922514&COSV53103754	0&1	0&1		21	Strelka_snv	0	0	0	PASS	1
17q1qm_D0	0	0	0	chr2:28396839A>C					3	4	0.428571	PASS	PASS	PASS		TF_binding_site_variant	MODIFIER			FAIL	FAIL				SNV					rs796922514&COSV53103754	0&1	0&1		21	Strelka_snv	0	0	0	PASS	1
17q1qm_D0	0	0	0	chr2:28396839A>C					3	4	0.428571	PASS	PASS	PASS		TF_binding_site_variant	MODIFIER			FAIL	FAIL				SNV					rs796922514&COSV53103754	0&1	0&1		21	Strelka_snv	0	0	0	PASS	1
17q1qm_D0	0	0	0	chr2:28396839A>C					3	4	0.428571	PASS	PASS	PASS		TF_binding_site_variant	MODIFIER			FAIL	FAIL				SNV					rs796922514&COSV53103754	0&1	0&1		21	Strelka_snv	0	0	0	PASS	1
17q1qm_D0	0	0	0	chr2:28396839A>C					3	4	0.428571	PASS	PASS	PASS		TF_binding_site_variant	MODIFIER			FAIL	FAIL				SNV					rs796922514&COSV53103754	0&1	0&1		21	Strelka_snv	0	0	0	PASS	1
17q1qm_D0	0	0	0	chr2:28396839A>C					3	4	0.428571	PASS	PASS	PASS		TF_binding_site_variant	MODIFIER			FAIL	FAIL				SNV					rs796922514&COSV53103754	0&1	0&1		21	Strelka_snv	0	0	0	PASS	1
17q1qm_D0	0	0	0	chr2:28396839A>C					3	4	0.428571	PASS	PASS	PASS		TF_binding_site_variant	MODIFIER			FAIL	FAIL				SNV					rs796922514&COSV53103754	0&1	0&1		21	Strelka_snv	0	0	0	PASS	1
17q1qm_D0	0	0	0	chr2:28396839A>C					3	4	0.428571	PASS	PASS	PASS		TF_binding_site_variant	MODIFIER			FAIL	FAIL				SNV					rs796922514&COSV53103754	0&1	0&1		21	Strelka_snv	0	0	0	PASS	1
17q1qm_D0	0	0	0	chr2:28396839A>C	FOSL2				3	4	0.428571	PASS	INT,COSV	PASS	YES	intron_variant	MODIFIER			FAIL	FAIL	1/3	ENST00000264716.9:c.102+3017A>C		SNV					rs796922514&COSV53103754	0&1	0&1		21	Strelka_snv	0	0	0	PASS	1
17q1qm_D0	0	0	0	chr2:28396839A>C	AC104695.2				3	4	0.428571	PASS	PASS	PASS	YES	upstream_gene_variant	MODIFIER			FAIL	FAIL				SNV					rs796922514&COSV53103754	0&1	0&1		21	Strelka_snv	0	0	0	PASS	1
17q1qm_D0	0	0	0	chr2:28396839A>C	AC104695.4	1/1			3	4	0.428571	PASS	PASS	PASS	YES	non_coding_transcript_exon_variant	MODIFIER			FAIL	FAIL		ENST00000604052.1:n.25A>C		SNV					rs796922514&COSV53103754	0&1	0&1		21	Strelka_snv	0	0	0	PASS	1
17q1qm_D0	0	0	0	chr2:33309660A>G	LTBP1				1	5	0.166667	PASS	INT	PASS	YES	intron_variant	MODIFIER			FAIL	FAIL	23/33	ENST00000404816.7:c.3604+104A>G		SNV									19	Strelka_snv	0	0	0	PASS	1
17q1qm_D0	0	0	0	chr2:97151732T>A	ANKRD36				3	12	0.2	PASS	INT,COSV	PASS	YES	intron_variant	MODIFIER			FAIL	FAIL	12/75	ENST00000652721.1:c.1102-147T>A		SNV					rs62153866&COSV70738072	0&1	0&1		38	Strelka_snv	0	0	0	PASS	1
17q1qm_D0	0	0	0	chr2:107986607C>T					2	1	0.666667	PASS	1kG_AF,MAX_AF	FAIL		regulatory_region_variant	MODIFIER			FAIL	FAIL				SNV	0.0002		0.0014		rs568920378				12	Strelka_snv	0	0	0	PASS	1
17q1qm_D0	0	0	0	chr2:107986607C>T	SLC5A7	1/9			2	1	0.666667	PASS	1kG_AF,MAX_AF	FAIL	YES	5_prime_UTR_variant	MODIFIER			FAIL	FAIL		ENST00000264047.3:c.-208C>T		SNV	0.0002		0.0014		rs568920378				12	Strelka_snv	0	0	0	PASS	1
17q1qm_D0	0	0	0	chr2:112332503A>G	ZC3H6	12/12			2	63	0.0307692	PASS	PASS,SOM	PASS	YES	3_prime_UTR_variant	MODIFIER			FAIL	FAIL		ENST00000409871.6:c.*15A>G		SNV									126	Strelka_snv	0	0	0	FAIL	1
17q1qm_D0	0	0	0	chr2:158815688T>C	DAPL1				3	39	0.0714286	PASS	INT,SOM	PASS	YES	intron_variant	MODIFIER			FAIL	FAIL	3/3	ENST00000309950.7:c.208-17T>C		SNV									106	Strelka_snv	0	0	0	PASS	1
17q1qm_D0	0	0	0	chr2:158854354T>C	DAPL1				2	4	0.333333	PASS	INT	PASS		intron_variant	MODIFIER			FAIL	FAIL	3/3	ENST00000343761.4:c.226-8055T>C		SNV									18	Strelka_snv	0	0	0	PASS	1
17q1qm_D0	0	0	0	chr2:158854354T>C	OR7E89P	1/1			2	4	0.333333	PASS	PASS	PASS	YES	non_coding_transcript_exon_variant	MODIFIER			FAIL	FAIL		ENST00000411729.1:n.600T>C		SNV									18	Strelka_snv	0	0	0	PASS	1
17q1qm_D0	0	0	0	chr2:158854354T>C	AC064843.1				2	4	0.333333	PASS	PASS	PASS	YES	intron_variant&non_coding_transcript_variant	MODIFIER			FAIL	FAIL	1/1	ENST00000671005.1:n.1738-6695A>G		SNV									18	Strelka_snv	0	0	0	PASS	1
17q1qm_D0	0	0	0	chr2:215025647G>T	ABCA12				5	26	0.16129	PASS	gnomAD_AF,MAX_AF,INT,SOM	FAIL	YES	intron_variant	MODIFIER			FAIL	FAIL	11/52	ENST00000272895.12:c.1287+26C>A		SNV		0.003533	0.01177		rs10167414				66	Strelka_snv	0	0	0	PASS	1
17q1qm_D0	0	0	0	chr2:215025647G>T	AC072062.1				5	26	0.16129	PASS	gnomAD_AF,MAX_AF,SOM	FAIL	YES	upstream_gene_variant	MODIFIER			FAIL	FAIL				SNV		0.003533	0.01177		rs10167414				66	Strelka_snv	0	0	0	PASS	1
17q1qm_D0	0	0	0	chr2:241235598C>A	HDLBP				2	112	0.0175439	PASS	PASS,SOM	PASS	YES	splice_region_variant&intron_variant	LOW			FAIL	FAIL	21/27	ENST00000391975.5:c.2905-4G>T		SNV									225	Strelka_snv	0	0	0	FAIL	1
17q1qm_D0	0	0	0	chr2:241755082G>A					4	106	0.0363636	PASS	PASS,SOM	PASS		regulatory_region_variant	MODIFIER			FAIL	FAIL				SNV		6.722e-06	4.438e-05		rs749427794&COSV58321387	0&1	0&1		235	Strelka_snv	0	0	0	FAIL	1
17q1qm_D0	0	0	0	chr2:241755082G>A	D2HGDH				4	106	0.0363636	PASS	INT,COSV,SOM	PASS	YES	intron_variant	MODIFIER			FAIL	FAIL	8/9	ENST00000321264.9:c.1141-767G>A		SNV		6.722e-06	4.438e-05		rs749427794&COSV58321387	0&1	0&1		235	Strelka_snv	0	0	0	FAIL	1
17q1qm_D0	0	0	0	chr2:241755082G>A	AC114730.2				4	106	0.0363636	PASS	PASS,SOM	PASS	YES	intron_variant&non_coding_transcript_variant	MODIFIER			FAIL	FAIL	1/1	ENST00000417267.1:n.609+50C>T		SNV		6.722e-06	4.438e-05		rs749427794&COSV58321387	0&1	0&1		235	Strelka_snv	0	0	0	FAIL	1
17q1qm_D0	0	0	0	chr3:9761691A>G	OGG1				4	92	0.0416667	PASS	INT,SOM	PASS	YES	intron_variant	MODIFIER			FAIL	FAIL	6/6	ENST00000302036.11:c.949-4118A>G		SNV									199	Strelka_snv	0	0	0	FAIL	1
17q1qm_D0	0	0	0	chr3:36828418G>A	TRANK1				3	3	0.5	PASS	gnomAD_AF,MAX_AF,INT	PASS	YES	intron_variant	MODIFIER			FAIL	FAIL	23/23	ENST00000645898.1:c.8810-43C>T		SNV		0.0002798	0.0004592		rs776707036				16	Strelka_snv	0	0	0	PASS	1
17q1qm_D0	0	0	0	chr3:36828418G>A	AC105749.1				3	3	0.5	PASS	gnomAD_AF,MAX_AF	PASS	YES	upstream_gene_variant	MODIFIER			FAIL	FAIL				SNV		0.0002798	0.0004592		rs776707036				16	Strelka_snv	0	0	0	PASS	1
17q1qm_D0	0	0	0	chr3:41954871A>C	ULK4				3	26	0.103448	PASS	INT	PASS	YES	intron_variant	MODIFIER			FAIL	FAIL	1/36	ENST00000301831.9:c.-48-64T>G		SNV									48	Strelka_snv	0	0	0	PASS	1
17q1qm_D0	0	0	0	chr3:41954871A>C	RPL36P20				3	26	0.103448	PASS	PASS	PASS	YES	upstream_gene_variant	MODIFIER			FAIL	FAIL				SNV									48	Strelka_snv	0	0	0	PASS	1
17q1qm_D0	0	0	0	chr3:44658696T>C	ZKSCAN7-AS1				4	56	0.0666667	PASS	PASS,SOM	PASS	YES	intron_variant&non_coding_transcript_variant	MODIFIER			FAIL	FAIL	2/2	ENST00000457331.1:n.220+2566A>G		SNV		5.094e-06	1.037e-05		rs1460502738				118	Strelka_snv	0	0	0	PASS	1
17q1qm_D0	0	0	0	chr3:44658696T>C	ZNF35				4	56	0.0666667	PASS	PASS,SOM	PASS	YES	splice_region_variant&intron_variant	LOW			FAIL	FAIL	3/3	ENST00000396056.7:c.338-5T>C		SNV		5.094e-06	1.037e-05		rs1460502738				118	Strelka_snv	0	0	0	PASS	1
17q1qm_D0	0	0	0	chr3:45612988C>A					2	55	0.0350877	PASS	PASS,SOM	PASS		regulatory_region_variant	MODIFIER			FAIL	FAIL				SNV					rs1267838149				108	Strelka_snv	0	0	0	FAIL	1
17q1qm_D0	0	0	0	chr3:45612988C>A					2	55	0.0350877	PASS	PASS,SOM	PASS		TF_binding_site_variant	MODIFIER			FAIL	FAIL				SNV					rs1267838149				108	Strelka_snv	0	0	0	FAIL	1
17q1qm_D0	0	0	0	chr3:45612988C>A	LIMD1				2	55	0.0350877	PASS	INT,SOM	PASS	YES	intron_variant	MODIFIER			FAIL	FAIL	1/7	ENST00000273317.5:c.1408+16701C>A		SNV					rs1267838149				108	Strelka_snv	0	0	0	FAIL	1
17q1qm_D0	0	0	0	chr3:51392194G>A					4	78	0.0487805	PASS	PASS,SOM	PASS		regulatory_region_variant	MODIFIER			FAIL	FAIL				SNV		0	0		rs1553621693				139	Strelka_snv	0	0	0	FAIL	1
17q1qm_D0	0	0	0	chr3:51392194G>A	DCAF1				4	78	0.0487805	PASS	PASS,SOM	PASS	YES	downstream_gene_variant	MODIFIER			FAIL	FAIL				SNV		0	0		rs1553621693				139	Strelka_snv	0	0	0	FAIL	1
17q1qm_D0	0	0	0	chr3:51392194G>A	MANF				4	78	0.0487805	PASS	PASS,SOM	PASS	YES	downstream_gene_variant	MODIFIER			FAIL	FAIL				SNV		0	0		rs1553621693				139	Strelka_snv	0	0	0	FAIL	1
17q1qm_D0	0	0	0	chr3:51392194G>A	RBM15B	1/1	ENSP00000454545.1:p.Ser265%3D		4	78	0.0487805	PASS	SYN,SOM	PASS	YES	synonymous_variant	LOW			FAIL	FAIL		ENST00000563281.2:c.795G>A	tcG/tcA	SNV		0	0		rs1553621693				139	Strelka_snv	0	0	0	FAIL	1
17q1qm_D0	0	0	0	chr3:53121732A>G	RFT1	5/13	ENSP00000296292.3:p.Pro175%3D		2	67	0.0289855	PASS	SYN,SOM	PASS	YES	synonymous_variant	LOW			FAIL	FAIL		ENST00000296292.8:c.525T>C	ccT/ccC	SNV									145	Strelka_snv	0	0	0	FAIL	1
17q1qm_D0	0	0	0	chr3:98133459C>G	OR5H1	2/2	ENSP00000492953.1:p.Pro254%3D		14	114	0.109375	PASS	SYN	PASS	YES	synonymous_variant	LOW			FAIL	FAIL		ENST00000641874.1:c.762C>G	ccC/ccG	SNV									255	Strelka_snv	0	0	0	PASS	1
17q1qm_D0	0	0	0	chr3:98133459C>G	AC117460.1				14	114	0.109375	PASS	PASS	PASS	YES	intron_variant&non_coding_transcript_variant	MODIFIER			FAIL	FAIL	1/1	ENST00000508964.1:n.94+14582G>C		SNV									255	Strelka_snv	0	0	0	PASS	1
17q1qm_D0	0	0	0	chr3:111052767A>C	NECTIN3-AS1				2	3	0.4	PASS	PASS	PASS	YES	intron_variant&non_coding_transcript_variant	MODIFIER			FAIL	FAIL	2/4	ENST00000485473.2:n.241+16497T>G		SNV									14	Strelka_snv	0	0	0	PASS	1
17q1qm_D0	0	0	0	chr3:120644372C>T					4	102	0.0377358	PASS	PASS,SOM	PASS		regulatory_region_variant	MODIFIER			FAIL	FAIL				SNV		3.984e-06	2.892e-05		rs922895951				236	Strelka_snv	0	0	0	FAIL	1
17q1qm_D0	0	0	0	chr3:125055627G>C					2	5	0.285714	PASS	PASS	PASS		regulatory_region_variant	MODIFIER			FAIL	FAIL				SNV									18	Strelka_snv	0	0	0	PASS	1
17q1qm_D0	0	0	0	chr3:125055627G>C	RNA5SP137				2	5	0.285714	PASS	PASS	PASS	YES	downstream_gene_variant	MODIFIER			FAIL	FAIL				SNV									18	Strelka_snv	0	0	0	PASS	1
17q1qm_D0	0	0	0	chr3:125055627G>C	HEG1	1/17	ENSP00000311502.3:p.Gly88%3D		2	5	0.285714	PASS	SYN	PASS	YES	synonymous_variant	LOW			FAIL	FAIL		ENST00000311127.9:c.264C>G	ggC/ggG	SNV									18	Strelka_snv	0	0	0	PASS	1
17q1qm_D0	0	0	0	chr3:126357032C>G					5	13	0.277778	PASS	MAX_AF	FAIL		regulatory_region_variant	MODIFIER			FAIL	FAIL				SNV			0.003		rs568539026				38	Strelka_snv	0	0	0	PASS	1
17q1qm_D0	0	0	0	chr3:126357032C>G	KLF15				5	13	0.277778	PASS	MAX_AF,INT	FAIL	YES	intron_variant	MODIFIER			FAIL	FAIL	1/2	ENST00000296233.4:c.-26+205G>C		SNV			0.003		rs568539026				38	Strelka_snv	0	0	0	PASS	1
17q1qm_D0	0	0	0	chr3:134250371G>C					2	1	0.666667	PASS	PASS	PASS		regulatory_region_variant	MODIFIER			FAIL	FAIL				SNV									16	Strelka_snv	0	0	0	PASS	1
17q1qm_D0	0	0	0	chr3:134250371G>C					2	1	0.666667	PASS	PASS	PASS		TF_binding_site_variant	MODIFIER			FAIL	FAIL				SNV									16	Strelka_snv	0	0	0	PASS	1
17q1qm_D0	0	0	0	chr3:134250371G>C					2	1	0.666667	PASS	PASS	PASS		TF_binding_site_variant	MODIFIER			FAIL	FAIL				SNV									16	Strelka_snv	0	0	0	PASS	1
17q1qm_D0	0	0	0	chr3:134250371G>C					2	1	0.666667	PASS	PASS	PASS		TF_binding_site_variant	MODIFIER			FAIL	FAIL				SNV									16	Strelka_snv	0	0	0	PASS	1
17q1qm_D0	0	0	0	chr3:134250371G>C					2	1	0.666667	PASS	PASS	PASS		TF_binding_site_variant	MODIFIER			FAIL	FAIL				SNV									16	Strelka_snv	0	0	0	PASS	1
17q1qm_D0	0	0	0	chr3:134250371G>C					2	1	0.666667	PASS	PASS	PASS		TF_binding_site_variant	MODIFIER			FAIL	FAIL				SNV									16	Strelka_snv	0	0	0	PASS	1
17q1qm_D0	0	0	0	chr3:134250371G>C					2	1	0.666667	PASS	PASS	PASS		TF_binding_site_variant	MODIFIER			FAIL	FAIL				SNV									16	Strelka_snv	0	0	0	PASS	1
17q1qm_D0	0	0	0	chr3:134250371G>C	RYK				2	1	0.666667	PASS	INT	PASS	YES	intron_variant	MODIFIER			FAIL	FAIL	1/14	ENST00000620660.4:c.232+52C>G		SNV									16	Strelka_snv	0	0	0	PASS	1
17q1qm_D0	0	0	0	chr3:195270887C>G					4	24	0.142857	PASS	PASS	PASS		regulatory_region_variant	MODIFIER			FAIL	FAIL				SNV									43	Strelka_snv	0	0	0	PASS	1
17q1qm_D0	0	0	0	chr3:195270887C>G	ACAP2				4	24	0.142857	PASS	PASS	PASS	YES	downstream_gene_variant	MODIFIER			FAIL	FAIL				SNV									43	Strelka_snv	0	0	0	PASS	1
17q1qm_D0	0	0	0	chr4:5467864C>T	STK32B				2	4	0.333333	PASS	INT	PASS	YES	intron_variant	MODIFIER			FAIL	FAIL	10/11	ENST00000282908.10:c.1042-142C>T		SNV									21	Strelka_snv	0	0	0	PASS	1
17q1qm_D0	0	0	0	chr4:41631077G>T	LIMCH1				3	10	0.230769	PASS	INT,COSV	PASS	YES	intron_variant	MODIFIER			FAIL	FAIL	9/31	ENST00000503057.6:c.1272-71G>T		SNV					rs201542942&COSV58284708	0&1	0&1		31	Strelka_snv	0	0	0	PASS	1
17q1qm_D0	0	0	0	chr4:107931688C>T					2	3	0.4	PASS	PASS	PASS		regulatory_region_variant	MODIFIER			FAIL	FAIL				SNV									14	Strelka_snv	0	0	0	PASS	1
17q1qm_D0	0	0	0	chr4:107931688C>T	AC096564.2				2	3	0.4	PASS	PASS	PASS	YES	downstream_gene_variant	MODIFIER			FAIL	FAIL				SNV									14	Strelka_snv	0	0	0	PASS	1
17q1qm_D0	0	0	0	chr4:107931688C>T	AC096564.1				2	3	0.4	PASS	PASS	PASS	YES	intron_variant&non_coding_transcript_variant	MODIFIER			FAIL	FAIL	1/1	ENST00000513071.2:n.264-21139G>A		SNV									14	Strelka_snv	0	0	0	PASS	1
17q1qm_D0	0	0	0	chr4:107931688C>T	CYP2U1	1/5	ENSP00000333212.6:p.Pro15%3D		2	3	0.4	PASS	SYN	PASS	YES	synonymous_variant	LOW			FAIL	FAIL		ENST00000332884.11:c.45C>T	ccC/ccT	SNV									14	Strelka_snv	0	0	0	PASS	1
17q1qm_D0	0	0	0	chr4:112548286A>G	NEUROG2-AS1				4	134	0.0289855	PASS	PASS,SOM	PASS		downstream_gene_variant	MODIFIER			FAIL	FAIL				SNV									252	Strelka_snv	0	0	0	FAIL	1
17q1qm_D0	0	0	0	chr4:124710029G>A					5	91	0.0520833	PASS	PASS,SOM	PASS		regulatory_region_variant	MODIFIER			FAIL	FAIL				SNV		3.993e-06	8.85e-06		rs984533573				207	Strelka_snv	0	0	0	PASS	1
17q1qm_D0	0	0	0	chr4:124710029G>A	ANKRD50	2/5	ENSP00000425658.1:p.Cys161%3D		5	91	0.0520833	PASS	SYN,SOM	PASS	YES	synonymous_variant	LOW			FAIL	FAIL		ENST00000504087.6:c.483C>T	tgC/tgT	SNV		3.993e-06	8.85e-06		rs984533573				207	Strelka_snv	0	0	0	PASS	1
17q1qm_D0	0	0	0	chr4:159193226A>G	RAPGEF2	3/30	ENSP00000495906.1:p.Glu56Gly		2	107	0.0183486	PASS	PASS,SOM	PASS		missense_variant	MODERATE	deleterious(0)	possibly_damaging(0.869)	PASS	PASS		ENST00000644474.1:c.167A>G	gAg/gGg	SNV					rs1437789397				190	Strelka_snv	0	0	0	FAIL	1
17q1qm_D0	0	0	0	chr4:169155540T>C					4	89	0.0430108	PASS	PASS,SOM	PASS		regulatory_region_variant	MODIFIER			FAIL	FAIL				SNV									177	Strelka_snv	0	0	0	FAIL	1
17q1qm_D0	0	0	0	chr4:169155540T>C	SH3RF1	4/12	ENSP00000284637.9:p.Glu235%3D		4	89	0.0430108	PASS	SYN,SOM	PASS	YES	synonymous_variant	LOW			FAIL	FAIL		ENST00000284637.14:c.705A>G	gaA/gaG	SNV									177	Strelka_snv	0	0	0	FAIL	1
17q1qm_D0	0	0	0	chr4:184910981T>C	AC084871.3	1/1			6	32	0.157895	PASS	PASS,SOM	PASS	YES	non_coding_transcript_exon_variant	MODIFIER			FAIL	FAIL		ENST00000503355.1:n.372A>G		SNV					rs1330646953				95	Strelka_snv	0	0	0	PASS	1
17q1qm_D0	0	0	0	chr5:31488943A>T	DROSHA				4	54	0.0689655	PASS	INT	PASS	YES	intron_variant	MODIFIER			FAIL	FAIL	12/34	ENST00000511367.6:c.1843-2381T>A		SNV									115	Strelka_snv	0	0	0	PASS	1
17q1qm_D0	0	0	0	chr5:31488945C>G	DROSHA				4	57	0.0655738	PASS	INT	PASS	YES	intron_variant	MODIFIER			FAIL	FAIL	12/34	ENST00000511367.6:c.1843-2383G>C		SNV									118	Strelka_snv	0	0	0	PASS	1
17q1qm_D0	0	0	0	chr5:31488947A>T	DROSHA				4	56	0.0666667	PASS	INT	PASS	YES	intron_variant	MODIFIER			FAIL	FAIL	12/34	ENST00000511367.6:c.1843-2385T>A		SNV									120	Strelka_snv	0	0	0	PASS	1
17q1qm_D0	0	0	0	chr5:109755428A>G	MAN2A1	5/22	ENSP00000261483.4:p.Glu269%3D		2	62	0.03125	PASS	SYN,SOM	PASS	YES	synonymous_variant	LOW			FAIL	FAIL		ENST00000261483.4:c.807A>G	gaA/gaG	SNV									155	Strelka_snv	0	0	0	FAIL	1
17q1qm_D0	0	0	0	chr5:116292550T>C					4	44	0.0833333	PASS	PASS,SOM	PASS		regulatory_region_variant	MODIFIER			FAIL	FAIL				SNV									102	Strelka_snv	0	0	0	PASS	1
17q1qm_D0	0	0	0	chr5:116292550T>C	COMMD10	7/7			4	44	0.0833333	PASS	PASS,SOM	PASS	YES	3_prime_UTR_variant	MODIFIER			FAIL	FAIL		ENST00000274458.9:c.*61T>C		SNV									102	Strelka_snv	0	0	0	PASS	1
17q1qm_D0	0	0	0	chr5:128148831T>C	SLC12A2	12/27	ENSP00000262461.2:p.Arg653%3D		4	77	0.0493827	PASS	SYN,SOM	PASS	YES	synonymous_variant	LOW			FAIL	FAIL		ENST00000262461.7:c.1959T>C	cgT/cgC	SNV									170	Strelka_snv	0	0	0	FAIL	1
17q1qm_D0	0	0	0	chr5:134905116G>A					2	4	0.333333	PASS	PASS	PASS		regulatory_region_variant	MODIFIER			FAIL	FAIL				SNV									18	Strelka_snv	0	0	0	PASS	1
17q1qm_D0	0	0	0	chr5:134905116G>A	AC006077.2				2	4	0.333333	PASS	PASS	PASS	YES	upstream_gene_variant	MODIFIER			FAIL	FAIL				SNV									18	Strelka_snv	0	0	0	PASS	1
17q1qm_D0	0	0	0	chr5:134905116G>A	TXNDC15				2	4	0.333333	PASS	PASS	PASS	YES	downstream_gene_variant	MODIFIER			FAIL	FAIL				SNV									18	Strelka_snv	0	0	0	PASS	1
17q1qm_D0	0	0	0	chr5:134905116G>A	PCBD2				2	4	0.333333	PASS	PASS	PASS	YES	upstream_gene_variant	MODIFIER			FAIL	FAIL				SNV									18	Strelka_snv	0	0	0	PASS	1
17q1qm_D0	0	0	0	chr5:138575254G>A					3	105	0.0277778	PASS	PASS,SOM	PASS		regulatory_region_variant	MODIFIER			FAIL	FAIL				SNV		0	0		rs1001582519				210	Strelka_snv	0	0	0	FAIL	1
17q1qm_D0	0	0	0	chr5:138575254G>A					3	105	0.0277778	PASS	PASS,SOM	PASS		TF_binding_site_variant	MODIFIER			FAIL	FAIL				SNV		0	0		rs1001582519				210	Strelka_snv	0	0	0	FAIL	1
17q1qm_D0	0	0	0	chr5:149239391A>T					3	24	0.111111	PASS	PASS,SOM	PASS		regulatory_region_variant	MODIFIER			FAIL	FAIL				SNV									61	Strelka_snv	0	0	0	PASS	1
17q1qm_D0	0	0	0	chr5:149239391A>T	AC012613.2				3	24	0.111111	PASS	PASS,SOM	PASS	YES	intron_variant&non_coding_transcript_variant	MODIFIER			FAIL	FAIL	1/1	ENST00000523176.1:n.117-18452T>A		SNV									61	Strelka_snv	0	0	0	PASS	1
17q1qm_D0	0	0	0	chr5:149239391A>T	AC012613.1				3	24	0.111111	PASS	PASS,SOM	PASS	YES	intron_variant&non_coding_transcript_variant	MODIFIER			FAIL	FAIL	1/2	ENST00000512647.2:n.73+37299T>A		SNV									61	Strelka_snv	0	0	0	PASS	1
17q1qm_D0	0	0	0	chr5:149239391A>T	ABLIM3				3	24	0.111111	PASS	INT,SOM	PASS	YES	intron_variant	MODIFIER			FAIL	FAIL	11/22	ENST00000506113.5:c.1074+114A>T		SNV									61	Strelka_snv	0	0	0	PASS	1
17q1qm_D0	0	0	0	chr5:149239392A>T					3	23	0.115385	PASS	PASS,SOM	PASS		regulatory_region_variant	MODIFIER			FAIL	FAIL				SNV									60	Strelka_snv	0	0	0	PASS	1
17q1qm_D0	0	0	0	chr5:149239392A>T	AC012613.1				3	23	0.115385	PASS	PASS,SOM	PASS	YES	intron_variant&non_coding_transcript_variant	MODIFIER			FAIL	FAIL	1/2	ENST00000512647.2:n.73+37298T>A		SNV									60	Strelka_snv	0	0	0	PASS	1
17q1qm_D0	0	0	0	chr5:149239392A>T	AC012613.2				3	23	0.115385	PASS	PASS,SOM	PASS	YES	intron_variant&non_coding_transcript_variant	MODIFIER			FAIL	FAIL	1/1	ENST00000523176.1:n.117-18453T>A		SNV									60	Strelka_snv	0	0	0	PASS	1
17q1qm_D0	0	0	0	chr5:149239392A>T	ABLIM3				3	23	0.115385	PASS	INT,SOM	PASS	YES	intron_variant	MODIFIER			FAIL	FAIL	11/22	ENST00000506113.5:c.1074+115A>T		SNV									60	Strelka_snv	0	0	0	PASS	1
17q1qm_D0	0	0	0	chr5:162000346T>A	LINC01202				3	17	0.15	PASS	PASS	PASS	YES	intron_variant&non_coding_transcript_variant	MODIFIER			FAIL	FAIL	1/2	ENST00000625268.2:n.417+774A>T		SNV					rs925059963				35	Strelka_snv	0	0	0	PASS	1
17q1qm_D0	0	0	0	chr5:162000346T>A	GABRG2				3	17	0.15	PASS	INT	PASS		intron_variant	MODIFIER			FAIL	FAIL	1/4	ENST00000639046.1:c.22+118T>A		SNV					rs925059963				35	Strelka_snv	0	0	0	PASS	1
17q1qm_D0	0	0	0	chr5:169716336A>T					3	42	0.0666667	PASS	PASS,SOM	PASS		regulatory_region_variant	MODIFIER			FAIL	FAIL				SNV									72	Strelka_snv	0	0	0	PASS	1
17q1qm_D0	0	0	0	chr5:169716336A>T					3	42	0.0666667	PASS	PASS,SOM	PASS		TF_binding_site_variant	MODIFIER			FAIL	FAIL				SNV									72	Strelka_snv	0	0	0	PASS	1
17q1qm_D0	0	0	0	chr5:169716336A>T					3	42	0.0666667	PASS	PASS,SOM	PASS		TF_binding_site_variant	MODIFIER			FAIL	FAIL				SNV									72	Strelka_snv	0	0	0	PASS	1
17q1qm_D0	0	0	0	chr5:169716336A>T	DOCK2				3	42	0.0666667	PASS	INT,SOM	PASS	YES	intron_variant	MODIFIER			FAIL	FAIL	20/51	ENST00000520908.6:c.2031+34A>T		SNV									72	Strelka_snv	0	0	0	PASS	1
17q1qm_D0	0	0	0	chr5:176597352G>A					2	3	0.4	PASS	PASS	PASS		regulatory_region_variant	MODIFIER			FAIL	FAIL				SNV					rs958254769				14	Strelka_snv	0	0	0	PASS	1
17q1qm_D0	0	0	0	chr5:176597352G>A	CDHR2				2	3	0.4	PASS	PASS	PASS	YES	downstream_gene_variant	MODIFIER			FAIL	FAIL				SNV					rs958254769				14	Strelka_snv	0	0	0	PASS	1
17q1qm_D0	0	0	0	chr5:178589888G>A					2	4	0.333333	PASS	PASS	PASS		regulatory_region_variant	MODIFIER			FAIL	FAIL				SNV					rs1204261637				16	Strelka_snv	0	0	0	PASS	1
17q1qm_D0	0	0	0	chr5:178589888G>A					2	4	0.333333	PASS	PASS	PASS		regulatory_region_variant	MODIFIER			FAIL	FAIL				SNV					rs1204261637				16	Strelka_snv	0	0	0	PASS	1
17q1qm_D0	0	0	0	chr5:178589888G>A					2	4	0.333333	PASS	PASS	PASS		TF_binding_site_variant	MODIFIER			FAIL	FAIL				SNV					rs1204261637				16	Strelka_snv	0	0	0	PASS	1
17q1qm_D0	0	0	0	chr5:178589888G>A					2	4	0.333333	PASS	PASS	PASS		TF_binding_site_variant	MODIFIER			FAIL	FAIL				SNV					rs1204261637				16	Strelka_snv	0	0	0	PASS	1
17q1qm_D0	0	0	0	chr5:178589888G>A					2	4	0.333333	PASS	PASS	PASS		TF_binding_site_variant	MODIFIER			FAIL	FAIL				SNV					rs1204261637				16	Strelka_snv	0	0	0	PASS	1
17q1qm_D0	0	0	0	chr5:178589888G>A					2	4	0.333333	PASS	PASS	PASS		TF_binding_site_variant	MODIFIER			FAIL	FAIL				SNV					rs1204261637				16	Strelka_snv	0	0	0	PASS	1
17q1qm_D0	0	0	0	chr5:178589888G>A					2	4	0.333333	PASS	PASS	PASS		TF_binding_site_variant	MODIFIER			FAIL	FAIL				SNV					rs1204261637				16	Strelka_snv	0	0	0	PASS	1
17q1qm_D0	0	0	0	chr5:178589888G>A					2	4	0.333333	PASS	PASS	PASS		TF_binding_site_variant	MODIFIER			FAIL	FAIL				SNV					rs1204261637				16	Strelka_snv	0	0	0	PASS	1
17q1qm_D0	0	0	0	chr5:178589888G>A	COL23A1				2	4	0.333333	PASS	INT	PASS	YES	intron_variant	MODIFIER			FAIL	FAIL	1/28	ENST00000390654.8:c.294+16C>T		SNV					rs1204261637				16	Strelka_snv	0	0	0	PASS	1
17q1qm_D0	0	0	0	chr6:10409996G>A					3	147	0.02	PASS	PASS,SOM	PASS		regulatory_region_variant	MODIFIER			FAIL	FAIL				SNV									286	Strelka_snv	0	0	0	FAIL	1
17q1qm_D0	0	0	0	chr6:10409996G>A	AL138885.3				3	147	0.02	PASS	PASS,SOM	PASS	YES	downstream_gene_variant	MODIFIER			FAIL	FAIL				SNV									286	Strelka_snv	0	0	0	FAIL	1
17q1qm_D0	0	0	0	chr6:10409996G>A	TFAP2A-AS1				3	147	0.02	PASS	PASS,SOM	PASS	YES	intron_variant&non_coding_transcript_variant	MODIFIER			FAIL	FAIL	1/2	ENST00000420777.1:n.58+599G>A		SNV									286	Strelka_snv	0	0	0	FAIL	1
17q1qm_D0	0	0	0	chr6:39314219C>T	KCNK16				4	85	0.0449438	PASS	PASS,SOM	PASS	YES	downstream_gene_variant	MODIFIER			FAIL	FAIL				SNV									172	Strelka_snv	0	0	0	FAIL	1
17q1qm_D0	0	0	0	chr6:39314219C>T	KCNK17	1/5	ENSP00000362328.4:p.Ala34%3D		4	85	0.0449438	PASS	SYN,SOM	PASS	YES	synonymous_variant	LOW			FAIL	FAIL		ENST00000373231.9:c.102G>A	gcG/gcA	SNV									172	Strelka_snv	0	0	0	FAIL	1
17q1qm_D0	0	0	0	chr6:44153856T>G	CAPN11				11	89	0.11	PASS	PASS	PASS	YES	upstream_gene_variant	MODIFIER			FAIL	FAIL				SNV									197	Strelka_snv	0	0	0	PASS	1
17q1qm_D0	0	0	0	chr6:44153856T>G	TMEM63B				11	89	0.11	PASS	INT	PASS	YES	intron_variant	MODIFIER			FAIL	FAIL	21/23	ENST00000259746.13:c.2110+13T>G		SNV									197	Strelka_snv	0	0	0	PASS	1
17q1qm_D0	0	0	0	chr6:46704466T>A					3	6	0.333333	PASS	PASS	PASS		regulatory_region_variant	MODIFIER			FAIL	FAIL				SNV					rs200274845				21	Strelka_snv	0	0	0	PASS	1
17q1qm_D0	0	0	0	chr6:46704466T>A	PLA2G7	12/12			3	6	0.333333	PASS	PASS	PASS	YES	3_prime_UTR_variant	MODIFIER			FAIL	FAIL		ENST00000274793.12:c.*94A>T		SNV					rs200274845				21	Strelka_snv	0	0	0	PASS	1
17q1qm_D0	0	0	0	chr6:46704466T>A	TDRD6				3	6	0.333333	PASS	PASS	PASS	YES	downstream_gene_variant	MODIFIER			FAIL	FAIL				SNV					rs200274845				21	Strelka_snv	0	0	0	PASS	1
17q1qm_D0	0	0	0	chr6:52084841G>T	PKHD1				2	35	0.0540541	PASS	INT,SOM	PASS	YES	intron_variant	MODIFIER			FAIL	FAIL	2/66	ENST00000371117.8:c.52+41C>A		SNV									85	Strelka_snv	0	0	0	PASS	1
17q1qm_D0	0	0	0	chr6:89656628A>T	MDN1				3	24	0.111111	PASS	INT,COSV,SOM	PASS	YES	intron_variant	MODIFIER			FAIL	FAIL	91/101	ENST00000369393.8:c.15285+72T>A		SNV					rs957460879&COSV65516902	0&1	0&1		62	Strelka_snv	0	0	0	PASS	1
17q1qm_D0	0	0	0	chr6:111206675A>G	SLC16A10	4/6	ENSP00000357844.4:p.Gly342%3D		4	106	0.0363636	PASS	SYN,SOM	PASS	YES	synonymous_variant	LOW			FAIL	FAIL		ENST00000368851.10:c.1026A>G	ggA/ggG	SNV									214	Strelka_snv	0	0	0	FAIL	1
17q1qm_D0	0	0	0	chr6:117272428T>A					2	131	0.0150376	PASS	PASS,SOM	PASS		regulatory_region_variant	MODIFIER			FAIL	FAIL				SNV									305	Strelka_snv	0	0	0	FAIL	1
17q1qm_D0	0	0	0	chr6:117272428T>A	VGLL2				2	131	0.0150376	PASS	INT,SOM	PASS	YES	intron_variant	MODIFIER			FAIL	FAIL	3/3	ENST00000326274.6:c.914-26T>A		SNV									305	Strelka_snv	0	0	0	FAIL	1
17q1qm_D0	0	0	0	chr6:121580324G>T	RNU2-8P				3	2	0.6	PASS	PASS	PASS	YES	downstream_gene_variant	MODIFIER			FAIL	FAIL				SNV					rs978370717				16	Strelka_snv	0	0	0	PASS	1
17q1qm_D0	0	0	0	chr6:127416905T>C	AL590002.1	1/1			11	3	0.785714	PASS	MAX_AF	FAIL	YES	non_coding_transcript_exon_variant	MODIFIER			FAIL	FAIL		ENST00000406554.2:n.48A>G		SNV			0.745		rs6919277				20	Strelka_snv	0	0	0	PASS	1
17q1qm_D0	0	0	0	chr7:74753158C>T	GTF2I	29/35	ENSP00000460070.1:p.Asp874%3D		18	25	0.418605	PASS	gnomAD_AF,MAX_AF,SYN	FAIL	YES	synonymous_variant	LOW			FAIL	FAIL		ENST00000573035.5:c.2622C>T	gaC/gaT	SNV		0.2045	0.2606		rs373607978&COSV60400226	0&1	0&1		277	Strelka_snv	0	0	0	PASS	1
17q1qm_D0	0	0	0	chr7:76066308C>T	MDH2	9/9	ENSP00000327070.5:p.Ile305%3D		4	105	0.0366972	PASS	SYN,COSV,SOM	PASS	YES	synonymous_variant	LOW			FAIL	FAIL		ENST00000315758.10:c.915C>T	atC/atT	SNV		1.198e-05	6.158e-05		rs782286531&COSV59884009	0&1	0&1		217	Strelka_snv	0	0	0	FAIL	1
17q1qm_D0	0	0	0	chr7:91264766T>C					2	4	0.333333	PASS	PASS	PASS		regulatory_region_variant	MODIFIER			FAIL	FAIL				SNV									15	Strelka_snv	0	0	0	PASS	1
17q1qm_D0	0	0	0	chr7:91264766T>C	FZD1	1/1			2	4	0.333333	PASS	PASS	PASS	YES	5_prime_UTR_variant	MODIFIER			FAIL	FAIL		ENST00000287934.4:c.-115T>C		SNV									15	Strelka_snv	0	0	0	PASS	1
17q1qm_D0	0	0	0	chr7:99908552T>G	TRIM4				11	58	0.15942	PASS	1kG_AF,gnomAD_AF,MAX_AF,INT,SOM	FAIL	YES	intron_variant	MODIFIER			FAIL	FAIL	4/6	ENST00000355947.6:c.798+30A>C		SNV	0.0006	0.0002217	0.002956		rs371606014&COSV62469514	0&1	0&1		127	Strelka_snv	0	0	0	PASS	1
17q1qm_D0	0	0	0	chr7:102283103T>C	SH2B2				4	89	0.0430108	PASS	PASS,SOM	PASS	YES	upstream_gene_variant	MODIFIER			FAIL	FAIL				SNV		4.012e-06	3.267e-05		rs1554549904				202	Strelka_snv	0	0	0	FAIL	1
17q1qm_D0	0	0	0	chr7:102283103T>C	CUX1	23/23			4	89	0.0430108	PASS	PASS,SOM	PASS		3_prime_UTR_variant	MODIFIER			FAIL	FAIL		ENST00000292538.9:c.*13T>C		SNV		4.012e-06	3.267e-05		rs1554549904				202	Strelka_snv	0	0	0	FAIL	1
17q1qm_D0	0	0	0	chr7:149812035G>A	SSPO	64/103			4	192	0.0204082	PASS	1kG_AF,MAX_AF,SOM	PASS	YES	non_coding_transcript_exon_variant	MODIFIER			FAIL	FAIL		ENST00000378016.5:n.10004G>A		SNV	0.0002	4.156e-05	0.0008		rs550260472&COSV65137796	0&1	0&1		343	Strelka_snv	0	0	0	FAIL	1
17q1qm_D0	0	0	0	chr7:149878841T>G	AC093458.2				3	23	0.115385	PASS	PASS,SOM	PASS	YES	upstream_gene_variant	MODIFIER			FAIL	FAIL				SNV					rs780217001&COSV70416472	0&1	0&1		52	Strelka_snv	0	0	0	PASS	1
17q1qm_D0	0	0	0	chr7:149878841T>G	AC093458.1				3	23	0.115385	PASS	PASS,SOM	PASS	YES	downstream_gene_variant	MODIFIER			FAIL	FAIL				SNV					rs780217001&COSV70416472	0&1	0&1		52	Strelka_snv	0	0	0	PASS	1
17q1qm_D0	0	0	0	chr7:149878841T>G	ATP6V0E2-AS1				3	23	0.115385	PASS	PASS,SOM	PASS	YES	upstream_gene_variant	MODIFIER			FAIL	FAIL				SNV					rs780217001&COSV70416472	0&1	0&1		52	Strelka_snv	0	0	0	PASS	1
17q1qm_D0	0	0	0	chr7:149878841T>G	ATP6V0E2				3	23	0.115385	PASS	INT,COSV,SOM	PASS	YES	intron_variant	MODIFIER			FAIL	FAIL	2/2	ENST00000421974.6:c.300-494T>G		SNV					rs780217001&COSV70416472	0&1	0&1		52	Strelka_snv	0	0	0	PASS	1
17q1qm_D0	0	0	0	chr7:156756356T>C	LMBR1				3	38	0.0731707	PASS	INT,SOM	PASS	YES	intron_variant	MODIFIER			FAIL	FAIL	9/16	ENST00000353442.10:c.757+37A>G		SNV									77	Strelka_snv	0	0	0	PASS	1
17q1qm_D0	0	0	0	chr8:22102534G>A	NUDT18				2	77	0.0253165	PASS	1kG_AF,gnomAD_AF,MAX_AF,SOM	FAIL	YES	downstream_gene_variant	MODIFIER			FAIL	FAIL				SNV	0.0036	0.000611	0.0136		rs7822461				149	Strelka_snv	0	0	0	FAIL	1
17q1qm_D0	0	0	0	chr8:22102534G>A	FAM160B2	16/17	ENSP00000289921.6:p.Gly667Arg		2	77	0.0253165	PASS	1kG_AF,gnomAD_AF,MAX_AF,SOM	FAIL	YES	missense_variant	MODERATE	deleterious(0)	possibly_damaging(0.556)	PASS	PASS		ENST00000289921.8:c.1999G>A	Ggg/Agg	SNV	0.0036	0.000611	0.0136		rs7822461				149	Strelka_snv	0	0	0	FAIL	1
17q1qm_D0	0	0	0	chr8:41987521T>A					2	110	0.0178571	PASS	PASS,SOM	PASS		regulatory_region_variant	MODIFIER			FAIL	FAIL				SNV					COSV55911136	1	1		231	Strelka_snv	0	0	0	FAIL	1
17q1qm_D0	0	0	0	chr8:109491859C>A	PKHD1L1				30	26	0.535714	PASS	INT,COSV,SOM	PASS	YES	intron_variant	MODIFIER			FAIL	FAIL	61/77	ENST00000378402.10:c.10115-14C>A		SNV					COSV65743899	1	1		134	Strelka_snv	0	0	0	PASS	1
17q1qm_D0	0	0	0	chr8:130159894T>C	AC103725.1				4	96	0.04	PASS	PASS,SOM	PASS	YES	upstream_gene_variant	MODIFIER			FAIL	FAIL				SNV									191	Strelka_snv	0	0	0	FAIL	1
17q1qm_D0	0	0	0	chr8:144333122C>G	SCRT1	2/2			3	23	0.115385	PASS	PASS	PASS	YES	3_prime_UTR_variant	MODIFIER			FAIL	FAIL		ENST00000569446.3:c.*63G>C		SNV									41	Strelka_snv	0	0	0	PASS	1
17q1qm_D0	0	0	0	chr9:19056581C>A	HAUS6				2	4	0.333333	PASS	INT	PASS	YES	intron_variant	MODIFIER			FAIL	FAIL	16/16	ENST00000380502.8:c.2807-177G>T		SNV									17	Strelka_snv	0	0	0	PASS	1
17q1qm_D0	0	0	0	chr9:36085198C>T	RECK				4	59	0.0634921	PASS	INT,SOM	PASS	YES	intron_variant	MODIFIER			FAIL	FAIL	8/20	ENST00000377966.4:c.637+1636C>T		SNV									115	Strelka_snv	0	0	0	PASS	1
17q1qm_D0	0	0	0	chr9:114422166C>T	WHRN				4	39	0.0930233	PASS	INT,COSV,SOM	PASS	YES	intron_variant	MODIFIER			FAIL	FAIL	7/11	ENST00000362057.4:c.1626+1148G>A		SNV					rs909045325&COSV54334382	0&1	0&1		90	Strelka_snv	0	0	0	PASS	1
17q1qm_D0	0	0	0	chr9:136846346C>G					2	7	0.222222	PASS	PASS	PASS		regulatory_region_variant	MODIFIER			FAIL	FAIL				SNV									31	Strelka_snv	0	0	0	PASS	1
17q1qm_D0	0	0	0	chr9:136846346C>G	AJM1	1/1	ENSP00000412388.1:p.Ala644%3D		2	7	0.222222	PASS	SYN	PASS	YES	synonymous_variant	LOW			FAIL	FAIL		ENST00000436881.2:c.1932C>G	gcC/gcG	SNV									31	Strelka_snv	0	0	0	PASS	1
17q1qm_D0	0	0	0	chr9:136846346C>G	MAMDC4				2	7	0.222222	PASS	PASS	PASS		upstream_gene_variant	MODIFIER			FAIL	FAIL				SNV									31	Strelka_snv	0	0	0	PASS	1
17q1qm_D0	0	0	0	chr9:136846346C>G	PHPT1				2	7	0.222222	PASS	PASS	PASS	YES	upstream_gene_variant	MODIFIER			FAIL	FAIL				SNV									31	Strelka_snv	0	0	0	PASS	1
17q1qm_D0	0	0	0	chr9:137225642C>T	RNF224				4	123	0.0314961	PASS	PASS,SOM	PASS	YES	upstream_gene_variant	MODIFIER			FAIL	FAIL				SNV									236	Strelka_snv	0	0	0	FAIL	1
17q1qm_D0	0	0	0	chr9:137225642C>T	RNF208				4	123	0.0314961	PASS	PASS,SOM	PASS	YES	upstream_gene_variant	MODIFIER			FAIL	FAIL				SNV									236	Strelka_snv	0	0	0	FAIL	1
17q1qm_D0	0	0	0	chr9:137225642C>T	CYSRT1	2/2	ENSP00000386453.1:p.Val47%3D		4	123	0.0314961	PASS	SYN,SOM	PASS	YES	synonymous_variant	LOW			FAIL	FAIL		ENST00000409414.2:c.141C>T	gtC/gtT	SNV									236	Strelka_snv	0	0	0	FAIL	1
17q1qm_D0	0	0	0	chr10:5525297G>C					4	186	0.0210526	PASS	PASS,SOM	PASS		regulatory_region_variant	MODIFIER			FAIL	FAIL				SNV									342	Strelka_snv	0	0	0	FAIL	1
17q1qm_D0	0	0	0	chr10:5525297G>C	AL732437.1	2/2			4	186	0.0210526	PASS	PASS,SOM	PASS	YES	non_coding_transcript_exon_variant	MODIFIER			FAIL	FAIL		ENST00000442008.2:n.274C>G		SNV									342	Strelka_snv	0	0	0	FAIL	1
17q1qm_D0	0	0	0	chr10:5525297G>C	CALML3-AS1				4	186	0.0210526	PASS	PASS,SOM	PASS	YES	upstream_gene_variant	MODIFIER			FAIL	FAIL				SNV									342	Strelka_snv	0	0	0	FAIL	1
17q1qm_D0	0	0	0	chr10:68956368G>A					2	53	0.0363636	PASS	PASS,SOM	PASS		regulatory_region_variant	MODIFIER			FAIL	FAIL				SNV									118	Strelka_snv	0	0	0	FAIL	1
17q1qm_D0	0	0	0	chr10:68956368G>A					2	53	0.0363636	PASS	PASS,SOM	PASS		TF_binding_site_variant	MODIFIER			FAIL	FAIL				SNV									118	Strelka_snv	0	0	0	FAIL	1
17q1qm_D0	0	0	0	chr10:68956368G>A					2	53	0.0363636	PASS	PASS,SOM	PASS		TF_binding_site_variant	MODIFIER			FAIL	FAIL				SNV									118	Strelka_snv	0	0	0	FAIL	1
17q1qm_D0	0	0	0	chr10:68956368G>A					2	53	0.0363636	PASS	PASS,SOM	PASS		TF_binding_site_variant	MODIFIER			FAIL	FAIL				SNV									118	Strelka_snv	0	0	0	FAIL	1
17q1qm_D0	0	0	0	chr10:68956368G>A					2	53	0.0363636	PASS	PASS,SOM	PASS		TF_binding_site_variant	MODIFIER			FAIL	FAIL				SNV									118	Strelka_snv	0	0	0	FAIL	1
17q1qm_D0	0	0	0	chr10:68956368G>A	DDX21				2	53	0.0363636	PASS	INT,SOM	PASS	YES	intron_variant	MODIFIER			FAIL	FAIL	1/14	ENST00000354185.9:c.87+56G>A		SNV									118	Strelka_snv	0	0	0	FAIL	1
17q1qm_D0	0	0	0	chr10:69088246A>C					2	91	0.0215054	PASS	PASS,SOM	PASS		regulatory_region_variant	MODIFIER			FAIL	FAIL				SNV									166	Strelka_snv	0	0	0	FAIL	1
17q1qm_D0	0	0	0	chr10:69088246A>C	SRGN				2	91	0.0215054	PASS	INT,SOM	PASS	YES	intron_variant	MODIFIER			FAIL	FAIL	1/2	ENST00000242465.4:c.79+10A>C		SNV									166	Strelka_snv	0	0	0	FAIL	1
17q1qm_D0	0	0	0	chr10:96209934C>T	BLNK				4	101	0.0380952	PASS	INT,SOM	PASS	YES	intron_variant	MODIFIER			FAIL	FAIL	8/16	ENST00000224337.9:c.677-27G>A		SNV									202	Strelka_snv	0	0	0	FAIL	1
17q1qm_D0	0	0	0	chr10:96209934C>T	ZNF518A				4	101	0.0380952	PASS	PASS,SOM	PASS		downstream_gene_variant	MODIFIER			FAIL	FAIL				SNV									202	Strelka_snv	0	0	0	FAIL	1
17q1qm_D0	0	0	0	chr10:96255229T>G					8	16	0.333333	PASS	PASS	PASS		regulatory_region_variant	MODIFIER			FAIL	FAIL				SNV									48	Strelka_snv	0	0	0	PASS	1
17q1qm_D0	0	0	0	chr10:96255229T>G	BLNK				8	16	0.333333	PASS	INT	PASS	YES	intron_variant	MODIFIER			FAIL	FAIL	1/16	ENST00000224337.9:c.48-8180A>C		SNV									48	Strelka_snv	0	0	0	PASS	1
17q1qm_D0	0	0	0	chr10:97879860C>G	CRTAC1				4	7	0.363636	PASS	INT	PASS	YES	intron_variant	MODIFIER			FAIL	FAIL	14/14	ENST00000370597.8:c.1819+389G>C		SNV					rs1344790964				22	Strelka_snv	0	0	0	PASS	1
17q1qm_D0	0	0	0	chr10:123688222C>G	GPR26	3/3			7	16	0.304348	PASS	PASS	PASS	YES	3_prime_UTR_variant	MODIFIER			FAIL	FAIL		ENST00000284674.2:c.*62C>G		SNV					COSV52935417	1	1		38	Strelka_snv	0	0	0	PASS	1
17q1qm_D0	0	0	0	chr10:125794253T>G	UROS				5	13	0.277778	PASS	INT	PASS	YES	intron_variant	MODIFIER			FAIL	FAIL	9/9	ENST00000368797.10:c.660+627A>C		SNV									35	Strelka_snv	0	0	0	PASS	1
17q1qm_D0	0	0	0	chr10:133257543C>T					2	4	0.333333	PASS	PASS	PASS		regulatory_region_variant	MODIFIER			FAIL	FAIL				SNV									17	Strelka_snv	0	0	0	PASS	1
17q1qm_D0	0	0	0	chr10:133257543C>T					2	4	0.333333	PASS	PASS	PASS		regulatory_region_variant	MODIFIER			FAIL	FAIL				SNV									17	Strelka_snv	0	0	0	PASS	1
17q1qm_D0	0	0	0	chr10:133257543C>T					2	4	0.333333	PASS	PASS	PASS		TF_binding_site_variant	MODIFIER			FAIL	FAIL				SNV									17	Strelka_snv	0	0	0	PASS	1
17q1qm_D0	0	0	0	chr10:133257543C>T					2	4	0.333333	PASS	PASS	PASS		TF_binding_site_variant	MODIFIER			FAIL	FAIL				SNV									17	Strelka_snv	0	0	0	PASS	1
17q1qm_D0	0	0	0	chr10:133257543C>T	AL592071.1	1/1			2	4	0.333333	PASS	PASS	PASS	YES	non_coding_transcript_exon_variant	MODIFIER			FAIL	FAIL		ENST00000611956.1:n.9G>A		SNV									17	Strelka_snv	0	0	0	PASS	1
17q1qm_D0	0	0	0	chr10:133257543C>T	ADAM8				2	4	0.333333	PASS	PASS	PASS	YES	downstream_gene_variant	MODIFIER			FAIL	FAIL				SNV									17	Strelka_snv	0	0	0	PASS	1
17q1qm_D0	0	0	0	chr11:46667789G>A					4	100	0.0384615	PASS	1kG_AF,MAX_AF,SOM	FAIL		regulatory_region_variant	MODIFIER			FAIL	FAIL				SNV	0.0004	2.79e-05	0.0014		rs201400137				203	Strelka_snv	0	0	0	FAIL	1
17q1qm_D0	0	0	0	chr11:46667789G>A	ATG13	14/18	ENSP00000432412.1:p.Val385Ile		4	100	0.0384615	PASS	1kG_AF,MAX_AF,SOM	FAIL	YES	missense_variant	MODERATE	tolerated_low_confidence(0.18)	benign(0.121)	PASS	FAIL		ENST00000528494.5:c.1153G>A	Gta/Ata	SNV	0.0004	2.79e-05	0.0014		rs201400137				203	Strelka_snv	0	0	0	FAIL	1
17q1qm_D0	0	0	0	chr11:46719888C>T	F2				4	86	0.0444444	PASS	INT,SOM	PASS	YES	intron_variant	MODIFIER			FAIL	FAIL	2/13	ENST00000311907.10:c.240+26C>T		SNV		0	0		rs1479271338				162	Strelka_snv	0	0	0	FAIL	1
17q1qm_D0	0	0	0	chr11:61755475C>G					2	127	0.0155039	PASS	PASS,SOM	PASS		regulatory_region_variant	MODIFIER			FAIL	FAIL				SNV									263	Strelka_snv	0	0	0	FAIL	1
17q1qm_D0	0	0	0	chr11:61755475C>G	MYRF				2	127	0.0155039	PASS	INT,SOM	PASS	YES	intron_variant	MODIFIER			FAIL	FAIL	1/26	ENST00000278836.9:c.46+2685C>G		SNV									263	Strelka_snv	0	0	0	FAIL	1
17q1qm_D0	0	0	0	chr11:61755475C>G	MYRF-AS1				2	127	0.0155039	PASS	PASS,SOM	PASS	YES	intron_variant&non_coding_transcript_variant	MODIFIER			FAIL	FAIL	3/5	ENST00000536405.5:n.504+160G>C		SNV									263	Strelka_snv	0	0	0	FAIL	1
17q1qm_D0	0	0	0	chr11:64827067C>T					4	161	0.0242424	PASS	PASS,SOM	PASS		regulatory_region_variant	MODIFIER			FAIL	FAIL				SNV									287	Strelka_snv	0	0	0	FAIL	1
17q1qm_D0	0	0	0	chr11:65183261T>C					2	61	0.031746	PASS	PASS,SOM	PASS		regulatory_region_variant	MODIFIER			FAIL	FAIL				SNV									123	Strelka_snv	0	0	0	FAIL	1
17q1qm_D0	0	0	0	chr11:65183261T>C	CAPN1				2	61	0.031746	PASS	INT,SOM	PASS	YES	intron_variant	MODIFIER			FAIL	FAIL	2/20	ENST00000527323.5:c.337+64T>C		SNV									123	Strelka_snv	0	0	0	FAIL	1
17q1qm_D0	0	0	0	chr11:65183261T>C	AP003068.2				2	61	0.031746	PASS	PASS,SOM	PASS	YES	upstream_gene_variant	MODIFIER			FAIL	FAIL				SNV									123	Strelka_snv	0	0	0	FAIL	1
17q1qm_D0	0	0	0	chr11:65607437C>G					2	83	0.0235294	PASS	PASS,SOM	PASS		regulatory_region_variant	MODIFIER			FAIL	FAIL				SNV									170	Strelka_snv	0	0	0	FAIL	1
17q1qm_D0	0	0	0	chr11:65607437C>G					2	83	0.0235294	PASS	PASS,SOM	PASS		TF_binding_site_variant	MODIFIER			FAIL	FAIL				SNV									170	Strelka_snv	0	0	0	FAIL	1
17q1qm_D0	0	0	0	chr11:72354277G>A	AP002892.1				5	37	0.119048	PASS	PASS,SOM	PASS	YES	upstream_gene_variant	MODIFIER			FAIL	FAIL				SNV					rs990491672				85	Strelka_snv	0	0	0	PASS	1
17q1qm_D0	0	0	0	chr11:72354277G>A	CLPB				5	37	0.119048	PASS	INT,SOM	PASS	YES	intron_variant	MODIFIER			FAIL	FAIL	6/16	ENST00000294053.9:c.865+4603C>T		SNV					rs990491672				85	Strelka_snv	0	0	0	PASS	1
17q1qm_D0	0	0	0	chr11:72354277G>A	AP002892.2				5	37	0.119048	PASS	PASS,SOM	PASS	YES	downstream_gene_variant	MODIFIER			FAIL	FAIL				SNV					rs990491672				85	Strelka_snv	0	0	0	PASS	1
17q1qm_D0	0	0	0	chr11:73357119G>A					2	112	0.0175439	PASS	1kG_AF,MAX_AF,SOM	PASS		regulatory_region_variant	MODIFIER			FAIL	FAIL				SNV	0.0002	1.991e-05	0.001		rs368051277&COSV55229193	0&1	0&1		219	Strelka_snv	0	0	0	FAIL	1
17q1qm_D0	0	0	0	chr11:101031534T>A	PGR	8/8			4	46	0.08	PASS	PASS,SOM	PASS	YES	3_prime_UTR_variant	MODIFIER			FAIL	FAIL		ENST00000325455.10:c.*7582A>T		SNV									111	Strelka_snv	0	0	0	PASS	1
17q1qm_D0	0	0	0	chr11:124136263C>A	VWA5A	13/19	ENSP00000407726.2:p.Ile498%3D		3	79	0.0365854	PASS	SYN,SOM	PASS	YES	synonymous_variant	LOW			FAIL	FAIL		ENST00000456829.7:c.1494C>A	atC/atA	SNV									164	Strelka_snv	0	0	0	FAIL	1
17q1qm_D0	0	0	0	chr11:132310164G>A	NTM	5/8	ENSP00000396722.2:p.Lys238%3D		2	107	0.0183486	PASS	MAX_AF,SYN,SOM	PASS	YES	synonymous_variant	LOW			FAIL	FAIL		ENST00000425719.6:c.714G>A	aaG/aaA	SNV		1.613e-05	0.0001332		rs754606175				203	Strelka_snv	0	0	0	FAIL	1
17q1qm_D0	0	0	0	chr11:134276660G>A					2	5	0.285714	PASS	PASS	PASS		regulatory_region_variant	MODIFIER			FAIL	FAIL				SNV									21	Strelka_snv	0	0	0	PASS	1
17q1qm_D0	0	0	0	chr11:134276660G>A	GLB1L3	1/20			2	5	0.285714	PASS	PASS	PASS	YES	5_prime_UTR_variant	MODIFIER			FAIL	FAIL		ENST00000431683.7:c.-81G>A		SNV									21	Strelka_snv	0	0	0	PASS	1
17q1qm_D0	0	0	0	chr12:2753149T>C					4	52	0.0714286	PASS	PASS,SOM	PASS		regulatory_region_variant	MODIFIER			FAIL	FAIL				SNV									94	Strelka_snv	0	0	0	PASS	1
17q1qm_D0	0	0	0	chr12:2753149T>C					4	52	0.0714286	PASS	PASS,SOM	PASS		TF_binding_site_variant	MODIFIER			FAIL	FAIL				SNV									94	Strelka_snv	0	0	0	PASS	1
17q1qm_D0	0	0	0	chr12:2753149T>C					4	52	0.0714286	PASS	PASS,SOM	PASS		TF_binding_site_variant	MODIFIER			FAIL	FAIL				SNV									94	Strelka_snv	0	0	0	PASS	1
17q1qm_D0	0	0	0	chr12:2753149T>C	ITFG2-AS1				4	52	0.0714286	PASS	PASS,SOM	PASS	YES	intron_variant&non_coding_transcript_variant	MODIFIER			FAIL	FAIL	3/5	ENST00000636122.1:n.247+18704A>G		SNV									94	Strelka_snv	0	0	0	PASS	1
17q1qm_D0	0	0	0	chr12:2753149T>C	IQSEC3P1				4	52	0.0714286	PASS	PASS,SOM	PASS	YES	upstream_gene_variant	MODIFIER			FAIL	FAIL				SNV									94	Strelka_snv	0	0	0	PASS	1
17q1qm_D0	0	0	0	chr12:2821932T>C	NRIP2				3	13	0.1875	PASS	PASS	PASS	YES	downstream_gene_variant	MODIFIER			FAIL	FAIL				SNV									33	Strelka_snv	0	0	0	PASS	1
17q1qm_D0	0	0	0	chr12:2821932T>C	ITFG2				3	13	0.1875	PASS	INT	PASS	YES	intron_variant	MODIFIER			FAIL	FAIL	9/11	ENST00000228799.7:c.948+140T>C		SNV									33	Strelka_snv	0	0	0	PASS	1
17q1qm_D0	0	0	0	chr12:8868330G>A	AC006581.2				4	93	0.0412371	PASS	PASS,SOM	PASS	YES	intron_variant&non_coding_transcript_variant	MODIFIER			FAIL	FAIL	1/1	ENST00000631830.1:n.322-10054C>T		SNV		4.02e-06	6.467e-05		rs1388303934&COSV55285428	0&1	0&1		186	Strelka_snv	0	0	0	FAIL	1
17q1qm_D0	0	0	0	chr12:23949788C>T					5	7	0.416667	PASS	PASS	PASS		regulatory_region_variant	MODIFIER			FAIL	FAIL				SNV									29	Strelka_snv	0	0	0	PASS	1
17q1qm_D0	0	0	0	chr12:23949788C>T	SOX5				5	7	0.416667	PASS	PASS	PASS	YES	upstream_gene_variant	MODIFIER			FAIL	FAIL				SNV									29	Strelka_snv	0	0	0	PASS	1
17q1qm_D0	0	0	0	chr12:31495890T>A					2	108	0.0181818	PASS	PASS,SOM	PASS		regulatory_region_variant	MODIFIER			FAIL	FAIL				SNV									227	Strelka_snv	0	0	0	FAIL	1
17q1qm_D0	0	0	0	chr12:42238290C>G					13	11	0.541667	PASS	PASS	PASS		regulatory_region_variant	MODIFIER			FAIL	FAIL				SNV					rs1419232462				51	Strelka_snv	0	0	0	PASS	1
17q1qm_D0	0	0	0	chr12:42238290C>G					13	11	0.541667	PASS	PASS	PASS		TF_binding_site_variant	MODIFIER			FAIL	FAIL				SNV					rs1419232462				51	Strelka_snv	0	0	0	PASS	1
17q1qm_D0	0	0	0	chr12:42238290C>G	YAF2				13	11	0.541667	PASS	PASS	PASS	YES	upstream_gene_variant	MODIFIER			FAIL	FAIL				SNV					rs1419232462				51	Strelka_snv	0	0	0	PASS	1
17q1qm_D0	0	0	0	chr12:42238290C>G	PPHLN1				13	11	0.541667	PASS	PASS	PASS		upstream_gene_variant	MODIFIER			FAIL	FAIL				SNV					rs1419232462				51	Strelka_snv	0	0	0	PASS	1
17q1qm_D0	0	0	0	chr12:43551919C>G					2	101	0.0194175	PASS	PASS,SOM	PASS		regulatory_region_variant	MODIFIER			FAIL	FAIL				SNV									193	Strelka_snv	0	0	0	FAIL	1
17q1qm_D0	0	0	0	chr12:43551919C>G					2	101	0.0194175	PASS	PASS,SOM	PASS		TF_binding_site_variant	MODIFIER			FAIL	FAIL				SNV									193	Strelka_snv	0	0	0	FAIL	1
17q1qm_D0	0	0	0	chr12:43551919C>G					2	101	0.0194175	PASS	PASS,SOM	PASS		TF_binding_site_variant	MODIFIER			FAIL	FAIL				SNV									193	Strelka_snv	0	0	0	FAIL	1
17q1qm_D0	0	0	0	chr12:43551919C>G					2	101	0.0194175	PASS	PASS,SOM	PASS		TF_binding_site_variant	MODIFIER			FAIL	FAIL				SNV									193	Strelka_snv	0	0	0	FAIL	1
17q1qm_D0	0	0	0	chr12:43551919C>G					2	101	0.0194175	PASS	PASS,SOM	PASS		TF_binding_site_variant	MODIFIER			FAIL	FAIL				SNV									193	Strelka_snv	0	0	0	FAIL	1
17q1qm_D0	0	0	0	chr12:45050507A>G					4	76	0.05	PASS	PASS,SOM	PASS		regulatory_region_variant	MODIFIER			FAIL	FAIL				SNV									142	Strelka_snv	0	0	0	FAIL	1
17q1qm_D0	0	0	0	chr12:45050507A>G	DBX2				4	76	0.05	PASS	INT,SOM	PASS	YES	intron_variant	MODIFIER			FAIL	FAIL	1/3	ENST00000332700.6:c.403+18T>C		SNV									142	Strelka_snv	0	0	0	FAIL	1
17q1qm_D0	0	0	0	chr12:45050507A>G	AC008127.1				4	76	0.05	PASS	PASS,SOM	PASS	YES	upstream_gene_variant	MODIFIER			FAIL	FAIL				SNV									142	Strelka_snv	0	0	0	FAIL	1
17q1qm_D0	0	0	0	chr12:45905951T>C	ARID2	21/21			4	52	0.0714286	PASS	PASS,SOM	PASS	YES	3_prime_UTR_variant	MODIFIER			FAIL	FAIL		ENST00000334344.11:c.*873T>C		SNV					rs1264751809				118	Strelka_snv	0	0	0	PASS	1
17q1qm_D0	0	0	0	chr12:48824987C>T	CACNB3				4	115	0.0336134	PASS	INT,SOM	PASS	YES	intron_variant	MODIFIER			FAIL	FAIL	6/12	ENST00000301050.7:c.492+19C>T		SNV									230	Strelka_snv	0	0	0	FAIL	1
17q1qm_D0	0	0	0	chr12:48824987C>T	DDX23				4	115	0.0336134	PASS	PASS,SOM	PASS	YES	downstream_gene_variant	MODIFIER			FAIL	FAIL				SNV									230	Strelka_snv	0	0	0	FAIL	1
17q1qm_D0	0	0	0	chr12:51512650G>T	SLC4A8	25/25			2	1	0.666667	PASS	PASS	PASS	YES	3_prime_UTR_variant	MODIFIER			FAIL	FAIL		ENST00000453097.7:c.*5212G>T		SNV					rs113666796				13	Strelka_snv	0	0	0	PASS	1
17q1qm_D0	0	0	0	chr12:55123228T>C	OR9K1P				4	64	0.0588235	PASS	PASS,SOM	PASS	YES	downstream_gene_variant	MODIFIER			FAIL	FAIL				SNV									141	Strelka_snv	0	0	0	PASS	1
17q1qm_D0	0	0	0	chr12:55123228T>C	AC027287.1	1/1			4	64	0.0588235	PASS	PASS,SOM	PASS	YES	non_coding_transcript_exon_variant	MODIFIER			FAIL	FAIL		ENST00000553115.1:n.893A>G		SNV									141	Strelka_snv	0	0	0	PASS	1
17q1qm_D0	0	0	0	chr12:55123228T>C	OR9K2				4	64	0.0588235	PASS	PASS,SOM	PASS		upstream_gene_variant	MODIFIER			FAIL	FAIL				SNV									141	Strelka_snv	0	0	0	PASS	1
17q1qm_D0	0	0	0	chr12:64868058G>A	TBC1D30				2	5	0.285714	PASS	INT	PASS	YES	intron_variant	MODIFIER			FAIL	FAIL	10/11	ENST00000539867.6:c.1291+1155G>A		SNV									20	Strelka_snv	0	0	0	PASS	1
17q1qm_D0	0	0	0	chr12:64868058G>A	RPL7P39	1/1			2	5	0.285714	PASS	PASS	PASS	YES	non_coding_transcript_exon_variant	MODIFIER			FAIL	FAIL		ENST00000481157.1:n.642C>T		SNV									20	Strelka_snv	0	0	0	PASS	1
17q1qm_D0	0	0	0	chr12:110360545G>A					2	3	0.4	PASS	PASS	PASS		regulatory_region_variant	MODIFIER			FAIL	FAIL				SNV					rs961589915				15	Strelka_snv	0	0	0	PASS	1
17q1qm_D0	0	0	0	chr12:110360545G>A	RN7SL769P	1/1			2	3	0.4	PASS	PASS	PASS	YES	non_coding_transcript_exon_variant	MODIFIER			FAIL	FAIL		ENST00000469386.3:n.202C>T		SNV					rs961589915				15	Strelka_snv	0	0	0	PASS	1
17q1qm_D0	0	0	0	chr12:121216875G>T	P2RX4				3	34	0.0810811	PASS	INT,SOM	PASS	YES	intron_variant	MODIFIER			FAIL	FAIL	1/12	ENST00000359949.11:c.135-80G>T		SNV									66	Strelka_snv	0	0	0	PASS	1
17q1qm_D0	0	0	0	chr13:31774600T>C	RXFP2				4	45	0.0816327	PASS	INT,SOM	PASS	YES	intron_variant	MODIFIER			FAIL	FAIL	5/17	ENST00000298386.7:c.498-20T>C		SNV									114	Strelka_snv	0	0	0	PASS	1
17q1qm_D0	0	0	0	chr13:51935045G>A					2	51	0.0377358	PASS	PASS,SOM	PASS		regulatory_region_variant	MODIFIER			FAIL	FAIL				SNV									100	Strelka_snv	0	0	0	FAIL	1
17q1qm_D0	0	0	0	chr13:51935045G>A	ATP7B				2	51	0.0377358	PASS	INT,SOM	PASS	YES	intron_variant	MODIFIER			FAIL	FAIL	20/20	ENST00000242839.9:c.4125-16C>T		SNV									100	Strelka_snv	0	0	0	FAIL	1
17q1qm_D0	0	0	0	chr13:77015591A>C	CLN5	5/5			4	51	0.0727273	PASS	MAX_AF,SOM	PASS		3_prime_UTR_variant	MODIFIER			FAIL	FAIL		ENST00000637397.2:c.*2686A>C		SNV		1.725e-05	0.0002695		rs771329962				103	Strelka_snv	0	0	0	PASS	1
17q1qm_D0	0	0	0	chr13:77015591A>C	AC001226.2				4	51	0.0727273	PASS	MAX_AF,INT,SOM	PASS	YES	intron_variant	MODIFIER			FAIL	FAIL	3/4	ENST00000638147.2:c.565+19464A>C		SNV		1.725e-05	0.0002695		rs771329962				103	Strelka_snv	0	0	0	PASS	1
17q1qm_D0	0	0	0	chr13:77015591A>C	FBXL3				4	51	0.0727273	PASS	MAX_AF,INT,SOM	PASS	YES	intron_variant	MODIFIER			FAIL	FAIL	3/4	ENST00000355619.10:c.472-11T>G		SNV		1.725e-05	0.0002695		rs771329962				103	Strelka_snv	0	0	0	PASS	1
17q1qm_D0	0	0	0	chr13:113404104T>A	ADPRHL1	8/8	ENSP00000489048.1:p.Glu1726Asp		10	56	0.151515	PASS	PASS,SOM	PASS		missense_variant	MODERATE	tolerated_low_confidence(0.42)	unknown(0)	PASS	FAIL		ENST00000612156.2:c.5178A>T	gaA/gaT	SNV					rs868492816&COSV64577329	0&1	0&1		421	Strelka_snv	0	0	0	PASS	1
17q1qm_D0	0	0	0	chr13:114212012A>C					7	93	0.07	PASS	PASS,SOM	PASS		regulatory_region_variant	MODIFIER			FAIL	FAIL				SNV									204	Strelka_snv	0	0	0	PASS	1
17q1qm_D0	0	0	0	chr13:114212012A>C	AL160396.1				7	93	0.07	PASS	PASS,SOM	PASS	YES	intron_variant&non_coding_transcript_variant	MODIFIER			FAIL	FAIL	3/3	ENST00000637433.1:n.414+179T>G		SNV									204	Strelka_snv	0	0	0	PASS	1
17q1qm_D0	0	0	0	chr14:64550034C>T					4	92	0.0416667	PASS	PASS,SOM	PASS		regulatory_region_variant	MODIFIER			FAIL	FAIL				SNV		0	0		rs373435160				199	Strelka_snv	0	0	0	FAIL	1
17q1qm_D0	0	0	0	chr14:64550034C>T					4	92	0.0416667	PASS	PASS,SOM	PASS		TF_binding_site_variant	MODIFIER			FAIL	FAIL				SNV		0	0		rs373435160				199	Strelka_snv	0	0	0	FAIL	1
17q1qm_D0	0	0	0	chr14:64550034C>T					4	92	0.0416667	PASS	PASS,SOM	PASS		TF_binding_site_variant	MODIFIER			FAIL	FAIL				SNV		0	0		rs373435160				199	Strelka_snv	0	0	0	FAIL	1
17q1qm_D0	0	0	0	chr14:64550034C>T					4	92	0.0416667	PASS	PASS,SOM	PASS		TF_binding_site_variant	MODIFIER			FAIL	FAIL				SNV		0	0		rs373435160				199	Strelka_snv	0	0	0	FAIL	1
17q1qm_D0	0	0	0	chr14:64550034C>T					4	92	0.0416667	PASS	PASS,SOM	PASS		TF_binding_site_variant	MODIFIER			FAIL	FAIL				SNV		0	0		rs373435160				199	Strelka_snv	0	0	0	FAIL	1
17q1qm_D0	0	0	0	chr14:64550034C>T					4	92	0.0416667	PASS	PASS,SOM	PASS		TF_binding_site_variant	MODIFIER			FAIL	FAIL				SNV		0	0		rs373435160				199	Strelka_snv	0	0	0	FAIL	1
17q1qm_D0	0	0	0	chr14:64550034C>T					4	92	0.0416667	PASS	PASS,SOM	PASS		TF_binding_site_variant	MODIFIER			FAIL	FAIL				SNV		0	0		rs373435160				199	Strelka_snv	0	0	0	FAIL	1
17q1qm_D0	0	0	0	chr14:64550034C>T					4	92	0.0416667	PASS	PASS,SOM	PASS		TF_binding_site_variant	MODIFIER			FAIL	FAIL				SNV		0	0		rs373435160				199	Strelka_snv	0	0	0	FAIL	1
17q1qm_D0	0	0	0	chr14:64550034C>T					4	92	0.0416667	PASS	PASS,SOM	PASS		TF_binding_site_variant	MODIFIER			FAIL	FAIL				SNV		0	0		rs373435160				199	Strelka_snv	0	0	0	FAIL	1
17q1qm_D0	0	0	0	chr14:64550034C>T					4	92	0.0416667	PASS	PASS,SOM	PASS		TF_binding_site_variant	MODIFIER			FAIL	FAIL				SNV		0	0		rs373435160				199	Strelka_snv	0	0	0	FAIL	1
17q1qm_D0	0	0	0	chr14:64550034C>T					4	92	0.0416667	PASS	PASS,SOM	PASS		TF_binding_site_variant	MODIFIER			FAIL	FAIL				SNV		0	0		rs373435160				199	Strelka_snv	0	0	0	FAIL	1
17q1qm_D0	0	0	0	chr14:64550034C>T	HSPA2				4	92	0.0416667	PASS	PASS,SOM	PASS	YES	downstream_gene_variant	MODIFIER			FAIL	FAIL				SNV		0	0		rs373435160				199	Strelka_snv	0	0	0	FAIL	1
17q1qm_D0	0	0	0	chr14:64550034C>T	AL049869.2				4	92	0.0416667	PASS	PASS,SOM	PASS	YES	downstream_gene_variant	MODIFIER			FAIL	FAIL				SNV		0	0		rs373435160				199	Strelka_snv	0	0	0	FAIL	1
17q1qm_D0	0	0	0	chr14:74505181G>A	LTBP2				2	100	0.0196078	PASS	1kG_AF,gnomAD_AF,MAX_AF,SOM	FAIL	YES	splice_region_variant&intron_variant	LOW			FAIL	FAIL	28/35	ENST00000261978.9:c.4178-7C>T		SNV	0.0012	0.0001045	0.0038		rs374841719				186	Strelka_snv	0	0	0	FAIL	1
17q1qm_D0	0	0	0	chr14:74684465A>G					4	82	0.0465116	PASS	PASS,SOM	PASS		regulatory_region_variant	MODIFIER			FAIL	FAIL				SNV									164	Strelka_snv	0	0	0	FAIL	1
17q1qm_D0	0	0	0	chr14:76491596C>T					4	131	0.0296296	PASS	PASS,SOM	PASS		regulatory_region_variant	MODIFIER			FAIL	FAIL				SNV		1.94e-05	7.059e-05		rs775118593&COSV55063318	0&1	0&1		272	Strelka_snv	0	0	0	FAIL	1
17q1qm_D0	0	0	0	chr14:76491596C>T	AC008050.1				4	131	0.0296296	PASS	PASS,SOM	PASS	YES	downstream_gene_variant	MODIFIER			FAIL	FAIL				SNV		1.94e-05	7.059e-05		rs775118593&COSV55063318	0&1	0&1		272	Strelka_snv	0	0	0	FAIL	1
17q1qm_D0	0	0	0	chr14:92071044T>C	ATXN3	10/11	ENSP00000496695.1:p.Gln294%3D		25	99	0.201613	PASS	gnomAD_AF,MAX_AF,SYN	FAIL	YES	synonymous_variant	LOW			FAIL	FAIL		ENST00000644486.2:c.882A>G	caA/caG	SNV		0.2214	0.3246	likely_benign	rs12896589&COSV61494380	0&1	1&1		244	Strelka_snv	0	0	0	PASS	1
17q1qm_D0	0	0	0	chr14:99271323C>T					5	19	0.208333	PASS	PASS,SOM	PASS		regulatory_region_variant	MODIFIER			FAIL	FAIL				SNV					rs866848735&COSV61735465	0&1	0&1		50	Strelka_snv	0	0	0	PASS	1
17q1qm_D0	0	0	0	chr14:99271323C>T	BCL11B	1/4			5	19	0.208333	PASS	PASS,SOM	PASS	YES	5_prime_UTR_variant	MODIFIER			FAIL	FAIL		ENST00000357195.8:c.-105G>A		SNV					rs866848735&COSV61735465	0&1	0&1		50	Strelka_snv	0	0	0	PASS	1
17q1qm_D0	0	0	0	chr14:100292377A>T	AL157871.1				4	58	0.0645161	PASS	PASS,SOM	PASS	YES	intron_variant&non_coding_transcript_variant	MODIFIER			FAIL	FAIL	1/1	ENST00000556458.1:n.214+1046A>T		SNV									98	Strelka_snv	0	0	0	PASS	1
17q1qm_D0	0	0	0	chr14:100292377A>T	AL157871.6				4	58	0.0645161	PASS	PASS,SOM	PASS	YES	upstream_gene_variant	MODIFIER			FAIL	FAIL				SNV									98	Strelka_snv	0	0	0	PASS	1
17q1qm_D0	0	0	0	chr14:102212538A>G	WDR20				3	126	0.0232558	PASS	INT,SOM	PASS	YES	intron_variant	MODIFIER			FAIL	FAIL	4/4	ENST00000424963.6:c.1785+2676A>G		SNV									252	Strelka_snv	0	0	0	FAIL	1
17q1qm_D0	0	0	0	chr14:103522149G>A					4	84	0.0454545	PASS	PASS,SOM	PASS		regulatory_region_variant	MODIFIER			FAIL	FAIL				SNV									153	Strelka_snv	0	0	0	FAIL	1
17q1qm_D0	0	0	0	chr14:103522149G>A	AL133367.1				4	84	0.0454545	PASS	PASS,SOM	PASS	YES	downstream_gene_variant	MODIFIER			FAIL	FAIL				SNV									153	Strelka_snv	0	0	0	FAIL	1
17q1qm_D0	0	0	0	chr14:103522149G>A	CKB	3/8	ENSP00000299198.2:p.Cys74%3D		4	84	0.0454545	PASS	SYN,SOM	PASS	YES	synonymous_variant	LOW			FAIL	FAIL		ENST00000348956.7:c.222C>T	tgC/tgT	SNV									153	Strelka_snv	0	0	0	FAIL	1
17q1qm_D0	0	0	0	chr15:25438609G>A					2	3	0.4	PASS	PASS	PASS		regulatory_region_variant	MODIFIER			FAIL	FAIL				SNV									14	Strelka_snv	0	0	0	PASS	1
17q1qm_D0	0	0	0	chr15:25438609G>A					2	3	0.4	PASS	PASS	PASS		TF_binding_site_variant	MODIFIER			FAIL	FAIL				SNV									14	Strelka_snv	0	0	0	PASS	1
17q1qm_D0	0	0	0	chr15:25438609G>A					2	3	0.4	PASS	PASS	PASS		TF_binding_site_variant	MODIFIER			FAIL	FAIL				SNV									14	Strelka_snv	0	0	0	PASS	1
17q1qm_D0	0	0	0	chr15:25438609G>A					2	3	0.4	PASS	PASS	PASS		TF_binding_site_variant	MODIFIER			FAIL	FAIL				SNV									14	Strelka_snv	0	0	0	PASS	1
17q1qm_D0	0	0	0	chr15:25438609G>A					2	3	0.4	PASS	PASS	PASS		TF_binding_site_variant	MODIFIER			FAIL	FAIL				SNV									14	Strelka_snv	0	0	0	PASS	1
17q1qm_D0	0	0	0	chr15:25438609G>A	UBE3A	1/14			2	3	0.4	PASS	PASS	PASS	YES	5_prime_UTR_variant	MODIFIER			FAIL	FAIL		ENST00000650110.1:c.-341C>T		SNV									14	Strelka_snv	0	0	0	PASS	1
17q1qm_D0	0	0	0	chr15:42735623G>A					2	122	0.016129	PASS	PASS,SOM	PASS		regulatory_region_variant	MODIFIER			FAIL	FAIL				SNV					rs1173532197				258	Strelka_snv	0	0	0	FAIL	1
17q1qm_D0	0	0	0	chr15:42735623G>A	TTBK2				2	122	0.016129	PASS	PASS,SOM	PASS	YES	downstream_gene_variant	MODIFIER			FAIL	FAIL				SNV					rs1173532197				258	Strelka_snv	0	0	0	FAIL	1
17q1qm_D0	0	0	0	chr15:42735623G>A	AC090510.1				2	122	0.016129	PASS	PASS,SOM	PASS		upstream_gene_variant	MODIFIER			FAIL	FAIL				SNV					rs1173532197				258	Strelka_snv	0	0	0	FAIL	1
17q1qm_D0	0	0	0	chr15:62748318A>T	TLN2				4	36	0.1	PASS	INT,SOM	PASS	YES	intron_variant	MODIFIER			FAIL	FAIL	31/57	ENST00000561311.5:c.4026-33A>T		SNV									75	Strelka_snv	0	0	0	PASS	1
17q1qm_D0	0	0	0	chr15:74433877C>A					2	4	0.333333	PASS	PASS	PASS		regulatory_region_variant	MODIFIER			FAIL	FAIL				SNV									17	Strelka_snv	0	0	0	PASS	1
17q1qm_D0	0	0	0	chr15:74433877C>A	AC090826.3				2	4	0.333333	PASS	PASS	PASS	YES	downstream_gene_variant	MODIFIER			FAIL	FAIL				SNV									17	Strelka_snv	0	0	0	PASS	1
17q1qm_D0	0	0	0	chr15:74433877C>A	SEMA7A	1/14	ENSP00000261918.4:p.Pro14%3D		2	4	0.333333	PASS	SYN	PASS	YES	synonymous_variant	LOW			FAIL	FAIL		ENST00000261918.9:c.42G>T	ccG/ccT	SNV									17	Strelka_snv	0	0	0	PASS	1
17q1qm_D0	0	0	0	chr15:76260242T>C	AC027243.4				14	75	0.157303	PASS	PASS	PASS	YES	upstream_gene_variant	MODIFIER			FAIL	FAIL				SNV					rs112984272&COSV51211882	0&1	0&1		186	Strelka_snv	0	0	0	PASS	1
17q1qm_D0	0	0	0	chr15:76260242T>C	TYRO3P	1/1			14	75	0.157303	PASS	PASS	PASS	YES	non_coding_transcript_exon_variant	MODIFIER			FAIL	FAIL		ENST00000558165.3:n.1449A>G		SNV					rs112984272&COSV51211882	0&1	0&1		186	Strelka_snv	0	0	0	PASS	1
17q1qm_D0	0	0	0	chr15:76260242T>C	ETFA				14	75	0.157303	PASS	INT,COSV	PASS	YES	intron_variant	MODIFIER			FAIL	FAIL	9/11	ENST00000557943.6:c.816+14170A>G		SNV					rs112984272&COSV51211882	0&1	0&1		186	Strelka_snv	0	0	0	PASS	1
17q1qm_D0	0	0	0	chr16:386728A>C					4	14	0.222222	PASS	gnomAD_AF,MAX_AF	FAIL		regulatory_region_variant	MODIFIER			FAIL	FAIL				SNV		0.00139	0.01402		rs771842272				38	Strelka_snv	0	0	0	PASS	1
17q1qm_D0	0	0	0	chr16:386728A>C	PGAP6				4	14	0.222222	PASS	gnomAD_AF,MAX_AF	FAIL	YES	upstream_gene_variant	MODIFIER			FAIL	FAIL				SNV		0.00139	0.01402		rs771842272				38	Strelka_snv	0	0	0	PASS	1
17q1qm_D0	0	0	0	chr16:386728A>C	Z97634.1				4	14	0.222222	PASS	gnomAD_AF,MAX_AF	FAIL	YES	intron_variant&non_coding_transcript_variant	MODIFIER			FAIL	FAIL	2/2	ENST00000412293.5:n.521+3299A>C		SNV		0.00139	0.01402		rs771842272				38	Strelka_snv	0	0	0	PASS	1
17q1qm_D0	0	0	0	chr16:15721434G>A	MYH11	33/42	ENSP00000379616.3:p.Asp1529%3D		5	114	0.0420168	PASS	SYN,SOM	PASS	YES	synonymous_variant	LOW			FAIL	FAIL		ENST00000396324.7:c.4587C>T	gaC/gaT	SNV		1.193e-05	9.799e-05		rs756552090				271	Strelka_snv	0	0	0	FAIL	1
17q1qm_D0	0	0	0	chr16:15721434G>A	NDE1				5	114	0.0420168	PASS	INT,SOM	PASS	YES	intron_variant	MODIFIER			FAIL	FAIL	9/9	ENST00000396355.5:c.948-2757G>A		SNV		1.193e-05	9.799e-05		rs756552090				271	Strelka_snv	0	0	0	FAIL	1
17q1qm_D0	0	0	0	chr16:18833082G>A	SMG1	51/63	ENSP00000402515.2:p.Leu2884%3D		5	97	0.0490196	PASS	SYN,SOM	PASS	YES	synonymous_variant	LOW			FAIL	FAIL		ENST00000446231.6:c.8650C>T	Ctg/Ttg	SNV									214	Strelka_snv	0	0	0	FAIL	1
17q1qm_D0	0	0	0	chr16:67231797G>A	TMEM208				4	125	0.0310078	PASS	PASS,SOM	PASS	YES	downstream_gene_variant	MODIFIER			FAIL	FAIL				SNV		1.993e-05	9.803e-05		rs750497587&COSV50770793	0&1	0&1		249	Strelka_snv	0	0	0	FAIL	1
17q1qm_D0	0	0	0	chr16:67231797G>A	LRRC29				4	125	0.0310078	PASS	PASS,SOM	PASS	YES	upstream_gene_variant	MODIFIER			FAIL	FAIL				SNV		1.993e-05	9.803e-05		rs750497587&COSV50770793	0&1	0&1		249	Strelka_snv	0	0	0	FAIL	1
17q1qm_D0	0	0	0	chr16:89324590A>C	ANKRD11				14	140	0.0909091	PASS	INT,SOM	PASS	YES	intron_variant	MODIFIER			FAIL	FAIL	2/12	ENST00000301030.10:c.-59-7512T>G		SNV									285	Strelka_snv	0	0	0	PASS	1
17q1qm_D0	0	0	0	chr16:89324590A>C	AC137932.2	3/3			14	140	0.0909091	PASS	PASS,SOM	PASS	YES	non_coding_transcript_exon_variant	MODIFIER			FAIL	FAIL		ENST00000562995.1:n.685A>C		SNV									285	Strelka_snv	0	0	0	PASS	1
17q1qm_D0	0	0	0	chr16:89701244C>G					2	20	0.0909091	PASS	PASS	PASS		regulatory_region_variant	MODIFIER			FAIL	FAIL				SNV					rs1358975220				38	Strelka_snv	0	0	0	PASS	1
17q1qm_D0	0	0	0	chr16:89701244C>G	SPATA2L				2	20	0.0909091	PASS	INT	PASS	YES	intron_variant	MODIFIER			FAIL	FAIL	1/2	ENST00000289805.10:c.-1-11G>C		SNV					rs1358975220				38	Strelka_snv	0	0	0	PASS	1
17q1qm_D0	0	0	0	chr16:89701244C>G	CDK10				2	20	0.0909091	PASS	PASS	PASS	YES	downstream_gene_variant	MODIFIER			FAIL	FAIL				SNV					rs1358975220				38	Strelka_snv	0	0	0	PASS	1
17q1qm_D0	0	0	0	chr16:89845666C>T					5	106	0.045045	PASS	PASS,SOM	PASS		regulatory_region_variant	MODIFIER			FAIL	FAIL				SNV									209	Strelka_snv	0	0	0	FAIL	1
17q1qm_D0	0	0	0	chr16:89845666C>T	SPIRE2				5	106	0.045045	PASS	INT,SOM	PASS	YES	intron_variant	MODIFIER			FAIL	FAIL	2/14	ENST00000378247.8:c.288+301C>T		SNV									209	Strelka_snv	0	0	0	FAIL	1
17q1qm_D0	0	0	0	chr17:2042654G>A					4	121	0.032	PASS	PASS,SOM	PASS		regulatory_region_variant	MODIFIER			FAIL	FAIL				SNV					COSV53983662	1	1		236	Strelka_snv	0	0	0	FAIL	1
17q1qm_D0	0	0	0	chr17:2042654G>A	AC090617.5				4	121	0.032	PASS	PASS,SOM	PASS	YES	downstream_gene_variant	MODIFIER			FAIL	FAIL				SNV					COSV53983662	1	1		236	Strelka_snv	0	0	0	FAIL	1
17q1qm_D0	0	0	0	chr17:2042654G>A	OVCA2	2/2	ENSP00000461388.1:p.Gln78%3D		4	121	0.032	PASS	SYN,COSV,SOM	PASS	YES	synonymous_variant	LOW			FAIL	FAIL		ENST00000572195.3:c.234G>A	caG/caA	SNV					COSV53983662	1	1		236	Strelka_snv	0	0	0	FAIL	1
17q1qm_D0	0	0	0	chr17:2042654G>A	AC090617.10				4	121	0.032	PASS	PASS,SOM	PASS	YES	upstream_gene_variant	MODIFIER			FAIL	FAIL				SNV					COSV53983662	1	1		236	Strelka_snv	0	0	0	FAIL	1
17q1qm_D0	0	0	0	chr17:2042654G>A	AC090617.3				4	121	0.032	PASS	PASS,SOM	PASS	YES	downstream_gene_variant	MODIFIER			FAIL	FAIL				SNV					COSV53983662	1	1		236	Strelka_snv	0	0	0	FAIL	1
17q1qm_D0	0	0	0	chr17:2042654G>A	DPH1	13/13			4	121	0.032	PASS	PASS,SOM	PASS	YES	3_prime_UTR_variant	MODIFIER			FAIL	FAIL		ENST00000263083.10:c.*68G>A		SNV					COSV53983662	1	1		236	Strelka_snv	0	0	0	FAIL	1
17q1qm_D0	0	0	0	chr17:4051989G>A	RNA5SP434				4	92	0.0416667	PASS	PASS,SOM	PASS	YES	downstream_gene_variant	MODIFIER			FAIL	FAIL				SNV		4.38e-05	7.041e-05		rs765455690&COSV67558192	0&1	0&1		201	Strelka_snv	0	0	0	FAIL	1
17q1qm_D0	0	0	0	chr17:4890201A>C	MINK1				24	15	0.615385	PASS	gnomAD_AF,MAX_AF,INT	FAIL	YES	intron_variant	MODIFIER			FAIL	FAIL	13/31	ENST00000355280.11:c.1348-316A>C		SNV		0.03642	0.08425		rs1156726961				76	Strelka_snv	0	0	0	PASS	1
17q1qm_D0	0	0	0	chr17:7508285C>T	POLR2A	20/29			4	136	0.0285714	PASS	PASS,SOM	PASS		non_coding_transcript_exon_variant	MODIFIER			FAIL	FAIL		ENST00000617998.6:n.3674C>T		SNV									259	Strelka_snv	0	0	0	FAIL	1
17q1qm_D0	0	0	0	chr17:7929231G>A					4	151	0.0258065	PASS	PASS,SOM	PASS		regulatory_region_variant	MODIFIER			FAIL	FAIL				SNV		4.222e-06	7.376e-05		rs1005713687				307	Strelka_snv	0	0	0	FAIL	1
17q1qm_D0	0	0	0	chr17:7929231G>A	AC104581.2				4	151	0.0258065	PASS	PASS,SOM	PASS	YES	intron_variant&NMD_transcript_variant	MODIFIER			FAIL	FAIL	1/5	ENST00000573621.1:c.*79+1296C>T		SNV		4.222e-06	7.376e-05		rs1005713687				307	Strelka_snv	0	0	0	FAIL	1
17q1qm_D0	0	0	0	chr17:7929231G>A	TRAPPC1				4	151	0.0258065	PASS	PASS,SOM	PASS	YES	downstream_gene_variant	MODIFIER			FAIL	FAIL				SNV		4.222e-06	7.376e-05		rs1005713687				307	Strelka_snv	0	0	0	FAIL	1
17q1qm_D0	0	0	0	chr17:7929231G>A	CNTROB				4	151	0.0258065	PASS	PASS,SOM	PASS	YES	upstream_gene_variant	MODIFIER			FAIL	FAIL				SNV		4.222e-06	7.376e-05		rs1005713687				307	Strelka_snv	0	0	0	FAIL	1
17q1qm_D0	0	0	0	chr17:9911318T>C					4	127	0.0305344	PASS	PASS,SOM	PASS		regulatory_region_variant	MODIFIER			FAIL	FAIL				SNV									255	Strelka_snv	0	0	0	FAIL	1
17q1qm_D0	0	0	0	chr17:9911318T>C	AC005747.1				4	127	0.0305344	PASS	PASS,SOM	PASS	YES	downstream_gene_variant	MODIFIER			FAIL	FAIL				SNV									255	Strelka_snv	0	0	0	FAIL	1
17q1qm_D0	0	0	0	chr17:18236723C>G					4	151	0.0258065	PASS	PASS,SOM	PASS		regulatory_region_variant	MODIFIER			FAIL	FAIL				SNV									299	Strelka_snv	0	0	0	FAIL	1
17q1qm_D0	0	0	0	chr17:48728907G>C					8	32	0.2	PASS	PASS	PASS		regulatory_region_variant	MODIFIER			FAIL	FAIL				SNV					rs367896653				60	Strelka_snv	0	0	0	PASS	1
17q1qm_D0	0	0	0	chr17:48728907G>C	MIR3185				8	32	0.2	PASS	PASS	PASS	YES	upstream_gene_variant	MODIFIER			FAIL	FAIL				SNV					rs367896653				60	Strelka_snv	0	0	0	PASS	1
17q1qm_D0	0	0	0	chr17:48728907G>C	PRAC2				8	32	0.2	PASS	PASS	PASS	YES	downstream_gene_variant	MODIFIER			FAIL	FAIL				SNV					rs367896653				60	Strelka_snv	0	0	0	PASS	1
17q1qm_D0	0	0	0	chr17:48728907G>C	AC091179.1				8	32	0.2	PASS	PASS	PASS	YES	upstream_gene_variant	MODIFIER			FAIL	FAIL				SNV					rs367896653				60	Strelka_snv	0	0	0	PASS	1
17q1qm_D0	0	0	0	chr17:48728907G>C	HOXB13	1/2			8	32	0.2	PASS	PASS	PASS	YES	5_prime_UTR_variant	MODIFIER			FAIL	FAIL		ENST00000290295.7:c.-314C>G		SNV					rs367896653				60	Strelka_snv	0	0	0	PASS	1
17q1qm_D0	0	0	0	chr17:50835720C>T	AC091062.1				2	5	0.285714	PASS	PASS	PASS	YES	downstream_gene_variant	MODIFIER			FAIL	FAIL				SNV									18	Strelka_snv	0	0	0	PASS	1
17q1qm_D0	0	0	0	chr17:50835720C>T	WFIKKN2	1/2			2	5	0.285714	PASS	PASS	PASS	YES	5_prime_UTR_variant	MODIFIER			FAIL	FAIL		ENST00000311378.5:c.-218C>T		SNV									18	Strelka_snv	0	0	0	PASS	1
17q1qm_D0	0	0	0	chr17:78187311G>C					6	78	0.0714286	PASS	PASS,SOM	PASS		regulatory_region_variant	MODIFIER			FAIL	FAIL				SNV									151	Strelka_snv	0	0	0	PASS	1
17q1qm_D0	0	0	0	chr17:78187311G>C					6	78	0.0714286	PASS	PASS,SOM	PASS		TF_binding_site_variant	MODIFIER			FAIL	FAIL				SNV									151	Strelka_snv	0	0	0	PASS	1
17q1qm_D0	0	0	0	chr17:78187311G>C	AFMID				6	78	0.0714286	PASS	PASS,SOM	PASS	YES	upstream_gene_variant	MODIFIER			FAIL	FAIL				SNV									151	Strelka_snv	0	0	0	PASS	1
17q1qm_D0	0	0	0	chr17:78187311G>C	TK1				6	78	0.0714286	PASS	PASS,SOM	PASS	YES	upstream_gene_variant	MODIFIER			FAIL	FAIL				SNV									151	Strelka_snv	0	0	0	PASS	1
17q1qm_D0	0	0	0	chr17:82750810T>C					7	31	0.184211	PASS	PASS,SOM	PASS		regulatory_region_variant	MODIFIER			FAIL	FAIL				SNV					rs1322146113				74	Strelka_snv	0	0	0	PASS	1
17q1qm_D0	0	0	0	chr17:82750810T>C	TBCD				7	31	0.184211	PASS	PASS,SOM	PASS	YES	upstream_gene_variant	MODIFIER			FAIL	FAIL				SNV					rs1322146113				74	Strelka_snv	0	0	0	PASS	1
17q1qm_D0	0	0	0	chr17:82750810T>C	FN3K	6/6			7	31	0.184211	PASS	PASS,SOM	PASS	YES	3_prime_UTR_variant	MODIFIER			FAIL	FAIL		ENST00000300784.8:c.*55T>C		SNV					rs1322146113				74	Strelka_snv	0	0	0	PASS	1
17q1qm_D0	0	0	0	chr18:46579912T>C	LOXHD1				2	7	0.222222	PASS	INT	PASS	YES	intron_variant	MODIFIER			FAIL	FAIL	12/39	ENST00000536736.5:c.1655-128A>G		SNV									21	Strelka_snv	0	0	0	PASS	1
17q1qm_D0	0	0	0	chr18:55322104C>T					4	34	0.105263	PASS	PASS,SOM	PASS		regulatory_region_variant	MODIFIER			FAIL	FAIL				SNV					rs866593816&COSV61900091	0&1	0&1		95	Strelka_snv	0	0	0	PASS	1
17q1qm_D0	0	0	0	chr18:55322104C>T	TCF4				4	34	0.105263	PASS	INT,COSV,SOM	PASS	YES	intron_variant	MODIFIER			FAIL	FAIL	9/20	ENST00000398339.5:c.855+28255G>A		SNV					rs866593816&COSV61900091	0&1	0&1		95	Strelka_snv	0	0	0	PASS	1
17q1qm_D0	0	0	0	chr18:58496449G>A	ALPK2				4	70	0.0540541	PASS	INT,SOM	PASS	YES	intron_variant	MODIFIER			FAIL	FAIL	12/12	ENST00000361673.4:c.6296+1600C>T		SNV					rs1399017672				160	Strelka_snv	0	0	0	PASS	1
17q1qm_D0	0	0	0	chr19:873589G>A	MED16				2	47	0.0408163	PASS	PASS,SOM	PASS	YES	splice_region_variant&intron_variant	LOW			FAIL	FAIL	10/15	ENST00000325464.6:c.1772-7C>T		SNV		4.007e-06	8.889e-06		rs762470700				115	Strelka_snv	0	0	0	FAIL	1
17q1qm_D0	0	0	0	chr19:2247110G>A					5	27	0.15625	PASS	PASS	PASS		regulatory_region_variant	MODIFIER			FAIL	FAIL				SNV					rs10417668&COSV55553336	0&1	0&1		70	Strelka_snv	0	0	0	PASS	1
17q1qm_D0	0	0	0	chr19:2247110G>A	AMH				5	27	0.15625	PASS	PASS	PASS	YES	upstream_gene_variant	MODIFIER			FAIL	FAIL				SNV					rs10417668&COSV55553336	0&1	0&1		70	Strelka_snv	0	0	0	PASS	1
17q1qm_D0	0	0	0	chr19:2247110G>A	SF3A2				5	27	0.15625	PASS	INT,COSV	PASS	YES	intron_variant	MODIFIER			FAIL	FAIL	7/8	ENST00000221494.10:c.546+88G>A		SNV					rs10417668&COSV55553336	0&1	0&1		70	Strelka_snv	0	0	0	PASS	1
17q1qm_D0	0	0	0	chr19:2247110G>A	MIR4321				5	27	0.15625	PASS	PASS	PASS	YES	upstream_gene_variant	MODIFIER			FAIL	FAIL				SNV					rs10417668&COSV55553336	0&1	0&1		70	Strelka_snv	0	0	0	PASS	1
17q1qm_D0	0	0	0	chr19:2247125T>C					6	17	0.26087	PASS	PASS	PASS		regulatory_region_variant	MODIFIER			FAIL	FAIL				SNV					rs56203915				58	Strelka_snv	0	0	0	PASS	1
17q1qm_D0	0	0	0	chr19:2247125T>C	MIR4321				6	17	0.26087	PASS	PASS	PASS	YES	upstream_gene_variant	MODIFIER			FAIL	FAIL				SNV					rs56203915				58	Strelka_snv	0	0	0	PASS	1
17q1qm_D0	0	0	0	chr19:2247125T>C	SF3A2				6	17	0.26087	PASS	INT	PASS	YES	intron_variant	MODIFIER			FAIL	FAIL	7/8	ENST00000221494.10:c.546+103T>C		SNV					rs56203915				58	Strelka_snv	0	0	0	PASS	1
17q1qm_D0	0	0	0	chr19:2247125T>C	AMH				6	17	0.26087	PASS	PASS	PASS	YES	upstream_gene_variant	MODIFIER			FAIL	FAIL				SNV					rs56203915				58	Strelka_snv	0	0	0	PASS	1
17q1qm_D0	0	0	0	chr19:2328635G>C					4	56	0.0666667	PASS	PASS	PASS		regulatory_region_variant	MODIFIER			FAIL	FAIL				SNV					rs1253802036&COSV53116601	0&1	0&1		126	Strelka_snv	0	0	0	PASS	1
17q1qm_D0	0	0	0	chr19:2328635G>C	AC005258.1				4	56	0.0666667	PASS	PASS	PASS	YES	intron_variant&NMD_transcript_variant	MODIFIER			FAIL	FAIL	1/7	ENST00000621615.1:c.147-5967G>C		SNV					rs1253802036&COSV53116601	0&1	0&1		126	Strelka_snv	0	0	0	PASS	1
17q1qm_D0	0	0	0	chr19:2328635G>C	LSM7				4	56	0.0666667	PASS	PASS	PASS	YES	upstream_gene_variant	MODIFIER			FAIL	FAIL				SNV					rs1253802036&COSV53116601	0&1	0&1		126	Strelka_snv	0	0	0	PASS	1
17q1qm_D0	0	0	0	chr19:2328635G>C	SPPL2B				4	56	0.0666667	PASS	PASS	PASS	YES	upstream_gene_variant	MODIFIER			FAIL	FAIL				SNV					rs1253802036&COSV53116601	0&1	0&1		126	Strelka_snv	0	0	0	PASS	1
17q1qm_D0	0	0	0	chr19:3276058T>G	CELF5				12	6	0.666667	PASS	INT	PASS	YES	intron_variant	MODIFIER			FAIL	FAIL	4/12	ENST00000292672.7:c.523+74T>G		SNV					rs976382643				42	Strelka_snv	0	0	0	PASS	1
17q1qm_D0	0	0	0	chr19:4457805A>T					6	35	0.146341	PASS	PASS,SOM	PASS		regulatory_region_variant	MODIFIER			FAIL	FAIL				SNV					rs1355972883				99	Strelka_snv	0	0	0	PASS	1
17q1qm_D0	0	0	0	chr19:4457805A>T	AC011498.6				6	35	0.146341	PASS	PASS,SOM	PASS	YES	downstream_gene_variant	MODIFIER			FAIL	FAIL				SNV					rs1355972883				99	Strelka_snv	0	0	0	PASS	1
17q1qm_D0	0	0	0	chr19:4457805A>T	UBXN6				6	35	0.146341	PASS	PASS,SOM	PASS	YES	upstream_gene_variant	MODIFIER			FAIL	FAIL				SNV					rs1355972883				99	Strelka_snv	0	0	0	PASS	1
17q1qm_D0	0	0	0	chr19:4457805A>T	AC011498.1				6	35	0.146341	PASS	PASS,SOM	PASS	YES	downstream_gene_variant	MODIFIER			FAIL	FAIL				SNV					rs1355972883				99	Strelka_snv	0	0	0	PASS	1
17q1qm_D0	0	0	0	chr19:5144502T>G	KDM4B				4	6	0.4	PASS	INT,COSV	PASS	YES	intron_variant	MODIFIER			FAIL	FAIL	20/22	ENST00000159111.9:c.2901+90T>G		SNV					rs978180832&COSV50212284	0&1	0&1		23	Strelka_snv	0	0	0	PASS	1
17q1qm_D0	0	0	0	chr19:6753654A>G					4	118	0.0327869	PASS	PASS,SOM	PASS		regulatory_region_variant	MODIFIER			FAIL	FAIL				SNV									207	Strelka_snv	0	0	0	FAIL	1
17q1qm_D0	0	0	0	chr19:6753654A>G					4	118	0.0327869	PASS	PASS,SOM	PASS		TF_binding_site_variant	MODIFIER			FAIL	FAIL				SNV									207	Strelka_snv	0	0	0	FAIL	1
17q1qm_D0	0	0	0	chr19:6753654A>G					4	118	0.0327869	PASS	PASS,SOM	PASS		TF_binding_site_variant	MODIFIER			FAIL	FAIL				SNV									207	Strelka_snv	0	0	0	FAIL	1
17q1qm_D0	0	0	0	chr19:6753654A>G	SH2D3A				4	118	0.0327869	PASS	INT,SOM	PASS	YES	intron_variant	MODIFIER			FAIL	FAIL	8/9	ENST00000245908.11:c.1385-13T>C		SNV									207	Strelka_snv	0	0	0	FAIL	1
17q1qm_D0	0	0	0	chr19:6753654A>G	TRIP10				4	118	0.0327869	PASS	PASS,SOM	PASS	YES	downstream_gene_variant	MODIFIER			FAIL	FAIL				SNV									207	Strelka_snv	0	0	0	FAIL	1
17q1qm_D0	0	0	0	chr19:6753654A>G	AC008760.1				4	118	0.0327869	PASS	PASS,SOM	PASS	YES	upstream_gene_variant	MODIFIER			FAIL	FAIL				SNV									207	Strelka_snv	0	0	0	FAIL	1
17q1qm_D0	0	0	0	chr19:7690355T>G	FCER2				3	68	0.0422535	PASS	INT,SOM	PASS	YES	intron_variant	MODIFIER			FAIL	FAIL	9/10	ENST00000346664.9:c.621+51A>C		SNV									147	Strelka_snv	0	0	0	FAIL	1
17q1qm_D0	0	0	0	chr19:7690355T>G	TRAPPC5				3	68	0.0422535	PASS	PASS,SOM	PASS	YES	downstream_gene_variant	MODIFIER			FAIL	FAIL				SNV									147	Strelka_snv	0	0	0	FAIL	1
17q1qm_D0	0	0	0	chr19:7690356C>A	TRAPPC5				4	66	0.0571429	PASS	PASS,SOM	PASS	YES	downstream_gene_variant	MODIFIER			FAIL	FAIL				SNV									143	Strelka_snv	0	0	0	PASS	1
17q1qm_D0	0	0	0	chr19:7690356C>A	FCER2				4	66	0.0571429	PASS	INT,SOM	PASS	YES	intron_variant	MODIFIER			FAIL	FAIL	9/10	ENST00000346664.9:c.621+50G>T		SNV									143	Strelka_snv	0	0	0	PASS	1
17q1qm_D0	0	0	0	chr19:8889572A>G	MUC16				40	101	0.283688	PASS	INT,COSV	PASS	YES	intron_variant	MODIFIER			FAIL	FAIL	54/83	ENST00000397910.8:c.40543-34T>C		SNV					rs1167645320&COSV66693748	0&1	0&1		273	Strelka_snv	0	0	0	PASS	1
17q1qm_D0	0	0	0	chr19:8892883G>C	MUC16				15	107	0.122951	PASS	PASS,SOM	PASS	YES	splice_region_variant&intron_variant	LOW			FAIL	FAIL	49/83	ENST00000397910.8:c.40074+7C>G		SNV		4.017e-06	5.563e-05		rs372400797				257	Strelka_snv	0	0	0	PASS	1
17q1qm_D0	0	0	0	chr19:11426636C>T					4	49	0.0754717	PASS	PASS,SOM	PASS		regulatory_region_variant	MODIFIER			FAIL	FAIL				SNV									109	Strelka_snv	0	0	0	PASS	1
17q1qm_D0	0	0	0	chr19:11426636C>T	CCDC151				4	49	0.0754717	PASS	INT,SOM	PASS	YES	intron_variant	MODIFIER			FAIL	FAIL	5/12	ENST00000356392.9:c.714+47G>A		SNV									109	Strelka_snv	0	0	0	PASS	1
17q1qm_D0	0	0	0	chr19:13927795A>C	PODNL1				3	22	0.12	PASS	PASS,SOM	PASS	YES	downstream_gene_variant	MODIFIER			FAIL	FAIL				SNV					rs879165576				51	Strelka_snv	0	0	0	PASS	1
17q1qm_D0	0	0	0	chr19:13927795A>C	CC2D1A				3	22	0.12	PASS	INT,SOM	PASS	YES	intron_variant	MODIFIER			FAIL	FAIL	22/28	ENST00000318003.11:c.2317-98A>C		SNV					rs879165576				51	Strelka_snv	0	0	0	PASS	1
17q1qm_D0	0	0	0	chr19:18771415G>A					4	94	0.0408163	PASS	PASS,SOM	PASS		regulatory_region_variant	MODIFIER			FAIL	FAIL				SNV		2.738e-05	6.175e-05		rs762115611				185	Strelka_snv	0	0	0	FAIL	1
17q1qm_D0	0	0	0	chr19:18771415G>A	CRTC1				4	94	0.0408163	PASS	INT,SOM	PASS	YES	intron_variant	MODIFIER			FAIL	FAIL	11/14	ENST00000338797.10:c.1369-27G>A		SNV		2.738e-05	6.175e-05		rs762115611				185	Strelka_snv	0	0	0	FAIL	1
[truncated: 5,832 more rows]
