# Supplementary material for: A human neural crest model reveals the developmental impact of neuroblastoma-associated chromosomal aberrations
Source: Nat Commun. 2024 May 3;15:3745. doi: 10.1038/s41467-024-47945-7 (PMC11068915; doi:10.1038/s41467-024-47945-7)
Supplement: Supplementary file 9 — Supplementary Data 5 [file 41467_2024_47945_MOESM9_ESM.xlsx]

## Sheet: WES CNAs
Supplementary Data 5. Whole-exome sequencing: CNAs detected
CNAs detected by Sequenza in the cell lines used in our study (either in pluripotent state [D0] or after 19 days of differentiation [D19]). Column explanations below the table.
chromosome	start.pos	end.pos	Bf	N.BAF	depth.ratio	N.ratio	CNt	A	B	Sample	NB_WL	PAN_WL	any_WL	cancer.relevant.genes
chr1	125118097	248814835	0.336824	2145	1.43584	219166	3	2	1	17q1qm_D0	1	0	1	F5;CDC73;MDM4;H3F3A
chr2	150470348	163611850	0.0019072	137	0.486064	9709	1	1	0	17q1qm_D0	0	0	0
chr17	36761455	83094142	0.332877	1650	1.44977	170387	3	2	1	17q1qm_D0	1	1	1	ERBB2;TOP2A;SPOP;PDE6G
chr2	150470348	163611850	0.00294169	139	0.501648	10401	1	1	0	17q_D0	0	0	0
chr17	36761214	83094142	0.335919	1686	1.47607	188019	3	2	1	17q_D0	1	1	1	ERBB2;TOP2A;SPOP;PDE6G
chr2	150470348	163611850	0.000899143	134	0.495768	9127	1	1	0	17qm_D0	0	0	0
chr17	36732622	83094142	0.33529	1596	1.49094	152112	3	2	1	17qm_D0	1	1	1	ERBB2;TOP2A;SPOP;PDE6G
chr2	150470348	163611850	0.00173243	135	0.503049	9849	1	1	0	17qm_D19	0	0	0
chr17	36586320	83094142	0.33426	1508	1.44226	165606	3	2	1	17qm_D19	1	1	1	ERBB2;TOP2A;SPOP;PDE6G
chr2	150470348	163611850	0.00297464	139	0.506799	10928	1	1	0	17qMYCN_D19	0	0	0
chr17	36608541	83094142	0.332205	1545	1.44248	195713	3	2	1	17qMYCN_D19	1	1	1	ERBB2;TOP2A;SPOP;PDE6G
chr1	125118097	248814835	0.333708	2067	1.43801	242099	3	2	1	17q1qm_D19	1	0	1	F5;CDC73;MDM4;H3F3A
chr2	150470348	163611850	0.00183843	138	0.490585	10527	1	1	0	17q1qm_D19	0	0	0
chr17	36989595	83094142	0.334552	1547	1.41851	183241	3	2	1	17q1qm_D19	1	1	1	ERBB2;TOP2A;SPOP;PDE6G
chr1	125086573	227430849	0.337545	1843	1.42076	391715	3	2	1	17q1qMYCN_D19	1	0	1	F5;CDC73;MDM4;H3F3A
chr1	227646681	248814835	0.332181	455	1.45561	82350	3	2	1	17q1qMYCN_D19	0	0	0
chr2	150470348	163611850	0.000173672	154	0.484182	16671	1	1	0	17q1qMYCN_D19	0	0	0
chr17	36989595	83094142	0.332972	1695	1.41768	366556	3	2	1	17q1qMYCN_D19	1	1	1	ERBB2;TOP2A;SPOP;PDE6G
COLUMN DESCRIPTIONS
start.pos: Starting position of segment
end.pos: End position of segment
Bf: B-allele frequency
N.BAF: Number of Bf observations
N.ratio: Number of depth ratio observations
CNt: Total copy number
A: Major copy number
B: Minor copy number
NB_WL: Segment contains neuroblastoma whitelist gene
PAN_WL: Segment contains pan-cancer whitelist gene
cancer.relevant.genes: Genes overlapping whitelists
