# Supplementary material for: A human neural crest model reveals the developmental impact of neuroblastoma-associated chromosomal aberrations
Source: Nat Commun. 2024 May 3;15:3745. doi: 10.1038/s41467-024-47945-7 (PMC11068915; doi:10.1038/s41467-024-47945-7)
Supplement: Supplementary file 10 — Supplementary Data 6 [file 41467_2024_47945_MOESM10_ESM.xlsx]

## Sheet: scRNA-seq MUT vs WT DEGs
Supplementary Data 6. scRNA-seq MUT vs. WT differentially expressed genes
Differentially expressed genes between mutant (17q, 17q1q, or 17q1qMYCN) cells and WT at D9, selected two-sided tests using aggregated pseudobulk counts per replicate as implemented in the DElegate package; P-values were corrected for multiple hypothesis testing using the Benjamini-Hochberg method.
Comparison	Gene symbol	Cells expression MUT	Cells expressing WT	Average log2FC	P-value	Adj. P-value	Location
17q vs WT	COL1A1	0.29	0.13	2.7979	0	0	chr17q
17q vs WT	AXIN2	0.45	0.22	1.5161	0	0	chr17q
17q vs WT	MRC2	0.25	0.13	1.3315	0.0002	0.0045	chr17q
17q vs WT	CCDC200	0.2	0.1	1.2502	0.0001	0.0017	chr17q
17q vs WT	TSTD1	0.2	0.11	1.2429	0	0	chr1q
17q vs WT	PRKCA	0.74	0.53	1.1974	0.0003	0.0071	chr17q
17q vs WT	GALK1	0.38	0.23	1.1224	0	0	chr17q
17q vs WT	LINC00910	0.61	0.42	1.1169	0	0.0015	chr17q
17q vs WT	RXRG	0.34	0.21	1.0811	0	0	chr1q
17q vs WT	RNFT1	0.32	0.2	1.0774	0	0	chr17q
17q vs WT	ARHGAP23	0.21	0.13	1.052	0	0.0004	chr17q
17q vs WT	AC103702.2	0.27	0.16	1.0367	0.0009	0.0155	chr17q
17q vs WT	S100A11	0.83	0.67	1.0113	0	0	chr1q
17q vs WT	LASP1	0.55	0.39	1.0004	0	0.0006	chr17q
17q vs WT	SCPEP1	0.44	0.31	0.9957	0	0.0013	chr17q
17q vs WT	CNP	0.86	0.74	0.9732	0.0013	0.0211	chr17q
17q vs WT	CASKIN2	0.3	0.19	0.9717	0	0.0003	chr17q
17q vs WT	GRN	0.67	0.5	0.9697	0	0	chr17q
17q vs WT	S100A4	0.36	0.27	0.9664	0	0.0003	chr1q
17q vs WT	TK1	0.42	0.33	0.936	0.0001	0.0036	chr17q
17q vs WT	ACOX1	0.26	0.17	0.93	0	0	chr17q
17q vs WT	THRA	0.33	0.22	0.888	0	0.0003	chr17q
17q vs WT	CBX4	0.28	0.19	0.8831	0	0.0006	chr17q
17q vs WT	FN3KRP	0.54	0.42	0.879	0.0006	0.0113	chr17q
17q vs WT	BAIAP2-DT	0.28	0.18	0.8703	0	0.0003	chr17q
17q vs WT	AC245297.3	0.3	0.19	0.8673	0.0005	0.0093	chr1q
17q vs WT	TSEN54	0.48	0.36	0.8437	0	0	chr17q
17q vs WT	CISD3	0.44	0.33	0.8362	0	0.0002	chr17q
17q vs WT	TMEM101	0.53	0.39	0.8304	0.0001	0.0033	chr17q
17q vs WT	HEXIM1	0.52	0.39	0.8044	0.0011	0.0186	chr17q
17q vs WT	COIL	0.68	0.55	0.7929	0	0	chr17q
17q vs WT	TANC2	0.95	0.92	0.7851	0	0.0008	chr17q
17q vs WT	IGFBP4	0.5	0.4	0.7818	0.0015	0.0247	chr17q
17q vs WT	SEC14L1	0.72	0.61	0.7816	0	0	chr17q
17q vs WT	P4HB	0.95	0.92	0.7683	0.0001	0.002	chr17q
17q vs WT	COA3	0.87	0.78	0.7681	0	0	chr17q
17q vs WT	PDK2	0.28	0.2	0.7674	0.0001	0.0037	chr17q
17q vs WT	STARD3	0.43	0.34	0.7666	0.0024	0.0353	chr17q
17q vs WT	MFSD11	0.62	0.48	0.7612	0	0	chr17q
17q vs WT	FBF1	0.22	0.15	0.7589	0.0008	0.0137	chr17q
17q vs WT	ARMC7	0.22	0.15	0.7578	0.0001	0.0032	chr17q
17q vs WT	CENPX	0.87	0.84	0.7569	0.0007	0.0124	chr17q
17q vs WT	STAT3	0.64	0.52	0.7547	0	0	chr17q
17q vs WT	DENND1B	0.27	0.2	0.7427	0.0025	0.0362	chr1q
17q vs WT	NFE2L1	0.7	0.61	0.7421	0	0	chr17q
17q vs WT	MRPL10	0.7	0.59	0.7361	0	0.0004	chr17q
17q vs WT	SAP30BP	0.85	0.78	0.7356	0	0	chr17q
17q vs WT	AATF	0.82	0.72	0.7355	0	0	chr17q
17q vs WT	DUS1L	0.77	0.69	0.7334	0.0019	0.0282	chr17q
17q vs WT	ARL4D	0.31	0.24	0.7328	0.0004	0.0085	chr17q
17q vs WT	NAT9	0.41	0.33	0.7311	0.001	0.0174	chr17q
17q vs WT	WIPF2	0.62	0.5	0.7274	0	0.0002	chr17q
17q vs WT	SMG8	0.22	0.18	0.727	0.0034	0.0458	chr17q
17q vs WT	ERBB2	0.33	0.24	0.7252	0.0003	0.0073	chr17q
17q vs WT	CHMP6	0.49	0.38	0.7251	0.0001	0.0038	chr17q
17q vs WT	CWC25	0.59	0.47	0.722	0	0	chr17q
17q vs WT	CANT1	0.38	0.29	0.7061	0	0	chr17q
17q vs WT	NPLOC4	0.71	0.61	0.7048	0	0	chr17q
17q vs WT	VMP1	0.83	0.77	0.7023	0	0	chr17q
17q vs WT	MIF4GD	0.22	0.17	0.7	0.0001	0.0027	chr17q
17q vs WT	TADA2A	0.51	0.4	0.6955	0	0.0002	chr17q
17q vs WT	RAB5C	0.93	0.88	0.6953	0	0.0003	chr17q
17q vs WT	PSMD3	0.86	0.81	0.6901	0	0	chr17q
17q vs WT	RUNDC1	0.23	0.17	0.6889	0.0002	0.0041	chr17q
17q vs WT	SNF8	0.91	0.87	0.6881	0.0001	0.0025	chr17q
17q vs WT	SUPT4H1	0.9	0.84	0.6878	0.0012	0.0199	chr17q
17q vs WT	BRIP1	0.7	0.62	0.6854	0.0031	0.0428	chr17q
17q vs WT	GPS1	0.67	0.59	0.6849	0	0.0003	chr17q
17q vs WT	PRPSAP1	0.82	0.72	0.684	0.0004	0.0089	chr17q
17q vs WT	APPBP2	0.79	0.71	0.6838	0	0.0007	chr17q
17q vs WT	SLC35B1	0.74	0.65	0.6829	0.0013	0.0216	chr17q
17q vs WT	AMZ2	0.58	0.47	0.6806	0	0	chr17q
17q vs WT	EXOC7	0.62	0.53	0.68	0	0	chr17q
17q vs WT	SRP68	0.75	0.66	0.679	0.0001	0.0024	chr17q
17q vs WT	MRPS7	0.91	0.86	0.677	0.0004	0.0076	chr17q
17q vs WT	TOM1L1	0.7	0.58	0.6737	0	0	chr17q
17q vs WT	METTL23	0.63	0.52	0.6703	0	0.0002	chr17q
17q vs WT	RSAD1	0.43	0.35	0.6692	0.0004	0.009	chr17q
17q vs WT	SNHG16	0.99	0.99	0.6664	0.0001	0.0016	chr17q
17q vs WT	KCTD2	0.37	0.28	0.6596	0	0.0001	chr17q
17q vs WT	NMT1	0.98	0.96	0.6593	0.0034	0.0461	chr17q
17q vs WT	NKIRAS2	0.71	0.6	0.6586	0.0022	0.032	chr17q
17q vs WT	ACSF2	0.46	0.36	0.6567	0.0008	0.015	chr17q
17q vs WT	NDUFAF8	0.89	0.86	0.6541	0.0003	0.0071	chr17q
17q vs WT	MPP2	0.48	0.37	0.6436	0.0004	0.0089	chr17q
17q vs WT	GNA13	0.56	0.46	0.6411	0	0.0002	chr17q
17q vs WT	TMEM99	0.34	0.27	0.6383	0.0002	0.0053	chr17q
17q vs WT	TUBD1	0.59	0.47	0.6357	0	0.0004	chr17q
17q vs WT	KAT7	0.73	0.63	0.6329	0	0	chr17q
17q vs WT	CDC6	0.54	0.47	0.6327	0.0029	0.0407	chr17q
17q vs WT	RFNG	0.48	0.4	0.6311	0.0023	0.0333	chr17q
17q vs WT	MRPL38	0.7	0.62	0.6309	0	0.0004	chr17q
17q vs WT	B3GNTL1	0.21	0.16	0.6298	0.0012	0.0206	chr17q
17q vs WT	CASC3	0.72	0.66	0.6287	0	0	chr17q
17q vs WT	C17orf80	0.48	0.37	0.6279	0	0.0001	chr17q
17q vs WT	JMJD6	0.36	0.28	0.6247	0.0004	0.0088	chr17q
17q vs WT	NT5C	0.81	0.75	0.6244	0.0001	0.0035	chr17q
17q vs WT	WDR45B	0.86	0.81	0.6237	0.0004	0.0089	chr17q
17q vs WT	STXBP4	0.78	0.67	0.6225	0	0.0008	chr17q
17q vs WT	BAIAP2	0.37	0.29	0.6223	0	0.0008	chr17q
17q vs WT	PSMB3	0.96	0.95	0.6212	0	0	chr17q
17q vs WT	ENGASE	0.22	0.17	0.6196	0.0034	0.0462	chr17q
17q vs WT	CCDC43	0.74	0.66	0.6164	0	0.0002	chr17q
17q vs WT	MRPL45	0.77	0.69	0.6123	0	0.0001	chr17q
17q vs WT	TMUB2	0.43	0.36	0.6109	0.0007	0.0125	chr17q
17q vs WT	RPL19	1	1	0.6081	0	0.0004	chr17q
17q vs WT	EME1	0.26	0.21	0.6079	0.0026	0.0376	chr17q
17q vs WT	MED24	0.63	0.55	0.6072	0	0.0001	chr17q
17q vs WT	FAM104A	0.66	0.57	0.6063	0	0.0003	chr17q
17q vs WT	CCDC47	0.83	0.77	0.6048	0	0	chr17q
17q vs WT	RPL23	1	1	0.6024	0	0	chr17q
17q vs WT	DNAJC7	0.95	0.92	0.6022	0	0	chr17q
17q vs WT	HELZ	0.77	0.69	0.5992	0.0001	0.0035	chr17q
17q vs WT	STRADA	0.56	0.48	0.599	0.0003	0.0076	chr17q
17q vs WT	MCRIP1	0.9	0.87	0.5981	0.0009	0.0156	chr17q
17q vs WT	SYNRG	0.72	0.63	0.5918	0.001	0.0174	chr17q
17q vs WT	DHX40	0.77	0.67	0.5893	0	0	chr17q
17q vs WT	OXLD1	0.49	0.4	0.5883	0	0.0002	chr17q
17q vs WT	VPS25	0.84	0.79	0.5868	0.0019	0.0293	chr17q
17q vs WT	PCGF2	0.71	0.62	0.582	0.0004	0.009	chr17q
17q vs WT	AARSD1	0.72	0.64	0.581	0	0.0003	chr17q
17q vs WT	AC004797.1	0.55	0.48	0.58	0	0.0002	chr17q
17q vs WT	DDX52	0.94	0.92	0.5793	0.0001	0.0032	chr17q
17q vs WT	LRRC59	0.78	0.73	0.5785	0.0006	0.0119	chr17q
17q vs WT	MRPL12	0.89	0.85	0.5784	0.0003	0.0059	chr17q
17q vs WT	CSNK1D	0.72	0.63	0.5774	0.0031	0.0431	chr17q
17q vs WT	MLX	0.6	0.53	0.574	0.0005	0.01	chr17q
17q vs WT	MSL1	0.72	0.63	0.5736	0	0.0002	chr17q
17q vs WT	SCRN2	0.39	0.31	0.572	0.0005	0.0098	chr17q
17q vs WT	HEATR6	0.48	0.39	0.571	0.0023	0.0341	chr17q
17q vs WT	NBR2	0.25	0.2	0.5708	0	0.0014	chr17q
17q vs WT	TMEM94	0.38	0.33	0.5702	0.0001	0.0032	chr17q
17q vs WT	RPS6KB1	0.56	0.47	0.5699	0.0005	0.0102	chr17q
17q vs WT	LGALS8	0.35	0.28	0.5694	0	0.0011	chr1q
17q vs WT	RPL38	1	1	0.5689	0.0007	0.0129	chr17q
17q vs WT	SKA2	0.94	0.92	0.5688	0.0017	0.0266	chr17q
17q vs WT	SPOP	0.74	0.64	0.5679	0	0	chr17q
17q vs WT	TACO1	0.46	0.39	0.5662	0.0003	0.0067	chr17q
17q vs WT	ATP5MC1	0.95	0.95	0.5657	0	0	chr17q
17q vs WT	ATXN7L3	0.38	0.32	0.5653	0.0001	0.0024	chr17q
17q vs WT	PSMD12	0.87	0.83	0.565	0.0002	0.0057	chr17q
17q vs WT	ERN1	0.21	0.16	0.5576	0.0011	0.0181	chr17q
17q vs WT	ANAPC11	0.96	0.96	0.5569	0	0	chr17q
17q vs WT	EFTUD2	0.76	0.69	0.556	0.001	0.0169	chr17q
17q vs WT	ATP5PD	0.94	0.92	0.5555	0.0006	0.0109	chr17q
17q vs WT	GOSR2	0.68	0.58	0.5554	0	0	chr17q
17q vs WT	CEP95	0.79	0.72	0.5542	0	0	chr17q
17q vs WT	CCDC137	0.7	0.62	0.5502	0	0.0002	chr17q
17q vs WT	RECQL5	0.23	0.18	0.5497	0.0015	0.0246	chr17q
17q vs WT	SDK2	0.93	0.82	0.5456	0.0015	0.0242	chr17q
17q vs WT	UBE2Z	0.63	0.57	0.5451	0	0.0001	chr17q
17q vs WT	MKS1	0.25	0.2	0.5429	0.0003	0.0073	chr17q
17q vs WT	MRPL27	0.85	0.82	0.5397	0	0.0001	chr17q
17q vs WT	TIMP2	0.58	0.53	0.5384	0.0003	0.0068	chr17q
17q vs WT	SOCS7	0.53	0.44	0.5352	0.0004	0.0085	chr17q
17q vs WT	G6PC3	0.69	0.61	0.5345	0	0	chr17q
17q vs WT	PGS1	0.49	0.41	0.5334	0.0013	0.0213	chr17q
17q vs WT	ENDOV	0.42	0.34	0.5328	0.0022	0.0327	chr17q
17q vs WT	RPL27	1	1	0.5316	0	0.0004	chr17q
17q vs WT	GPATCH8	0.94	0.93	0.5291	0.0001	0.0023	chr17q
17q vs WT	BPTF	0.99	0.99	0.5269	0	0.0012	chr17q
17q vs WT	MRPL58	0.65	0.59	0.5256	0.0004	0.0088	chr17q
17q vs WT	LUC7L3	1	0.99	0.523	0	0.0002	chr17q
17q vs WT	LMNA	0.71	0.68	0.5205	0.0006	0.0118	chr1q
17q vs WT	CBX1	0.98	0.97	0.5184	0	0.0007	chr17q
17q vs WT	CDK12	0.85	0.8	0.5179	0.0002	0.0051	chr17q
17q vs WT	TEN1	0.22	0.18	0.5176	0.002	0.0299	chr17q
17q vs WT	SMARCE1	0.96	0.95	0.5147	0	0	chr17q
17q vs WT	PRKAR1A	0.84	0.77	0.5136	0	0.0001	chr17q
17q vs WT	DHX8	0.66	0.57	0.5102	0	0.0009	chr17q
17q vs WT	TUBG1	0.72	0.7	0.5045	0.0037	0.0495	chr17q
17q vs WT	HDAC5	0.51	0.44	0.5044	0.0017	0.026	chr17q
17q vs WT	NME2	1	1	0.5029	0.0008	0.0137	chr17q
17q vs WT	PIP4K2B	0.63	0.56	0.5008	0	0.0001	chr17q
17q vs WT	SMURF2	0.77	0.72	0.5002	0	0.0007	chr17q
17q vs WT	DCAF7	0.89	0.84	0.4991	0.001	0.0169	chr17q
17q vs WT	HGS	0.55	0.47	0.4948	0	0	chr17q
17q vs WT	LPGAT1	0.45	0.39	0.4927	0.0001	0.0019	chr1q
17q vs WT	PEA15	0.52	0.48	0.4899	0.0009	0.0153	chr1q
17q vs WT	GGA3	0.45	0.39	0.4886	0.0002	0.0044	chr17q
17q vs WT	UNK	0.73	0.67	0.4755	0	0.0008	chr17q
17q vs WT	CDC27	0.84	0.8	0.4712	0	0.0002	chr17q
17q vs WT	FDXR	0.27	0.23	0.4696	0.0028	0.0394	chr17q
17q vs WT	NPEPPS	0.86	0.82	0.4694	0	0.0009	chr17q
17q vs WT	GRB2	0.87	0.82	0.4618	0	0.0006	chr17q
17q vs WT	P3H4	0.65	0.6	0.4542	0.0001	0.0024	chr17q
17q vs WT	NOL11	0.77	0.73	0.4531	0.0008	0.0138	chr17q
17q vs WT	PSME3	0.65	0.61	0.4529	0	0	chr17q
17q vs WT	NSF	0.53	0.45	0.4489	0.0005	0.0099	chr17q
17q vs WT	MED13	0.85	0.82	0.4439	0	0	chr17q
17q vs WT	UBE2O	0.79	0.75	0.428	0.0001	0.0016	chr17q
17q vs WT	USP32	0.7	0.66	0.413	0.0002	0.0055	chr17q
17q vs WT	MAP3K3	0.52	0.46	0.406	0.0001	0.0024	chr17q
17q vs WT	DDX5	1	1	0.4013	0.0016	0.0257	chr17q
17q vs WT	TRIM37	0.64	0.6	0.3911	0.0005	0.0096	chr17q
17q vs WT	KANSL1	0.95	0.95	0.3896	0	0.0009	chr17q
17q vs WT	MMD	0.84	0.81	0.3778	0	0.0003	chr17q
17q vs WT	VEZF1	0.81	0.77	0.3771	0	0	chr17q
17q vs WT	PTRH2	0.75	0.73	0.3567	0.0017	0.0266	chr17q
17q vs WT	CLTC	0.94	0.92	0.3468	0.0024	0.035	chr17q
17q vs WT	RAB13	0.91	0.89	0.3352	0.0011	0.0184	chr1q
17q vs WT	PPM1D	0.63	0.62	0.3216	0.0001	0.0016	chr17q
17q vs WT	HDGF	0.89	0.95	-0.3286	0.001	0.017	chr1q
17q vs WT	FDPS	0.97	0.99	-0.4783	0	0.001	chr1q
17q vs WT	IPO9-AS1	0.37	0.48	-0.5029	0.0019	0.029	chr1q
17q vs WT	NAV1	0.66	0.79	-0.5232	0.0007	0.0124	chr1q
17q vs WT	PCTP	0.24	0.35	-0.6409	0.0001	0.002	chr17q
17q vs WT	IGSF9	0.14	0.24	-0.6918	0.0003	0.007	chr1q
17q vs WT	SARM1	0.31	0.46	-0.7592	0	0.0001	chr17q
17q vs WT	OPN3	0.3	0.49	-0.8157	0	0.0003	chr1q
17q vs WT	RHBDL3	0.4	0.55	-0.8893	0	0.0015	chr17q
17q vs WT	MLLT11	0.88	0.92	-0.9074	0.0013	0.0213	chr1q
17q vs WT	RAB11FIP4	0.18	0.33	-1.0074	0.0025	0.0358	chr17q
17q vs WT	LINC00467	0.23	0.44	-1.0225	0	0	chr1q
17q vs WT	GNG4	0.47	0.66	-1.0403	0	0.0001	chr1q
17q vs WT	ASIC2	0.13	0.23	-1.2454	0.0001	0.0034	chr17q
17q vs WT	THBS3	0.17	0.31	-1.3098	0.0016	0.0248	chr1q
17q vs WT	KIF19	0.09	0.2	-1.4052	0.0026	0.0375	chr17q
17q vs WT	FMN2	0.34	0.56	-1.463	0.0002	0.004	chr1q
17q vs WT	RHOU	0.25	0.46	-1.491	0.0015	0.0241	chr1q
17q vs WT	FAM78B	0.16	0.32	-1.6806	0	0.0015	chr1q
17q vs WT	NFASC	0.15	0.33	-1.7125	0	0	chr1q
17q vs WT	KLHDC8A	0.11	0.29	-1.9852	0	0.0001	chr1q
17q vs WT	BTBD17	0.07	0.21	-2.298	0.0002	0.0049	chr17q
17q vs WT	NTRK1	0.05	0.2	-2.3224	0.0002	0.0055	chr1q
17q vs WT	ADAM11	0.08	0.23	-2.7822	0	0.0008	chr17q
17q vs WT	NHLH1	0.19	0.41	-2.856	0.0007	0.0133	chr1q
17q vs WT	RBFOX3	0.04	0.2	-3.4235	0	0	chr17q
17q1q vs WT	HOXB1	0.21	0.02	4.092	0	0	chr17q
17q1q vs WT	BRINP3	0.38	0.04	4.0281	0	0	chr1q
17q1q vs WT	ADAMTS4	0.28	0.04	3.3948	0	0	chr1q
17q1q vs WT	WNT3	0.23	0.04	2.7511	0	0	chr17q
17q1q vs WT	ILDR2	0.34	0.08	2.5543	0	0	chr1q
17q1q vs WT	COL1A1	0.33	0.13	2.1917	0	0.0002	chr17q
17q1q vs WT	MRC2	0.41	0.13	2.1718	0	0	chr17q
17q1q vs WT	AC103702.2	0.46	0.16	2.0982	0	0	chr17q
17q1q vs WT	TSTD1	0.34	0.11	2.0422	0	0	chr1q
17q1q vs WT	S100A4	0.59	0.27	1.893	0	0	chr1q
17q1q vs WT	AXIN2	0.51	0.22	1.719	0	0	chr17q
17q1q vs WT	S100A11	0.93	0.67	1.6554	0	0	chr1q
17q1q vs WT	ESRRG	0.52	0.25	1.6314	0	0	chr1q
17q1q vs WT	CCDC200	0.25	0.1	1.6027	0	0	chr17q
17q1q vs WT	AC103702.1	0.28	0.1	1.585	0.0003	0.0035	chr17q
17q1q vs WT	NOG	0.31	0.13	1.5623	0	0	chr17q
17q1q vs WT	TEX14	0.76	0.57	1.5587	0.0014	0.0117	chr17q
17q1q vs WT	RXRG	0.39	0.21	1.5326	0	0	chr1q
17q1q vs WT	RND2	0.68	0.36	1.5295	0	0	chr17q
17q1q vs WT	ATP1A2	0.94	0.77	1.4845	0	0.0007	chr1q
17q1q vs WT	TMEM106A	0.21	0.09	1.4509	0	0	chr17q
17q1q vs WT	AC245297.3	0.39	0.19	1.3946	0	0	chr1q
17q1q vs WT	HOXB-AS3	0.97	0.85	1.3801	0	0	chr17q
17q1q vs WT	AC110285.1	0.26	0.13	1.3666	0.0003	0.0036	chr17q
17q1q vs WT	SHISA4	0.25	0.13	1.3624	0.0001	0.001	chr1q
17q1q vs WT	PROX1	0.41	0.23	1.3431	0.0002	0.0025	chr1q
17q1q vs WT	GLMP	0.49	0.27	1.3094	0	0	chr1q
17q1q vs WT	DENND1B	0.38	0.2	1.3003	0	0	chr1q
17q1q vs WT	RIT1	0.71	0.45	1.2915	0	0	chr1q
17q1q vs WT	GALK1	0.42	0.23	1.2843	0	0	chr17q
17q1q vs WT	KIF26B	0.39	0.2	1.2764	0	0.0004	chr1q
17q1q vs WT	ARHGAP23	0.25	0.13	1.2592	0	0	chr17q
17q1q vs WT	RAB7B	0.2	0.1	1.2536	0	0	chr1q
17q1q vs WT	LINC00910	0.65	0.42	1.2497	0.0006	0.0053	chr17q
17q1q vs WT	DUSP23	0.65	0.42	1.2322	0	0	chr1q
17q1q vs WT	CBX4	0.34	0.19	1.2282	0	0	chr17q
17q1q vs WT	ETNK2	0.22	0.12	1.2086	0.0008	0.0069	chr1q
17q1q vs WT	HOXB3	0.83	0.61	1.1548	0	0.0001	chr17q
17q1q vs WT	RNFT1	0.35	0.2	1.1509	0	0.0001	chr17q
17q1q vs WT	EDARADD	0.23	0.12	1.1138	0	0	chr1q
17q1q vs WT	ARL4D	0.38	0.24	1.0698	0	0	chr17q
17q1q vs WT	CNP	0.86	0.74	1.0614	0.0019	0.0144	chr17q
17q1q vs WT	EFNA3	0.21	0.11	1.0361	0	0.0003	chr1q
17q1q vs WT	LMNA	0.83	0.68	1.0158	0	0	chr1q
17q1q vs WT	AC242426.2	0.22	0.12	1.0149	0.0001	0.0012	chr1q
17q1q vs WT	AC138150.1	0.33	0.2	1.0144	0.0001	0.0007	chr17q
17q1q vs WT	SCPEP1	0.48	0.31	1.0029	0	0.0001	chr17q
17q1q vs WT	ATP2B4	0.74	0.53	0.9887	0.0001	0.001	chr1q
17q1q vs WT	NOS1AP	0.45	0.29	0.9874	0.0007	0.0066	chr1q
17q1q vs WT	PBXIP1	0.29	0.17	0.9809	0	0	chr1q
17q1q vs WT	TRAF5	0.36	0.22	0.9791	0	0	chr1q
17q1q vs WT	ANGPTL1	0.35	0.22	0.9763	0	0	chr1q
17q1q vs WT	TAGLN2	0.4	0.28	0.9682	0.0017	0.013	chr1q
17q1q vs WT	CEP112	0.75	0.57	0.968	0	0.0005	chr17q
17q1q vs WT	ACOX1	0.27	0.17	0.951	0	0	chr17q
17q1q vs WT	BAIAP2-DT	0.3	0.18	0.9492	0	0	chr17q
17q1q vs WT	ASTN1	0.26	0.15	0.9489	0.001	0.0089	chr1q
17q1q vs WT	PCAT6	0.25	0.16	0.9462	0	0.0002	chr1q
17q1q vs WT	ARNT	0.56	0.39	0.9395	0.0001	0.0008	chr1q
17q1q vs WT	THRA	0.35	0.22	0.9375	0	0	chr17q
17q1q vs WT	PRKCA	0.77	0.53	0.9374	0.0052	0.0331	chr17q
17q1q vs WT	LASP1	0.56	0.39	0.937	0.0001	0.0009	chr17q
17q1q vs WT	LGALS8	0.43	0.28	0.9288	0	0	chr1q
17q1q vs WT	TXNIP	0.71	0.56	0.9225	0.0002	0.0022	chr1q
17q1q vs WT	SELENBP1	0.53	0.35	0.9182	0	0	chr1q
17q1q vs WT	MAP2K6	0.7	0.56	0.9071	0	0	chr17q
17q1q vs WT	AC004797.1	0.65	0.48	0.9065	0	0	chr17q
17q1q vs WT	DISP1	0.68	0.5	0.8974	0.0032	0.0221	chr1q
17q1q vs WT	AC025682.1	0.49	0.34	0.8941	0.0016	0.0128	chr17q
17q1q vs WT	SOX13	0.48	0.29	0.8877	0.0073	0.0436	chr1q
17q1q vs WT	CA14	0.48	0.33	0.8857	0	0	chr1q
17q1q vs WT	PRUNE1	0.27	0.17	0.8845	0.0005	0.005	chr1q
17q1q vs WT	COIL	0.72	0.55	0.8841	0	0	chr17q
17q1q vs WT	LINC01138	0.39	0.24	0.8827	0	0.0001	chr1q
17q1q vs WT	MFSD11	0.65	0.48	0.8721	0	0	chr17q
17q1q vs WT	TOM1L1	0.75	0.58	0.872	0	0	chr17q
17q1q vs WT	FZD2	0.77	0.61	0.8704	0	0	chr17q
17q1q vs WT	TANC2	0.9	0.92	0.8702	0	0	chr17q
17q1q vs WT	AC015923.1	0.59	0.48	0.8689	0.0033	0.0229	chr17q
17q1q vs WT	MINDY1	0.25	0.17	0.8647	0.0013	0.0108	chr1q
17q1q vs WT	RALGPS2	0.93	0.85	0.8615	0	0	chr1q
17q1q vs WT	ARMC7	0.23	0.15	0.8599	0	0	chr17q
17q1q vs WT	DPM3	0.86	0.73	0.8593	0	0	chr1q
17q1q vs WT	ERBB2	0.36	0.24	0.8577	0	0.0001	chr17q
17q1q vs WT	PTPN14	0.76	0.58	0.856	0.0004	0.004	chr1q
17q1q vs WT	VAT1	0.67	0.48	0.8483	0	0.0001	chr17q
17q1q vs WT	NENF	0.76	0.65	0.8469	0	0.0003	chr1q
17q1q vs WT	VANGL2	0.67	0.52	0.8467	0	0	chr1q
17q1q vs WT	PDK2	0.3	0.2	0.8453	0.0001	0.0012	chr17q
17q1q vs WT	ZBTB37	0.36	0.25	0.8381	0.0002	0.0026	chr1q
17q1q vs WT	TMEM101	0.55	0.39	0.8278	0.0001	0.0011	chr17q
17q1q vs WT	CCDC181	0.32	0.22	0.8259	0.0059	0.0368	chr1q
17q1q vs WT	LIX1L	0.39	0.28	0.8248	0	0.0001	chr1q
17q1q vs WT	RAB13	0.94	0.89	0.8232	0	0	chr1q
17q1q vs WT	FBF1	0.23	0.15	0.82	0.0049	0.0317	chr17q
17q1q vs WT	BAIAP2	0.42	0.29	0.8179	0	0	chr17q
17q1q vs WT	NCSTN	0.55	0.39	0.8123	0.0011	0.0092	chr1q
17q1q vs WT	PIGC	0.62	0.47	0.812	0	0	chr1q
17q1q vs WT	SYNRG	0.78	0.63	0.8076	0	0	chr17q
17q1q vs WT	GON4L	0.84	0.73	0.8043	0	0	chr1q
17q1q vs WT	SDK2	0.95	0.82	0.8037	0.0001	0.0007	chr17q
17q1q vs WT	MPP2	0.52	0.37	0.7997	0	0.0001	chr17q
17q1q vs WT	B3GNTL1	0.24	0.16	0.7996	0	0.0004	chr17q
17q1q vs WT	SLC9A3R1	0.45	0.33	0.7979	0.0009	0.008	chr17q
17q1q vs WT	TADA2A	0.53	0.4	0.7947	0	0	chr17q
17q1q vs WT	PIP5K1A	0.83	0.69	0.7943	0.0001	0.0014	chr1q
17q1q vs WT	PLA2G4A	0.35	0.25	0.7929	0.001	0.0085	chr1q
17q1q vs WT	AL392172.1	0.35	0.25	0.7927	0	0	chr1q
17q1q vs WT	VPS45	0.72	0.58	0.792	0	0	chr1q
17q1q vs WT	NBPF14	0.36	0.25	0.7918	0	0.0001	chr1q
17q1q vs WT	STRADA	0.62	0.48	0.7891	0	0.0003	chr17q
17q1q vs WT	SEC14L1	0.74	0.61	0.7857	0	0	chr17q
17q1q vs WT	GRN	0.64	0.5	0.7846	0.0001	0.0008	chr17q
17q1q vs WT	DYRK3	0.26	0.17	0.7832	0.0046	0.03	chr1q
17q1q vs WT	CASKIN2	0.28	0.19	0.7828	0.0001	0.0009	chr17q
17q1q vs WT	BX284613.2	0.26	0.18	0.7819	0.0033	0.0229	chr1q
17q1q vs WT	SOX9-AS1	0.26	0.17	0.7773	0.0015	0.0119	chr17q
17q1q vs WT	RUNDC1	0.25	0.17	0.7749	0	0.0001	chr17q
17q1q vs WT	HEXIM1	0.53	0.39	0.7723	0.0076	0.045	chr17q
17q1q vs WT	DNAH14	0.96	0.89	0.7684	0.002	0.0152	chr1q
17q1q vs WT	C1orf21	0.87	0.77	0.7616	0	0	chr1q
17q1q vs WT	DEDD	0.43	0.31	0.7603	0	0	chr1q
17q1q vs WT	LAMC1	0.67	0.49	0.7594	0.0006	0.0057	chr1q
17q1q vs WT	NBPF11	0.38	0.27	0.7584	0	0.0007	chr1q
17q1q vs WT	WIPF2	0.66	0.5	0.7567	0	0	chr17q
17q1q vs WT	HEATR6	0.51	0.39	0.7508	0	0	chr17q
17q1q vs WT	GDPD1	0.36	0.25	0.7502	0.0046	0.03	chr17q
17q1q vs WT	RUSC1	0.49	0.36	0.7501	0.0001	0.001	chr1q
17q1q vs WT	NBR1	0.53	0.41	0.7445	0.0004	0.0042	chr17q
17q1q vs WT	ELK4	0.51	0.4	0.7435	0	0	chr1q
17q1q vs WT	PIAS3	0.33	0.24	0.7374	0	0	chr1q
17q1q vs WT	BPTF	0.99	0.99	0.7361	0	0	chr17q
17q1q vs WT	SNAPIN	0.75	0.63	0.7325	0.0001	0.0014	chr1q
17q1q vs WT	SWT1	0.45	0.34	0.7254	0.0003	0.0029	chr1q
17q1q vs WT	AC244033.2	0.29	0.21	0.7237	0.0036	0.0247	chr1q
17q1q vs WT	ZNF652	0.84	0.73	0.7233	0	0	chr17q
17q1q vs WT	VMP1	0.85	0.77	0.7227	0	0	chr17q
17q1q vs WT	SCRN2	0.42	0.31	0.7226	0	0	chr17q
17q1q vs WT	MIA3	0.73	0.6	0.7208	0	0	chr1q
17q1q vs WT	LPGAT1	0.5	0.39	0.7195	0	0	chr1q
17q1q vs WT	VAMP4	0.3	0.21	0.7172	0.0008	0.0069	chr1q
17q1q vs WT	GPATCH2	0.8	0.69	0.7131	0	0	chr1q
17q1q vs WT	UFC1	0.93	0.87	0.7121	0	0.0004	chr1q
17q1q vs WT	KRTCAP2	0.96	0.91	0.712	0	0	chr1q
17q1q vs WT	EDEM3	0.49	0.38	0.712	0.0004	0.0044	chr1q
17q1q vs WT	AC060780.1	0.27	0.19	0.711	0.0048	0.0311	chr17q
17q1q vs WT	TOR1AIP1	0.48	0.37	0.7097	0	0	chr1q
17q1q vs WT	OTUD7B	0.58	0.45	0.7096	0.0028	0.02	chr1q
17q1q vs WT	MRPS21	0.98	0.94	0.7085	0	0	chr1q
17q1q vs WT	TMCO1	0.95	0.89	0.7073	0	0.0001	chr1q
17q1q vs WT	DNM3	0.53	0.42	0.7062	0	0	chr1q
17q1q vs WT	NBPF19	0.23	0.15	0.6979	0.0021	0.0159	chr1q
17q1q vs WT	ACP6	0.32	0.24	0.6978	0.0085	0.0494	chr1q
17q1q vs WT	HEXIM2	0.21	0.15	0.6966	0.005	0.032	chr17q
17q1q vs WT	DSTYK	0.58	0.44	0.6934	0.0001	0.0012	chr1q
17q1q vs WT	APH1A	0.81	0.7	0.6931	0.0067	0.0409	chr1q
17q1q vs WT	C1orf54	0.75	0.63	0.6917	0	0	chr1q
17q1q vs WT	KCNT2	0.97	0.92	0.6894	0.0044	0.0294	chr1q
17q1q vs WT	APPBP2	0.83	0.71	0.6849	0	0.0001	chr17q
17q1q vs WT	B4GALT3	0.54	0.42	0.6846	0	0	chr1q
17q1q vs WT	CANT1	0.37	0.29	0.6846	0	0	chr17q
17q1q vs WT	ZNF672	0.43	0.33	0.6822	0	0.0001	chr1q
17q1q vs WT	MRPL10	0.69	0.59	0.6764	0.0001	0.0009	chr17q
17q1q vs WT	BCL9	0.76	0.62	0.6757	0.0013	0.0106	chr1q
17q1q vs WT	VPS72	0.69	0.58	0.671	0	0	chr1q
17q1q vs WT	SDHC	0.92	0.87	0.6689	0	0	chr1q
17q1q vs WT	MIF4GD	0.23	0.17	0.6681	0	0	chr17q
17q1q vs WT	NPLOC4	0.72	0.61	0.6679	0	0	chr17q
17q1q vs WT	CERS2	0.6	0.47	0.6651	0.0029	0.0208	chr1q
17q1q vs WT	CEP350	0.91	0.85	0.6644	0	0	chr1q
17q1q vs WT	SPOP	0.77	0.64	0.6636	0	0	chr17q
17q1q vs WT	CWC25	0.57	0.47	0.6634	0	0	chr17q
17q1q vs WT	SLC26A11	0.36	0.27	0.66	0.0046	0.03	chr17q
17q1q vs WT	RCOR3	0.73	0.63	0.6559	0	0	chr1q
17q1q vs WT	HDAC5	0.57	0.44	0.6556	0	0.0006	chr17q
17q1q vs WT	STXBP4	0.77	0.67	0.6543	0	0	chr17q
17q1q vs WT	TMUB2	0.47	0.36	0.6541	0	0.0001	chr17q
17q1q vs WT	GLUL	0.97	0.93	0.6541	0	0.0002	chr1q
17q1q vs WT	NFE2L1	0.7	0.61	0.6522	0	0	chr17q
17q1q vs WT	TUBD1	0.61	0.47	0.6506	0.0002	0.0018	chr17q
17q1q vs WT	ACBD6	0.96	0.91	0.6504	0	0	chr1q
17q1q vs WT	OXLD1	0.52	0.4	0.6502	0	0	chr17q
17q1q vs WT	SMG8	0.23	0.18	0.6494	0	0.0003	chr17q
17q1q vs WT	PEA15	0.58	0.48	0.649	0	0.0004	chr1q
17q1q vs WT	ARHGEF11	0.77	0.65	0.6485	0.0012	0.0103	chr1q
17q1q vs WT	CCDC57	0.59	0.46	0.6482	0.0019	0.0146	chr17q
17q1q vs WT	CHMP6	0.49	0.38	0.6468	0.0025	0.0182	chr17q
17q1q vs WT	PPP2R5A	0.45	0.35	0.645	0.0001	0.0013	chr1q
17q1q vs WT	NME7	0.79	0.68	0.6441	0	0	chr1q
17q1q vs WT	YOD1	0.26	0.2	0.6439	0.0009	0.0082	chr1q
17q1q vs WT	SLC16A3	0.2	0.15	0.6432	0.0031	0.022	chr17q
17q1q vs WT	IER5	0.44	0.35	0.6396	0.0007	0.0063	chr1q
17q1q vs WT	PEX19	0.63	0.51	0.6394	0	0.0004	chr1q
17q1q vs WT	UNK	0.79	0.67	0.6379	0	0	chr17q
17q1q vs WT	OBSCN	0.71	0.57	0.6374	0.005	0.0322	chr1q
17q1q vs WT	GABPB2	0.31	0.24	0.6363	0.0026	0.0191	chr1q
17q1q vs WT	LINC00672	0.32	0.25	0.6355	0	0	chr17q
17q1q vs WT	RAB4A	0.91	0.84	0.635	0.0001	0.0013	chr1q
17q1q vs WT	PCGF2	0.73	0.62	0.6328	0.0001	0.0008	chr17q
17q1q vs WT	COA3	0.86	0.78	0.6301	0	0	chr17q
17q1q vs WT	GNPAT	0.75	0.65	0.6264	0	0	chr1q
17q1q vs WT	POLR3GL	0.6	0.5	0.6256	0.0002	0.002	chr1q
17q1q vs WT	FAM117A	0.44	0.34	0.6246	0.0001	0.0016	chr17q
17q1q vs WT	UHMK1	0.58	0.46	0.6232	0.0002	0.0026	chr1q
17q1q vs WT	FBXL20	0.64	0.56	0.623	0	0.0003	chr17q
17q1q vs WT	GOLPH3L	0.4	0.31	0.6192	0.0011	0.0093	chr1q
17q1q vs WT	G6PC3	0.71	0.61	0.6191	0	0	chr17q
17q1q vs WT	SUCO	0.87	0.79	0.6185	0	0	chr1q
17q1q vs WT	TOR1AIP2	0.69	0.58	0.6171	0.0021	0.0158	chr1q
17q1q vs WT	SAP30BP	0.85	0.78	0.6166	0	0	chr17q
17q1q vs WT	HMCN1	0.85	0.72	0.6166	0.001	0.0089	chr1q
17q1q vs WT	ASH1L	0.95	0.92	0.6155	0	0	chr1q
17q1q vs WT	Z99127.4	0.21	0.16	0.6134	0	0.0005	chr1q
17q1q vs WT	METTL23	0.61	0.52	0.613	0	0.0004	chr17q
17q1q vs WT	CISD3	0.41	0.33	0.6125	0.0004	0.0039	chr17q
17q1q vs WT	SCNM1	0.61	0.51	0.6113	0	0	chr1q
17q1q vs WT	NDUFS2	0.94	0.91	0.6105	0	0.0001	chr1q
17q1q vs WT	CBX1	0.99	0.97	0.6097	0	0	chr17q
17q1q vs WT	MED24	0.65	0.55	0.6087	0	0	chr17q
17q1q vs WT	KLHL12	0.42	0.33	0.6087	0.0001	0.0012	chr1q
17q1q vs WT	RNF115	0.83	0.74	0.6083	0	0	chr1q
17q1q vs WT	UBQLN4	0.57	0.46	0.6083	0	0.0001	chr1q
17q1q vs WT	IQGAP3	0.25	0.21	0.6078	0.006	0.0371	chr1q
17q1q vs WT	PSMD4	0.97	0.94	0.6043	0	0	chr1q
17q1q vs WT	CAMSAP2	0.89	0.82	0.6041	0	0	chr1q
17q1q vs WT	TMEM94	0.41	0.33	0.604	0	0.0006	chr17q
17q1q vs WT	SSR2	0.98	0.96	0.6032	0.0007	0.0064	chr1q
17q1q vs WT	MRPL55	0.79	0.7	0.6031	0	0.0003	chr1q
17q1q vs WT	GATAD2B	0.87	0.79	0.6014	0	0.0003	chr1q
17q1q vs WT	STAT3	0.61	0.52	0.6008	0	0	chr17q
17q1q vs WT	NIT1	0.51	0.4	0.599	0	0.0007	chr1q
17q1q vs WT	AL355999.1	0.23	0.17	0.599	0.0001	0.0017	chr1q
17q1q vs WT	NAXE	0.76	0.69	0.5983	0	0	chr1q
17q1q vs WT	SETDB1	0.66	0.55	0.597	0	0.0004	chr1q
17q1q vs WT	PI4KB	0.54	0.44	0.5968	0	0	chr1q
17q1q vs WT	SNF8	0.91	0.87	0.5968	0.0009	0.008	chr17q
17q1q vs WT	CDK18	0.54	0.41	0.5968	0.0058	0.0361	chr1q
17q1q vs WT	AMZ2	0.57	0.47	0.5948	0	0	chr17q
17q1q vs WT	NAT9	0.4	0.33	0.5932	0.0009	0.008	chr17q
17q1q vs WT	BLZF1	0.51	0.42	0.5925	0.0016	0.0129	chr1q
17q1q vs WT	KLHL20	0.73	0.63	0.5919	0.0001	0.0008	chr1q
17q1q vs WT	CASC3	0.75	0.66	0.5913	0	0	chr17q
17q1q vs WT	SCAMP3	0.68	0.58	0.5908	0	0.0001	chr1q
17q1q vs WT	TADA1	0.43	0.34	0.5881	0	0.0001	chr1q
17q1q vs WT	GPATCH8	0.96	0.93	0.5867	0	0	chr17q
17q1q vs WT	TMEM9	0.79	0.7	0.5828	0	0	chr1q
17q1q vs WT	SOCS7	0.54	0.44	0.5825	0.0006	0.0057	chr17q
17q1q vs WT	UBE2T	0.71	0.7	0.5801	0.0001	0.0013	chr1q
17q1q vs WT	ATP5PD	0.95	0.92	0.5796	0.0002	0.0019	chr17q
17q1q vs WT	MIEN1	0.74	0.64	0.5769	0.0015	0.0123	chr17q
17q1q vs WT	RPS6KC1	0.75	0.62	0.5752	0.001	0.0088	chr1q
17q1q vs WT	PYGO2	0.4	0.32	0.5744	0.0012	0.0103	chr1q
17q1q vs WT	KCTD2	0.37	0.28	0.5741	0	0	chr17q
17q1q vs WT	PMF1	0.86	0.79	0.573	0.0006	0.0053	chr1q
17q1q vs WT	CDC73	0.89	0.83	0.5709	0	0	chr1q
17q1q vs WT	HAX1	0.76	0.67	0.5686	0	0	chr1q
17q1q vs WT	INTS3	0.5	0.41	0.5654	0.0006	0.0059	chr1q
17q1q vs WT	WDR26	0.65	0.56	0.5647	0	0	chr1q
17q1q vs WT	GALNT2	0.66	0.54	0.5647	0	0	chr1q
17q1q vs WT	ANAPC11	0.97	0.96	0.5643	0	0	chr17q
17q1q vs WT	CNIH4	0.89	0.82	0.5633	0	0	chr1q
17q1q vs WT	RECQL5	0.23	0.18	0.563	0	0.0006	chr17q
17q1q vs WT	PSMB3	0.97	0.95	0.5627	0	0	chr17q
17q1q vs WT	MTX1	0.74	0.67	0.5607	0	0.0001	chr1q
17q1q vs WT	MGST3	0.95	0.92	0.56	0.0004	0.0036	chr1q
17q1q vs WT	SDE2	0.32	0.26	0.5593	0	0.0001	chr1q
17q1q vs WT	SRP68	0.74	0.66	0.5587	0.0036	0.0244	chr17q
17q1q vs WT	NSF	0.55	0.45	0.5578	0	0	chr17q
17q1q vs WT	EXOC7	0.62	0.53	0.5577	0	0.0002	chr17q
17q1q vs WT	NBR2	0.27	0.2	0.5576	0.0016	0.0125	chr17q
17q1q vs WT	C1orf112	0.39	0.32	0.556	0	0.0001	chr1q
17q1q vs WT	RABGAP1L	0.9	0.81	0.5545	0.0043	0.0284	chr1q
17q1q vs WT	INTS2	0.49	0.4	0.5532	0.0045	0.0296	chr17q
17q1q vs WT	MRPL45	0.78	0.69	0.553	0	0	chr17q
17q1q vs WT	KAT7	0.72	0.63	0.5517	0	0	chr17q
17q1q vs WT	SCYL3	0.27	0.21	0.5517	0.0078	0.0463	chr1q
17q1q vs WT	RRNAD1	0.42	0.33	0.5516	0.0077	0.0456	chr1q
17q1q vs WT	CSNK1D	0.73	0.63	0.5512	0.0022	0.0165	chr17q
17q1q vs WT	HELZ	0.78	0.69	0.5511	0.0005	0.0048	chr17q
17q1q vs WT	NVL	0.73	0.64	0.5511	0.0037	0.0251	chr1q
17q1q vs WT	EFCAB2	0.71	0.65	0.5476	0	0.0001	chr1q
17q1q vs WT	C17orf80	0.47	0.37	0.5467	0	0.0004	chr17q
17q1q vs WT	NBPF12	0.31	0.24	0.5462	0.0056	0.0351	chr1q
17q1q vs WT	MSL1	0.73	0.63	0.5451	0.0005	0.0051	chr17q
17q1q vs WT	SLC38A10	0.41	0.35	0.5423	0.0011	0.0095	chr17q
17q1q vs WT	IPO9	0.9	0.86	0.5389	0.0016	0.0125	chr1q
17q1q vs WT	SLC41A1	0.31	0.23	0.5359	0.0048	0.0312	chr1q
17q1q vs WT	MLX	0.6	0.53	0.5352	0.0026	0.019	chr17q
17q1q vs WT	GOSR2	0.67	0.58	0.535	0	0	chr17q
17q1q vs WT	MEF2D	0.32	0.26	0.5332	0.0051	0.0328	chr1q
17q1q vs WT	PRPSAP1	0.82	0.72	0.5331	0.0003	0.0033	chr17q
17q1q vs WT	GUK1	0.95	0.93	0.5321	0.0001	0.001	chr1q
17q1q vs WT	CCDC43	0.75	0.66	0.5307	0	0.0001	chr17q
17q1q vs WT	TRIM65	0.25	0.2	0.5306	0.0026	0.019	chr17q
17q1q vs WT	VPS25	0.85	0.79	0.5262	0.0072	0.0429	chr17q
17q1q vs WT	DHRS11	0.26	0.21	0.5248	0.0037	0.0254	chr17q
17q1q vs WT	SMARCE1	0.98	0.95	0.5244	0	0	chr17q
17q1q vs WT	CDC27	0.85	0.8	0.5238	0	0	chr17q
17q1q vs WT	JMJD6	0.35	0.28	0.5231	0.0003	0.0031	chr17q
17q1q vs WT	DDX59	0.48	0.4	0.5226	0	0.0003	chr1q
17q1q vs WT	ABL2	0.81	0.74	0.5214	0	0	chr1q
17q1q vs WT	RAC3	0.85	0.81	0.5194	0	0.0003	chr17q
17q1q vs WT	MAPKAPK2	0.64	0.56	0.5194	0.001	0.0087	chr1q
17q1q vs WT	USP32	0.74	0.66	0.5184	0.0027	0.0195	chr17q
17q1q vs WT	TARS2	0.48	0.4	0.5178	0.0067	0.0409	chr1q
17q1q vs WT	FAM104A	0.65	0.57	0.5155	0	0.0003	chr17q
17q1q vs WT	RO60	0.94	0.9	0.5142	0	0	chr1q
17q1q vs WT	EIF2D	0.52	0.44	0.5133	0.0001	0.0007	chr1q
17q1q vs WT	TOMM20	0.99	0.99	0.5126	0	0	chr1q
17q1q vs WT	RNF2	0.7	0.61	0.5126	0.0001	0.0008	chr1q
17q1q vs WT	NPEPPS	0.87	0.82	0.5105	0.0003	0.0027	chr17q
17q1q vs WT	MRPL9	0.8	0.73	0.5084	0.0019	0.0148	chr1q
17q1q vs WT	FBXO28	0.74	0.64	0.5067	0.0022	0.0161	chr1q
17q1q vs WT	RAB5C	0.92	0.88	0.5056	0.0001	0.0015	chr17q
17q1q vs WT	GPR161	0.6	0.51	0.5048	0	0	chr1q
17q1q vs WT	ATXN7L3	0.39	0.32	0.5031	0.0022	0.0164	chr17q
17q1q vs WT	DCAF8	0.71	0.64	0.5023	0	0.0001	chr1q
17q1q vs WT	C1orf43	0.92	0.87	0.5022	0.0005	0.0047	chr1q
17q1q vs WT	PIGM	0.35	0.28	0.5012	0.0027	0.0196	chr1q
17q1q vs WT	DNAJC7	0.95	0.92	0.5002	0	0	chr17q
17q1q vs WT	PSMD3	0.85	0.81	0.5002	0	0.0001	chr17q
17q1q vs WT	PYCR2	0.4	0.33	0.4986	0.0011	0.0095	chr1q
17q1q vs WT	STAT5B	0.69	0.6	0.4933	0.0023	0.0168	chr17q
17q1q vs WT	AIM2	0.31	0.26	0.4909	0.0023	0.017	chr1q
17q1q vs WT	UBE2Q1	0.55	0.48	0.4894	0.0014	0.0112	chr1q
17q1q vs WT	CAPN2	0.67	0.59	0.4893	0	0	chr1q
17q1q vs WT	PRRC2C	1	0.99	0.4892	0	0	chr1q
17q1q vs WT	MED13	0.87	0.82	0.4891	0	0	chr17q
17q1q vs WT	EFNA4	0.43	0.34	0.489	0.0004	0.0037	chr1q
17q1q vs WT	MDM4	0.85	0.79	0.4887	0.0015	0.0119	chr1q
17q1q vs WT	TAF1A	0.33	0.27	0.4885	0.0014	0.0116	chr1q
17q1q vs WT	RNF213	0.36	0.3	0.4868	0.0006	0.0055	chr17q
17q1q vs WT	CEP131	0.34	0.29	0.4862	0.0008	0.0074	chr17q
17q1q vs WT	PRDX6	0.98	0.96	0.4856	0.0006	0.0057	chr1q
17q1q vs WT	GPR137B	0.52	0.43	0.4846	0.0002	0.0025	chr1q
17q1q vs WT	PEX11B	0.28	0.23	0.4814	0.0002	0.0021	chr1q
17q1q vs WT	PIP4K2B	0.64	0.56	0.4806	0	0	chr17q
17q1q vs WT	DCAF7	0.88	0.84	0.4799	0.001	0.0085	chr17q
17q1q vs WT	TIMP2	0.6	0.53	0.4796	0	0	chr17q
17q1q vs WT	NUCKS1	1	1	0.4787	0.0002	0.0021	chr1q
17q1q vs WT	AATF	0.77	0.72	0.4784	0.0003	0.0034	chr17q
17q1q vs WT	CDK12	0.85	0.8	0.4745	0	0.0004	chr17q
17q1q vs WT	MEX3A	0.92	0.88	0.4731	0	0	chr1q
17q1q vs WT	DHX40	0.76	0.67	0.4717	0.0005	0.0051	chr17q
17q1q vs WT	ANGEL2	0.54	0.46	0.4714	0.0001	0.001	chr1q
17q1q vs WT	DESI2	0.81	0.75	0.4713	0	0.0003	chr1q
17q1q vs WT	KHDC4	0.65	0.58	0.4711	0.0001	0.0009	chr1q
17q1q vs WT	SFT2D2	0.5	0.42	0.4708	0	0.0003	chr1q
17q1q vs WT	TSEN54	0.43	0.36	0.4692	0.0005	0.0048	chr17q
17q1q vs WT	PSMB4	0.93	0.91	0.4674	0	0	chr1q
17q1q vs WT	ENDOV	0.41	0.34	0.4627	0.0045	0.0295	chr17q
17q1q vs WT	ANP32E	0.96	0.93	0.4615	0.0013	0.0108	chr1q
17q1q vs WT	MRPL38	0.69	0.62	0.4612	0	0.0003	chr17q
17q1q vs WT	P3H4	0.66	0.6	0.4611	0	0.0002	chr17q
17q1q vs WT	ADAR	0.86	0.79	0.4609	0.0002	0.0019	chr1q
17q1q vs WT	RPS6KB1	0.54	0.47	0.4608	0.0026	0.019	chr17q
17q1q vs WT	ODR4	0.77	0.72	0.4598	0.0014	0.0112	chr1q
17q1q vs WT	TIPRL	0.79	0.72	0.4592	0	0.0005	chr1q
17q1q vs WT	YY1AP1	0.64	0.58	0.4587	0.0002	0.002	chr1q
17q1q vs WT	PPP1R15B	0.37	0.32	0.4585	0.0004	0.0044	chr1q
17q1q vs WT	NSL1	0.81	0.76	0.4567	0	0	chr1q
17q1q vs WT	DDX52	0.94	0.92	0.4556	0.0085	0.0494	chr17q
17q1q vs WT	PRPF3	0.66	0.58	0.4552	0.0042	0.0283	chr1q
17q1q vs WT	HGS	0.56	0.47	0.4541	0	0.0003	chr17q
17q1q vs WT	POGZ	0.89	0.84	0.4524	0	0.0003	chr1q
17q1q vs WT	TEN1	0.21	0.18	0.4523	0.0065	0.0397	chr17q
17q1q vs WT	IARS2	0.75	0.69	0.4501	0.0002	0.002	chr1q
17q1q vs WT	POLR3C	0.54	0.46	0.4483	0.0024	0.0178	chr1q
17q1q vs WT	UBE2O	0.79	0.75	0.448	0.0024	0.0179	chr17q
17q1q vs WT	TPR	0.98	0.97	0.4475	0	0.0003	chr1q
17q1q vs WT	POGK	0.61	0.55	0.4454	0	0	chr1q
17q1q vs WT	ENSA	0.97	0.95	0.4451	0	0.0002	chr1q
17q1q vs WT	MPZL1	0.83	0.76	0.445	0.0033	0.0226	chr1q
17q1q vs WT	SV2A	0.49	0.41	0.4446	0.001	0.0086	chr1q
17q1q vs WT	RABIF	0.43	0.37	0.4433	0.0008	0.0071	chr1q
17q1q vs WT	GPS1	0.66	0.59	0.4423	0	0	chr17q
17q1q vs WT	CENPL	0.4	0.37	0.4401	0.0002	0.002	chr1q
17q1q vs WT	JTB	0.83	0.77	0.4394	0.0007	0.0068	chr1q
17q1q vs WT	GGA3	0.45	0.39	0.4299	0.0002	0.0022	chr17q
17q1q vs WT	SNX27	0.6	0.52	0.4289	0.0039	0.0264	chr1q
17q1q vs WT	ACBD3	0.78	0.72	0.4271	0.0071	0.0425	chr1q
17q1q vs WT	MRPS14	0.68	0.63	0.4257	0	0	chr1q
17q1q vs WT	GNA13	0.53	0.46	0.4232	0.0007	0.0065	chr17q
17q1q vs WT	NT5C	0.79	0.75	0.419	0.0013	0.0107	chr17q
17q1q vs WT	ATP5MC1	0.94	0.95	0.418	0	0	chr17q
17q1q vs WT	COG2	0.54	0.48	0.4174	0.0004	0.0044	chr1q
17q1q vs WT	CEP95	0.77	0.72	0.4159	0.0018	0.014	chr17q
17q1q vs WT	LUC7L3	1	0.99	0.4153	0	0	chr17q
17q1q vs WT	UAP1	0.57	0.53	0.4147	0.002	0.0151	chr1q
17q1q vs WT	SMG7	0.77	0.72	0.4125	0	0	chr1q
17q1q vs WT	ARID4B	0.96	0.95	0.4119	0.0002	0.0022	chr1q
17q1q vs WT	AARSD1	0.69	0.64	0.4117	0.0003	0.0035	chr17q
17q1q vs WT	ATF6	0.77	0.7	0.4104	0	0	chr1q
17q1q vs WT	BPNT1	0.4	0.34	0.4101	0.005	0.0323	chr1q
17q1q vs WT	KANSL1	0.96	0.95	0.4091	0.0001	0.0012	chr17q
17q1q vs WT	CDC42BPA	0.87	0.82	0.4084	0.0035	0.0242	chr1q
17q1q vs WT	PRKAR1A	0.81	0.77	0.4079	0.0014	0.0113	chr17q
17q1q vs WT	UBAP2L	0.81	0.77	0.406	0	0.0001	chr1q
17q1q vs WT	UBE2Z	0.63	0.57	0.4052	0	0	chr17q
17q1q vs WT	BCAS3	0.89	0.87	0.4048	0.0002	0.0018	chr17q
17q1q vs WT	PACC1	0.56	0.5	0.4042	0.0015	0.0119	chr1q
17q1q vs WT	NTPCR	0.8	0.76	0.4031	0.0028	0.0201	chr1q
17q1q vs WT	MKS1	0.23	0.2	0.4012	0.0015	0.0121	chr17q
17q1q vs WT	RC3H1	0.91	0.87	0.3988	0.0048	0.0309	chr1q
17q1q vs WT	COA6	0.69	0.64	0.3968	0	0	chr1q
17q1q vs WT	ZNF281	0.69	0.62	0.3966	0	0	chr1q
17q1q vs WT	MCL1	0.83	0.8	0.396	0.0065	0.0396	chr1q
17q1q vs WT	TUBG1	0.7	0.7	0.3958	0.0035	0.024	chr17q
17q1q vs WT	KCTD3	0.65	0.59	0.3942	0.0007	0.0062	chr1q
17q1q vs WT	RPL19	1	1	0.3937	0.0028	0.0202	chr17q
17q1q vs WT	SNRPE	0.99	0.99	0.3928	0.0001	0.0009	chr1q
17q1q vs WT	TACO1	0.45	0.39	0.3925	0.0014	0.0114	chr17q
17q1q vs WT	RAB3GAP2	0.8	0.74	0.3902	0.0028	0.0199	chr1q
17q1q vs WT	RBBP5	0.49	0.44	0.3884	0.0047	0.0308	chr1q
17q1q vs WT	KDM5B	0.96	0.95	0.3822	0.0004	0.0037	chr1q
17q1q vs WT	C1orf131	0.63	0.58	0.3787	0.0035	0.0239	chr1q
17q1q vs WT	LIN9	0.54	0.51	0.3647	0.0036	0.0244	chr1q
17q1q vs WT	H3F3A	1	1	0.3614	0	0	chr1q
17q1q vs WT	SMURF2	0.76	0.72	0.3611	0.0004	0.0039	chr17q
17q1q vs WT	DHX8	0.62	0.57	0.3595	0.0084	0.0491	chr17q
17q1q vs WT	COPA	0.84	0.79	0.3573	0	0.0004	chr1q
17q1q vs WT	TP53BP2	0.74	0.69	0.3532	0.0022	0.0163	chr1q
17q1q vs WT	ENAH	0.99	0.99	0.3527	0	0.0001	chr1q
17q1q vs WT	STX6	0.7	0.67	0.3519	0.0024	0.0174	chr1q
17q1q vs WT	NUP133	0.59	0.55	0.3506	0	0.0003	chr1q
17q1q vs WT	FAM189B	0.49	0.44	0.3361	0.0006	0.0059	chr1q
17q1q vs WT	TRIM37	0.64	0.6	0.3295	0.0007	0.0063	chr17q
17q1q vs WT	TPM3	0.98	0.98	0.329	0.0002	0.0025	chr1q
17q1q vs WT	CCDC137	0.66	0.62	0.327	0.0025	0.0184	chr17q
17q1q vs WT	CCT3	0.98	0.98	0.3233	0.0004	0.0043	chr1q
17q1q vs WT	EEF1AKNMT	0.35	0.32	0.3206	0.0044	0.0291	chr1q
17q1q vs WT	GRB2	0.85	0.82	0.3104	0.005	0.0322	chr17q
17q1q vs WT	CHML	0.51	0.49	0.2996	0.0027	0.0197	chr1q
17q1q vs WT	TSEN15	0.73	0.71	0.2962	0.0017	0.0135	chr1q
17q1q vs WT	MRPL27	0.83	0.82	0.2907	0.002	0.0152	chr17q
17q1q vs WT	TARBP1	0.58	0.53	0.2897	0.0021	0.016	chr1q
17q1q vs WT	PFDN2	0.95	0.94	0.285	0.007	0.0424	chr1q
17q1q vs WT	C1orf35	0.73	0.69	0.2701	0.0009	0.0076	chr1q
17q1q vs WT	DCAKD	0.62	0.6	0.2548	0.0007	0.0064	chr17q
17q1q vs WT	MBTD1	0.77	0.76	0.2528	0.0057	0.036	chr17q
17q1q vs WT	MYO1D	0.27	0.35	-0.4349	0.0081	0.0477	chr17q
17q1q vs WT	CCT6B	0.2	0.29	-0.5109	0.0057	0.0355	chr17q
17q1q vs WT	ANKRD13B	0.18	0.3	-0.7921	0	0.0001	chr17q
17q1q vs WT	RGS5	0.15	0.28	-0.8277	0.0067	0.0406	chr1q
17q1q vs WT	HOXB6	0.33	0.52	-0.9214	0.0006	0.0055	chr17q
17q1q vs WT	ASIC2	0.14	0.23	-0.9549	0.0074	0.044	chr17q
17q1q vs WT	SARM1	0.27	0.46	-1.0151	0	0	chr17q
17q1q vs WT	NFASC	0.21	0.33	-1.0333	0.0017	0.0133	chr1q
17q1q vs WT	GNG4	0.43	0.66	-1.2292	0	0	chr1q
17q1q vs WT	RHBDL3	0.29	0.55	-1.3969	0	0	chr17q
17q1q vs WT	FAM78B	0.17	0.32	-1.5011	0.0003	0.0028	chr1q
17q1q vs WT	KIF19	0.09	0.2	-1.5429	0.0016	0.0126	chr17q
17q1q vs WT	RAB11FIP4	0.12	0.33	-1.5915	0	0	chr17q
17q1q vs WT	NHLH1	0.22	0.41	-1.7498	0.0044	0.0294	chr1q
17q1q vs WT	ADAM11	0.1	0.23	-2.593	0.0002	0.0018	chr17q
17q1qMYCN vs WT	LINC01976	0.6	0.02	5.6749	0	0	chr17q
17q1qMYCN vs WT	G0S2	0.29	0.01	4.3857	0	0	chr1q
17q1qMYCN vs WT	HOXB1	0.31	0.02	4.1237	0	0	chr17q
17q1qMYCN vs WT	CIART	0.52	0.04	4.1186	0	0	chr1q
17q1qMYCN vs WT	PRRX1	0.29	0.02	4.0239	0	0	chr1q
17q1qMYCN vs WT	BRINP3	0.51	0.04	3.9919	0	0	chr1q
17q1qMYCN vs WT	LINC01139	0.4	0.03	3.9494	0	0	chr1q
17q1qMYCN vs WT	MAP3K21	0.31	0.01	3.7648	0	0	chr1q
17q1qMYCN vs WT	NR1D1	0.64	0.06	3.7592	0	0	chr17q
17q1qMYCN vs WT	SH2D2A	0.39	0.03	3.4988	0	0	chr1q
17q1qMYCN vs WT	TNNI1	0.35	0.03	3.3579	0	0	chr1q
17q1qMYCN vs WT	KLHDC9	0.27	0.02	3.3366	0	0	chr1q
17q1qMYCN vs WT	KRT19	0.27	0.02	3.2467	0	0	chr17q
17q1qMYCN vs WT	LMX1A	0.22	0.02	3.1262	0	0	chr1q
17q1qMYCN vs WT	WNT3	0.35	0.04	3.1195	0	0	chr17q
17q1qMYCN vs WT	LINC01351	0.32	0.04	3.0433	0	0	chr1q
17q1qMYCN vs WT	COQ8A	0.89	0.23	2.9886	0	0	chr1q
17q1qMYCN vs WT	S100A16	0.28	0.03	2.9207	0	0	chr1q
17q1qMYCN vs WT	FAM163A	0.24	0.03	2.9139	0	0	chr1q
17q1qMYCN vs WT	NOTUM	0.27	0.04	2.9013	0	0	chr17q
17q1qMYCN vs WT	TSTD1	0.67	0.11	2.8955	0	0	chr1q
17q1qMYCN vs WT	DUSP23	0.97	0.42	2.8329	0	0	chr1q
17q1qMYCN vs WT	ACTN2	0.45	0.06	2.83	0	0	chr1q
17q1qMYCN vs WT	PLD5	0.38	0.08	2.8146	0	0	chr1q
17q1qMYCN vs WT	TAGLN2	0.92	0.28	2.7371	0	0	chr1q
17q1qMYCN vs WT	RHBDF2	0.25	0.03	2.6793	0	0	chr17q
17q1qMYCN vs WT	AL162595.1	0.2	0.03	2.6129	0	0	chr1q
17q1qMYCN vs WT	LEMD1	0.23	0.03	2.5887	0	0	chr1q
17q1qMYCN vs WT	LGALS3BP	0.46	0.08	2.5804	0	0	chr17q
17q1qMYCN vs WT	ILDR2	0.46	0.08	2.5427	0	0	chr1q
17q1qMYCN vs WT	CD55	0.91	0.29	2.5402	0	0	chr1q
17q1qMYCN vs WT	S100A4	0.81	0.27	2.539	0	0	chr1q
17q1qMYCN vs WT	CCR10	0.37	0.07	2.4872	0	0	chr17q
17q1qMYCN vs WT	METRNL	0.42	0.07	2.4481	0	0	chr17q
17q1qMYCN vs WT	KIF26B	0.79	0.2	2.4435	0	0	chr1q
17q1qMYCN vs WT	F11R	0.58	0.14	2.4063	0	0	chr1q
17q1qMYCN vs WT	RAMP2	0.57	0.12	2.4027	0	0	chr17q
17q1qMYCN vs WT	MRM1	0.33	0.06	2.3532	0	0	chr17q
17q1qMYCN vs WT	RDM1	0.37	0.08	2.338	0	0	chr17q
17q1qMYCN vs WT	LINC01703	0.28	0.05	2.3286	0	0	chr1q
17q1qMYCN vs WT	AC239800.2	0.21	0.03	2.3242	0	0	chr1q
17q1qMYCN vs WT	MRPL24	0.88	0.33	2.285	0	0	chr1q
17q1qMYCN vs WT	SLC25A19	0.56	0.12	2.2838	0	0	chr17q
17q1qMYCN vs WT	UTP25	0.79	0.22	2.2546	0	0	chr1q
17q1qMYCN vs WT	NOG	0.55	0.13	2.2286	0	0	chr17q
17q1qMYCN vs WT	B3GNTL1	0.63	0.16	2.2057	0	0	chr17q
17q1qMYCN vs WT	FN3K	0.35	0.07	2.1664	0	0	chr17q
17q1qMYCN vs WT	EFNA3	0.53	0.11	2.1652	0	0	chr1q
17q1qMYCN vs WT	TRIM65	0.71	0.2	2.1614	0	0	chr17q
17q1qMYCN vs WT	FDXR	0.65	0.23	2.1423	0	0	chr17q
17q1qMYCN vs WT	ARSG	0.69	0.2	2.1167	0	0	chr17q
17q1qMYCN vs WT	TLCD1	0.38	0.08	2.1158	0	0	chr17q
17q1qMYCN vs WT	VAT1	0.94	0.48	2.096	0	0	chr17q
17q1qMYCN vs WT	ATP5MC1	1	0.95	2.0876	0	0	chr17q
17q1qMYCN vs WT	AC004477.1	0.25	0.05	2.077	0	0	chr17q
17q1qMYCN vs WT	DNAH17	0.25	0.05	2.0602	0	0	chr17q
17q1qMYCN vs WT	SNHG25	1	0.99	2.0201	0	0	chr17q
17q1qMYCN vs WT	CACNA1E	0.39	0.1	1.9905	0.0014	0.0046	chr1q
17q1qMYCN vs WT	PYCR1	0.98	0.59	1.9749	0	0	chr17q
17q1qMYCN vs WT	CHRM3	0.21	0.04	1.9589	0	0	chr1q
17q1qMYCN vs WT	NUAK2	0.43	0.12	1.9394	0	0.0001	chr1q
17q1qMYCN vs WT	RAB29	0.51	0.14	1.8609	0	0	chr1q
17q1qMYCN vs WT	NAT9	0.79	0.33	1.7849	0	0	chr17q
17q1qMYCN vs WT	AC234582.1	0.26	0.06	1.7823	0	0	chr1q
17q1qMYCN vs WT	GLMP	0.74	0.27	1.7775	0	0	chr1q
17q1qMYCN vs WT	AFMID	0.8	0.34	1.7452	0	0	chr17q
17q1qMYCN vs WT	S100A11	0.97	0.67	1.7447	0	0	chr1q
17q1qMYCN vs WT	NTPCR	0.98	0.76	1.7024	0	0	chr1q
17q1qMYCN vs WT	GPATCH4	0.99	0.8	1.7022	0	0	chr1q
17q1qMYCN vs WT	LINC00910	0.86	0.42	1.6984	0	0	chr17q
17q1qMYCN vs WT	OXLD1	0.84	0.4	1.6982	0	0	chr17q
17q1qMYCN vs WT	MRC2	0.47	0.13	1.6935	0	0	chr17q
17q1qMYCN vs WT	USP36	0.93	0.47	1.6886	0	0	chr17q
17q1qMYCN vs WT	ASH1L-AS1	0.43	0.13	1.6813	0	0	chr1q
17q1qMYCN vs WT	ADAM15	0.66	0.23	1.6712	0	0	chr1q
17q1qMYCN vs WT	PYCR2	0.78	0.33	1.6556	0	0	chr1q
17q1qMYCN vs WT	AKAP1	0.83	0.35	1.6474	0	0	chr17q
17q1qMYCN vs WT	CA14	0.79	0.33	1.6416	0	0	chr1q
17q1qMYCN vs WT	POLG2	0.91	0.49	1.609	0	0	chr17q
17q1qMYCN vs WT	AC007780.1	0.33	0.09	1.6056	0	0	chr17q
17q1qMYCN vs WT	PFDN2	1	0.94	1.6021	0	0	chr1q
17q1qMYCN vs WT	URB2	0.74	0.28	1.5988	0	0	chr1q
17q1qMYCN vs WT	TFB2M	0.79	0.35	1.5984	0	0	chr1q
17q1qMYCN vs WT	DPM3	0.98	0.73	1.588	0	0	chr1q
17q1qMYCN vs WT	MEIOC	0.31	0.09	1.5871	0	0	chr17q
17q1qMYCN vs WT	LAMC1	0.94	0.49	1.5825	0	0	chr1q
17q1qMYCN vs WT	ITPKB	0.31	0.09	1.5733	0.0002	0.0007	chr1q
17q1qMYCN vs WT	EIF2D	0.87	0.44	1.5691	0	0	chr1q
17q1qMYCN vs WT	COA6-AS1	0.23	0.07	1.5544	0	0	chr1q
17q1qMYCN vs WT	TMEM101	0.83	0.39	1.5537	0	0	chr17q
17q1qMYCN vs WT	TOMM20	1	0.99	1.548	0	0	chr1q
17q1qMYCN vs WT	RSAD1	0.78	0.35	1.5373	0	0	chr17q
17q1qMYCN vs WT	MTX1	0.97	0.67	1.5294	0	0	chr1q
17q1qMYCN vs WT	SLC19A2	0.73	0.3	1.5197	0	0	chr1q
17q1qMYCN vs WT	RAC3	0.99	0.81	1.5127	0	0	chr17q
17q1qMYCN vs WT	MRPL12	0.99	0.85	1.5117	0	0	chr17q
17q1qMYCN vs WT	G6PC3	0.95	0.61	1.502	0	0	chr17q
17q1qMYCN vs WT	CYB561	0.38	0.11	1.4903	0.0001	0.0003	chr17q
17q1qMYCN vs WT	DYRK3	0.53	0.17	1.4819	0	0	chr1q
17q1qMYCN vs WT	PRKAB2	0.85	0.43	1.4769	0	0	chr1q
17q1qMYCN vs WT	ITGA2B	0.33	0.1	1.4752	0	0	chr17q
17q1qMYCN vs WT	GALK1	0.59	0.23	1.4723	0	0	chr17q
17q1qMYCN vs WT	HEATR1	0.96	0.65	1.4702	0	0	chr1q
17q1qMYCN vs WT	SYNGR2	0.38	0.12	1.4668	0	0	chr17q
17q1qMYCN vs WT	CCDC181	0.58	0.22	1.4446	0	0	chr1q
17q1qMYCN vs WT	RND2	0.78	0.36	1.4413	0	0	chr17q
17q1qMYCN vs WT	PRDX6	1	0.96	1.4379	0	0	chr1q
17q1qMYCN vs WT	TMEM106A	0.3	0.09	1.4323	0	0	chr17q
17q1qMYCN vs WT	DUSP3	0.62	0.22	1.426	0	0	chr17q
17q1qMYCN vs WT	GDPD1	0.62	0.25	1.4249	0	0	chr17q
17q1qMYCN vs WT	PSEN2	0.41	0.13	1.4221	0	0.0001	chr1q
17q1qMYCN vs WT	CISD3	0.74	0.33	1.4179	0	0	chr17q
17q1qMYCN vs WT	TARS2	0.81	0.4	1.4156	0	0	chr1q
17q1qMYCN vs WT	MRPL10	0.93	0.59	1.4129	0	0	chr17q
17q1qMYCN vs WT	NLE1	0.7	0.3	1.4106	0	0	chr17q
17q1qMYCN vs WT	SLC9A3R1	0.76	0.33	1.4058	0	0	chr17q
17q1qMYCN vs WT	ACP6	0.59	0.24	1.3913	0	0	chr1q
17q1qMYCN vs WT	GAS5	1	0.99	1.3889	0	0	chr1q
17q1qMYCN vs WT	SLC25A39	0.95	0.67	1.3878	0	0	chr17q
17q1qMYCN vs WT	NME1	1	0.99	1.3814	0	0	chr17q
17q1qMYCN vs WT	IARS2	0.97	0.69	1.3725	0	0	chr1q
17q1qMYCN vs WT	BTG2	0.88	0.47	1.3688	0.0011	0.0036	chr1q
17q1qMYCN vs WT	PHB	1	0.95	1.3686	0	0	chr17q
17q1qMYCN vs WT	RUSC1	0.75	0.36	1.3665	0	0	chr1q
17q1qMYCN vs WT	BOLA1	0.39	0.15	1.3453	0	0.0001	chr1q
17q1qMYCN vs WT	PHLDA3	0.51	0.23	1.342	0	0	chr1q
17q1qMYCN vs WT	GHDC	0.22	0.07	1.3418	0	0	chr17q
17q1qMYCN vs WT	TAF1A	0.66	0.27	1.3412	0	0	chr1q
17q1qMYCN vs WT	DUSP14	0.85	0.44	1.339	0	0	chr17q
17q1qMYCN vs WT	KRTCAP2	0.99	0.91	1.3369	0	0	chr1q
17q1qMYCN vs WT	COL1A1	0.37	0.13	1.323	0.0142	0.0348	chr17q
17q1qMYCN vs WT	AL355999.1	0.47	0.17	1.3226	0	0	chr1q
17q1qMYCN vs WT	DDX59	0.78	0.4	1.319	0	0	chr1q
17q1qMYCN vs WT	COA6	0.94	0.64	1.3054	0	0	chr1q
17q1qMYCN vs WT	AC104461.1	0.24	0.09	1.2968	0	0.0001	chr1q
17q1qMYCN vs WT	SCAMP3	0.92	0.58	1.2962	0	0	chr1q
17q1qMYCN vs WT	TARBP1	0.9	0.53	1.2913	0	0	chr1q
17q1qMYCN vs WT	MRPS21	1	0.94	1.2857	0	0	chr1q
17q1qMYCN vs WT	LINC00862	0.3	0.11	1.2806	0.0001	0.0004	chr1q
17q1qMYCN vs WT	UBE2T	0.92	0.7	1.2783	0	0	chr1q
17q1qMYCN vs WT	NAXE	0.95	0.69	1.2755	0	0	chr1q
17q1qMYCN vs WT	ACACA	1	0.9	1.2739	0	0	chr17q
17q1qMYCN vs WT	SDE2	0.6	0.26	1.2734	0	0	chr1q
17q1qMYCN vs WT	SLC39A11	0.86	0.48	1.2703	0	0	chr17q
17q1qMYCN vs WT	MIF4GD	0.45	0.17	1.2656	0	0	chr17q
17q1qMYCN vs WT	HAX1	0.94	0.67	1.2623	0	0	chr1q
17q1qMYCN vs WT	MRPS23	0.97	0.77	1.2611	0	0	chr17q
17q1qMYCN vs WT	C17orf58	0.71	0.34	1.2561	0	0	chr17q
17q1qMYCN vs WT	SCCPDH	0.9	0.52	1.2511	0	0	chr1q
17q1qMYCN vs WT	SNHG20	0.45	0.17	1.2459	0	0	chr17q
17q1qMYCN vs WT	MRPL45	0.96	0.69	1.2441	0	0	chr17q
17q1qMYCN vs WT	CHML	0.85	0.49	1.2438	0	0	chr1q
17q1qMYCN vs WT	ACBD6	1	0.91	1.2434	0	0	chr1q
17q1qMYCN vs WT	MRPL27	0.98	0.82	1.2419	0	0	chr17q
17q1qMYCN vs WT	NME2	1	1	1.2305	0	0	chr17q
17q1qMYCN vs WT	AC245297.3	0.51	0.19	1.23	0	0	chr1q
17q1qMYCN vs WT	CCDC43	0.95	0.66	1.2259	0	0	chr17q
17q1qMYCN vs WT	AARSD1	0.94	0.64	1.2227	0	0	chr17q
17q1qMYCN vs WT	THRA	0.54	0.22	1.2216	0	0	chr17q
17q1qMYCN vs WT	UTP18	0.97	0.75	1.2213	0	0	chr17q
17q1qMYCN vs WT	TUBG1	0.93	0.7	1.2131	0	0	chr17q
17q1qMYCN vs WT	CKS1B	0.99	0.89	1.2124	0	0	chr1q
17q1qMYCN vs WT	HEATR6	0.76	0.39	1.2108	0	0	chr17q
17q1qMYCN vs WT	RRP15	0.98	0.79	1.2046	0	0	chr1q
17q1qMYCN vs WT	SCRN2	0.69	0.31	1.2042	0	0	chr17q
17q1qMYCN vs WT	CCT3	1	0.98	1.2038	0	0	chr1q
17q1qMYCN vs WT	ATF3	0.73	0.37	1.1974	0	0	chr1q
17q1qMYCN vs WT	TEN1	0.45	0.18	1.1973	0	0	chr17q
17q1qMYCN vs WT	MIEN1	0.93	0.64	1.1972	0	0	chr17q
17q1qMYCN vs WT	ELK4	0.77	0.4	1.196	0	0	chr1q
17q1qMYCN vs WT	SNHG16	1	0.99	1.195	0	0	chr17q
17q1qMYCN vs WT	SLC39A1	0.96	0.68	1.1943	0	0	chr1q
17q1qMYCN vs WT	PTRH2	0.96	0.73	1.1913	0	0	chr17q
17q1qMYCN vs WT	EDEM3	0.74	0.38	1.1909	0	0	chr1q
17q1qMYCN vs WT	PFKFB2	0.31	0.12	1.1907	0	0	chr1q
17q1qMYCN vs WT	CERS2	0.85	0.47	1.1862	0	0	chr1q
17q1qMYCN vs WT	EPRS	0.99	0.84	1.1845	0	0	chr1q
17q1qMYCN vs WT	ABCB10	0.6	0.26	1.178	0	0	chr1q
17q1qMYCN vs WT	NOTCH2NLC	0.3	0.1	1.1756	0.0012	0.004	chr1q
17q1qMYCN vs WT	EZH1	0.74	0.37	1.1746	0	0	chr17q
17q1qMYCN vs WT	BAIAP2	0.64	0.29	1.1744	0	0	chr17q
17q1qMYCN vs WT	IBA57	0.36	0.13	1.174	0	0	chr1q
17q1qMYCN vs WT	HIST3H2A	0.66	0.35	1.1734	0	0	chr1q
17q1qMYCN vs WT	FLAD1	0.92	0.63	1.1696	0	0	chr1q
17q1qMYCN vs WT	ZNF692	0.65	0.32	1.1671	0	0	chr1q
17q1qMYCN vs WT	SLC50A1	0.78	0.44	1.1661	0	0	chr1q
17q1qMYCN vs WT	ATP1A2	0.98	0.77	1.1646	0.0001	0.0003	chr1q
17q1qMYCN vs WT	MIA3	0.91	0.6	1.1622	0	0	chr1q
17q1qMYCN vs WT	EEF1AKNMT	0.66	0.32	1.161	0	0	chr1q
17q1qMYCN vs WT	NDUFAF8	0.99	0.86	1.1565	0	0	chr17q
17q1qMYCN vs WT	PLA2G4A	0.56	0.25	1.1565	0	0	chr1q
17q1qMYCN vs WT	FBF1	0.38	0.15	1.1518	0	0	chr17q
17q1qMYCN vs WT	ARHGAP23	0.34	0.13	1.1488	0	0	chr17q
17q1qMYCN vs WT	EFTUD2	0.96	0.69	1.1334	0	0	chr17q
17q1qMYCN vs WT	JTB	0.97	0.77	1.123	0	0	chr1q
17q1qMYCN vs WT	MRPL38	0.9	0.62	1.12	0	0	chr17q
17q1qMYCN vs WT	IRF2BP2	0.81	0.43	1.1183	0	0.0001	chr1q
17q1qMYCN vs WT	C1orf43	0.99	0.87	1.1167	0	0	chr1q
17q1qMYCN vs WT	TIPRL	0.96	0.72	1.1117	0	0	chr1q
17q1qMYCN vs WT	TIMM17A	0.97	0.76	1.1086	0	0	chr1q
17q1qMYCN vs WT	KAT2A	0.48	0.22	1.1068	0	0	chr17q
17q1qMYCN vs WT	BX284613.2	0.42	0.18	1.1059	0	0	chr1q
17q1qMYCN vs WT	FASN	0.99	0.93	1.1058	0	0	chr17q
17q1qMYCN vs WT	VPS72	0.88	0.58	1.097	0	0	chr1q
17q1qMYCN vs WT	AATF	0.96	0.72	1.0813	0	0	chr17q
17q1qMYCN vs WT	RFNG	0.74	0.4	1.0785	0	0	chr17q
17q1qMYCN vs WT	MRPL58	0.89	0.59	1.0724	0	0	chr17q
17q1qMYCN vs WT	INTS2	0.76	0.4	1.0704	0	0	chr17q
17q1qMYCN vs WT	UCK2	0.97	0.71	1.0667	0	0	chr1q
17q1qMYCN vs WT	B4GALT3	0.76	0.42	1.0625	0	0	chr1q
17q1qMYCN vs WT	IER5	0.69	0.35	1.0617	0	0	chr1q
17q1qMYCN vs WT	PTPN14	0.91	0.58	1.0598	0.0002	0.0006	chr1q
17q1qMYCN vs WT	CCDC200	0.27	0.1	1.0587	0.0044	0.0124	chr17q
17q1qMYCN vs WT	TOR3A	0.57	0.27	1.0552	0	0	chr1q
17q1qMYCN vs WT	RGS16	0.88	0.41	1.0514	0.0015	0.0048	chr1q
17q1qMYCN vs WT	ASPSCR1	0.89	0.6	1.0509	0	0	chr17q
17q1qMYCN vs WT	METTL23	0.84	0.52	1.0497	0	0	chr17q
17q1qMYCN vs WT	PSMB3	1	0.95	1.0493	0	0	chr17q
17q1qMYCN vs WT	TBCD	0.91	0.65	1.0475	0	0	chr17q
17q1qMYCN vs WT	DCAKD	0.89	0.6	1.0449	0	0	chr17q
17q1qMYCN vs WT	ATP5PD	0.99	0.92	1.0419	0	0	chr17q
17q1qMYCN vs WT	NT5C	0.96	0.75	1.0415	0	0	chr17q
17q1qMYCN vs WT	AMZ2	0.79	0.47	1.0402	0	0	chr17q
17q1qMYCN vs WT	LSM12	0.95	0.73	1.0296	0	0.0002	chr17q
17q1qMYCN vs WT	RAB4A	0.98	0.84	1.0281	0	0	chr1q
17q1qMYCN vs WT	HOXB-AS3	0.99	0.85	1.0243	0	0.0002	chr17q
17q1qMYCN vs WT	CASC3	0.92	0.66	1.0171	0	0	chr17q
17q1qMYCN vs WT	KLHL11	0.33	0.14	1.0128	0.0002	0.0009	chr17q
17q1qMYCN vs WT	SMARCD2	0.76	0.43	1.0044	0	0	chr17q
17q1qMYCN vs WT	DCXR	0.99	0.92	1.0021	0	0	chr17q
17q1qMYCN vs WT	ACOX1	0.39	0.17	0.9936	0	0	chr17q
17q1qMYCN vs WT	P3H4	0.89	0.6	0.9893	0	0	chr17q
17q1qMYCN vs WT	RASL10B	0.43	0.18	0.9871	0	0	chr17q
17q1qMYCN vs WT	TACO1	0.72	0.39	0.9857	0	0	chr17q
17q1qMYCN vs WT	SCPEP1	0.62	0.31	0.9852	0	0.0001	chr17q
17q1qMYCN vs WT	DUS1L	0.93	0.69	0.98	0	0	chr17q
17q1qMYCN vs WT	C1orf131	0.87	0.58	0.9784	0	0	chr1q
17q1qMYCN vs WT	B3GALNT2	0.92	0.61	0.9784	0	0	chr1q
17q1qMYCN vs WT	KHDC4	0.86	0.58	0.977	0	0	chr1q
17q1qMYCN vs WT	TRMT1L	0.58	0.3	0.9753	0.0028	0.0084	chr1q
17q1qMYCN vs WT	EPHX1	0.26	0.11	0.9674	0	0	chr1q
17q1qMYCN vs WT	DAP3	0.99	0.85	0.9667	0	0	chr1q
17q1qMYCN vs WT	HHAT	0.54	0.3	0.9614	0.0009	0.0032	chr1q
17q1qMYCN vs WT	ZNF672	0.63	0.33	0.9613	0	0	chr1q
17q1qMYCN vs WT	OTUD7B	0.77	0.45	0.9596	0.0004	0.0013	chr1q
17q1qMYCN vs WT	STRADA	0.79	0.48	0.9581	0	0	chr17q
17q1qMYCN vs WT	RPL19	1	1	0.9559	0	0	chr17q
17q1qMYCN vs WT	ARF1	1	0.96	0.9553	0	0	chr1q
17q1qMYCN vs WT	MLX	0.82	0.53	0.9539	0	0	chr17q
17q1qMYCN vs WT	TATDN3	0.76	0.44	0.9533	0	0	chr1q
17q1qMYCN vs WT	MRPS7	0.98	0.86	0.9522	0	0	chr17q
17q1qMYCN vs WT	LYPLAL1	0.85	0.57	0.9434	0	0	chr1q
17q1qMYCN vs WT	AHCTF1	0.96	0.72	0.9424	0	0	chr1q
17q1qMYCN vs WT	FZD2	0.89	0.61	0.9422	0	0	chr17q
17q1qMYCN vs WT	MKS1	0.45	0.2	0.9403	0	0	chr17q
17q1qMYCN vs WT	DHRS11	0.45	0.21	0.9399	0	0	chr17q
17q1qMYCN vs WT	COIL	0.85	0.55	0.9375	0	0	chr17q
17q1qMYCN vs WT	AC244033.2	0.43	0.21	0.9373	0.0001	0.0004	chr1q
17q1qMYCN vs WT	DESI2	0.96	0.75	0.9357	0	0	chr1q
17q1qMYCN vs WT	RAPGEFL1	0.37	0.16	0.9356	0	0	chr17q
17q1qMYCN vs WT	AC103702.2	0.35	0.16	0.9349	0	0.0001	chr17q
17q1qMYCN vs WT	DARS2	0.62	0.32	0.9286	0	0	chr1q
17q1qMYCN vs WT	PDK2	0.42	0.2	0.9224	0	0.0001	chr17q
17q1qMYCN vs WT	UCHL5	0.92	0.67	0.9223	0	0	chr1q
17q1qMYCN vs WT	CNIH4	0.98	0.82	0.9165	0	0	chr1q
17q1qMYCN vs WT	UTP6	0.9	0.61	0.9161	0	0	chr17q
17q1qMYCN vs WT	GPS1	0.88	0.59	0.916	0	0	chr17q
17q1qMYCN vs WT	NDUFS2	0.99	0.91	0.916	0	0	chr1q
17q1qMYCN vs WT	TMEM9	0.93	0.7	0.9148	0	0	chr1q
17q1qMYCN vs WT	CREB3L4	0.37	0.17	0.9144	0.0002	0.0008	chr1q
17q1qMYCN vs WT	KLHL12	0.62	0.33	0.9143	0	0	chr1q
17q1qMYCN vs WT	MXRA7	0.88	0.58	0.9137	0.0003	0.0013	chr17q
17q1qMYCN vs WT	AC138150.1	0.41	0.2	0.9099	0	0.0001	chr17q
17q1qMYCN vs WT	RUNDC1	0.38	0.17	0.9021	0	0	chr17q
17q1qMYCN vs WT	ATP8B2	0.58	0.29	0.9015	0	0	chr1q
17q1qMYCN vs WT	PIGM	0.55	0.28	0.8987	0	0.0001	chr1q
17q1qMYCN vs WT	HDGF	1	0.95	0.8963	0	0	chr1q
17q1qMYCN vs WT	PSME3	0.87	0.61	0.8921	0	0	chr17q
17q1qMYCN vs WT	MINDY1	0.36	0.17	0.8904	0.0006	0.0021	chr1q
17q1qMYCN vs WT	RNPEP	0.84	0.54	0.888	0	0	chr1q
17q1qMYCN vs WT	FLVCR1-DT	0.41	0.19	0.8874	0.0004	0.0014	chr1q
17q1qMYCN vs WT	VPS25	0.96	0.79	0.8872	0	0	chr17q
17q1qMYCN vs WT	NAGLU	0.69	0.37	0.8866	0	0.0001	chr17q
17q1qMYCN vs WT	RPL27	1	1	0.8857	0	0	chr17q
17q1qMYCN vs WT	SLC41A1	0.49	0.23	0.8832	0	0	chr1q
17q1qMYCN vs WT	MRPL9	0.94	0.73	0.8822	0	0	chr1q
17q1qMYCN vs WT	SETDB1	0.85	0.55	0.8773	0	0	chr1q
17q1qMYCN vs WT	CACYBP	0.99	0.92	0.8745	0	0	chr1q
17q1qMYCN vs WT	METTL2A	0.89	0.63	0.873	0	0	chr17q
17q1qMYCN vs WT	CCDC57	0.76	0.46	0.8706	0	0.0001	chr17q
17q1qMYCN vs WT	POLR3C	0.78	0.46	0.8702	0	0	chr1q
17q1qMYCN vs WT	POGK	0.84	0.55	0.8678	0	0	chr1q
17q1qMYCN vs WT	TADA1	0.64	0.34	0.8638	0	0	chr1q
17q1qMYCN vs WT	COASY	0.74	0.47	0.8636	0.0001	0.0003	chr17q
17q1qMYCN vs WT	JMJD4	0.55	0.28	0.8627	0.0002	0.0007	chr1q
17q1qMYCN vs WT	AC060780.1	0.39	0.19	0.8592	0.0002	0.0006	chr17q
17q1qMYCN vs WT	TRIM37	0.87	0.6	0.8588	0	0	chr17q
17q1qMYCN vs WT	SDK2	0.98	0.82	0.8573	0.0021	0.0064	chr17q
17q1qMYCN vs WT	WBP2	0.71	0.39	0.8568	0.0001	0.0004	chr17q
17q1qMYCN vs WT	LYSMD1	0.21	0.1	0.8563	0.0125	0.0313	chr1q
17q1qMYCN vs WT	JPT1	1	0.99	0.8546	0	0.0001	chr17q
17q1qMYCN vs WT	TRIM25	0.51	0.23	0.8545	0.0022	0.0067	chr17q
17q1qMYCN vs WT	RRNAD1	0.62	0.33	0.8529	0	0.0002	chr1q
17q1qMYCN vs WT	FOXK2	0.97	0.77	0.85	0	0	chr17q
17q1qMYCN vs WT	RPL38	1	1	0.8476	0	0	chr17q
17q1qMYCN vs WT	PIP5K1A	0.93	0.69	0.8476	0	0.0002	chr1q
17q1qMYCN vs WT	C17orf53	0.29	0.13	0.8425	0.0046	0.0129	chr17q
17q1qMYCN vs WT	RAB5C	0.98	0.88	0.8418	0	0	chr17q
17q1qMYCN vs WT	PACC1	0.81	0.5	0.8397	0	0	chr1q
17q1qMYCN vs WT	RPS27	1	1	0.8307	0	0	chr1q
17q1qMYCN vs WT	MED24	0.84	0.55	0.8306	0	0	chr17q
17q1qMYCN vs WT	FAM189B	0.74	0.44	0.8291	0	0	chr1q
17q1qMYCN vs WT	CNTNAP1	0.44	0.22	0.8207	0.0001	0.0005	chr17q
17q1qMYCN vs WT	EFNA4	0.61	0.34	0.8185	0	0	chr1q
17q1qMYCN vs WT	ZBTB37	0.48	0.25	0.8184	0.0018	0.0055	chr1q
17q1qMYCN vs WT	SLC30A1	0.26	0.11	0.8157	0.0061	0.0167	chr1q
17q1qMYCN vs WT	APH1A	0.92	0.7	0.8142	0.0004	0.0016	chr1q
17q1qMYCN vs WT	UAP1	0.8	0.53	0.8128	0	0	chr1q
17q1qMYCN vs WT	TOM1L1	0.86	0.58	0.8125	0	0	chr17q
17q1qMYCN vs WT	GLRX2	0.75	0.46	0.8112	0	0	chr1q
17q1qMYCN vs WT	NMT1	1	0.96	0.8087	0.0007	0.0024	chr17q
17q1qMYCN vs WT	LGALS8	0.55	0.28	0.808	0	0	chr1q
17q1qMYCN vs WT	ANP32E	0.99	0.93	0.807	0	0	chr1q
17q1qMYCN vs WT	UHMK1	0.76	0.46	0.805	0	0.0002	chr1q
17q1qMYCN vs WT	MAFG	0.74	0.44	0.8044	0	0.0001	chr17q
17q1qMYCN vs WT	GALNT2	0.84	0.54	0.8038	0	0	chr1q
17q1qMYCN vs WT	COPRS	0.93	0.69	0.8022	0	0	chr17q
17q1qMYCN vs WT	MRPS14	0.87	0.63	0.7989	0	0	chr1q
17q1qMYCN vs WT	KCTD3	0.88	0.59	0.7976	0	0	chr1q
17q1qMYCN vs WT	CBX8	0.23	0.11	0.7937	0	0.0002	chr17q
17q1qMYCN vs WT	SRP68	0.89	0.66	0.7928	0	0.0001	chr17q
17q1qMYCN vs WT	ADIPOR1	0.73	0.46	0.7916	0.0012	0.0038	chr1q
17q1qMYCN vs WT	UBAP2L	0.95	0.77	0.7904	0	0	chr1q
17q1qMYCN vs WT	ACBD3	0.94	0.72	0.7883	0	0	chr1q
17q1qMYCN vs WT	TRAF5	0.47	0.22	0.7876	0	0	chr1q
17q1qMYCN vs WT	MEF2D	0.52	0.26	0.7825	0.0001	0.0005	chr1q
17q1qMYCN vs WT	GOSR2	0.86	0.58	0.7806	0	0	chr17q
17q1qMYCN vs WT	NOL11	0.93	0.73	0.7785	0	0	chr17q
17q1qMYCN vs WT	ODR4	0.92	0.72	0.7758	0	0	chr1q
17q1qMYCN vs WT	GAA	0.69	0.41	0.7743	0.0045	0.0127	chr17q
17q1qMYCN vs WT	PBXIP1	0.35	0.17	0.7726	0	0	chr1q
17q1qMYCN vs WT	CEP112	0.85	0.57	0.7722	0.0016	0.0051	chr17q
17q1qMYCN vs WT	S100A13	0.97	0.68	0.7701	0.0052	0.0144	chr1q
17q1qMYCN vs WT	OGFOD3	0.67	0.39	0.7688	0.0019	0.0059	chr17q
17q1qMYCN vs WT	STAT3	0.81	0.52	0.7655	0	0	chr17q
17q1qMYCN vs WT	CCDC137	0.87	0.62	0.7652	0	0	chr17q
17q1qMYCN vs WT	AL445524.1	0.3	0.15	0.7622	0.002	0.0063	chr1q
17q1qMYCN vs WT	PSMD3	0.96	0.81	0.7617	0	0	chr17q
17q1qMYCN vs WT	HGS	0.76	0.47	0.7569	0	0	chr17q
17q1qMYCN vs WT	NEK8	0.26	0.13	0.7537	0.0019	0.006	chr17q
17q1qMYCN vs WT	QSOX1	0.45	0.22	0.749	0.0001	0.0004	chr1q
17q1qMYCN vs WT	UBE2Q1	0.76	0.48	0.7386	0	0	chr1q
17q1qMYCN vs WT	ARNT	0.66	0.39	0.7366	0.0007	0.0026	chr1q
17q1qMYCN vs WT	MED1	0.88	0.66	0.7306	0.0002	0.0007	chr17q
17q1qMYCN vs WT	LINC01138	0.5	0.24	0.7292	0.0002	0.0009	chr1q
17q1qMYCN vs WT	DGKE	0.59	0.3	0.7288	0.002	0.0062	chr17q
17q1qMYCN vs WT	GNPAT	0.89	0.65	0.7287	0	0	chr1q
17q1qMYCN vs WT	USP21	0.38	0.2	0.7255	0.0099	0.0254	chr1q
17q1qMYCN vs WT	TBKBP1	0.28	0.13	0.7252	0	0.0001	chr17q
17q1qMYCN vs WT	NFE2L1	0.88	0.61	0.721	0	0.0002	chr17q
17q1qMYCN vs WT	TMEM183A	0.93	0.73	0.7193	0	0	chr1q
17q1qMYCN vs WT	ATP1B1	0.9	0.57	0.7191	0.001	0.0033	chr1q
17q1qMYCN vs WT	SNRPE	1	0.99	0.719	0	0	chr1q
17q1qMYCN vs WT	BPNT1	0.6	0.34	0.7186	0	0.0001	chr1q
17q1qMYCN vs WT	RPS6KB1	0.74	0.47	0.717	0.0002	0.0007	chr17q
17q1qMYCN vs WT	COX11	0.93	0.72	0.7127	0	0.0001	chr17q
17q1qMYCN vs WT	ANKRD40	0.78	0.49	0.7104	0.0002	0.0009	chr17q
17q1qMYCN vs WT	PRUNE1	0.34	0.17	0.709	0.0068	0.0183	chr1q
17q1qMYCN vs WT	ARV1	0.67	0.39	0.7082	0.0003	0.0012	chr1q
17q1qMYCN vs WT	TMEM94	0.57	0.33	0.7075	0	0	chr17q
17q1qMYCN vs WT	PCGF2	0.87	0.62	0.7072	0	0	chr17q
17q1qMYCN vs WT	AC025682.1	0.58	0.34	0.7068	0.0066	0.0178	chr17q
17q1qMYCN vs WT	FBXL20	0.82	0.56	0.7059	0.0003	0.001	chr17q
17q1qMYCN vs WT	YOD1	0.39	0.2	0.7059	0.0083	0.0218	chr1q
17q1qMYCN vs WT	FAM20B	0.81	0.53	0.7038	0	0	chr1q
17q1qMYCN vs WT	AC067852.2	0.22	0.11	0.7029	0.0057	0.0157	chr17q
17q1qMYCN vs WT	RPL23	1	1	0.7028	0	0	chr17q
17q1qMYCN vs WT	NENF	0.87	0.65	0.7015	0.0001	0.0005	chr1q
17q1qMYCN vs WT	ZNF496	0.79	0.5	0.7013	0	0.0001	chr1q
17q1qMYCN vs WT	ANAPC11	0.99	0.96	0.6991	0	0	chr17q
17q1qMYCN vs WT	KPNB1	1	0.99	0.6889	0	0	chr17q
17q1qMYCN vs WT	NME7	0.91	0.68	0.6858	0	0	chr1q
17q1qMYCN vs WT	FTSJ3	0.75	0.49	0.6854	0	0	chr17q
17q1qMYCN vs WT	NUP133	0.79	0.55	0.685	0	0	chr1q
17q1qMYCN vs WT	JMJD6	0.53	0.28	0.6819	0.0108	0.0273	chr17q
17q1qMYCN vs WT	MPP3	0.5	0.28	0.6809	0	0.0001	chr17q
17q1qMYCN vs WT	ARL4D	0.42	0.24	0.6787	0.0118	0.0296	chr17q
17q1qMYCN vs WT	SPOP	0.88	0.64	0.6773	0.0001	0.0004	chr17q
17q1qMYCN vs WT	IVNS1ABP	0.95	0.79	0.6765	0	0	chr1q
17q1qMYCN vs WT	C17orf75	0.84	0.59	0.6761	0	0	chr17q
17q1qMYCN vs WT	AL392172.1	0.47	0.25	0.6754	0	0.0001	chr1q
17q1qMYCN vs WT	SDHC	0.97	0.87	0.6738	0.0001	0.0003	chr1q
17q1qMYCN vs WT	LINC00672	0.43	0.25	0.6732	0.0001	0.0006	chr17q
17q1qMYCN vs WT	FAM117A	0.6	0.34	0.6703	0.0004	0.0013	chr17q
17q1qMYCN vs WT	TOR1AIP1	0.64	0.37	0.6695	0	0	chr1q
17q1qMYCN vs WT	TSNAX	0.9	0.68	0.6672	0.0013	0.0042	chr1q
17q1qMYCN vs WT	RAD51C	0.64	0.42	0.6667	0.0001	0.0003	chr17q
17q1qMYCN vs WT	CCDC47	0.95	0.77	0.6662	0	0	chr17q
17q1qMYCN vs WT	AC124283.1	0.27	0.13	0.6587	0.0089	0.0231	chr17q
17q1qMYCN vs WT	ANGEL2	0.72	0.46	0.6581	0	0	chr1q
17q1qMYCN vs WT	TAF5L	0.59	0.36	0.6573	0	0	chr1q
17q1qMYCN vs WT	CEP95	0.91	0.72	0.6553	0	0	chr17q
17q1qMYCN vs WT	SMG5	0.74	0.49	0.6542	0	0	chr1q
17q1qMYCN vs WT	DCAF7	0.97	0.84	0.653	0	0	chr17q
17q1qMYCN vs WT	FKBP10	0.99	0.94	0.6524	0	0.0001	chr17q
17q1qMYCN vs WT	FAM171A2	0.52	0.28	0.6522	0.0113	0.0284	chr17q
17q1qMYCN vs WT	CNIH3	0.59	0.33	0.6502	0.0009	0.003	chr1q
17q1qMYCN vs WT	SMG8	0.33	0.18	0.6502	0.0018	0.0057	chr17q
17q1qMYCN vs WT	SNAP47	0.63	0.39	0.6464	0.0078	0.0206	chr1q
17q1qMYCN vs WT	COG2	0.74	0.48	0.6436	0	0.0001	chr1q
17q1qMYCN vs WT	PMVK	0.85	0.61	0.6428	0	0.0001	chr1q
17q1qMYCN vs WT	DHRS13	0.37	0.19	0.6408	0	0.0001	chr17q
17q1qMYCN vs WT	FLVCR1	0.87	0.63	0.6392	0.0004	0.0015	chr1q
17q1qMYCN vs WT	PPP1R15B	0.56	0.32	0.6331	0.0002	0.0009	chr1q
17q1qMYCN vs WT	LUC7L3	1	0.99	0.629	0	0	chr17q
17q1qMYCN vs WT	RECQL5	0.35	0.18	0.6287	0	0	chr17q
17q1qMYCN vs WT	NPEPPS	0.95	0.82	0.6277	0	0.0002	chr17q
17q1qMYCN vs WT	EIF4A3	0.97	0.84	0.6265	0.0014	0.0043	chr17q
17q1qMYCN vs WT	AL645568.1	0.54	0.31	0.6259	0.0151	0.0367	chr1q
17q1qMYCN vs WT	DSTYK	0.74	0.44	0.6226	0.0025	0.0075	chr1q
17q1qMYCN vs WT	DEGS1	0.94	0.74	0.6101	0.0013	0.0043	chr1q
17q1qMYCN vs WT	LIX1L	0.48	0.28	0.6088	0.0001	0.0005	chr1q
17q1qMYCN vs WT	RO60	0.98	0.9	0.6077	0	0	chr1q
17q1qMYCN vs WT	ENAH	1	0.99	0.6055	0	0	chr1q
17q1qMYCN vs WT	PEX19	0.76	0.51	0.6039	0.0001	0.0003	chr1q
17q1qMYCN vs WT	CDR2L	0.36	0.19	0.6031	0.0014	0.0044	chr17q
17q1qMYCN vs WT	ENSA	1	0.95	0.603	0	0	chr1q
17q1qMYCN vs WT	MARC1	0.57	0.35	0.602	0.0022	0.0066	chr1q
17q1qMYCN vs WT	TSPOAP1-AS1	0.3	0.16	0.6004	0.0147	0.036	chr17q
17q1qMYCN vs WT	GOLPH3L	0.54	0.31	0.5989	0.0001	0.0002	chr1q
17q1qMYCN vs WT	NUFIP2	0.98	0.86	0.5988	0	0	chr17q
17q1qMYCN vs WT	PRRC2C	1	0.99	0.5981	0	0	chr1q
17q1qMYCN vs WT	SYNRG	0.85	0.63	0.5977	0	0.0001	chr17q
17q1qMYCN vs WT	RNF157	0.64	0.4	0.5972	0.0182	0.0433	chr17q
17q1qMYCN vs WT	C1orf54	0.85	0.63	0.5956	0.0004	0.0016	chr1q
17q1qMYCN vs WT	ENDOV	0.59	0.34	0.5942	0.0003	0.001	chr17q
17q1qMYCN vs WT	MRPL55	0.9	0.7	0.5938	0.0017	0.0052	chr1q
17q1qMYCN vs WT	RNF115	0.93	0.74	0.5905	0	0	chr1q
17q1qMYCN vs WT	TP53I13	0.54	0.33	0.5899	0.0206	0.0481	chr17q
17q1qMYCN vs WT	MBTD1	0.93	0.76	0.5896	0	0	chr17q
17q1qMYCN vs WT	DHX40	0.89	0.67	0.5892	0	0	chr17q
17q1qMYCN vs WT	LMNA	0.86	0.68	0.5885	0	0	chr1q
17q1qMYCN vs WT	EIF1	1	1	0.5877	0.0017	0.0053	chr17q
17q1qMYCN vs WT	RAB3GAP2	0.93	0.74	0.5866	0.0001	0.0003	chr1q
17q1qMYCN vs WT	FAAP100	0.42	0.23	0.5826	0.0137	0.0337	chr17q
17q1qMYCN vs WT	ZNF695	0.59	0.37	0.582	0.0025	0.0075	chr1q
17q1qMYCN vs WT	RPL23A	1	1	0.5815	0.0001	0.0004	chr17q
17q1qMYCN vs WT	MTR	0.93	0.74	0.5802	0	0.0002	chr1q
17q1qMYCN vs WT	AL359921.1	0.25	0.13	0.5786	0.0131	0.0324	chr1q
17q1qMYCN vs WT	DNAJC7	0.99	0.92	0.578	0	0	chr17q
17q1qMYCN vs WT	UFC1	0.97	0.87	0.5736	0	0.0001	chr1q
17q1qMYCN vs WT	SCNM1	0.75	0.51	0.5697	0.0001	0.0003	chr1q
17q1qMYCN vs WT	MPC2	0.91	0.74	0.5691	0.0007	0.0023	chr1q
17q1qMYCN vs WT	SEC14L1	0.83	0.61	0.5677	0	0	chr17q
17q1qMYCN vs WT	PSMD4	0.99	0.94	0.5658	0	0	chr1q
17q1qMYCN vs WT	GON4L	0.91	0.73	0.5646	0	0	chr1q
17q1qMYCN vs WT	POLR3GL	0.73	0.5	0.5633	0.0014	0.0044	chr1q
17q1qMYCN vs WT	SLC25A10	0.36	0.2	0.5612	0.0132	0.0326	chr17q
17q1qMYCN vs WT	KPNA2	0.99	0.93	0.5569	0.0001	0.0005	chr17q
17q1qMYCN vs WT	USP32	0.87	0.66	0.5527	0.0046	0.0131	chr17q
17q1qMYCN vs WT	TPR	1	0.97	0.5524	0	0	chr1q
17q1qMYCN vs WT	SUMO2	1	0.99	0.551	0.0099	0.0254	chr17q
17q1qMYCN vs WT	ABL2	0.93	0.74	0.5498	0	0	chr1q
17q1qMYCN vs WT	XYLT2	0.46	0.26	0.5498	0.0093	0.024	chr17q
17q1qMYCN vs WT	LRRC59	0.89	0.73	0.5475	0.0005	0.0018	chr17q
17q1qMYCN vs WT	ERBB2	0.42	0.24	0.5463	0.0196	0.0462	chr17q
17q1qMYCN vs WT	STAT5B	0.84	0.6	0.5461	0.0074	0.0197	chr17q
17q1qMYCN vs WT	BRCA1	0.73	0.58	0.5451	0.0162	0.0391	chr17q
17q1qMYCN vs WT	ZNF652	0.92	0.73	0.5447	0.0002	0.0007	chr17q
17q1qMYCN vs WT	YY1AP1	0.82	0.58	0.5446	0.0002	0.0009	chr1q
17q1qMYCN vs WT	PPM1D	0.79	0.62	0.5426	0.0002	0.0006	chr17q
17q1qMYCN vs WT	DCAF8	0.84	0.64	0.5407	0	0.0001	chr1q
17q1qMYCN vs WT	DEDD	0.53	0.31	0.5389	0	0	chr1q
17q1qMYCN vs WT	AC005670.3	0.83	0.62	0.5371	0.0028	0.0083	chr17q
17q1qMYCN vs WT	PPP1R9B	0.4	0.22	0.5353	0.0004	0.0015	chr17q
17q1qMYCN vs WT	LIN9	0.73	0.51	0.5284	0.0002	0.0006	chr1q
17q1qMYCN vs WT	ADAR	0.94	0.79	0.5271	0	0	chr1q
17q1qMYCN vs WT	ADSS	0.95	0.79	0.5227	0	0.0001	chr1q
17q1qMYCN vs WT	CWC25	0.68	0.47	0.5194	0	0	chr17q
17q1qMYCN vs WT	CD46	0.92	0.77	0.5187	0	0	chr1q
17q1qMYCN vs WT	PSMD12	0.95	0.83	0.515	0.0013	0.0043	chr17q
17q1qMYCN vs WT	NBR2	0.36	0.2	0.5148	0.0001	0.0003	chr17q
17q1qMYCN vs WT	MFSD11	0.7	0.48	0.5141	0	0.0001	chr17q
17q1qMYCN vs WT	RGS2	0.42	0.24	0.5127	0.0007	0.0023	chr1q
17q1qMYCN vs WT	VMP1	0.93	0.77	0.5112	0.0008	0.0026	chr17q
17q1qMYCN vs WT	SFT2D2	0.66	0.42	0.511	0	0.0001	chr1q
17q1qMYCN vs WT	SSR2	0.99	0.96	0.508	0.002	0.0062	chr1q
17q1qMYCN vs WT	UBQLN4	0.7	0.46	0.5066	0.0004	0.0014	chr1q
17q1qMYCN vs WT	SAP30BP	0.92	0.78	0.5029	0.0004	0.0014	chr17q
17q1qMYCN vs WT	CENPF	0.98	0.85	0.501	0.0001	0.0004	chr1q
17q1qMYCN vs WT	SMARCE1	0.99	0.95	0.5008	0	0	chr17q
17q1qMYCN vs WT	TUBD1	0.72	0.47	0.5008	0.0009	0.003	chr17q
17q1qMYCN vs WT	MPZL1	0.93	0.76	0.5006	0.0002	0.0006	chr1q
17q1qMYCN vs WT	MGST3	0.98	0.92	0.5001	0.0016	0.0051	chr1q
17q1qMYCN vs WT	CCDC40	0.49	0.31	0.499	0.007	0.0187	chr17q
17q1qMYCN vs WT	HOXB9	1	0.98	0.4918	0.0012	0.0038	chr17q
17q1qMYCN vs WT	CAPN2	0.82	0.59	0.491	0	0	chr1q
17q1qMYCN vs WT	TADA2A	0.62	0.4	0.4881	0.0096	0.0248	chr17q
17q1qMYCN vs WT	EGLN1	0.55	0.35	0.4853	0.0063	0.0171	chr1q
17q1qMYCN vs WT	UNK	0.88	0.67	0.4851	0	0	chr17q
17q1qMYCN vs WT	WDR45B	0.95	0.81	0.4844	0.0091	0.0236	chr17q
17q1qMYCN vs WT	RBBP5	0.64	0.44	0.4821	0.0005	0.0019	chr1q
17q1qMYCN vs WT	TSEN54	0.56	0.36	0.4817	0.0006	0.002	chr17q
17q1qMYCN vs WT	COX20	0.91	0.75	0.4798	0.0096	0.0248	chr1q
17q1qMYCN vs WT	CENPX	0.96	0.84	0.4748	0.0037	0.0106	chr17q
17q1qMYCN vs WT	SNX27	0.76	0.52	0.4728	0.0017	0.0053	chr1q
17q1qMYCN vs WT	VANGL2	0.74	0.52	0.4715	0.0003	0.0011	chr1q
17q1qMYCN vs WT	PSMB4	0.98	0.91	0.4705	0	0	chr1q
17q1qMYCN vs WT	NPLOC4	0.83	0.61	0.4699	0	0	chr17q
17q1qMYCN vs WT	PEX11B	0.39	0.23	0.4598	0.0009	0.003	chr1q
17q1qMYCN vs WT	CCSAP	0.47	0.28	0.4596	0.0068	0.0183	chr1q
17q1qMYCN vs WT	PARP1	1	0.98	0.4584	0.0002	0.0007	chr1q
17q1qMYCN vs WT	PPOX	0.46	0.28	0.4572	0.0104	0.0266	chr1q
17q1qMYCN vs WT	NVL	0.84	0.64	0.4515	0.0121	0.0303	chr1q
17q1qMYCN vs WT	ATF6	0.89	0.7	0.4503	0	0	chr1q
17q1qMYCN vs WT	SELENBP1	0.56	0.35	0.4493	0.0088	0.023	chr1q
17q1qMYCN vs WT	LIG3	0.83	0.64	0.4456	0.0003	0.0013	chr17q
17q1qMYCN vs WT	MDM4	0.93	0.79	0.4446	0.0013	0.0043	chr1q
17q1qMYCN vs WT	RIT1	0.66	0.45	0.4392	0.0012	0.0038	chr1q
17q1qMYCN vs WT	PRCC	0.78	0.58	0.4387	0.0045	0.0127	chr1q
17q1qMYCN vs WT	GPR89A	0.58	0.37	0.4383	0.0065	0.0177	chr1q
17q1qMYCN vs WT	GGA3	0.59	0.39	0.438	0.0003	0.0012	chr17q
17q1qMYCN vs WT	PRPF3	0.79	0.58	0.4337	0.0018	0.0055	chr1q
17q1qMYCN vs WT	NUF2	0.65	0.5	0.4256	0.001	0.0035	chr1q
17q1qMYCN vs WT	ANKRD13B	0.48	0.3	0.4241	0.0079	0.0209	chr17q
17q1qMYCN vs WT	C1orf35	0.87	0.69	0.4235	0.0001	0.0005	chr1q
17q1qMYCN vs WT	TSEN15	0.88	0.71	0.4109	0.0003	0.0012	chr1q
17q1qMYCN vs WT	AIDA	0.83	0.65	0.4106	0	0.0001	chr1q
17q1qMYCN vs WT	ERN1	0.27	0.16	0.4098	0.006	0.0164	chr17q
17q1qMYCN vs WT	FBXO28	0.84	0.64	0.4097	0.0081	0.0214	chr1q
17q1qMYCN vs WT	PGS1	0.62	0.41	0.4033	0.0087	0.0227	chr17q
17q1qMYCN vs WT	DDX42	0.92	0.76	0.3972	0.012	0.03	chr17q
17q1qMYCN vs WT	TMEM99	0.42	0.27	0.3952	0.0028	0.0083	chr17q
17q1qMYCN vs WT	PIAS3	0.39	0.24	0.394	0.0102	0.026	chr1q
17q1qMYCN vs WT	ZNF124	0.96	0.86	0.3928	0.0002	0.0009	chr1q
17q1qMYCN vs WT	GPATCH8	0.98	0.93	0.3836	0.002	0.006	chr17q
17q1qMYCN vs WT	TIMP2	0.73	0.53	0.3767	0.0061	0.0166	chr17q
17q1qMYCN vs WT	SPRTN	0.55	0.38	0.3641	0.0173	0.0415	chr1q
17q1qMYCN vs WT	RHOT1	0.76	0.57	0.3607	0.0056	0.0155	chr17q
17q1qMYCN vs WT	GUK1	0.98	0.93	0.353	0.0012	0.004	chr1q
17q1qMYCN vs WT	NUCKS1	1	1	0.3507	0.0025	0.0075	chr1q
17q1qMYCN vs WT	WDR26	0.76	0.56	0.3466	0.0004	0.0014	chr1q
17q1qMYCN vs WT	RCOR3	0.81	0.63	0.3455	0	0.0002	chr1q
17q1qMYCN vs WT	LAMTOR2	0.9	0.75	0.3443	0	0	chr1q
17q1qMYCN vs WT	CENPL	0.52	0.37	0.3443	0.0064	0.0173	chr1q
17q1qMYCN vs WT	CDC27	0.93	0.8	0.3429	0.0001	0.0003	chr17q
17q1qMYCN vs WT	TMCO1	0.97	0.89	0.342	0.0145	0.0355	chr1q
17q1qMYCN vs WT	UBE2Z	0.77	0.57	0.3396	0.0184	0.0436	chr17q
17q1qMYCN vs WT	SMG7	0.88	0.72	0.3346	0.0008	0.0028	chr1q
17q1qMYCN vs WT	KCTD2	0.45	0.28	0.3327	0.0199	0.0467	chr17q
17q1qMYCN vs WT	CAMSAP2	0.94	0.82	0.3231	0.0098	0.0252	chr1q
17q1qMYCN vs WT	HNRNPU	1	1	0.3214	0.0073	0.0195	chr1q
17q1qMYCN vs WT	COA3	0.91	0.78	0.3165	0	0	chr17q
17q1qMYCN vs WT	CDK12	0.92	0.8	0.3038	0.0142	0.0349	chr17q
17q1qMYCN vs WT	GPR89B	0.54	0.37	0.2881	0.0171	0.0409	chr1q
17q1qMYCN vs WT	RNF2	0.8	0.61	0.2869	0.0093	0.0242	chr1q
17q1qMYCN vs WT	UBE2O	0.9	0.75	0.2817	0.0015	0.0049	chr17q
17q1qMYCN vs WT	NSL1	0.88	0.76	0.2815	0.0089	0.0232	chr1q
17q1qMYCN vs WT	GRB2	0.94	0.82	0.2656	0.0183	0.0435	chr17q
17q1qMYCN vs WT	GGNBP2	0.89	0.83	-0.2919	0.021	0.049	chr17q
17q1qMYCN vs WT	SMURF2	0.75	0.72	-0.3582	0.0008	0.0027	chr17q
17q1qMYCN vs WT	COP1	0.93	0.91	-0.3699	0.0167	0.0402	chr1q
17q1qMYCN vs WT	TAOK1	0.86	0.81	-0.3723	0.0031	0.0091	chr17q
17q1qMYCN vs WT	GPR137B	0.48	0.43	-0.3831	0.0021	0.0065	chr1q
17q1qMYCN vs WT	ZNF207	0.96	0.95	-0.4058	0	0	chr17q
17q1qMYCN vs WT	CRABP2	1	0.99	-0.414	0.0196	0.0461	chr1q
17q1qMYCN vs WT	ANGPTL1	0.23	0.22	-0.4248	0.0196	0.0461	chr1q
17q1qMYCN vs WT	ARPC5	0.97	0.96	-0.4317	0.0196	0.0462	chr1q
17q1qMYCN vs WT	RPS6KC1	0.67	0.62	-0.4524	0.0093	0.0241	chr1q
17q1qMYCN vs WT	KDM5B	0.96	0.95	-0.4574	0	0	chr1q
17q1qMYCN vs WT	C1orf198	0.51	0.5	-0.4626	0.0062	0.0168	chr1q
17q1qMYCN vs WT	KIRREL1	0.69	0.65	-0.4785	0.0014	0.0045	chr1q
17q1qMYCN vs WT	LPGAT1	0.38	0.39	-0.4992	0.0025	0.0075	chr1q
17q1qMYCN vs WT	ARHGEF11	0.68	0.65	-0.5068	0.0116	0.0292	chr1q
17q1qMYCN vs WT	NF1	0.95	0.92	-0.5363	0.0005	0.0017	chr17q
17q1qMYCN vs WT	FLOT2	0.56	0.54	-0.5402	0.0003	0.0012	chr17q
17q1qMYCN vs WT	PHF12	0.41	0.39	-0.5468	0.0074	0.0197	chr17q
17q1qMYCN vs WT	IFT20	0.39	0.37	-0.5516	0.0068	0.0182	chr17q
17q1qMYCN vs WT	HMCN1	0.78	0.72	-0.5524	0.0022	0.0068	chr1q
17q1qMYCN vs WT	RGL1	0.66	0.69	-0.5885	0.0021	0.0065	chr1q
17q1qMYCN vs WT	AKT3	0.8	0.76	-0.5973	0.0048	0.0136	chr1q
17q1qMYCN vs WT	SRGAP2	0.67	0.65	-0.6027	0.001	0.0033	chr1q
17q1qMYCN vs WT	PRPSAP1	0.74	0.72	-0.6062	0.0006	0.0021	chr17q
17q1qMYCN vs WT	TK1	0.31	0.33	-0.6366	0.0107	0.0271	chr17q
17q1qMYCN vs WT	MLLT11	0.97	0.92	-0.6618	0.0184	0.0437	chr1q
17q1qMYCN vs WT	DYNLL2	0.83	0.83	-0.6777	0	0.0001	chr17q
17q1qMYCN vs WT	SDCCAG8	0.87	0.82	-0.6879	0.0001	0.0004	chr1q
17q1qMYCN vs WT	PIK3C2B	0.43	0.47	-0.6933	0.0004	0.0014	chr1q
17q1qMYCN vs WT	VEZF1	0.73	0.77	-0.7377	0	0	chr17q
17q1qMYCN vs WT	SARM1	0.4	0.46	-0.7385	0	0	chr17q
17q1qMYCN vs WT	INTS7	0.56	0.61	-0.7797	0	0	chr1q
17q1qMYCN vs WT	SRGAP2B	0.37	0.41	-0.7901	0	0	chr1q
17q1qMYCN vs WT	INAVA	0.29	0.32	-0.805	0.008	0.0211	chr1q
17q1qMYCN vs WT	PLEKHM1	0.21	0.25	-0.8118	0.0129	0.0321	chr17q
17q1qMYCN vs WT	MMD	0.78	0.81	-0.8151	0	0	chr17q
17q1qMYCN vs WT	RNF213-AS1	0.23	0.25	-0.8174	0.0004	0.0015	chr17q
17q1qMYCN vs WT	CCT6B	0.24	0.29	-0.8187	0	0	chr17q
17q1qMYCN vs WT	KSR1	0.25	0.28	-0.8445	0	0	chr17q
17q1qMYCN vs WT	NPL	0.24	0.28	-0.8644	0	0.0001	chr1q
17q1qMYCN vs WT	RFFL	0.33	0.36	-0.8701	0.0001	0.0005	chr17q
17q1qMYCN vs WT	C1orf21	0.72	0.77	-0.8849	0	0	chr1q
17q1qMYCN vs WT	OMG	0.23	0.27	-0.9204	0	0	chr17q
17q1qMYCN vs WT	SPHK1	0.46	0.57	-0.9549	0.0005	0.0018	chr17q
17q1qMYCN vs WT	MIR181A1HG	0.23	0.3	-0.9664	0.0007	0.0025	chr1q
17q1qMYCN vs WT	ABHD15-AS1	0.18	0.25	-0.9752	0.0002	0.0008	chr17q
17q1qMYCN vs WT	NAV1	0.77	0.79	-1.0064	0	0	chr1q
17q1qMYCN vs WT	DISC1	0.57	0.62	-1.0076	0	0	chr1q
17q1qMYCN vs WT	ACSF2	0.3	0.36	-1.0251	0	0	chr17q
17q1qMYCN vs WT	COLGALT2	0.49	0.54	-1.0474	0	0	chr1q
17q1qMYCN vs WT	ABCA5	0.22	0.27	-1.0545	0.0001	0.0003	chr17q
17q1qMYCN vs WT	MAP2K6	0.46	0.56	-1.0627	0	0	chr17q
17q1qMYCN vs WT	MYO18A	0.22	0.33	-1.066	0	0	chr17q
17q1qMYCN vs WT	PPM1E	0.77	0.81	-1.0829	0	0	chr17q
17q1qMYCN vs WT	MYO1D	0.25	0.35	-1.0858	0	0	chr17q
17q1qMYCN vs WT	AIM2	0.18	0.26	-1.0976	0.0001	0.0003	chr1q
17q1qMYCN vs WT	SSH2	0.86	0.9	-1.1045	0	0	chr17q
17q1qMYCN vs WT	PLEKHO1	0.79	0.88	-1.1507	0	0	chr1q
17q1qMYCN vs WT	RAB11FIP4	0.28	0.33	-1.1883	0	0	chr17q
17q1qMYCN vs WT	LINC00467	0.33	0.44	-1.1933	0	0	chr1q
17q1qMYCN vs WT	CDC42EP4	0.25	0.36	-1.2096	0	0	chr17q
17q1qMYCN vs WT	IPO9-AS1	0.37	0.48	-1.2267	0	0	chr1q
17q1qMYCN vs WT	KLHDC8A	0.22	0.29	-1.2553	0.003	0.0089	chr1q
17q1qMYCN vs WT	ZBTB18	0.42	0.46	-1.2993	0.0008	0.0029	chr1q
17q1qMYCN vs WT	SEPTIN4	0.11	0.25	-1.351	0.0074	0.0197	chr17q
17q1qMYCN vs WT	CUEDC1	0.51	0.67	-1.4748	0	0	chr17q
17q1qMYCN vs WT	SSTR2	0.08	0.21	-1.4944	0.0009	0.003	chr17q
17q1qMYCN vs WT	AC023389.1	0.15	0.26	-1.5271	0	0	chr17q
17q1qMYCN vs WT	SIPA1L2	0.21	0.36	-1.5852	0	0.0001	chr1q
17q1qMYCN vs WT	BTBD17	0.18	0.21	-1.6226	0.0087	0.0228	chr17q
17q1qMYCN vs WT	KIF21B	0.17	0.27	-1.6452	0	0.0002	chr1q
17q1qMYCN vs WT	TANC2	0.72	0.92	-1.7172	0	0	chr17q
17q1qMYCN vs WT	HOXB6	0.33	0.52	-1.7305	0	0	chr17q
17q1qMYCN vs WT	FAM78B	0.23	0.32	-1.743	0	0.0001	chr1q
17q1qMYCN vs WT	VASH2	0.41	0.45	-1.7695	0	0	chr1q
17q1qMYCN vs WT	RXRG	0.08	0.21	-1.8028	0.0002	0.0006	chr1q
17q1qMYCN vs WT	RGS5	0.13	0.28	-1.8064	0	0	chr1q
17q1qMYCN vs WT	LINC02803	0.1	0.22	-1.8233	0.0002	0.0009	chr1q
17q1qMYCN vs WT	FMN2	0.4	0.56	-1.8892	0	0	chr1q
17q1qMYCN vs WT	DNM3	0.21	0.42	-1.9349	0	0	chr1q
17q1qMYCN vs WT	SOX9	0.35	0.56	-1.9391	0	0	chr17q
17q1qMYCN vs WT	AC015923.1	0.2	0.48	-2.0733	0	0	chr17q
17q1qMYCN vs WT	TTYH2	0.16	0.41	-2.1118	0	0	chr17q
17q1qMYCN vs WT	RBFOX3	0.18	0.2	-2.1402	0.0003	0.0012	chr17q
17q1qMYCN vs WT	LINC00511	0.4	0.75	-2.1819	0	0	chr17q
17q1qMYCN vs WT	HOXB-AS1	0.35	0.68	-2.2115	0	0	chr17q
17q1qMYCN vs WT	RHOU	0.23	0.46	-2.4223	0	0	chr1q
17q1qMYCN vs WT	SLFN5	0.21	0.57	-2.5264	0	0	chr17q
17q1qMYCN vs WT	KIF19	0.06	0.2	-2.711	0	0	chr17q
17q1qMYCN vs WT	NTRK1	0.06	0.2	-2.8603	0	0	chr1q
17q1qMYCN vs WT	NGFR	0.16	0.46	-3.0751	0	0	chr17q
17q1qMYCN vs WT	NFASC	0.1	0.33	-3.2694	0	0	chr1q
17q1qMYCN vs WT	RHBDL3	0.14	0.55	-3.4661	0	0	chr17q
17q1qMYCN vs WT	NHLH1	0.15	0.41	-3.4701	0	0.0002	chr1q
17q1qMYCN vs WT	B3GALT2	0.04	0.23	-3.6226	0	0	chr1q
17q1qMYCN vs WT	ASIC2	0.04	0.23	-4.308	0	0	chr17q
17q1qMYCN vs WT	TBX2	0.02	0.21	-4.435	0	0	chr17q
