# Supplementary material for: A human neural crest model reveals the developmental impact of neuroblastoma-associated chromosomal aberrations
Source: Nat Commun. 2024 May 3;15:3745. doi: 10.1038/s41467-024-47945-7 (PMC11068915; doi:10.1038/s41467-024-47945-7)
Supplement: Supplementary file 11 — Supplementary Data 7 [file 41467_2024_47945_MOESM11_ESM.xlsx]

## Sheet: scRNA-seq enrichments
Supplementary Data 7. scRNA-seq MUT vs. WT enrichment results
Significant results of an enrichment analysis (using hypergeometric tests as implemented in hypeR) of overlaps between up-/down-regulated DEGs in MUT vs WT, stratified by chromosomal location (in chr1q, in chr17q, or elsewhere). P-values were corrected for multiple hypothesis testing using the Benjamini-Hochberg method.
Enrichment analysis was performed with HALLMARK gene sets in MSigDB.
Comparison	Direction of change	Location	Label	N_module	N_database	N_overlap	N_background	Gene symbols	Jaccard index	P-value	Adj. P-value
17q1qMYCN vs WT	WT	chr17q	HALLMARK_MITOTIC_SPINDLE	50	199	4	24297	CDC42EP4,DYNLL2,NF1,SSH2	0.0163	0.0008	0.037
17q1qMYCN vs WT	17q1qMYCN	chr17q	HALLMARK_E2F_TARGETS	261	198	8	24297	BRCA1,JPT1,KPNA2,LUC7L3,NME1,PPM1D,RAD51C,TUBG1	0.0177	0.0014	0.035
17q1qMYCN vs WT	17q1qMYCN	chr17q	HALLMARK_MTORC1_SIGNALING	261	198	8	24297	ACACA,ATP5MC1,FDXR,NMT1,PSMD12,PSME3,SLC9A3R1,TUBG1	0.0177	0.0014	0.035
17q vs WT	17q	chr1q	HALLMARK_APOPTOSIS	11	149	2	24297	LMNA,PEA15	0.0127	0.002	0.099
17q1qMYCN vs WT	17q1qMYCN	chr1q	HALLMARK_P53_PATHWAY	298	192	11	24297	ATF3,BTG2,COQ8A,EPHX1,IER5,PHLDA3,PTPN14,RGS16,S100A4,SLC19A2,TNNI1	0.023	0	0.0013
17q vs WT	WT	nonCNV	HALLMARK_CHOLESTEROL_HOMEOSTASIS	454	73	8	24297	ACSS2,DHCR7,HMGCR,LSS,MVD,MVK,PLSCR1,TM7SF2	0.0154	0.0001	0.0032
17q vs WT	WT	nonCNV	HALLMARK_HEDGEHOG_SIGNALING	454	34	5	24297	DPYSL2,L1CAM,PTCH1,RTN1,UNC5C	0.0104	0.0004	0.0099
17q vs WT	WT	nonCNV	HALLMARK_KRAS_SIGNALING_UP	454	180	11	24297	CCSER2,CROT,EPB41L3,EPHB2,ETV5,KIF5C,PEG3,PRELID3B,RELN,SNAP25,ST6GAL1	0.0177	0.0006	0.01
17q vs WT	WT	nonCNV	HALLMARK_PANCREAS_BETA_CELLS	454	33	4	24297	DCX,INSM1,SST,STXBP1	0.0083	0.0032	0.04
17q vs WT	17q	nonCNV	HALLMARK_EPITHELIAL_MESENCHYMAL_TRANSITION	259	194	14	24297	CD59,COL1A2,COL5A3,ITGAV,LGALS1,MEST,MYL9,PMP22,SERPINE2,SLIT2,SNAI2,SPARC,TIMP1,WIPF1	0.0319	0	0
17q vs WT	17q	nonCNV	HALLMARK_GLYCOLYSIS	259	196	10	24297	GPC3,GPC4,IL13RA1,ME1,PDK3,PFKP,PRPS1,PYGL,SDC2,TPBG	0.0225	0.0001	0.0013
17q vs WT	17q	nonCNV	HALLMARK_UV_RESPONSE_DN	259	144	7	24297	COL1A2,INPP4B,MAGI2,PMP22,PTPRM,SDC2,SNAI2	0.0177	0.0009	0.011
17q vs WT	17q	nonCNV	HALLMARK_APOPTOSIS	259	149	7	24297	FEZ1,GSN,HSPB1,IFITM3,TIMP1,TSPO,XIAP	0.0175	0.0011	0.011
17q vs WT	17q	nonCNV	HALLMARK_HYPOXIA	259	192	8	24297	AKAP12,ETS1,GPC3,GPC4,PDK3,PFKP,SDC2,TPBG	0.0181	0.0011	0.011
17q vs WT	17q	nonCNV	HALLMARK_COAGULATION	259	114	6	24297	CPQ,CTSB,GSN,SPARC,TIMP1,USP11	0.0163	0.0014	0.012
17q vs WT	17q	nonCNV	HALLMARK_REACTIVE_OXYGEN_SPECIES_PATHWAY	259	48	4	24297	FTL,PDLIM1,PFKP,PRDX4	0.0132	0.0017	0.012
17q vs WT	17q	nonCNV	HALLMARK_ANDROGEN_RESPONSE	259	97	5	24297	AKAP12,B2M,INPP4B,ITGAV,KRT8	0.0142	0.0038	0.024
17q vs WT	17q	nonCNV	HALLMARK_ESTROGEN_RESPONSE_LATE	259	188	6	24297	BLVRB,DNAJC1,HPRT1,IGSF1,MEST,TPBG	0.0136	0.016	0.087
17q vs WT	17q	nonCNV	HALLMARK_ALLOGRAFT_REJECTION	259	145	5	24297	B2M,ETS1,HLA-A,HLA-E,TIMP1	0.0125	0.02	0.099
17q1q vs WT	WT	nonCNV	HALLMARK_MYC_TARGETS_V2	1030	58	18	24297	BYSL,DCTPP1,FARSA,GNL3,HSPD1,MRTO4,MYBBP1A,NOLC1,NOP16,NOP56,PA2G4,PPAN,PRMT3,RCL1,RRP9,SRM,TBRG4,UTP20	0.0168	0	0
17q1q vs WT	WT	nonCNV	HALLMARK_MYC_TARGETS_V1	1030	196	31	24297	ABCE1,CAD,CANX,CCT5,CCT7,DDX21,EXOSC7,FAM120A,GNL3,GOT2,GSPT1,HDAC2,HNRNPA2B1,HNRNPD,HSPD1,NCBP1,NOLC1,NOP16,NOP56,PA2G4,PPM1G,PSMD14,RPS2,RRP9,RUVBL2,SERBP1,SRM,SRPK1,SSB,SYNCRIP,XPOT	0.0259	0	0
17q1q vs WT	WT	nonCNV	HALLMARK_MTORC1_SIGNALING	1030	198	30	24297	CANX,CCNF,CTSC,DHCR24,DHCR7,EEF1E1,ELOVL5,ELOVL6,HMGCR,HMGCS1,HSPA9,HSPD1,IDI1,INSIG1,LDLR,MTHFD2,MTHFD2L,NFIL3,PHGDH,PNP,PPA1,PSMD14,RDH11,RRP9,SLC7A11,SLC7A5,SRD5A1,TFRC,TM7SF2,TXNRD1	0.025	0	0
17q1q vs WT	WT	nonCNV	HALLMARK_CHOLESTEROL_HOMEOSTASIS	1030	73	15	24297	ACAT2,DHCR7,FABP5,FDFT1,GNAI1,HMGCR,HMGCS1,IDI1,LDLR,LSS,MVD,MVK,NFIL3,PLSCR1,TM7SF2	0.0138	0	0
17q1q vs WT	WT	nonCNV	HALLMARK_UNFOLDED_PROTEIN_RESPONSE	1030	108	18	24297	ALDH18A1,BAG3,DCP2,DCTN1,DDX10,DKC1,EEF2,EIF2AK3,EIF4EBP1,HSPA9,MTHFD2,NOLC1,NOP56,RPS14,RRP9,SLC7A5,XPOT,YIF1A	0.0161	0	0
17q1q vs WT	WT	nonCNV	HALLMARK_ESTROGEN_RESPONSE_EARLY	1030	191	22	24297	BAG1,BCL2,DHCR7,ELOVL2,ELOVL5,FARP1,FDFT1,FKBP4,GAB2,GFRA1,GREB1,IGF1R,INPP5F,KAZN,MREG,MYBBP1A,MYBL1,NAV2,NRIP1,SCARB1,SLC16A1,SLC7A5	0.0183	0	0.0002
17q1q vs WT	WT	nonCNV	HALLMARK_ANDROGEN_RESPONSE	1030	97	14	24297	ANKH,CDK6,DHCR24,ELOVL5,HMGCR,HMGCS1,IDI1,INSIG1,NGLY1,PA2G4,RPS6KA3,SMS,TPD52,XRCC5	0.0126	0.0001	0.0004
17q1q vs WT	WT	nonCNV	HALLMARK_PANCREAS_BETA_CELLS	1030	33	7	24297	DCX,FOXO1,INSM1,ISL1,NEUROD1,SST,STXBP1	0.0066	0.0004	0.0024
17q1q vs WT	WT	nonCNV	HALLMARK_G2M_CHECKPOINT	1030	195	19	24297	CCNF,CDC25B,DKC1,EFNA5,EZH2,GSPT1,HNRNPD,ILF3,LMNB1,MNAT1,NCL,NOLC1,SLC12A2,SLC38A1,SLC7A1,SLC7A5,SYNCRIP,TMPO,WRN	0.0158	0.0007	0.0037
17q1q vs WT	WT	nonCNV	HALLMARK_E2F_TARGETS	1030	198	19	24297	CDC25B,CIT,DCTPP1,EZH2,GSPT1,HNRNPD,ILF3,LMNB1,LYAR,MRE11,MTHFD2,NOLC1,NOP56,PA2G4,SYNCRIP,TBRG4,TFRC,TMPO,TP53	0.0157	0.0008	0.004
17q1q vs WT	WT	nonCNV	HALLMARK_ESTROGEN_RESPONSE_LATE	1030	188	18	24297	ASCL1,ASS1,BAG1,BCL2,CPE,DHCR7,DNAJC12,ELOVL5,FABP5,FARP1,FDFT1,FKBP4,NRIP1,SCARB1,SLC16A1,SLC7A5,TSPAN13,UNC13B	0.015	0.0011	0.005
17q1q vs WT	WT	nonCNV	HALLMARK_FATTY_ACID_METABOLISM	1030	146	15	24297	ACAT2,CBR1,CRYZ,DHCR24,ELOVL5,GCDH,GPD2,HMGCS1,IDI1,MIF,RAP1GDS1,RDH11,SMS,XIST,YWHAH	0.0129	0.0014	0.0058
17q1q vs WT	WT	nonCNV	HALLMARK_UV_RESPONSE_DN	1030	144	14	24297	ACVR2A,CACNA1A,FYN,GRK5,IGF1R,INSIG1,KALRN,LDLR,PLCB4,PLPP3,PRKCE,SLC7A1,TGFBR2,TGFBR3	0.0121	0.0033	0.013
17q1q vs WT	WT	nonCNV	HALLMARK_MITOTIC_SPINDLE	1030	199	17	24297	APC,ARHGAP10,CDC42EP2,CENPJ,CLIP2,DYNC1H1,EPB41,EPB41L2,FARP1,KATNB1,LMNB1,LRPPRC,PCNT,RAPGEF5,RAPGEF6,SAC3D1,TRIO	0.014	0.0049	0.018
17q1q vs WT	WT	nonCNV	HALLMARK_KRAS_SIGNALING_UP	1030	180	15	24297	ANKH,CCSER2,CPE,CROT,EPB41L3,EPHB2,GADD45G,KIF5C,PEG3,PRELID3B,RELN,SCG3,SNAP25,ST6GAL1,TSPAN13	0.0126	0.0099	0.033
17q1q vs WT	WT	nonCNV	HALLMARK_UV_RESPONSE_UP	1030	151	13	24297	ARRB2,BID,CASP3,DDX21,EIF5,FKBP4,GLS,MAPK8IP2,MMP14,ONECUT1,PPAT,PTPRD,TFRC	0.0111	0.012	0.038
17q1q vs WT	WT	nonCNV	HALLMARK_HEDGEHOG_SIGNALING	1030	34	5	24297	CDK6,CRMP1,DPYSL2,L1CAM,PTCH1	0.0047	0.014	0.04
17q1q vs WT	WT	nonCNV	HALLMARK_APICAL_JUNCTION	1030	190	15	24297	ACTN3,ADAM23,ADAMTS5,BMP1,CAP1,CDH4,EPB41L2,GNAI1,INSIG1,ITGA9,MVD,NECTIN3,PKD1,PLCG1,YWHAH	0.0124	0.016	0.043
17q1q vs WT	WT	nonCNV	HALLMARK_DNA_REPAIR	1030	149	12	24297	AK3,APRT,CETN2,DDB1,NPR2,PNP,RALA,REV3L,SAC3D1,SEC61A1,TP53,XPC	0.0103	0.025	0.066
17q1q vs WT	WT	nonCNV	HALLMARK_COMPLEMENT	1030	176	13	24297	CASP3,CTSC,FYN,GCA,GNG2,GPD2,HSPA1A,MMP14,PIK3CA,PLSCR1,PRDM4,SCG3,ZEB1	0.0109	0.037	0.093
17q1q vs WT	17q1q	nonCNV	HALLMARK_EPITHELIAL_MESENCHYMAL_TRANSITION	554	194	24	24297	CD59,CDH11,COL11A1,COL1A2,COL5A1,FBN1,ITGA5,ITGAV,JUN,LGALS1,LOXL2,MEST,MSX1,MYL9,MYLK,NOTCH2,PMP22,SERPINE2,SLIT2,SNAI2,SPARC,TIMP1,TPM2,WIPF1	0.0331	0	0
17q1q vs WT	17q1q	nonCNV	HALLMARK_GLYCOLYSIS	554	196	15	24297	COL5A1,DSC2,GPC3,GPC4,HS6ST2,IL13RA1,KDELR3,LHPP,ME1,P4HA2,PDK3,PRPS1,PYGL,SDC2,TPBG	0.0204	0	0.001
17q1q vs WT	17q1q	nonCNV	HALLMARK_COAGULATION	554	114	11	24297	APOC1,CLU,CPQ,CTSB,CTSV,FBN1,PRSS23,SERPING1,SPARC,TIMP1,USP11	0.0167	0.0001	0.001
17q1q vs WT	17q1q	nonCNV	HALLMARK_HYPOXIA	554	192	14	24297	AKAP12,ANXA2,COL5A1,CSRP2,GPC3,GPC4,JUN,KDELR3,P4HA2,PDK3,PLIN2,SDC2,TMEM45A,TPBG	0.0191	0.0001	0.0016
17q1q vs WT	17q1q	nonCNV	HALLMARK_APOPTOSIS	554	149	12	24297	CLU,FEZ1,HSPB1,IFITM3,JUN,KRT18,LEF1,NEDD9,SPTAN1,TIMP1,TSPO,XIAP	0.0174	0.0002	0.0016
17q1q vs WT	17q1q	nonCNV	HALLMARK_UV_RESPONSE_DN	554	144	11	24297	ANXA2,CDON,COL11A1,COL1A2,INPP4B,MAGI2,NOTCH2,PMP22,PTPRM,SDC2,SNAI2	0.016	0.0005	0.004
17q1q vs WT	17q1q	nonCNV	HALLMARK_MYOGENESIS	554	186	12	24297	CLU,DMD,FHL1,MEF2C,MYLK,OCEL1,SORBS3,SPARC,SPTAN1,TNNT1,TPD52L1,TPM2	0.0165	0.0012	0.0083
17q1q vs WT	17q1q	nonCNV	HALLMARK_INFLAMMATORY_RESPONSE	554	163	11	24297	AXL,CD82,EIF2AK2,GABBR1,GPC3,IFNGR2,ITGA5,ITGB8,PDPN,TIMP1,TPBG	0.0156	0.0013	0.0083
17q1q vs WT	17q1q	nonCNV	HALLMARK_INTERFERON_ALPHA_RESPONSE	554	95	8	24297	B2M,CD74,EIF2AK2,IFITM3,ISG15,MVB12A,TENT5A,TRIM5	0.0125	0.0015	0.0083
17q1q vs WT	17q1q	nonCNV	HALLMARK_IL2_STAT5_SIGNALING	554	185	11	24297	AHNAK,ALCAM,CTSZ,GUCY1B1,IFITM3,ITGAV,LRIG1,PLEC,PLIN2,SERPINB6,WLS	0.0151	0.0036	0.018
17q1q vs WT	17q1q	nonCNV	HALLMARK_APICAL_JUNCTION	554	190	11	24297	ARHGEF6,CDH11,CNN2,FBN1,MYL9,NLGN3,RRAS,SGCE,SHROOM2,SLIT2,SORBS3	0.015	0.0044	0.02
17q1q vs WT	17q1q	nonCNV	HALLMARK_HEDGEHOG_SIGNALING	554	34	4	24297	ADGRG1,AMOT,OPHN1,TLE1	0.0068	0.0072	0.03
17q1q vs WT	17q1q	nonCNV	HALLMARK_ADIPOGENESIS	554	193	10	24297	ADCY6,AIFM1,CMBL,DNAJC15,ENPP2,EPHX2,LAMA4,ME1,MYLK,PLIN2	0.0136	0.013	0.052
17q1q vs WT	17q1q	nonCNV	HALLMARK_COMPLEMENT	554	176	9	24297	APOC1,CD59,CLU,CPQ,CTSB,CTSV,ME1,SERPING1,TIMP1	0.0125	0.02	0.071
17q1q vs WT	17q1q	nonCNV	HALLMARK_INTERFERON_GAMMA_RESPONSE	554	184	9	24297	B2M,CD74,EIF2AK2,HLA-A,HLA-B,IFITM3,ISG15,SERPING1,VAMP8	0.0123	0.026	0.086
17q1q vs WT	17q1q	nonCNV	HALLMARK_ESTROGEN_RESPONSE_LATE	554	188	9	24297	BLVRB,HPRT1,IGSF1,MEST,PERP,PRSS23,TFAP2C,TPBG,TPD52L1	0.0123	0.029	0.091
17q1qMYCN vs WT	WT	nonCNV	HALLMARK_MITOTIC_SPINDLE	2507	199	81	24297	ABL1,AKAP13,ALMS1,ALS2,ANLN,APC,ARFGEF1,ARHGEF12,ARHGEF7,BCAR1,BRCA2,CAPZB,CDC42EP2,CENPE,CENPJ,CLASP1,CLIP2,CYTH2,DLG1,DOCK4,DST,EPB41,EPB41L2,FARP1,FGD6,FLNA,FLNB,GSN,HDAC6,HOOK3,INCENP,ITSN1,KIF11,KIF15,KIF1B,KIF23,KIF3C,KIF4A,KLC1,LMNB1,MAP3K11,MARCKS,MID1,MID1IP1,MYO9B,NCK2,NDC80,NEDD9,NIN,NUMA1,NUSAP1,OPHN1,PAFAH1B1,PCGF5,PCM1,PCNT,PDLIM5,PIF1,PKD2,PLEKHG2,PPP4R2,PREX1,PXN,RAB3GAP1,RABGAP1,…	0.0309	0	0
17q1qMYCN vs WT	WT	nonCNV	HALLMARK_G2M_CHECKPOINT	2507	195	68	24297	ABL1,ARID4A,ATF5,ATRX,BRCA2,CASP8AP2,CCND1,CCNF,CDC25B,CDC7,CENPE,CHAF1A,CUL1,CUL3,CUL5,DMD,E2F3,EFNA5,EWSR1,EZH2,FANCC,FOXN3,GINS2,HIRA,HMGB3,HMGN2,INCENP,KIF11,KIF15,KIF23,KIF4A,KNL1,LMNB1,MARCKS,MCM5,MCM6,MKI67,MNAT1,MYBL2,MYC,NASP,NDC80,NUMA1,NUP50,NUSAP1,PAFAH1B1,PDS5B,PLK4,POLE,PRIM2,PURA,RPS6KA5,SAP30,SFPQ,SLC12A2,SMAD3,SMC1A,SMC2,SMC4,SRSF10,SS18,STAG1,STIL,STMN1,TLE3,TMPO,TRA2B,YTHDC1	0.0258	0	0
17q1qMYCN vs WT	WT	nonCNV	HALLMARK_UV_RESPONSE_DN	2507	144	50	24297	ACVR2A,ADD3,ADGRL2,AMPH,APBB2,ARHGEF9,ATP2B1,ATRX,CACNA1A,CDK13,CELF2,CITED2,COL3A1,COL5A2,DLC1,DLG1,DYRK1A,FYN,GRK5,HAS2,IGF1R,IGFBP5,KALRN,KIT,LTBP1,MGLL,MMP16,MYC,NFKB1,NIPBL,NRP1,PDLIM5,PIK3R3,PLCB4,PLPP3,PRDM2,PRKCE,PTPN21,RASA2,RND3,SCAF8,SCN8A,SFMBT1,SIPA1L1,SMAD3,TGFBR2,TGFBR3,TJP1,YTHDC1,ZMIZ1	0.0192	0	0
17q1qMYCN vs WT	WT	nonCNV	HALLMARK_TGF_BETA_SIGNALING	2507	54	20	24297	ACVR1,APC,BCAR3,BMPR2,CTNNB1,HIPK2,MAP3K7,NCOR2,PPP1CA,SKI,SKIL,SMAD1,SMAD3,SMURF1,SPTBN1,TGFBR1,TJP1,TRIM33,UBE2D3,WWTR1	0.0079	0	0
17q1qMYCN vs WT	WT	nonCNV	HALLMARK_HEDGEHOG_SIGNALING	2507	34	14	24297	AMOT,CDK6,CRMP1,DPYSL2,HEY2,L1CAM,NRCAM,NRP1,OPHN1,PTCH1,RTN1,THY1,TLE3,UNC5C	0.0055	0	0
17q1qMYCN vs WT	WT	nonCNV	HALLMARK_APICAL_JUNCTION	2507	190	39	24297	ACTB,ACTN3,ADAM23,ADAMTS5,BMP1,CADM2,CAP1,CDH4,CDH6,COL9A1,CTNNA1,DLG1,EPB41L2,EVL,EXOC4,HRAS,ITGA9,ITGB1,JAM3,LDLRAP1,MDK,MMP2,MVD,NECTIN3,NLGN2,NLGN3,PARVA,PBX2,PIK3R3,PLCG1,PTK2,SDC3,TAOK2,THY1,TJP1,TMEM8B,TRO,VCAN,ZYX	0.0147	0	0.0002
17q1qMYCN vs WT	WT	nonCNV	HALLMARK_EPITHELIAL_MESENCHYMAL_TRANSITION	2507	194	39	24297	ADAM12,BASP1,BMP1,CADM1,CD59,CDH6,COL3A1,COL5A2,DPYSL3,DST,EDIL3,FBLN1,FLNA,FN1,FSTL1,GAS1,ITGAV,ITGB1,ITGB5,LOXL2,LRP1,MMP14,MMP2,NTM,PLOD2,POSTN,PTX3,RHOB,SERPINH1,SFRP1,SGCB,SLIT3,SNTB1,TGFBR3,THY1,TIMP3,TPM1,TPM4,VCAN	0.0147	0	0.0003
17q1qMYCN vs WT	WT	nonCNV	HALLMARK_ESTROGEN_RESPONSE_EARLY	2507	191	37	24297	ABAT,ABHD2,ADCY1,ADD3,BCL2,CCND1,CELSR2,DLC1,ELOVL2,FAM102A,FARP1,FLNB,GAB2,GFRA1,GREB1,IGF1R,INPP5F,ITPK1,JAK2,KCNK5,KDM4B,LRIG1,MED13L,MPPED2,MREG,MYBL1,MYC,NAV2,NCOR2,NRIP1,OLFM1,RPS6KA2,SNX24,SVIL,TFAP2C,TMEM164,TUBB2B	0.0139	0.0001	0.0008
17q1qMYCN vs WT	WT	nonCNV	HALLMARK_PI3K_AKT_MTOR_SIGNALING	2507	101	23	24297	CAMK4,CDK2,CFL1,CXCR4,GSK3B,HRAS,ITPR2,MAP3K7,MAPK1,MAPK8,MAPKAP1,PIK3R3,PLCG1,PPP1CA,PPP2R1B,RALB,RIPK1,RPS6KA3,SMAD2,STAT2,TSC2,UBE2D3,YWHAB	0.0089	0.0002	0.0011
17q1qMYCN vs WT	WT	nonCNV	HALLMARK_E2F_TARGETS	2507	198	36	24297	ASF1B,BRCA2,CBX5,CDC25B,CENPE,CIT,DIAPH3,EZH2,GINS3,GINS4,HMGB3,ING3,KIF4A,LIG1,LMNB1,MCM5,MCM6,MKI67,MMS22L,MYBL2,MYC,NASP,NBN,PDS5B,PLK4,POLE,PRIM2,RRM2,SMC1A,SMC4,SPC25,STAG1,STMN1,TMPO,TRA2B,USP1	0.0135	0.0005	0.0027
17q1qMYCN vs WT	WT	nonCNV	HALLMARK_APOPTOSIS	2507	149	28	24297	ADD1,ANKH,BCL2L1,BNIP3L,CASP2,CASP3,CCND1,CDC25B,CDK2,CREBBP,CTNNB1,DAP,DNAJA1,DPYD,ERBB3,GSN,IGF2R,MADD,MMP2,NEDD9,PLAT,PPP2R5B,PSEN1,PTK2,RHOB,SATB1,TGFBR3,TIMP3	0.0107	0.0013	0.0058
17q1qMYCN vs WT	WT	nonCNV	HALLMARK_WNT_BETA_CATENIN_SIGNALING	2507	41	11	24297	CTNNB1,CUL1,HEY2,MYC,NCOR2,NKD1,NOTCH1,NUMB,PTCH1,TCF7,WNT5B	0.0043	0.0023	0.0097
17q1qMYCN vs WT	WT	nonCNV	HALLMARK_NOTCH_SIGNALING	2507	32	9	24297	ARRB1,CCND1,CUL1,DTX4,HEYL,MAML2,NOTCH1,SAP30,TCF7L2	0.0036	0.004	0.014
17q1qMYCN vs WT	WT	nonCNV	HALLMARK_PROTEIN_SECRETION	2507	96	19	24297	ADAM10,AP1G1,AP3S1,ARFGEF1,ARFGEF2,ARFIP1,CD63,DOP1A,DST,GBF1,GNAS,IGF2R,KIF1B,MAPK1,RPS6KA3,SNAP23,STAM,STX7,VPS4B	0.0074	0.004	0.014
17q1qMYCN vs WT	WT	nonCNV	HALLMARK_KRAS_SIGNALING_UP	2507	180	28	24297	ANKH,BTBD3,CBL,CCSER2,CROT,CXCR4,EPB41L3,EPHB2,ETS1,ETV1,ETV5,GADD45G,GNG11,GPRC5B,HDAC9,KIF5C,NIN,NRP1,PEG3,PLAT,PTBP2,RBM4,RELN,SATB1,SCG3,SNAP25,SPRY2,USP12	0.0105	0.018	0.06
17q1qMYCN vs WT	WT	nonCNV	HALLMARK_ANDROGEN_RESPONSE	2507	97	17	24297	ABHD2,ANKH,CCND1,CDK6,DHCR24,GNAI3,HOMER2,IDI1,ITGAV,PDLIM5,PLPP1,PTPN21,RPS6KA3,STK39,TSC22D1,UBE2J1,ZMIZ1	0.0066	0.02	0.064
17q1qMYCN vs WT	WT	nonCNV	HALLMARK_COMPLEMENT	2507	176	27	24297	BRPF3,CALM1,CALM3,CASP3,CD59,DOCK10,DOCK4,EHD1,FN1,FYN,GCA,GNAI3,GNG2,GPD2,HSPA1A,JAK2,LIPA,LRP1,MMP14,MMP15,MSRB1,PLAT,PLSCR1,PSEN1,SCG3,SH2B3,ZFPM2	0.0102	0.023	0.065
17q1qMYCN vs WT	WT	nonCNV	HALLMARK_HEME_METABOLISM	2507	184	28	24297	ADD1,ALDH6A1,ANK1,ARHGEF12,BACH1,BNIP3L,BTRC,CIR1,DCUN1D1,EPB41,FBXO7,FBXO9,IGSF3,KAT2B,LRP10,MBOAT2,NNT,OPTN,P4HA2,PPP2R5B,RANBP10,RBM5,RNF19A,SLC66A2,SMOX,TNRC6B,TRAK2,TSPAN5	0.0105	0.024	0.065
17q1qMYCN vs WT	WT	nonCNV	HALLMARK_IL2_STAT5_SIGNALING	2507	185	28	24297	ADAM19,BCL2,BCL2L1,BMPR2,CASP3,CDC42SE2,COL6A1,FAM126B,HIPK2,IGF1R,IGF2R,IKZF4,ITGA6,ITGAE,ITGAV,LRIG1,MYC,NFIL3,NRP1,PHLDA1,PLPP1,PLSCR1,PTCH1,RHOB,RORA,SH3BGRL2,SNX14,TWSG1	0.0105	0.025	0.066
17q1qMYCN vs WT	WT	nonCNV	HALLMARK_ANGIOGENESIS	2507	36	8	24297	COL3A1,COL5A2,FSTL1,ITGAV,NRP1,POSTN,PTK2,VCAN	0.0032	0.028	0.069
17q1qMYCN vs WT	WT	nonCNV	HALLMARK_ESTROGEN_RESPONSE_LATE	2507	188	28	24297	ABHD2,ADD3,ASCL1,BCL2,CCND1,CELSR2,DLG5,DNAJC1,EMP2,FAM102A,FARP1,FLNB,GINS2,HOMER2,IDH2,ITPK1,JAK2,KCNK5,LARGE1,MDK,NCOR2,NRIP1,OLFM1,PLK4,RPS6KA2,STIL,TFAP2C,UGDH	0.0105	0.03	0.072
17q1qMYCN vs WT	WT	nonCNV	HALLMARK_CHOLESTEROL_HOMEOSTASIS	2507	73	13	24297	ACAT2,ATF5,CTNNB1,GPX8,IDI1,MVD,MVK,NFIL3,PLSCR1,PNRC1,STX5,TM7SF2,TP53INP1	0.0051	0.035	0.079
17q1qMYCN vs WT	WT	nonCNV	HALLMARK_HYPOXIA	2507	192	28	24297	BCL2,BNIP3L,BTG1,CAVIN3,CCNG2,CITED2,CXCR4,DPYSL4,ETS1,EXT1,IRS2,KLF7,LARGE1,NAGK,NDST1,NEDD4L,NFIL3,P4HA2,PGF,PNRC1,RORA,SAP30,SDC3,STBD1,TMEM45A,UGP2,VHL,ZNF292	0.0105	0.038	0.083
17q1qMYCN vs WT	17q1qMYCN	nonCNV	HALLMARK_OXIDATIVE_PHOSPHORYLATION	2752	200	103	24297	ACAT1,ACO2,AFG3L2,AIFM1,ATP5F1B,ATP5F1C,ATP5F1D,ATP5MC3,ATP5ME,ATP5PB,ATP5PO,ATP6V1C1,BAX,BCKDHA,COX15,COX17,COX4I1,COX5A,COX5B,COX6A1,COX6B1,COX6C,COX7A2,COX7B,COX7C,COX8A,CS,CYC1,CYCS,DLAT,ECH1,ECI1,ETFB,FXN,GLUD1,GOT2,GPI,GRPEL1,HADHA,HSPA9,IDH3B,ISCU,LDHA,LDHB,LRPPRC,MDH2,MFN2,MPC1,MRPL34,MRPS12,MRPS15,MRPS22,MRPS30,NDUFA1,NDUFA2,NDUFA6,NDUFA7,NDUFA8,NDUFA9,NDUFAB1,NDUFB3,NDUFB4,NDUFB5,NDUFB6…	0.0362	0	0
17q1qMYCN vs WT	17q1qMYCN	nonCNV	HALLMARK_MYC_TARGETS_V2	2752	58	46	24297	AIMP2,BYSL,DCTPP1,DDX18,DUSP2,EXOSC5,FARSA,GNL3,GRWD1,HK2,HSPD1,HSPE1,IMP4,IPO4,LAS1L,MPHOSPH10,MRTO4,MYBBP1A,NDUFAF4,NIP7,NOC4L,NOLC1,NOP16,NOP2,NOP56,NPM1,PA2G4,PES1,PPAN,PPRC1,PRMT3,PUS1,RABEPK,RCL1,RRP12,RRP9,SLC29A2,SORD,SRM,SUPV3L1,TBRG4,TCOF1,UNG,UTP20,WDR43,WDR74	0.0166	0	0
17q1qMYCN vs WT	17q1qMYCN	nonCNV	HALLMARK_MYC_TARGETS_V1	2752	196	71	24297	ABCE1,AIMP2,APEX1,C1QBP,CAD,CCT4,CLNS1A,CNBP,COX5A,CSTF2,CYC1,DDX18,DDX21,EEF1B2,EIF2S1,EIF3B,EIF3D,EIF3J,EIF4E,EXOSC7,FBL,GNL3,GOT2,GSPT1,HPRT1,HSP90AB1,HSPD1,HSPE1,IMPDH2,LDHA,LSM2,LSM7,MRPS18B,NDUFAB1,NHP2,NOLC1,NOP16,NOP56,NPM1,ODC1,PA2G4,PCBP1,PHB2,POLD2,POLE3,PRDX4,PTGES3,PWP1,RPL14,RPS2,RPS5,RRP9,RSL1D1,RUVBL2,SERBP1,SET,SMARCC1,SNRPA,SNRPD1,SNRPD2,SRM,SRPK1,SSB,TCP1,TOMM70,TUFM,TXNL4A,UBA…	0.0247	0	0
17q1qMYCN vs WT	17q1qMYCN	nonCNV	HALLMARK_ADIPOGENESIS	2752	193	62	24297	ACO2,AIFM1,AK2,APOE,ATP1B3,ATP5PO,BCKDHA,BCL2L13,CD151,CHCHD10,CMBL,COL4A1,COQ3,COQ5,COQ9,COX6A1,COX7B,COX8A,CS,CYC1,DBT,DDT,DLAT,DNAJB9,DNAJC15,DRAM2,ECH1,EPHX2,ETFB,FAH,GADD45A,GHITM,GRPEL1,LIPE,LPL,MCCC1,MDH2,ME1,MTCH2,NDUFAB1,NDUFB7,NDUFS3,PEMT,PFKFB3,PGM1,PHYH,PIM3,PLIN2,PTCD3,RETSAT,SAMM50,SCARB1,SDHB,SLC1A5,SOD1,STOM,SUCLG1,TKT,UCP2,UQCR11,UQCRC1,UQCRQ	0.0215	0	0
17q1qMYCN vs WT	17q1qMYCN	nonCNV	HALLMARK_UNFOLDED_PROTEIN_RESPONSE	2752	108	39	24297	ALDH18A1,BANF1,CEBPB,DDX10,DKC1,DNAJB9,EIF2S1,EIF4A2,EIF4E,EIF4EBP1,EIF4G1,ERO1A,EXOSC1,EXOSC2,EXOSC5,FKBP14,HSPA9,MTHFD2,MTREX,NHP2,NOLC1,NOP14,NOP56,NPM1,PARN,PDIA5,RRP9,SDAD1,SEC11A,SEC31A,SERP1,SLC30A5,SLC7A5,SPCS1,SRPRA,SRPRB,STC2,XPOT,YIF1A	0.0138	0	0
17q1qMYCN vs WT	17q1qMYCN	nonCNV	HALLMARK_GLYCOLYSIS	2752	196	55	24297	ABCB6,ADORA2B,AGL,AK4,AKR1A1,AURKA,B3GALT6,B3GAT3,B4GALT2,B4GALT4,CACNA1H,CD44,DEPDC1,DSC2,ENO1,ENO2,ERO1A,FAM162A,FKBP4,GCLC,GNPDA1,GOT2,GPC3,GYS1,HK2,HS6ST2,IER3,LDHA,LHPP,MDH2,ME1,ME2,MIF,MPI,MXI1,NANP,NDUFV3,NOL3,PC,PDK3,PFKP,PGAM2,PGM2,PMM2,POLR3K,PRPS1,PYGL,RPE,RRAGD,SLC37A4,SOD1,SRD5A3,STC2,TPBG,TXN	0.019	0	0
17q1qMYCN vs WT	17q1qMYCN	nonCNV	HALLMARK_MTORC1_SIGNALING	2752	198	51	24297	ABCF2,AK4,AURKA,BCAT1,CCNG1,CCT6A,CDKN1A,EEF1E1,ENO1,ERO1A,FADS1,GCLC,GGA2,GPI,GSR,HK2,HPRT1,HSPA4,HSPA9,HSPD1,HSPE1,LDHA,LGMN,LTA4H,ME1,MTHFD2,NAMPT,NFKBIB,NUFIP1,PDK1,PGM1,PNO1,PNP,POLR3G,PPA1,PSMG1,RRP9,SEC11A,SERP1,SHMT2,SLC1A5,SLC2A3,SLC37A4,SLC7A5,SORD,SQSTM1,TFRC,TOMM40,TXNRD1,UNG,USO1	0.0176	0	0
17q1qMYCN vs WT	17q1qMYCN	nonCNV	HALLMARK_P53_PATHWAY	2752	192	49	24297	ADA,AEN,BAX,BLCAP,CCND3,CCNG1,CCNK,CDKN1A,CTSD,CYFIP2,DDB2,DRAM1,EPHA2,F2R,FAM162A,FGF13,FOS,GADD45A,HSPA4L,IER3,ISCU,JUN,KLK8,LDHB,MAPKAPK3,MDM2,NINJ1,NOL8,NUDT15,PERP,PIDD1,PLK2,PLK3,PLXNB2,POLH,PROCR,PVT1,RETSAT,RNF19B,RRP8,SESN1,SLC3A2,STOM,TCN2,TM7SF3,TPD52L1,TRIAP1,UPP1,ZMAT3	0.0169	0	0
17q1qMYCN vs WT	17q1qMYCN	nonCNV	HALLMARK_FATTY_ACID_METABOLISM	2752	146	38	24297	ACO2,ACSL4,ADSL,ALDH3A2,APEX1,BLVRA,BMPR1B,CA2,CPOX,D2HGDH,ECH1,ECI1,ECI2,ENO2,ENO3,GCDH,HMGCL,HSDL2,HSPH1,IDH3B,LDHA,MAOA,MCEE,MDH2,ME1,METAP1,MIF,NTHL1,ODC1,PCBD1,PDHA1,RETSAT,SDHA,SDHD,SLC22A5,SUCLG1,SUCLG2,UROS	0.0133	0	0
17q1qMYCN vs WT	17q1qMYCN	nonCNV	HALLMARK_HYPOXIA	2752	192	45	24297	ADORA2B,AK4,AKAP12,ANXA2,B3GALT6,BGN,CCN1,CDKN1A,CSRP2,DTNA,ENO1,ENO2,ENO3,ERO1A,FAM162A,FOS,FOSL2,GCK,GPC3,GPI,GYS1,HK2,IER3,ILVBL,JUN,LDHA,MIF,MXI1,NOCT,PDK1,PDK3,PFKFB3,PFKP,PGAM2,PGM1,PGM2,PLIN2,RRAGD,SCARB1,SIAH2,SLC2A3,SLC37A4,STC2,TPBG,TPST2	0.0155	0	0
17q1qMYCN vs WT	17q1qMYCN	nonCNV	HALLMARK_REACTIVE_OXYGEN_SPECIES_PATHWAY	2752	48	18	24297	ABCC1,ATOX1,ERCC2,FTL,GCLC,GSR,HMOX2,JUNB,LAMTOR5,NDUFA6,NDUFB4,PDLIM1,PFKP,PRDX4,SBNO2,SOD1,TXN,TXNRD1	0.0065	0	0
17q1qMYCN vs WT	17q1qMYCN	nonCNV	HALLMARK_XENOBIOTIC_METABOLISM	2752	178	42	24297	ACO2,AHCY,APOE,ASL,BCAT1,BLVRB,CA2,CNDP2,CYFIP2,DDT,ECH1,ENTPD5,EPHA2,FAH,GART,GCLC,GSR,GSS,HACL1,HPRT1,LONP1,LPIN2,MAN1A1,MAOA,MCCC2,NFS1,NINJ1,PC,PEMT,PGD,PROS1,PSMB10,PTGES3,RETSAT,SHMT2,SLC12A4,SLC1A5,SPINT2,SSR3,TKFC,UPP1,XDH	0.0145	0	0
17q1qMYCN vs WT	17q1qMYCN	nonCNV	HALLMARK_UV_RESPONSE_UP	2752	151	36	24297	AMD1,AP2S1,ATP6V1C1,BTG3,CA2,CCND3,CDC34,CHKA,CLCN2,COL2A1,CTSV,DDX21,DLG4,EIF2S3,ENO2,FKBP4,FOS,FOSB,GAL,GLS,GRPEL1,IGFBP2,JUNB,LYN,MAOA,MSX1,NPTX2,PARP2,POLE3,POLR2H,PPAT,PPT1,SIGMAR1,SQSTM1,TFRC,TYRO3	0.0126	0	0
17q1qMYCN vs WT	17q1qMYCN	nonCNV	HALLMARK_TNFA_SIGNALING_VIA_NFKB	2752	188	40	24297	BTG3,CCN1,CD44,CDKN1A,CEBPB,CEBPD,DRAM1,DUSP2,DUSP5,EGR3,FJX1,FOS,FOSB,FOSL1,FOSL2,GADD45A,GADD45B,GEM,IER2,IER3,IFNGR2,JUN,JUNB,KLF10,MAP3K8,NAMPT,NINJ1,NR4A2,PER1,PFKFB3,PHLDA2,PLK2,PMEPA1,REL,RIPK2,RNF19B,SLC2A3,SQSTM1,TRIP10,YRDC	0.0138	0.0001	0.0002
17q1qMYCN vs WT	17q1qMYCN	nonCNV	HALLMARK_APOPTOSIS	2752	149	32	24297	BAX,BGN,BTG3,CD44,CDKN1A,CLU,DFFA,EGR3,ENO2,F2R,FEZ1,GADD45A,GADD45B,GSR,HSPB1,IER3,IFITM3,JUN,KRT18,LEF1,MGMT,NEFH,PLCB2,PPT1,RETSAT,SLC20A1,SOD1,SQSTM1,TIMP1,TSPO,VDAC2,XIAP	0.0112	0.0003	0.0008
17q1qMYCN vs WT	17q1qMYCN	nonCNV	HALLMARK_DNA_REPAIR	2752	149	32	24297	ADA,APRT,COX17,CSTF3,DDB2,ELL,ERCC2,GMPR2,GTF2H3,HPRT1,IMPDH2,ITPA,NFX1,NME3,PNP,POLA1,POLD1,POLH,POLL,POLR1C,POLR1D,POLR2H,POLR2I,RNMT,RRM2B,SAC3D1,SMAD5,SNAPC4,SNAPC5,STX3,SURF1,TAF12	0.0112	0.0003	0.0008
17q1qMYCN vs WT	17q1qMYCN	nonCNV	HALLMARK_ESTROGEN_RESPONSE_LATE	2752	188	37	24297	AFF1,ALDH3A2,ASS1,BLVRB,BTG3,CA2,CD44,CKB,COX6C,DUSP2,DYNLT3,EGR3,ETFB,FDFT1,FKBP4,FKBP5,FOS,GAL,HPRT1,HSPA4L,IGSF1,MEST,METTL3,NMU,PERP,PRSS23,RABEP1,SCARB1,SIAH2,SLC16A1,SLC22A5,SLC29A1,SLC7A5,SORD,TNNC1,TPBG,TPD52L1	0.0127	0.0006	0.0016
17q1qMYCN vs WT	17q1qMYCN	nonCNV	HALLMARK_ANDROGEN_RESPONSE	2752	97	22	24297	ABCC4,ADAMTS1,AKAP12,B2M,BMPR1B,CAMKK2,CCND3,DNAJB9,FADS1,FKBP5,GSR,GUCY1A1,HSD17B14,IQGAP2,KRT8,LMAN1,PA2G4,PGM3,PMEPA1,RRP12,SORD,XRCC6	0.0078	0.0011	0.0029
17q1qMYCN vs WT	17q1qMYCN	nonCNV	HALLMARK_PEROXISOME	2752	100	21	24297	ACSL4,CDK7,CLN8,CNBP,DLG4,ECH1,ECI2,EPHX2,FADS1,FIS1,HMGCL,IDE,MVP,PEX13,PEX2,PEX5,RETSAT,SLC25A17,SMARCC1,SOD1,TSPO	0.0074	0.0037	0.0097
17q1qMYCN vs WT	17q1qMYCN	nonCNV	HALLMARK_IL2_STAT5_SIGNALING	2752	185	33	24297	AHCY,AHNAK,ANXA4,CA2,CCND3,CD44,CYFIP1,ENO3,FAH,GADD45B,GUCY1B1,HK2,IFITM3,IL3RA,MAP3K8,NOP2,ODC1,PDCD2L,PLEC,PLIN2,PNP,PTH1R,PUS1,RNH1,RRAGD,SERPINB6,SLC1A5,SLC29A2,SLC2A3,SLC39A8,SOCS2,TNFRSF21,WLS	0.0114	0.0055	0.014
17q1qMYCN vs WT	17q1qMYCN	nonCNV	HALLMARK_ALLOGRAFT_REJECTION	2752	145	27	24297	ABCE1,B2M,BCAT1,CCND3,CD4,CD74,EIF3A,EIF3D,EIF3J,F2R,HLA-E,IFNAR2,IFNGR2,IKBKB,LYN,MRPL3,MTIF2,NCK1,NPM1,PRKCG,PSMB10,RIPK2,RPS19,RPS9,STAT1,TAPBP,TIMP1	0.0094	0.0064	0.015
17q1qMYCN vs WT	17q1qMYCN	nonCNV	HALLMARK_E2F_TARGETS	2752	198	33	24297	AK2,AURKA,CDKN1A,CENPM,CHEK2,DCTPP1,DEPDC1,EIF2S1,GSPT1,HMGA1,IPO7,LYAR,MRE11,MTHFD2,NAA38,NCAPD2,NOLC1,NOP56,PA2G4,PAICS,PMS2,PNN,POLD1,POLD2,PRDX4,PRPS1,RAD50,TBRG4,TFRC,TRIP13,UBE2S,UNG,XRCC6	0.0113	0.015	0.032
17q1qMYCN vs WT	17q1qMYCN	nonCNV	HALLMARK_ESTROGEN_RESPONSE_EARLY	2752	191	32	24297	ABLIM1,AFF1,BLVRB,CD44,CELSR1,DYNLT3,EGR3,ENDOD1,FDFT1,FKBP4,FKBP5,FOS,GJA1,KLF10,KRT18,KRT8,MYBBP1A,NADSYN1,PRSS23,RHOBTB3,RRP12,SCARB1,SH3BP5,SIAH2,SLC16A1,SLC22A5,SLC7A2,SLC7A5,STC2,TPBG,TPD52L1,UGCG	0.011	0.015	0.032
17q1qMYCN vs WT	17q1qMYCN	nonCNV	HALLMARK_HEME_METABOLISM	2752	184	31	24297	ABCB6,BLVRA,BLVRB,CA2,CAST,CCND3,CDR2,CLCN3,CPOX,CTSB,EIF2AK1,ENDOD1,GCLC,GDE1,HBQ1,HEBP1,HTATIP2,LPIN2,MXI1,PC,RAD23A,RCL1,SIDT2,SLC11A2,SLC25A37,SLC25A38,TFRC,UCP2,UROS,USP15,XK	0.0107	0.016	0.032
17q1qMYCN vs WT	17q1qMYCN	nonCNV	HALLMARK_MYOGENESIS	2752	186	29	24297	ABLIM1,AGL,CACNA1H,CDKN1A,CFD,CKB,CLU,DTNA,EIF4A2,ENO3,FGF2,FHL1,FST,FXYD1,GADD45B,HRC,MAPK12,PC,PFKM,PGAM2,PLXNB2,RYR1,SPARC,STC2,TEAD4,TNNC1,TNNT1,TPD52L1,TPM2	0.01	0.047	0.093
