# Supplementary material for: A human neural crest model reveals the developmental impact of neuroblastoma-associated chromosomal aberrations
Source: Nat Commun. 2024 May 3;15:3745. doi: 10.1038/s41467-024-47945-7 (PMC11068915; doi:10.1038/s41467-024-47945-7)
Supplement: Supplementary file 12 — Supplementary Data 8 [file 41467_2024_47945_MOESM12_ESM.xlsx]

## Sheet: scRNA-seq MUT+WT markers
Supplementary Data 8. scRNA-seq cluster marker genes (WT+MUT)
Marker genes selected by pseudobulk differential expression analysis (cells in group VS rest of the cells) using DElegate for clusters in the integrated dataset comprising WT and 17q, 17q1q, and 17q1qMYCN cells. P-values were corrected for multiple hypothesis testing using the Benjamini-Hochberg method.
Cluster ID	Gene symbol	Cells expressing gene group 1	Cells expressing gene group 2	Average expression	Average log2FC2	Test statistic	P-value	Adj. P-value	Feature rank
M1	LINC01194	0.52472	2.46051e-05	90.707	5.75242	1.6861	0.0917768	0.104618	243
M1	NPTX1	0.538116	0.00366616	228.025	5.25621	2.3131	0.0207173	0.0277232	207
M1	AL392023.1	0.622359	0.000282959	65.7544	5.22028	1.52891	0.126286	0.140487	249
M1	IDO1	0.652051	0.00963289	85.5941	4.67257	2.91488	0.00355823	0.00608756	161
M1	GRHL2	0.572297	0.00982973	80.7218	4.52734	2.55477	0.0106257	0.0155731	189
M1	MARVELD3	0.581895	0.00359234	58.8801	4.4808	2.12901	0.0332537	0.0413061	223
M1	SCNN1A	0.558141	0.000418287	62.6292	4.44658	1.30186	0.192963	0.207805	257
M1	KLKB1	0.523201	0.00348162	70.353	4.41865	2.13835	0.0324887	0.0407211	221
M1	ESRP1	0.818948	0.0151444	170.043	4.33718	3.26691	0.00108728	0.00216673	139
M1	TDGF1	0.909888	0.000307564	388.2	4.26368	1.25214	0.210518	0.222571	262
M1	CUZD1	0.573471	0.00062743	155.671	3.94043	1.15605	0.24766	0.256936	267
M1	AC003975.1	0.627054	0.000836573	169.648	3.93606	1.31757	0.187647	0.203836	255
M1	ACOXL	0.757423	0.03676	404.107	3.91255	4.66287	3.11826e-06	1.416e-05	61
M1	LINC00678	0.835934	0.000332169	222.685	3.88496	1.15865	0.246598	0.256795	266
M1	APELA	0.777103	0.0189213	195.232	3.85717	2.48361	0.0130058	0.0187636	192
M1	CLDN7	0.851056	0.00223906	176.882	3.81775	1.39124	0.164154	0.179726	253
M1	AP1M2	0.750518	0.02212	115.275	3.76739	4.44274	8.88185e-06	3.41705e-05	72
M1	RAB17	0.50801	0.00231288	62.7389	3.72059	1.22202	0.221699	0.233501	263
M1	C13orf42	0.644041	0.00616357	194.751	3.71046	1.37768	0.168304	0.183544	254
M1	ESRG	0.978732	0.0165346	784.023	3.69952	1.62949	0.103208	0.116214	246
M1	AC003044.1	0.626364	0.00495793	167.584	3.69458	1.25645	0.208951	0.22176	261
M1	COBL	0.687819	0.029034	159.375	3.58256	6.35917	2.02845e-10	9.36469e-09	6
M1	AL354821.1	0.946002	0.00353083	449.344	3.57299	1.20046	0.22996	0.241284	264
M1	CNMD	0.77441	0.031027	161.694	3.50835	3.48424	0.000493536	0.00106819	126
M1	AL691420.1	0.634719	0.0105679	214.931	3.47514	1.99294	0.0462675	0.0557222	230
M1	AL157944.1	0.561179	0.0171128	124.679	3.36011	4.27748	1.89021e-05	6.46404e-05	81
M1	CDH1	0.894421	0.00946066	260.656	3.28715	1.9736	0.0484276	0.0575727	233
M1	SPINT1	0.718271	0.0172113	141.482	3.26654	2.42249	0.0154146	0.0217849	196
M1	EPHA1	0.572504	0.00499483	83.3949	3.20164	1.2943	0.195561	0.208896	259
M1	AL353747.4	0.874327	0.0197333	482.18	3.16313	1.1268	0.259827	0.267554	269
M1	HTR2C	0.543778	0.015981	128.883	3.1605	2.66726	0.00764735	0.0118342	179
M1	PIM2	0.665999	0.048226	112.773	3.14128	6.87945	6.00861e-12	4.16096e-10	4
M1	SYT6	0.603439	0.0202869	105.211	3.1236	2.37436	0.0175792	0.0243472	200
M1	AP002856.2	0.652534	0.0283697	196.226	3.09567	2.31359	0.0206904	0.0277232	206
M1	GPR160	0.535561	0.0131637	72.8204	3.08578	2.1481	0.0317058	0.0399205	220
M1	AL589740.1	0.771717	0.0789454	611.291	3.07209	4.57044	4.86712e-06	2.10655e-05	64
M1	PRSS8	0.631543	0.00989125	95.2611	3.06642	1.30015	0.193551	0.207805	258
M1	ZSCAN10	0.675943	0.0114168	125.767	3.02506	1.10745	0.268098	0.275049	270
M1	CYP2S1	0.739815	0.0176418	186.08	3.0067	1.9758	0.0481779	0.0575227	232
M1	SMPDL3B	0.536942	0.0110723	61.6492	2.98337	1.86072	0.0627832	0.0724623	240
M1	NMRK2	0.553929	0.0131637	72.7272	2.97212	1.70996	0.0872724	0.0998944	242
M1	EPCAM	0.941859	0.0779735	430.988	2.9684	4.28114	1.85941e-05	6.43822e-05	80
M1	GPR176	0.887654	0.083522	322.871	2.94636	4.4591	8.23029e-06	3.21097e-05	71
M1	AL590705.1	0.879091	0.110907	394.009	2.90242	5.81621	6.01961e-09	1.11162e-07	15
M1	LINC02335	0.531487	0.0252448	318.231	2.87898	2.13356	0.0328787	0.0410243	222
M1	AC009446.1	0.921351	0.0312977	510.941	2.85218	0.946291	0.344	0.349041	273
M1	FAM124A	0.643074	0.0268442	166.65	2.84312	3.17282	0.00150966	0.00286422	146
M1	TENT5B	0.705773	0.0674795	136.362	2.81689	7.90767	2.62242e-15	7.26409e-13	1
M1	RBM47	0.786977	0.0449658	311.332	2.7991	3.12826	0.00175842	0.00324722	150
M1	GCNT2	0.790982	0.0934132	250.331	2.76803	5.81719	5.98448e-09	1.11162e-07	14
M1	SNTG2	0.836072	0.0591383	373.154	2.76501	3.53989	0.000400288	0.000955859	116
M1	LINC00698	0.632233	0.0325156	233.24	2.71815	1.86307	0.0624523	0.0724623	238
M1	CDS1	0.502762	0.0339919	113.515	2.70111	5.44459	5.19237e-08	5.53187e-07	26
M1	POU5F1	0.977766	0.0606392	1979.63	2.67713	0.987742	0.323279	0.330436	271
M1	MAL2	0.832482	0.0210743	172.605	2.60859	2.35541	0.0185021	0.0252467	203
M1	RAB25	0.643558	0.0227843	122.085	2.57604	1.64584	0.0997963	0.113293	244
M1	ZFP42	0.747894	0.058351	220.025	2.52662	4.73377	2.20382e-06	1.07098e-05	57
M1	JAKMIP2-AS1	0.819293	0.121242	410.54	2.51705	4.93715	7.92735e-07	4.48138e-06	49
M1	KIAA0825	0.779174	0.190689	617.491	2.45519	4.865	1.14456e-06	5.76441e-06	55
M1	PODXL	0.96216	0.111965	894.673	2.41686	3.11181	0.00185946	0.00341106	151
M1	MAP7	0.851402	0.0412996	285.879	2.40306	2.31879	0.0204064	0.0275735	205
M1	GFPT2	0.807554	0.116653	276.19	2.40168	5.53221	3.16221e-08	3.64972e-07	24
M1	TUBA4A	0.58003	0.0270164	128.993	2.39177	2.07503	0.0379837	0.0465484	226
M1	PALM3	0.509253	0.0564933	132.164	2.37976	5.07366	3.90237e-07	2.49261e-06	43
M1	PLPP2	0.606615	0.0508464	128.947	2.35595	4.50405	6.66708e-06	2.75639e-05	67
M1	USP44	0.948488	0.121598	606.757	2.33999	3.2643	0.00109734	0.00217117	140
M1	HAPLN3	0.637757	0.0551892	108.854	2.3367	4.35769	1.31443e-05	4.84242e-05	75
M1	PMAIP1	0.961331	0.159293	773.101	2.31706	3.52583	0.000422158	0.000987907	118
M1	ARHGAP8	0.520577	0.0467866	88.2541	2.30125	3.70297	0.000213091	0.000562154	105
M1	FBXO2	0.633338	0.0332415	122.281	2.29617	3.16484	0.00155168	0.00290415	148
M1	TESMIN	0.513672	0.0593967	94.7601	2.2934	4.61049	4.01715e-06	1.79476e-05	62
M1	LCK	0.509529	0.000615127	67.0468	2.29212	0.670306	0.502663	0.502663	277
M1	CDH3	0.598812	0.0512401	129.161	2.2858	3.5343	0.000408853	0.000967969	117
M1	AC022140.1	0.980528	0.152121	1783.07	2.28021	2.29754	0.021588	0.0284756	210
M1	VRTN	0.781453	0.0474878	283.9	2.25625	1.30752	0.191037	0.206708	256
M1	FOXH1	0.714818	0.0443384	257.212	2.25272	0.831881	0.405476	0.408425	275
M1	MIR302CHG	0.986397	0.0709365	2078.01	2.22965	1.16253	0.245021	0.256116	265
M1	TTC9	0.546264	0.0593229	127.543	2.21236	5.51988	3.39231e-08	3.75868e-07	25
M1	VSNL1	0.636376	0.047291	179.614	2.17906	2.59439	0.009476	0.0142655	184
M1	LLGL2	0.601298	0.030781	154.611	2.15735	2.07328	0.0381462	0.0465484	227
M1	KRTCAP3	0.55531	0.0344717	87.2067	2.14523	2.90787	0.00363899	0.00618405	163
M1	DNMT3B	0.975556	0.243738	924.636	2.11443	3.67919	0.000233974	0.000610668	106
M1	POU3F1	0.52914	0.0417302	103.35	2.10239	3.4842	0.000493604	0.00106819	128
M1	CLDN10	0.712125	0.0844324	285.836	2.09134	3.66849	0.000243989	0.000620045	109
M1	AC009055.2	0.796713	0.0898578	432.302	2.08918	1.42754	0.153423	0.168644	252
M1	FLT1	0.875017	0.0762143	343.141	2.08158	1.47977	0.138933	0.153325	251
M1	TERF1	0.98909	0.560504	2019.12	2.04172	5.30309	1.1386e-07	1.01578e-06	31
M1	PYCARD	0.632855	0.0468604	185.952	2.02812	2.11165	0.0347167	0.0427401	225
M1	RASGRP2	0.551581	0.0360711	158.464	2.02716	2.58731	0.00967284	0.0144053	186
M1	GRTP1	0.827579	0.121131	324.154	1.9969	3.81281	0.000137393	0.000380579	100
M1	AP000459.2	0.576371	0.0259953	168.623	1.9957	0.965664	0.334212	0.340356	272
M1	DMKN	0.912788	0.0902884	571.567	1.99373	2.18128	0.0291627	0.0372261	217
M1	CLDN3	0.622428	0.0137419	132.777	1.9593	1.29281	0.196075	0.208896	260
M1	RYR2	0.664687	0.0892796	627.399	1.95646	2.79573	0.00517822	0.00834485	171
M1	F11R	0.904985	0.166318	425.23	1.95003	3.96412	7.36674e-05	0.000217084	94
M1	CLDN6	0.961677	0.0948157	697.082	1.94473	2.40439	0.0161996	0.0227781	197
M1	XACT	0.974589	0.0680946	3706.81	1.89209	1.90277	0.0570712	0.0667035	237
M1	FOXD3-AS1	0.870322	0.257763	602.813	1.89038	2.30909	0.0209383	0.0278842	208
M1	KLHL4	0.870115	0.164842	723.346	1.88672	4.28818	1.8014e-05	6.3163e-05	79
M1	PHC1	0.939787	0.283635	606.021	1.86091	4.49001	7.12209e-06	2.87783e-05	68
M1	SYN3	0.83117	0.217411	688.408	1.86018	3.62422	0.00028983	0.00072264	111
M1	AC092490.1	0.725521	0.157694	238.483	1.85878	3.67474	0.000238094	0.000610668	108
M1	FAM160A1	0.728767	0.100807	376.23	1.84739	4.03956	5.35527e-05	0.000163012	91
M1	TNNI3	0.625535	0.0694233	174.432	1.84302	2.0377	0.0415797	0.0504771	228
M1	MAP3K21	0.504972	0.0496777	98.7498	1.83545	2.19028	0.028504	0.0367238	215
M1	AURKA	0.66372	0.297365	995.262	1.83375	6.30354	2.90921e-10	1.15122e-08	7
M1	AL162411.1	0.539083	0.0687097	160.524	1.81352	3.48421	0.000493585	0.00106819	127
M1	OLFML3	0.61138	0.136251	378.791	1.8062	3.19726	0.0013874	0.00265042	145
M1	NFE2L3	0.808452	0.162677	379.121	1.80355	3.75752	0.000171605	0.000457064	104
M1	AC022893.1	0.610965	0.12978	179.387	1.796	4.6694	3.02082e-06	1.39461e-05	60
M1	OCLN	0.53418	0.0803848	131.236	1.78921	4.20445	2.61718e-05	8.52893e-05	85
M1	BUB1	0.864176	0.307281	870.435	1.78481	7.7246	1.12206e-14	1.55405e-12	2
M1	SLC7A3	0.618492	0.0782811	191.66	1.76152	3.21207	0.00131784	0.00255273	143
M1	AC073071.1	0.523616	0.0417917	427.026	1.7471	0.866132	0.386418	0.390649	274
M1	WFDC2	0.73291	0.108447	256.143	1.72656	3.32791	0.000875016	0.0017954	135
M1	AC006329.1	0.780003	0.152121	368.807	1.71223	4.10624	4.0216e-05	0.000124779	89
M1	BAIAP2L1	0.612208	0.132166	242.746	1.6938	3.81721	0.000134971	0.000378568	98
M1	CD9	0.894904	0.227326	783.842	1.68608	3.29831	0.000972674	0.00196665	137
M1	L1TD1	0.98184	0.377122	2729.89	1.67601	2.5429	0.0109935	0.0160274	190
M1	SEMA3E	0.503107	0.102935	343.551	1.6645	3.08254	0.00205241	0.00374025	152
M1	GLDC	0.623118	0.112593	233.685	1.66033	3.77995	0.00015686	0.000425983	102
M1	SLC2A3	0.941237	0.34767	1482.59	1.63199	2.99041	0.00278607	0.00494706	156
M1	PLK1	0.679671	0.239961	678.77	1.60079	6.13144	8.70874e-10	2.19302e-08	11
M1	LRIG1	0.913617	0.364598	891.068	1.5964	3.67542	0.000237457	0.000610668	107
M1	DLGAP5	0.857962	0.371783	1447.52	1.58239	5.71821	1.07652e-08	1.51026e-07	19
M1	UGP2	0.987571	0.492114	1770.2	1.57893	3.62213	0.000292187	0.00072264	112
M1	HMMR	0.79982	0.333707	1023.23	1.56906	5.37403	7.69957e-08	7.61707e-07	28
M1	TPST2	0.717097	0.181992	275.056	1.55177	5.61454	1.97085e-08	2.48148e-07	22
M1	PTCHD1-AS	0.509529	0.0614266	198.646	1.54956	2.37544	0.0175278	0.0243472	199
M1	AC104461.1	0.888966	0.177846	625.897	1.53917	2.60987	0.00905762	0.0138617	181
M1	GPRC5B	0.666828	0.163329	290.959	1.52197	4.10437	4.05419e-05	0.000124779	90
M1	SHANK2	0.736017	0.184268	427.592	1.51467	3.90236	9.52603e-05	0.000274866	96
M1	ZC3HAV1	0.50656	0.174081	711.617	1.51304	2.34593	0.0189795	0.0257712	204
M1	UBE2C	0.851333	0.471827	2647.93	1.51194	5.22155	1.77436e-07	1.40428e-06	35
M1	CCNB1	0.893868	0.477105	2201.37	1.50646	5.84464	5.07653e-09	1.08169e-07	13
M1	CTSV	0.82751	0.166072	437.405	1.49501	3.00121	0.00268906	0.0048056	155
M1	PIF1	0.576578	0.132855	306.714	1.49473	5.08111	3.75237e-07	2.47478e-06	42
M1	IGSF8	0.624292	0.188438	282.025	1.48575	4.68306	2.82622e-06	1.32689e-05	59
M1	CXADR	0.986811	0.415764	1467.85	1.48207	4.1631	3.1395e-05	0.000101121	86
M1	TNNT1	0.857962	0.221692	861.959	1.47838	2.0362	0.0417302	0.0504771	229
M1	OTX2	0.521544	0.00522858	99.548	1.47599	0.693061	0.488271	0.49004	276
M1	ADM	0.630576	0.0836573	307.393	1.4655	1.90945	0.0562037	0.0659679	236
M1	AK4	0.796713	0.111203	463.806	1.45689	1.97856	0.0478661	0.0573978	231
M1	PSRC1	0.520163	0.183234	324.584	1.45055	4.26968	1.95758e-05	6.61279e-05	82
M1	ANOS1	0.906988	0.243787	772.003	1.44183	2.30371	0.0212391	0.0281494	209
M1	FGF2	0.870667	0.278247	625.384	1.43566	3.65084	0.000261386	0.000658218	110
M1	DPPA4	0.986811	0.582107	2023.57	1.43513	4.03536	5.45187e-05	0.000164149	92
M1	PLAAT3	0.648874	0.0636288	171.057	1.43471	2.11867	0.034118	0.0421906	224
M1	PAIP2B	0.584381	0.125412	171.83	1.41931	3.96651	7.29321e-05	0.000217084	93
M1	PTTG1	0.955531	0.616874	3774.48	1.4156	4.58755	4.48474e-06	1.97186e-05	63
M1	LSR	0.787115	0.131686	350.856	1.41191	2.6903	0.00713869	0.0111718	177
M1	CDKN3	0.730355	0.322376	811.279	1.40938	4.9466	7.55203e-07	4.35815e-06	48
M1	GTF2E1	0.673871	0.183271	276.114	1.40802	6.21614	5.09522e-10	1.5682e-08	9
M1	SEPHS1	0.946209	0.530043	1342.46	1.40771	4.31185	1.61891e-05	5.7492e-05	78
M1	CAPG	0.570847	0.123911	218.649	1.40203	2.87164	0.00408344	0.00685524	165
M1	CKS2	0.957119	0.652367	2832.03	1.40187	4.99947	5.74888e-07	3.46183e-06	46
M1	FAM83D	0.553031	0.163981	281.168	1.39596	5.91325	3.3543e-09	7.74284e-08	12
M1	RBPMS2	0.846568	0.250123	511.863	1.38758	3.79846	0.000145601	0.00039932	101
M1	GPC4	0.952562	0.243344	1003.67	1.38582	2.79786	0.00514417	0.00834485	169
M1	CDC20	0.831722	0.364992	1099.67	1.38049	5.32702	9.98357e-08	9.21816e-07	30
M1	SPINT2	0.946831	0.287867	827.072	1.37886	3.25461	0.00113547	0.00223068	141
M1	TACC3	0.831032	0.373345	1107.69	1.37879	5.20545	1.93525e-07	1.48907e-06	36
M1	TMEM132B	0.759564	0.223931	619.812	1.37819	3.35203	0.000802224	0.00165833	134
M1	GJA1	0.971275	0.475567	1716.06	1.37761	4.35534	1.32861e-05	4.84242e-05	76
M1	DEPDC1	0.569051	0.26448	659.93	1.37729	5.79886	6.67671e-09	1.15591e-07	16
M1	DSG2	0.810523	0.216254	527.985	1.37364	3.23117	0.00123286	0.00240494	142
M1	SLC22A23	0.548957	0.12957	233.78	1.36637	3.92155	8.79801e-05	0.000256532	95
M1	KCTD8	0.74527	0.118707	387.279	1.36243	3.04346	0.00233875	0.00423421	153
M1	FZD7	0.803204	0.247047	384.215	1.35828	4.12231	3.7509e-05	0.000119425	87
M1	CALN1	0.666137	0.143423	319.775	1.34579	2.88271	0.00394265	0.00665923	164
M1	RAB11FIP1	0.805552	0.299862	629.215	1.34319	5.14123	2.72948e-07	2.02632e-06	37
M1	THY1	0.872462	0.321429	887.526	1.33937	2.63447	0.00842686	0.012968	180
M1	ZIC3	0.517608	0.152921	314.713	1.33864	2.2635	0.0236051	0.0308425	212
M1	FRAT2	0.586314	0.111215	217.526	1.33219	2.56373	0.0103553	0.0152576	188
M1	TMEM132D	0.79913	0.112101	508.886	1.32511	1.86247	0.0625374	0.0724623	239
M1	JADE1	0.913824	0.371438	772.261	1.31815	5.23897	1.6148e-07	1.31558e-06	34
M1	HJURP	0.512636	0.211222	392.168	1.30941	4.98632	6.15388e-07	3.62686e-06	47
M1	PIMREG	0.77586	0.291115	671.786	1.3063	4.90196	9.4883e-07	4.95898e-06	53
M1	MFGE8	0.985775	0.465774	1689.01	1.3058	2.52302	0.0116353	0.0168742	191
M1	HOOK1	0.561939	0.0930072	149.81	1.30051	2.84086	0.00449925	0.00750779	166
M1	VWDE	0.573056	0.0824517	174.574	1.29926	2.2564	0.0240459	0.0312709	213
M1	PDGFA	0.533214	0.0827223	138.919	1.29916	1.48235	0.138247	0.153178	250
M1	ZNF483	0.594462	0.167757	216.715	1.29849	5.54254	2.98112e-08	3.59031e-07	23
M1	HDAC2-AS2	0.785113	0.189877	566.611	1.29835	2.36541	0.01801	0.0246969	202
M1	ZNF814	0.907333	0.399624	675.402	1.29273	5.35833	8.39964e-08	8.02311e-07	29
M1	SLC7A8	0.846499	0.128722	629.933	1.29256	1.96754	0.0491204	0.0581468	234
M1	SALL2	0.748446	0.22772	330.865	1.29174	3.83822	0.000123931	0.000353906	97
M1	RRAS2	0.963058	0.486074	1285.76	1.28911	5.12739	2.93786e-07	2.07215e-06	39
M1	ADD2	0.749344	0.266953	429.153	1.2882	3.39535	0.000685416	0.00143833	132
M1	PATJ	0.794158	0.229885	487.21	1.27496	3.1984	0.00138194	0.00265042	144
M1	ZNF398	0.665378	0.237734	324.872	1.2736	5.09952	3.4052e-07	2.30059e-06	41
M1	CSMD2	0.65426	0.172642	444.407	1.27349	2.91471	0.00356023	0.00608756	162
M1	TOP2A	0.952355	0.646179	5857.69	1.27065	5.71603	1.09044e-08	1.51026e-07	20
M1	CDCA8	0.601643	0.313666	810.774	1.26811	4.70855	2.49488e-06	1.19152e-05	58
M1	CDCA2	0.713506	0.250824	608.605	1.26702	5.12393	2.99227e-07	2.07215e-06	40
M1	KIF2C	0.562491	0.29301	641.568	1.267	4.91935	8.68338e-07	4.62557e-06	52
M1	EZR	0.961538	0.42215	1007.68	1.26241	5.03092	4.8814e-07	3.00477e-06	45
M1	LRRN1	0.939994	0.325513	814.459	1.26053	3.59119	0.000329169	0.000799823	114
M1	CHAC1	0.523546	0.092306	175.862	1.25612	1.63486	0.102078	0.115411	245
M1	RAB3B	0.758459	0.155074	338.15	1.2367	2.93101	0.00337859	0.00584918	160
M1	AFF1	0.860171	0.431007	960.358	1.23529	4.78395	1.71885e-06	8.50215e-06	56
M1	POLR3G	0.936335	0.26181	879.199	1.22797	2.24682	0.0246515	0.0319087	214
M1	CD24	0.997721	0.777595	6895.3	1.22389	2.93879	0.00329492	0.00574021	159
M1	MYLIP	0.606339	0.14795	242.912	1.22334	3.28615	0.00101567	0.00203871	138
M1	ITGA6	0.921627	0.337508	829.044	1.21864	3.15287	0.00161671	0.00300557	149
M1	SGO2	0.660475	0.347424	923.282	1.2185	5.1378	2.77979e-07	2.02632e-06	38
M1	TRNP1	0.561248	0.0949756	155.978	1.21434	2.46997	0.0135124	0.0193935	193
M1	PAK1	0.864867	0.412836	743.953	1.21344	5.73108	9.97935e-09	1.51026e-07	18
M1	SALL4	0.846499	0.339563	599.819	1.21265	3.16511	0.00155025	0.00290415	147
M1	MGAT4C	0.841873	0.105593	635.486	1.21169	1.15164	0.24947	0.257847	268
M1	ENHO	0.544124	0.100032	162.326	1.21021	3.03688	0.00239043	0.00429968	154
M1	ZNF217	0.677807	0.255339	385.188	1.20686	5.75229	8.80446e-09	1.43461e-07	17
M1	SHISA9	0.577821	0.0881477	291.887	1.20376	2.17812	0.0293974	0.0373535	218
M1	RCAN3	0.510979	0.12914	254.64	1.20225	3.75997	0.000169934	0.000457006	103
M1	GABRB3	0.925079	0.274088	954.179	1.19447	2.79552	0.00518164	0.00834485	172
M1	GALNT17	0.832551	0.293034	839.711	1.19333	3.52442	0.000424408	0.000987907	119
M1	TDRP	0.78822	0.24471	385.239	1.18963	3.56073	0.000369827	0.000890801	115
M1	PRR11	0.661649	0.42199	1063.64	1.1756	4.53319	5.80983e-06	2.47588e-05	65
M1	UBE2S	0.982599	0.777816	4996.62	1.17549	5.4282	5.69249e-08	5.84008e-07	27
M1	CCNB2	0.828684	0.453127	1183.86	1.17356	4.47331	7.70168e-06	3.04767e-05	70
M1	PREX2	0.830894	0.404065	901.586	1.17262	3.30259	0.000957973	0.00195117	136
M1	CCNA2	0.780693	0.313321	752.3	1.1716	5.28573	1.25207e-07	1.05098e-06	33
M1	NLGN4X	0.930673	0.45282	1245.63	1.16975	3.5021	0.000461615	0.00103178	123
M1	ASPM	0.898909	0.461333	2081.75	1.16895	6.18462	6.22529e-10	1.7244e-08	10
M1	TTK	0.647355	0.257874	517.421	1.16465	5.68612	1.29956e-08	1.71418e-07	21
M1	ERBB2	0.82461	0.255155	640.615	1.16257	2.59094	0.00957142	0.0143313	185
M1	GAS6	0.503936	0.152342	217.364	1.15819	2.76448	0.00570143	0.00912888	173
M1	TUBB2A	0.847328	0.610538	3128.09	1.15646	2.57809	0.00993478	0.0147162	187
M1	TSTD1	0.842632	0.351078	936.761	1.15062	2.79576	0.00517771	0.00834485	170
M1	TRIM71	0.956222	0.45453	1242.95	1.1496	2.70751	0.00677905	0.0106693	176
M1	KPNA2	0.988054	0.790279	4566.92	1.14855	7.09247	1.31736e-12	1.21636e-10	3
M1	GRID2	0.977006	0.513102	4558.15	1.14187	2.28378	0.0223846	0.0293864	211
M1	TJP2	0.667864	0.161471	348.077	1.14143	2.60711	0.00913111	0.0138974	182
M1	TGIF1	0.884132	0.348937	710.431	1.1411	4.11335	3.89951e-05	0.000122746	88
M1	KIF14	0.64045	0.315622	862.739	1.13938	4.89565	9.7979e-07	5.02596e-06	54
M1	TUBA1C	0.987709	0.674622	3453.43	1.13845	4.93241	8.1222e-07	4.4997e-06	50
M1	RAB12	0.65426	0.293194	437.1	1.13546	5.0709	3.95938e-07	2.49261e-06	44
M1	KRT19	0.910786	0.282085	1268.73	1.13312	2.38746	0.0169652	0.0237342	198
M1	EPHX1	0.5473	0.138428	204.815	1.1281	3.46671	0.000526866	0.00113133	129
M1	ALDH1B1	0.514363	0.118584	141.101	1.12801	3.42892	0.000605982	0.00128698	130
M1	CGNL1	0.710192	0.163206	361.575	1.12601	2.36887	0.0178425	0.0245889	201
M1	BCAS4	0.621392	0.207113	263.141	1.12453	4.48862	7.1686e-06	2.87783e-05	69
M1	AC073050.1	0.909543	0.303455	1006.99	1.11994	2.45127	0.0142352	0.0202213	195
M1	EPB41L5	0.903604	0.488313	1134.76	1.11941	3.52208	0.00042818	0.000988039	120
M1	MYO1E	0.857893	0.342158	666.811	1.11853	2.97121	0.00296627	0.00520036	158
M1	APOBEC3C	0.529347	0.119655	137.409	1.11781	2.68416	0.00727123	0.0113153	178
M1	HS3ST5	0.849745	0.13101	603.816	1.11407	1.5632	0.118006	0.131805	248
M1	NUSAP1	0.862105	0.515514	2180.45	1.11014	4.42743	9.5363e-06	3.61857e-05	73
M1	TCF7L1	0.953598	0.526426	1403.44	1.10544	3.51997	0.000431598	0.000988039	121
M1	FOXO1	0.894835	0.291546	744.457	1.10466	2.46632	0.0136511	0.0194915	194
M1	ECT2	0.785113	0.389499	964.691	1.1028	6.27467	3.50378e-10	1.21318e-08	8
M1	CA11	0.613865	0.228803	346.156	1.0969	3.50234	0.000461194	0.00103178	122
M1	SOCS1	0.515951	0.124059	189.975	1.0945	2.83496	0.00458316	0.00760201	167
M1	SORL1	0.51747	0.134553	245.976	1.09303	2.59684	0.00940845	0.0142412	183
M1	CTH	0.600055	0.166355	217.538	1.09146	3.49716	0.000470248	0.00104207	125
M1	OLMALINC	0.671454	0.278579	419.569	1.08677	3.61051	0.000305594	0.00074911	113
M1	GRAMD1B	0.506146	0.161594	265.241	1.08223	3.8166	0.000135301	0.000378568	99
M1	SLC29A1	0.717857	0.201959	371.215	1.07918	2.18742	0.0287119	0.0368203	216
M1	FGFBP3	0.766193	0.503359	2399.63	1.07627	1.60045	0.1095	0.122799	247
M1	BIRC5	0.937025	0.572893	2655.04	1.07316	4.33226	1.47586e-05	5.30927e-05	77
M1	CLU	0.94545	0.416269	1595.18	1.07255	3.42773	0.000608642	0.00128698	131
M1	UNC5D	0.959191	0.390593	1993.58	1.0705	2.97652	0.00291541	0.00514375	157
M1	VASP	0.847121	0.360108	719.63	1.06934	4.21661	2.47998e-05	8.17803e-05	84
M1	PELI1	0.749137	0.347289	545.533	1.0657	6.42428	1.32492e-10	7.34008e-09	5
M1	ASMTL	0.797818	0.378254	676.603	1.06279	4.51892	6.21546e-06	2.60861e-05	66
M1	GALNT7	0.901671	0.411717	778.157	1.06278	4.22152	2.42664e-05	8.09853e-05	83
M1	AC068587.4	0.895733	0.329093	759	1.05908	2.72548	0.00642078	0.0102216	174
M1	BLVRB	0.744234	0.27869	487.078	1.05602	3.50194	0.000461878	0.00103178	124
M1	CENPE	0.761221	0.392648	1292.67	1.05451	4.4125	1.02184e-05	3.82498e-05	74
M1	KIF23	0.658611	0.263976	588.044	1.04314	5.29758	1.17347e-07	1.01578e-06	32
M1	NSUN7	0.593633	0.226207	345.379	1.04268	4.91957	8.67365e-07	4.62557e-06	51
M1	SFRP2	0.951457	0.379841	1938.59	1.03952	1.73735	0.0823249	0.0946224	241
M1	FXYD5	0.765364	0.248659	459.856	1.03904	1.93899	0.052503	0.0618865	235
M1	VASH2	0.695691	0.195463	291.583	1.01294	2.71382	0.00665119	0.0105279	175
M1	ALPL	0.759909	0.257615	554.651	1.00572	2.1488	0.03165	0.0399205	219
M1	CTNNBIP1	0.736639	0.540857	1259.2	1.00389	2.80691	0.00500199	0.00824733	168
M1	ORC1	0.502831	0.174647	230.102	1.00008	3.37604	0.000735367	0.00153155	133
M2	NKX1-2	0.663357	0.0166739	154.93	3.03274	1.12983	0.258547	0.292063	54
M2	AC091078.1	0.703704	0.0914886	445.975	2.91048	5.12975	2.90132e-07	8.84904e-06	2
M2	URAD	0.762648	0.0172666	265.095	2.82112	1.16031	0.245921	0.283041	53
M2	CDX1	0.627266	0.00095056	193.707	2.65883	0.810569	0.417613	0.439214	58
M2	CDX2	0.831678	0.0324644	333.216	2.26683	1.02357	0.306038	0.339424	55
M2	FGF17	0.670922	0.00485345	394.828	2.19803	0.793884	0.427263	0.441746	59
M2	HOXA-AS3	0.527029	0.202011	297.142	2.16107	2.72247	0.00647955	0.0141162	28
M2	WNT5B	0.812766	0.187171	521.7	1.89692	3.5051	0.000456433	0.0023202	12
M2	RNF220	0.935697	0.48861	1454.54	1.85991	4.4216	9.79737e-06	0.00014941	4
M2	WNT8A	0.598582	0.00193467	206.122	1.80836	0.551073	0.581583	0.581583	61
M2	SALL1	0.560441	0.164693	290.85	1.73693	4.05827	4.94379e-05	0.000502619	6
M2	FGFBP3	0.644129	0.535937	2320.55	1.7103	2.95134	0.00316399	0.0094813	20
M2	LINC01896	0.636722	0.154382	277.984	1.70908	2.61959	0.00880345	0.0157944	34
M2	FOXB1	0.669819	0.0412767	236.074	1.70164	0.933592	0.350515	0.38181	56
M2	SLC7A8	0.528448	0.216605	673.106	1.69806	2.68281	0.00730071	0.0149432	29
M2	SLC2A3	0.863515	0.407197	1319.79	1.59767	3.13788	0.00170177	0.006488	16
M2	SP5	0.862884	0.079724	555.281	1.52641	1.20071	0.229865	0.280435	50
M2	SLC16A2	0.729236	0.36667	658.335	1.52407	5.77174	7.84575e-09	4.78591e-07	1
M2	DUSP6	0.628684	0.376287	884.705	1.49824	3.67287	0.000239839	0.00133002	11
M2	FST	0.876911	0.176771	1242.96	1.45293	1.33166	0.182972	0.232527	48
M2	IL17RD	0.543105	0.208419	363.047	1.45148	2.98556	0.00283062	0.00908778	19
M2	SFRP2	0.640662	0.453909	2073.63	1.44045	2.35314	0.0186156	0.0291168	39
M2	LIN28A	0.975414	0.597298	2775.58	1.43601	3.04952	0.0022921	0.00776769	18
M2	ATP1A2	0.854374	0.483119	1585.44	1.40421	2.94171	0.00326406	0.0094813	21
M2	TNNT1	0.84539	0.280482	934.303	1.39716	1.92475	0.0542604	0.076974	43
M2	ST6GALNAC5	0.689204	0.375706	1142.91	1.35293	3.91643	8.98716e-05	0.000783167	7
M2	SALL3	0.600788	0.244685	371.618	1.31845	2.74684	0.00601718	0.0135944	27
M2	DSG2	0.525768	0.290536	491.648	1.31586	3.06375	0.00218585	0.00776769	17
M2	LDB2	0.787234	0.493039	1325.09	1.29281	3.80641	0.000140999	0.000915497	9
M2	ALPL	0.741844	0.304604	598.927	1.26461	2.79931	0.00512113	0.0120149	26
M2	SLC29A1	0.532072	0.262086	395.124	1.25987	2.62272	0.00872319	0.0157944	33
M2	CTSV	0.542002	0.246519	424.477	1.25374	2.39283	0.0167191	0.0268386	38
M2	DMKN	0.670292	0.18234	574.62	1.23486	1.28385	0.199196	0.247978	49
M2	MIR302CHG	0.730812	0.172376	2163.07	1.23141	0.653376	0.513514	0.522072	60
M2	NMU	0.556974	0.163809	289.895	1.23009	2.6806	0.0073491	0.0149432	30
M2	AC022140.1	0.766115	0.242717	1683.1	1.20108	1.17136	0.241456	0.283041	51
M2	SCD	0.815918	0.720893	2628.84	1.19073	3.81987	0.000133525	0.000915497	8
M2	PTK7	0.88747	0.496371	987.06	1.19055	3.79093	0.000150081	0.000915497	10
M2	CLDN6	0.65595	0.19539	694.501	1.18525	1.43165	0.152244	0.197593	47
M2	SLIT2	0.881166	0.553393	3225.85	1.1836	2.83242	0.00461965	0.0119817	23
M2	AC009055.2	0.565169	0.170609	432.767	1.18266	0.816653	0.414127	0.439214	57
M2	ROR2	0.829472	0.356907	975.861	1.17041	2.81572	0.00486679	0.0119817	24
M2	LHPP	0.581245	0.250198	380.72	1.15673	3.14337	0.00167017	0.006488	15
M2	TMEM132C	0.760914	0.232999	911.334	1.12187	1.88515	0.05941	0.0805335	45
M2	AC104461.1	0.730812	0.253777	597.366	1.1125	1.87291	0.0610802	0.0809976	46
M2	MLLT3	0.872025	0.582883	1863.53	1.1081	2.81285	0.00491052	0.0119817	25
M2	ZNF730	0.621907	0.464097	810.184	1.09974	4.37092	1.23723e-05	0.000150942	5
M2	GCNT1	0.530654	0.211125	314.3	1.09495	2.53917	0.0111115	0.018917	35
M2	CNFN	0.511899	0.255499	418.596	1.08379	2.53752	0.0111641	0.018917	36
M2	NEBL	0.598739	0.281623	833.357	1.06882	2.29271	0.0218648	0.0325305	41
M2	CACHD1	0.857526	0.569464	1300.82	1.06436	3.42497	0.000614874	0.00279592	13
M2	FZD2	0.789283	0.476186	949.445	1.06284	3.41335	0.000641687	0.00279592	14
M2	NR6A1	0.987707	0.839132	4875.93	1.05595	4.60327	4.15903e-06	8.45669e-05	3
M2	S100A4	0.692514	0.375706	1022.77	1.05405	2.62305	0.00871476	0.0157944	32
M2	ADAMTS19	0.744838	0.344047	842.239	1.05354	2.89665	0.00377168	0.0104578	22
M2	HOXB-AS3	0.696769	0.47774	2000.29	1.05322	1.16566	0.243754	0.283041	52
M2	FXYD5	0.613396	0.30646	515.848	1.0407	1.90362	0.0569601	0.0789674	44
M2	ZIC2	0.652482	0.376947	981.8	1.03777	2.08121	0.0374149	0.0543407	42
M2	PTPRZ1	0.925138	0.587379	2526.3	1.0219	2.66258	0.00775432	0.0152585	31
M2	TRIM71	0.779354	0.512732	1273.12	1.0184	2.32666	0.0199836	0.030475	40
M2	STRA6	0.558235	0.259078	337.478	1.00602	2.43738	0.014794	0.0243902	37
M3	EDNRB	0.576838	0.099131	738.28	3.24176	6.96012	3.39981e-12	9.1795e-11	1
M3	SOX10	0.791281	0.246557	1212.15	1.90141	2.67625	0.00744508	0.0167514	12
M3	COL25A1	0.546015	0.389251	2737.92	1.80249	3.21276	0.00131465	0.00507081	7
M3	COL23A1	0.626449	0.237777	920.239	1.69745	3.74428	0.000180911	0.00122115	4
M3	ZBTB16	0.52165	0.212865	574.342	1.69634	2.38154	0.0172406	0.031033	15
M3	LINC01198	0.503009	0.142986	401.308	1.69322	1.79334	0.072919	0.093753	21
M3	FOXD3	0.518127	0.177453	407.205	1.5963	2.21912	0.0264783	0.0446821	16
M3	ERBB3	0.749009	0.329387	1290.87	1.54176	4.05896	4.9292e-05	0.000665441	2
M3	FABP7	0.712461	0.284813	1159.11	1.50891	2.79457	0.00519695	0.0127562	11
M3	MUSTN1	0.645971	0.245377	1342.38	1.44174	1.85439	0.0636839	0.0859733	20
M3	KANK4	0.578159	0.245298	953.101	1.33197	2.5145	0.0119201	0.0247572	13
M3	LMO4	0.91619	0.798129	6083.87	1.26058	3.93804	8.21496e-05	0.000739346	3
M3	NR2F1	0.744606	0.432779	2722.71	1.24137	1.21136	0.225758	0.253978	24
M3	FGFBP3	0.922795	0.514024	3039.15	1.21991	2.01226	0.0441922	0.0701877	17
M3	NPR3	0.713342	0.303677	1594.23	1.18058	1.13199	0.257639	0.27825	25
M3	TSPAN18	0.572141	0.49679	1631.58	1.17418	3.27126	0.00107069	0.00507081	5
M3	NR2F2	0.617202	0.46284	2010.42	1.17128	1.21668	0.223725	0.253978	23
M3	TFAP2B	0.919859	0.406709	2933.47	1.11821	1.05347	0.292127	0.296208	26
M3	MPZ	0.588727	0.247288	1224.1	1.11662	1.90047	0.0573714	0.0815277	19
M3	BCAR3	0.702334	0.474172	1668.08	1.11527	3.06855	0.00215102	0.00645307	9
M3	TTYH1	0.773962	0.474183	1712.62	1.11297	3.24132	0.00118978	0.00507081	6
M3	HOXB-AS1	0.511375	0.265567	686.886	1.10654	1.56855	0.116753	0.143288	22
M3	EDNRA	0.880963	0.406855	2466.24	1.10579	1.96023	0.0499692	0.0749538	18
M3	FIGN	0.891237	0.61057	3048.69	1.07746	3.09279	0.00198284	0.00645307	8
M3	NRCAM	0.592837	0.337819	1138.3	1.05242	2.46202	0.0138156	0.0266443	14
M3	NR2F2-AS1	0.502862	0.310006	1359.8	1.04256	1.0446	0.296208	0.296208	27
M3	FAM110B	0.560399	0.394725	1151.35	1.03222	2.88769	0.00388077	0.0104781	10
M4	TPBG	0.829155	0.301972	562.432	2.47379	7.01479	2.303e-12	2.12346e-11	1
M4	CRABP1	0.862974	0.7858	6585.22	2.19847	4.09745	4.17718e-05	8.14954e-05	8
M4	MAP2	0.779981	0.570861	1098.01	1.53717	6.99491	2.65432e-12	2.12346e-11	2
M4	ARL4C	0.855977	0.43885	621.242	1.42234	5.15118	2.58856e-07	8.2834e-07	5
M4	NRXN3	0.726531	0.534104	1506.48	1.38545	3.31744	0.000908478	0.0012113	12
M4	GADD45A	0.637318	0.396277	403.519	1.25022	5.47686	4.32947e-08	1.73179e-07	4
M4	ZIC2	0.779786	0.373368	482.81	1.24102	3.25348	0.00114	0.00140308	13
M4	TCEAL7	0.628766	0.457046	560.858	1.22788	4.32922	1.49636e-05	3.99029e-05	6
M4	HOXB-AS3	0.669582	0.482184	1142.35	1.13882	1.60809	0.107815	0.107815	16
M4	PAK3	0.444121	0.509352	530.909	1.10013	4.07588	4.58412e-05	8.14954e-05	9
M4	C1orf21	0.591837	0.60838	730	1.08978	4.02069	5.80288e-05	9.2846e-05	10
M4	TAGLN	0.730418	0.577471	4774.46	1.08373	2.05755	0.0396329	0.0452948	14
M4	TMEM47	0.566764	0.377153	266.5	1.07142	5.51481	3.49166e-08	1.73179e-07	3
M4	DAAM1	0.71137	0.605654	774.687	1.05051	3.46138	0.000537417	0.000781697	11
M4	STMN2	0.465306	0.512376	3408.69	1.04793	1.90963	0.0561807	0.0599261	15
M4	MAPK10	0.648008	0.530021	796.26	1.00258	4.25129	2.12545e-05	4.85818e-05	7
M5	LINC01976	0.57191	0.0428674	87.0521	2.6187	4.28715	1.80983e-05	6.03278e-05	15
M5	HES7	0.72126	0.0439045	49.1646	2.4285	3.43737	0.000587387	0.000927355	31
M5	NR1D1	0.598124	0.0519278	56.3884	2.41711	8.22772	1.90807e-16	9.54037e-15	1
M5	MYCN	0.986772	0.480799	1947.13	1.95507	5.76115	8.35449e-09	5.22156e-08	8
M5	CPNE7	0.641174	0.0784102	113.727	1.93819	4.20148	2.65178e-05	6.27867e-05	20
M5	DUSP2	0.581049	0.0644704	60.6022	1.81783	3.60907	0.000307297	0.000537819	28
M5	SYNGR3	0.502405	0.0675159	47.9808	1.79468	4.1943	2.73718e-05	6.27867e-05	21
M5	DDN-AS1	0.652958	0.0866955	85.4931	1.73025	4.1922	2.76262e-05	6.27867e-05	22
M5	NPW	0.819865	0.22545	251.827	1.56831	4.50139	6.75111e-06	2.59658e-05	13
M5	DCAF4	0.757816	0.123264	143.449	1.53581	4.21034	2.5499e-05	6.27867e-05	18
M5	ARHGAP45	0.51443	0.0825255	60.3069	1.49958	3.86536	0.000110924	0.000213315	26
M5	EEF1AKMT4	0.765031	0.178674	184.52	1.49533	5.78014	7.46399e-09	5.22156e-08	7
M5	NCR3LG1	0.530784	0.0708781	62.6484	1.42929	2.62993	0.00854032	0.00889617	48
M5	CDKN1A	0.621453	0.118942	162.363	1.37561	2.92086	0.00349069	0.00387855	45
M5	USP2-AS1	0.539923	0.0826784	112.421	1.37495	3.09831	0.00194628	0.00249523	39
M5	RRP9	0.909572	0.331085	310.923	1.3502	7.01693	2.26797e-12	3.77995e-11	3
M5	FDXR	0.611833	0.156558	134.653	1.34786	4.32123	1.5516e-05	5.54144e-05	14
M5	MINCR	0.823232	0.22557	224.468	1.34329	5.82274	5.78905e-09	4.82421e-08	6
M5	COQ8A	0.842232	0.206958	193.073	1.32534	4.20508	2.60987e-05	6.27867e-05	19
M5	AP002387.2	0.788119	0.199491	137.271	1.30539	4.22699	2.36839e-05	6.27867e-05	17
M5	NOP16	0.940356	0.402421	446.438	1.29791	7.42402	1.13619e-13	2.84047e-12	2
M5	MIR34AHG	0.556037	0.0968038	79.112	1.26271	2.84877	0.00438893	0.00477057	46
M5	CMBL	0.915344	0.376594	366.338	1.24816	6.06582	1.31281e-09	1.64102e-08	4
M5	RFPL1S	0.566378	0.0920334	107.974	1.24409	2.63376	0.00844459	0.00889617	47
M5	EIF4EBP3	0.764069	0.157028	134.352	1.2221	3.50568	0.000455445	0.000759075	30
M5	HAGHL	0.770803	0.172048	120.573	1.21825	3.06905	0.00214743	0.00268428	40
M5	EXOSC5	0.930976	0.396406	431.251	1.21261	5.97834	2.25427e-09	2.25427e-08	5
M5	CCDC140	0.549784	0.12345	115.451	1.20634	1.45559	0.145506	0.145506	50
M5	RNF125	0.593555	0.120732	92.6322	1.20613	3.00008	0.00269907	0.00321318	42
M5	PPARGC1B	0.593314	0.104729	79.913	1.20565	2.9487	0.00319114	0.0036263	44
M5	NT5M	0.525253	0.126092	74.2683	1.19681	3.88976	0.000100342	0.000200684	25
M5	PHF7	0.628187	0.148273	87.8882	1.16166	3.73439	0.000188167	0.000348458	27
M5	RAMP2	0.542088	0.231497	208.267	1.15751	3.43456	0.000593507	0.000927355	32
M5	DUSP23	0.958153	0.44959	574.61	1.13744	4.53516	5.75599e-06	2.39833e-05	12
M5	SLC6A15	0.835017	0.179842	216.297	1.13569	2.96502	0.00302665	0.00351937	43
M5	NR2C2AP	0.654642	0.162169	102.371	1.12216	4.23722	2.26302e-05	6.27867e-05	16
M5	PER3	0.583213	0.124236	93.7773	1.12132	3.10945	0.00187438	0.00246629	38
M5	SLITRK5	0.592833	0.134235	97.4463	1.12106	3.0246	0.00248962	0.00303612	41
M5	MHENCR	0.56253	0.117784	90.3569	1.11124	4.81361	1.48231e-06	6.73776e-06	11
M5	BOP1	0.895142	0.366071	328.052	1.1004	5.27786	1.30703e-07	7.26128e-07	9
M5	RGS16	0.838143	0.245644	319.653	1.08436	3.17004	0.00152419	0.00211693	36
M5	PRRT2	0.616643	0.167453	156.635	1.0735	3.30567	0.0009475	0.00139338	34
M5	TNFRSF10D	0.680375	0.180596	126.633	1.06411	3.33184	0.000862751	0.0013072	33
M5	CAMKV	0.501203	0.127085	81.069	1.06291	2.59184	0.00954637	0.0097412	49
M5	BBC3	0.57696	0.161787	139.22	1.05951	3.14653	0.00165221	0.00223272	37
M5	DHODH	0.702501	0.184645	117.563	1.0431	3.907	9.3451e-05	0.00019469	24
M5	CD55	0.852814	0.248483	244.765	1.0242	3.2386	0.0012012	0.001716	35
M5	CCDC86	0.781145	0.257947	271.547	1.01554	5.03375	4.80979e-07	2.4049e-06	10
M5	NOL6	0.524531	0.123308	95.1735	1.00574	4.0574	4.96213e-05	0.000107872	23
M5	RPP25	0.576479	0.189656	164.568	1.00181	3.60518	0.000311935	0.000537819	29
M6	S100B	0.612427	0.185032	1403.23	2.64585	4.13159	3.60257e-05	8.85632e-05	24
M6	MUSTN1	0.889771	0.216263	903.967	2.44481	3.85169	0.000117307	0.000230705	30
M6	PRDM12	0.672485	0.0780711	161.077	2.17523	2.17063	0.0299591	0.0353517	50
M6	SOX10	0.894653	0.22831	724.718	2.16873	4.05122	5.09518e-05	0.000109558	27
M6	TFAP2C	0.50293	0.0831183	122.312	2.14787	3.11018	0.00186976	0.00290305	38
M6	COLGALT2	0.600342	0.202252	422.101	2.13267	5.75497	8.66587e-09	1.27822e-07	4
M6	KANK4	0.844727	0.215121	617.952	2.13087	5.70044	1.19496e-08	1.41005e-07	5
M6	LINC01198	0.709839	0.117969	227.375	2.08332	2.91512	0.00355547	0.00476757	44
M6	PLP1	0.975708	0.50523	2892.86	1.99755	5.99741	2.00491e-09	8.33871e-08	1
M6	NGFR	0.606934	0.197182	363.881	1.93806	4.72525	2.29831e-06	1.04308e-05	13
M6	TFAP2B	0.982422	0.392776	1946.25	1.87932	2.50509	0.0122421	0.0150476	48
M6	COL11A2	0.799683	0.168006	426.09	1.79538	2.50557	0.0122256	0.0150476	47
M6	MGLL	0.643311	0.120972	140.511	1.73729	4.54348	5.5334e-06	2.04044e-05	16
M6	GALNT18	0.605591	0.229189	506.542	1.73201	4.75143	2.01982e-06	9.9308e-06	12
M6	EGFL8	0.646606	0.17093	277.285	1.68634	4.44509	8.78549e-06	2.87969e-05	18
M6	TRIM9	0.668945	0.22525	385.675	1.65139	4.55137	5.32978e-06	2.04044e-05	15
M6	HES6	0.809204	0.456802	1114.19	1.65068	5.26474	1.40389e-07	1.03537e-06	8
M6	MPZ	0.770508	0.224907	716.609	1.64793	3.8308	0.000127727	0.000243094	31
M6	ZBTB16	0.727539	0.188743	285.828	1.62464	2.96877	0.00298995	0.00420017	42
M6	ERBB3	0.833984	0.314831	678.604	1.61475	5.82677	5.651e-09	1.11136e-07	3
M6	GFRA1	0.547974	0.191872	466.479	1.54275	2.73876	0.00616715	0.00791004	46
M6	LMO4	0.985962	0.789744	3375.08	1.49897	5.94136	2.82668e-09	8.33871e-08	2
M6	TOX3	0.678467	0.339187	476.549	1.44555	5.21623	1.82603e-07	1.14313e-06	9
M6	GAS7	0.613281	0.282002	474.498	1.35922	3.54686	0.000389855	0.000697013	33
M6	RUNX1T1	0.756958	0.449837	1244.63	1.35803	2.95168	0.00316049	0.00433649	43
M6	SLC35F1	0.805298	0.530066	1650.32	1.30216	4.0652	4.79906e-05	0.000108902	26
M6	IGDCC3	0.989624	0.694635	2632.82	1.30187	4.27355	1.92383e-05	5.6753e-05	20
M6	SESN3	0.923218	0.607258	1385.16	1.28647	4.79461	1.62992e-06	8.74231e-06	11
M6	TGFBR3	0.687378	0.179345	241.825	1.28104	3.38109	0.000721989	0.00118326	36
M6	GNG2	0.758911	0.379416	866.631	1.27947	3.44173	0.000578017	0.00100303	34
M6	FOXD3	0.5271	0.171249	192.691	1.26491	2.23869	0.0251761	0.0303141	49
M6	NPR3	0.858887	0.283612	820.55	1.24804	1.63838	0.101343	0.104899	57
M6	BCORL1	0.747925	0.261767	283.064	1.24688	4.18346	2.87099e-05	8.06613e-05	21
M6	KDM3A	0.579468	0.358474	452.875	1.22957	3.25764	0.00112344	0.00179143	37
M6	ETS1	0.848755	0.358017	685.927	1.2107	2.8327	0.00461573	0.00605173	45
M6	PMP22	0.558594	0.220556	310.192	1.18834	2.97968	0.00288551	0.00415232	41
M6	CENPF	0.90332	0.777582	6178.18	1.18042	5.41061	6.28109e-08	5.29406e-07	7
M6	RNF165	0.784058	0.380113	557.265	1.17559	4.62043	3.82945e-06	1.61384e-05	14
M6	SVIL	0.922852	0.639619	1624.96	1.16503	4.41255	1.02162e-05	3.17239e-05	19
M6	TFAP2A	0.576172	0.238199	416.411	1.14676	1.60825	0.10778	0.109639	58
M6	CLMN	0.546509	0.205906	277.568	1.13685	3.08019	0.00206869	0.00312955	39
M6	HOXB-AS1	0.642944	0.249389	332.363	1.12229	2.04235	0.0411167	0.0457714	53
M6	MEGF10	0.644165	0.272969	509.261	1.1154	2.13922	0.0324177	0.0368397	51
M6	TOP2A	0.838379	0.678832	4370.95	1.11172	4.04648	5.19936e-05	0.000109558	28
M6	MITF	0.631348	0.194727	516.036	1.10997	1.88122	0.0599426	0.0643021	55
M6	PAX3	0.970459	0.445018	1907.24	1.10577	1.98717	0.0469031	0.051246	54
M6	ASPM	0.633423	0.517597	1547.65	1.10232	5.20524	1.93751e-07	1.14313e-06	10
M6	SRGAP3	0.888062	0.451824	827.675	1.09453	3.39154	0.000695011	0.00117159	35
M6	CELSR2	0.526001	0.196086	153.516	1.08547	4.1488	3.3422e-05	8.57347e-05	23
M6	SCRG1	0.871826	0.366262	895.752	1.06865	2.13859	0.0324689	0.0368397	52
M6	CNP	0.877075	0.520668	715.95	1.04908	5.51639	3.46024e-08	3.40257e-07	6
M6	CCDC140	0.527222	0.105922	117.778	1.047	1.32994	0.183536	0.183536	59
M6	PTN	0.967163	0.761847	3130.89	1.04266	3.69558	0.000219386	0.000404494	32
M6	NKAIN3	0.761597	0.464716	1645.98	1.02564	3.06545	0.00217345	0.00320584	40
M6	FIGN	0.94165	0.601434	1486.91	1.01735	4.11027	3.95194e-05	9.32658e-05	25
M6	CCNB2	0.665527	0.495364	874.157	1.01684	4.46843	7.8794e-06	2.73462e-05	17
M6	NRP1	0.586914	0.3413	944.895	1.01293	1.82112	0.0685888	0.0722632	56
M6	SCN8A	0.684814	0.322345	360.092	1.00231	4.15862	3.20179e-05	8.57347e-05	22
M6	CCNG2	0.572754	0.336904	345.601	1.00115	4.01935	5.83581e-05	0.000118729	29
M7	MYCN	0.982419	0.485654	3071.97	2.72326	10.5154	7.34071e-26	4.4656e-25	12
M7	DERL3	0.653228	0.169942	397.448	2.59942	12.2534	1.61104e-34	1.9601e-33	6
M7	EIF4EBP3	0.68839	0.165367	289.987	2.5331	14.849	7.05817e-50	5.15247e-48	1
M7	NEFH	0.510458	0.11164	202.045	2.43391	10.2656	1.00728e-24	4.59573e-24	16
M7	NOTUM	0.532283	0.0757243	196.143	2.09724	3.37149	0.000747616	0.000826909	66
M7	NOG	0.811458	0.14456	419.554	2.07498	3.5879	0.000333357	0.000386271	63
M7	WNT1	0.647166	0.0608109	301.772	2.02785	2.58916	0.00962098	0.0097546	72
M7	SLIT1	0.534707	0.122454	252.233	1.98546	5.90916	3.43854e-09	4.48239e-09	56
M7	EEF1AKMT4	0.571688	0.191019	222.187	1.8577	11.5095	1.18131e-30	1.23194e-29	7
M7	TMEM88	0.663534	0.209805	431.795	1.77396	5.95834	2.54806e-09	3.38197e-09	55
M7	DUSP23	0.920582	0.455654	875.97	1.67824	7.91144	2.54429e-15	5.15926e-15	36
M7	SERPINF1	0.573507	0.26351	369.327	1.65173	7.49706	6.52636e-14	1.19106e-13	40
M7	ASS1	0.663231	0.270972	387.272	1.59196	6.52779	6.67475e-11	1.01512e-10	48
M7	EXOSC5	0.85632	0.404036	595.174	1.5787	10.7934	3.69867e-27	2.45457e-26	11
M7	SFXN4	0.71355	0.301913	371.148	1.56963	11.3175	1.07489e-29	9.80837e-29	8
M7	RPL22L1	0.997272	0.814377	4533.07	1.55372	7.38421	1.53356e-13	2.66547e-13	42
M7	BAG2	0.570779	0.242108	270.375	1.52344	12.5203	5.78204e-36	8.44178e-35	5
M7	SNHG4	0.64171	0.289812	346.053	1.50946	6.48357	8.95795e-11	1.30786e-10	50
M7	SLC6A15	0.533192	0.196697	264.592	1.50189	7.14091	9.2714e-13	1.57398e-12	43
M7	PSMB10	0.845105	0.396174	570.431	1.48904	10.1519	3.25058e-24	1.31829e-23	18
M7	YDJC	0.602607	0.278013	301.632	1.47604	13.7281	6.89088e-43	1.67678e-41	3
M7	SLC39A8	0.580479	0.218478	297.726	1.45339	5.0502	4.4135e-07	5.36976e-07	60
M7	IPO4	0.561988	0.24652	242.796	1.4145	14.0893	4.42062e-45	1.61353e-43	2
M7	RRP9	0.66505	0.345183	422.733	1.40618	10.9069	1.06786e-27	7.79538e-27	10
M7	SDF2L1	0.682328	0.530762	911.368	1.37443	4.85273	1.21776e-06	1.45732e-06	61
M7	UTP25	0.568354	0.248305	294.36	1.34911	10.2504	1.17883e-24	5.06205e-24	17
M7	MSX2	0.926038	0.249375	771.763	1.34408	2.09943	0.0357787	0.0357787	73
M7	LINC01315	0.570173	0.205392	205.518	1.32999	4.218	2.46479e-05	2.90209e-05	62
M7	MCRIP2	0.55926	0.2728	263.187	1.32247	8.68372	3.83014e-18	9.98573e-18	28
M7	FAM216A	0.70779	0.372717	462.147	1.30846	10.3867	2.85073e-25	1.38735e-24	15
M7	GXYLT2	0.547742	0.216499	233.906	1.30704	6.21034	5.28711e-10	7.28225e-10	53
M7	GPM6A	0.56987	0.249473	399.218	1.29045	5.69068	1.26538e-08	1.59263e-08	58
M7	NOP16	0.790543	0.412763	567.042	1.28383	8.35586	6.49581e-17	1.35484e-16	35
M7	MYBBP1A	0.553804	0.262948	250.666	1.25201	8.4012	4.41925e-17	9.77592e-17	33
M7	RIOX2	0.522279	0.218078	230.426	1.21661	6.09031	1.12693e-09	1.52344e-09	54
M7	PAM16	0.949379	0.661944	1256.53	1.19205	10.988	4.36418e-28	3.53983e-27	9
M7	ALG3	0.65141	0.39864	433.594	1.17934	8.99123	2.44474e-19	7.13864e-19	25
M7	CDON	0.853289	0.36334	932.61	1.17537	3.41781	0.000631279	0.000708974	65
M7	BID	0.74659	0.427536	496.648	1.16257	10.4075	2.29043e-25	1.19429e-24	14
M7	SNHG8	0.958775	0.720225	1613.24	1.16153	8.51708	1.63623e-17	3.85305e-17	31
M7	TRAP1	0.865111	0.59976	987.193	1.14544	9.25686	2.10534e-20	6.9859e-20	22
M7	CCDC86	0.534404	0.27161	253.371	1.12879	8.48288	2.19679e-17	5.01144e-17	32
M7	METTL26	0.943619	0.644771	1129.64	1.12344	6.41331	1.42393e-10	1.99897e-10	52
M7	ODC1	0.993634	0.778115	2781.32	1.12175	6.96919	3.18777e-12	5.2888e-12	44
M7	CD3EAP	0.610791	0.298928	317.13	1.11531	5.85794	4.6865e-09	6.002e-09	57
M7	ARMC6	0.61655	0.343755	327.533	1.11218	13.1983	8.97702e-40	1.63831e-38	4
M7	ATP5MC1	0.997272	0.863378	3597.8	1.1101	7.7822	7.12757e-15	1.36924e-14	38
M7	RRS1	0.638375	0.343149	351.977	1.10399	7.45736	8.82759e-14	1.57174e-13	41
M7	UCP2	0.578054	0.362313	354.207	1.10303	6.52443	6.82618e-11	1.01696e-10	49
M7	EIF4EBP1	0.977266	0.776861	2402.62	1.09864	6.44949	1.12224e-10	1.60635e-10	51
M7	DNPH1	0.917248	0.627975	1039.81	1.09515	6.90963	4.85932e-12	7.71152e-12	46
M7	BEX2	0.972719	0.692247	1809.88	1.08983	6.84209	7.80463e-12	1.21221e-11	47
M7	COX14	0.876629	0.53431	772.037	1.08154	6.92704	4.29728e-12	6.97114e-12	45
M7	C1QBP	0.997272	0.868202	3731.48	1.07779	7.72485	1.11989e-14	2.0962e-14	39
M7	AC006329.1	0.504395	0.23789	268.191	1.07655	3.08506	0.00203508	0.00218472	68
M7	THG1L	0.593816	0.338261	308.225	1.07463	9.21792	3.0292e-20	9.61441e-20	23
M7	PSMG4	0.796605	0.474504	582.438	1.06929	8.39205	4.77733e-17	1.02572e-16	34
M7	NME1	0.999394	0.911482	5102.24	1.0678	9.37055	7.21557e-21	2.50827e-20	21
M7	YBX3	0.982419	0.745996	2169.28	1.0538	9.62968	5.99151e-22	2.1869e-21	20
M7	PPA1	0.990603	0.832167	2662.14	1.05116	9.09431	9.51858e-20	2.89524e-19	24
M7	GEMIN5	0.589573	0.32776	320.543	1.05022	10.408	2.27861e-25	1.19429e-24	13
M7	ZNF593	0.859048	0.543091	749.107	1.04795	8.61486	7.00276e-18	1.76276e-17	29
M7	IMP4	0.721734	0.451577	509.409	1.04344	9.78547	1.29995e-22	4.99456e-22	19
M7	FAM162A	0.873901	0.6903	1696.25	1.03164	3.44567	0.00056965	0.000649757	64
M7	DDX21	0.981206	0.788249	2457.61	1.02699	8.56245	1.10494e-17	2.68869e-17	30
M7	RIDA	0.711428	0.386592	393.367	1.02138	5.42143	5.91249e-08	7.31545e-08	59
M7	SNHG25	0.930282	0.794705	3505.59	1.01932	3.22384	0.00126485	0.00137812	67
M7	GLIS3	0.759321	0.304649	1158.47	1.01806	2.60496	0.00918853	0.00944736	71
M7	MPST	0.865717	0.640088	996.94	1.01753	8.87919	6.73493e-19	1.82092e-18	27
M7	QTRT1	0.560473	0.366022	354.075	1.01012	8.92723	4.36822e-19	1.22646e-18	26
M7	HERPUD1	0.520158	0.445575	681.232	1.00917	2.67118	0.00755854	0.00788248	70
M7	C9orf116	0.582904	0.181178	219.854	1.00726	2.93975	0.00328472	0.00347514	69
M7	GPATCH4	0.942104	0.645019	1275.13	1.00565	7.798	6.28942e-15	1.24089e-14	37
M8	NHLH1	0.878647	0.0642079	1337.1	5.42233	11.3501	7.40757e-30	2.93128e-28	7
M8	PPP1R17	0.735818	0.0695145	1258.35	5.1843	8.93198	4.18465e-19	4.13981e-18	28
M8	NEUROD4	0.622974	0.0227788	251.697	5.10347	8.47229	2.40618e-17	1.69715e-16	39
M8	SIX1	0.717788	0.0388638	615.318	5.06671	7.12278	1.05773e-12	4.50754e-12	65
M8	POU4F1	0.726904	0.0363977	579.882	5.04137	7.16917	7.54552e-13	3.2658e-12	64
M8	NEUROD1	0.786872	0.0342508	811.52	4.88585	5.51068	3.5744e-08	6.92384e-08	143
M8	SNCG	0.674433	0.268094	3110.89	4.68442	10.3379	4.74906e-25	1.01192e-23	13
M8	P2RX3	0.561386	0.0408345	539.515	4.60101	6.86522	6.639e-12	2.41974e-11	76
M8	ONECUT1	0.705632	0.0611472	610.701	4.43687	10.001	1.50813e-23	2.78502e-22	15
M8	RGS10	0.760535	0.216195	1080.9	4.39046	12.6622	9.579e-37	1.32669e-34	2
M8	RTN1	0.55936	0.163591	1009.94	4.33785	10.3944	2.62983e-25	6.07052e-24	12
M8	RTN4RL2	0.515194	0.082814	318.456	4.32481	12.1105	9.28941e-34	6.43291e-32	4
M8	TAGLN3	0.90863	0.259243	1729.49	4.2417	13.6445	2.17702e-42	6.03035e-40	1
M8	NEUROG1	0.602512	0.0349114	203.581	4.17489	4.33619	1.44971e-05	1.94937e-05	206
M8	EBF3	0.572731	0.0440383	654.131	4.05485	5.41804	6.02572e-08	1.12022e-07	149
M8	KIRREL3	0.760332	0.108246	856.368	3.84122	10.1324	3.96629e-24	7.84759e-23	14
M8	NDST3	0.76013	0.0986899	1485.81	3.80541	5.48159	4.21512e-08	8.05232e-08	145
M8	BASP1-AS1	0.7109	0.121458	632.26	3.7542	8.96748	3.03363e-19	3.11228e-18	27
M8	SYT4	0.735616	0.119938	1011.54	3.66141	5.11253	3.17872e-07	5.33639e-07	165
M8	EBF1	0.89141	0.227887	2944.45	3.646	6.43722	1.21679e-10	3.58563e-10	94
M8	THSD7B	0.709684	0.08615	3021.82	3.60944	4.25966	2.04736e-05	2.68776e-05	211
M8	FAM110A	0.555916	0.0871738	207.311	3.50819	9.23096	2.68214e-20	3.23023e-19	23
M8	NEFM	0.809968	0.458031	5080.41	3.4576	7.04574	1.84473e-12	7.51457e-12	68
M8	INSM1	0.561183	0.039117	210.548	3.41464	4.47972	7.4741e-06	1.04036e-05	199
M8	DCX	0.870543	0.256072	1541.44	3.38855	7.7294	1.08058e-14	5.86901e-14	51
M8	TRHDE	0.660656	0.0853683	731.277	3.38651	6.23934	4.39425e-10	1.18175e-09	103
M8	ELAVL3	0.732172	0.128372	864.326	3.36245	7.2127	5.4852e-13	2.49082e-12	61
M8	GADD45G	0.558955	0.114367	237.486	3.36212	8.90508	5.33486e-19	5.09571e-18	29
M8	EYA2	0.739263	0.0853132	540.549	3.35311	8.13603	4.08461e-16	2.6939e-15	42
M8	NEFL	0.776337	0.378542	1982.13	3.32584	7.70531	1.30527e-14	6.9531e-14	52
M8	SLC9A9	0.600284	0.121656	739.983	3.28418	6.1692	6.86384e-10	1.7443e-09	109
M8	RBFOX3	0.570908	0.135099	616.561	3.26297	6.43212	1.2584e-10	3.66923e-10	95
M8	INA	0.601297	0.13915	419.345	3.25625	8.71809	2.82937e-18	2.3051e-17	34
M8	XKR4	0.662277	0.15736	1082.63	3.22923	7.65918	1.8712e-14	9.59858e-14	54
M8	ISL1	0.784036	0.153529	1018.38	3.22077	4.21205	2.53068e-05	3.24536e-05	216
M8	SDK1	0.821515	0.495948	5589.52	3.13697	6.18783	6.0998e-10	1.57911e-09	107
M8	EPB41L3	0.569084	0.264263	1415.94	3.12148	6.85243	7.26047e-12	2.61188e-11	77
M8	TBX3	0.572123	0.159243	852.524	3.10328	3.49149	0.000480329	0.000540858	246
M8	TUBB3	0.992909	0.778785	7541.86	3.07287	10.9146	9.82014e-28	2.72018e-26	10
M8	CACNA1A	0.799028	0.281768	979.116	3.00298	8.11345	4.92035e-16	3.16962e-15	43
M8	AKAP6	0.54376	0.184223	1224.71	2.98817	5.35506	8.55282e-08	1.56896e-07	151
M8	STMN2	0.845016	0.491633	8331.75	2.97438	6.17309	6.69682e-10	1.71761e-09	108
M8	ONECUT2	0.588331	0.0985688	304.048	2.97046	9.32599	1.0995e-20	1.42141e-19	21
M8	ELAVL2	0.843801	0.28266	966.515	2.96348	9.20321	3.47425e-20	4.00986e-19	24
M8	CDO1	0.597042	0.204151	279.571	2.93682	11.1941	4.35823e-29	1.34137e-27	9
M8	SCD5	0.587925	0.185952	429.099	2.93153	8.07043	7.00529e-16	4.29693e-15	45
M8	MDGA1	0.547204	0.12225	251.572	2.89289	5.48543	4.12457e-08	7.93406e-08	144
M8	FMN2	0.785251	0.247297	1058.38	2.87313	6.69133	2.21153e-11	7.33578e-11	83
M8	C14orf132	0.698744	0.27754	737.529	2.86464	7.51792	5.56539e-14	2.75288e-13	56
M8	PPP1R1A	0.676661	0.301475	498.968	2.85908	9.02311	1.82831e-19	2.02577e-18	25
M8	FNDC5	0.612237	0.147308	354.147	2.83434	7.41701	1.19796e-13	5.82165e-13	57
M8	SRRM3	0.558752	0.16314	360.236	2.75541	7.69983	1.36248e-14	7.1209e-14	53
M8	MIR137HG	0.53282	0.0899152	419.025	2.70891	3.07843	0.00208095	0.00224289	257
M8	ATP8A1	0.624595	0.235858	667.449	2.70855	6.01173	1.83558e-09	4.20211e-09	121
M8	SRRM4	0.887156	0.273665	955.503	2.69711	9.51339	1.84554e-21	2.55608e-20	20
M8	AL445623.2	0.552066	0.12988	289.319	2.69067	6.95064	3.6363e-12	1.3798e-11	73
M8	AC004540.2	0.621151	0.174094	285.968	2.66205	7.3441	2.07152e-13	9.72561e-13	59
M8	THSD7A	0.735413	0.299571	1613.77	2.66018	5.52126	3.36578e-08	6.56564e-08	142
M8	NAV2	0.770057	0.472784	3095.27	2.62553	6.14546	7.9734e-10	1.98976e-09	111
M8	CRABP1	0.955024	0.780975	7877.47	2.60908	8.73216	2.49863e-18	2.19291e-17	31
M8	DLL3	0.748784	0.249477	527.828	2.60746	9.84902	6.92179e-23	1.12784e-21	17
M8	BASP1	0.997771	0.833733	5686.78	2.60575	11.222	3.18022e-29	1.10115e-27	8
M8	SST	0.505065	0.182043	1568.89	2.56232	2.64806	0.00809542	0.0083053	270
M8	SCG3	0.773298	0.281229	800.829	2.54731	6.7668	1.31663e-11	4.61655e-11	79
M8	ELAVL4	0.508712	0.103281	549.523	2.53077	3.25731	0.00112472	0.00125119	249
M8	PRDM12	0.55936	0.105527	147.262	2.52252	2.89963	0.00373602	0.0039052	265
M8	PCBP4	0.960292	0.499934	1152.89	2.51337	10.8504	1.98611e-27	5.00138e-26	11
M8	GALNT18	0.72184	0.236365	547.772	2.49832	7.19011	6.4739e-13	2.89237e-12	62
M8	GAP43	0.765397	0.449565	2171.66	2.45084	6.34219	2.26517e-10	6.3379e-10	99
M8	CADM1	0.987034	0.749136	5974.75	2.44053	6.19998	5.64689e-10	1.4897e-09	105
M8	MREG	0.560373	0.157866	221.073	2.42619	7.36833	1.72785e-13	8.25197e-13	58
M8	MYO16	0.595827	0.148629	320.187	2.41756	6.34815	2.17914e-10	6.15941e-10	98
M8	EPHA6	0.599676	0.214136	633.634	2.406	6.75481	1.43021e-11	4.95209e-11	80
M8	TMEM178B	0.612844	0.326302	1445.35	2.35344	5.24878	1.5311e-07	2.68426e-07	158
M8	STMN3	0.65154	0.278025	389.499	2.33786	7.75873	8.57811e-15	4.75227e-14	50
M8	TMEM169	0.654781	0.229473	259.264	2.33079	9.81684	9.52856e-23	1.46634e-21	18
M8	WFIKKN1	0.8047	0.306297	656.443	2.31597	5.56756	2.58336e-08	5.07511e-08	141
M8	GFRA1	0.742504	0.194066	488.48	2.30672	4.33892	1.43186e-05	1.93476e-05	205
M8	HES6	0.847245	0.467368	999.102	2.28988	8.72869	2.57641e-18	2.19291e-17	32
M8	RAPGEF5	0.616694	0.194253	333.464	2.28559	6.20592	5.43761e-10	1.44829e-09	104
M8	NRXN1	0.885332	0.486789	2277.69	2.28021	6.73491	1.64036e-11	5.54122e-11	82
M8	FAM171B	0.528566	0.22912	313.991	2.26518	8.35109	6.76355e-17	4.56952e-16	41
M8	ZNF385D	0.609806	0.240603	534.901	2.24754	6.749	1.48865e-11	5.0908e-11	81
M8	TUBA1A	0.999595	0.967412	13563.9	2.24566	8.67002	4.32047e-18	3.23452e-17	37
M8	UNC79	0.549838	0.203468	421.708	2.23125	6.35094	2.13997e-10	6.11104e-10	97
M8	GPC2	0.649716	0.302609	314.936	2.2212	9.32319	1.12892e-20	1.42141e-19	22
M8	RHBDL3	0.505267	0.195112	305.525	2.21231	5.914	3.33905e-09	7.39933e-09	125
M8	GNG2	0.835292	0.388869	935.34	2.18256	5.86245	4.56096e-09	9.64416e-09	131
M8	MLLT11	0.988047	0.759716	2715.31	2.17611	7.90401	2.70065e-15	1.5585e-14	48
M8	CADPS	0.628241	0.179533	646.704	2.16992	4.99331	5.93538e-07	9.50347e-07	173
M8	BTG2	0.713736	0.244875	367.23	2.15564	8.66473	4.52584e-18	3.2991e-17	38
M8	FAM102B	0.548825	0.237278	293.618	2.15424	7.91366	2.49924e-15	1.47296e-14	47
M8	CRMP1	0.90782	0.566553	1215.39	2.15387	8.47015	2.45076e-17	1.69715e-16	40
M8	ACAP3	0.585292	0.213674	250.712	2.14679	7.28986	3.10275e-13	1.43244e-12	60
M8	ZNF385A	0.567261	0.191556	187.499	2.14113	9.64825	5.00005e-22	7.28955e-21	19
M8	PREX1	0.628849	0.274006	425.359	2.12869	6.89917	5.23058e-12	1.95793e-11	74
M8	AFAP1	0.748582	0.321072	647.727	2.10971	5.90829	3.45675e-09	7.59937e-09	126
M8	LRFN5	0.527553	0.250534	770.501	2.10676	4.54998	5.36505e-06	7.50565e-06	198
M8	DCC	0.691045	0.211714	1158.36	2.10443	4.10374	4.06521e-05	5.11847e-05	220
M8	RHOU	0.688209	0.259991	498.491	2.08231	6.08603	1.15744e-09	2.6942e-09	119
M8	KCNH8	0.638169	0.258009	675.048	2.07947	5.00899	5.47159e-07	8.81181e-07	172
M8	NEDD1	0.685778	0.375911	535.748	2.0506	6.12553	9.03804e-10	2.19609e-09	114
M8	AP000462.1	0.699352	0.218551	530.583	2.03645	4.24944	2.14303e-05	2.80009e-05	212
M8	HOXB6	0.558347	0.290675	465.634	2.01599	4.01311	5.99246e-05	7.47708e-05	222
M8	DNAJC12	0.544368	0.180095	253.083	1.99515	5.727	1.02223e-08	2.08203e-08	136
M8	VASH2	0.56483	0.255147	288.729	1.98536	5.88082	4.08239e-09	8.76607e-09	129
M8	SNN	0.521677	0.261004	233.966	1.97612	12.3308	6.17956e-35	5.7058e-33	3
M8	ZMAT4	0.539708	0.244941	495.662	1.97378	4.7454	2.08092e-06	3.06604e-06	188
M8	APLP1	0.521677	0.313795	390.339	1.97275	6.25033	4.09598e-10	1.11234e-09	102
M8	ATP1B1	0.739465	0.610338	1448.78	1.94303	6.19282	5.9098e-10	1.54435e-09	106
M8	MAP1A	0.674433	0.304965	408.947	1.92408	6.52561	6.77247e-11	2.08442e-10	90
M8	ENC1	0.762763	0.385963	792.671	1.89932	6.57551	4.84859e-11	1.5262e-10	88
M8	KIAA0408	0.609198	0.257866	279.861	1.88057	7.75998	8.49399e-15	4.75227e-14	49
M8	EYA1	0.775932	0.304987	860.143	1.88025	4.57121	4.84918e-06	6.85318e-06	196
M8	PPM1L	0.786669	0.39204	817.544	1.87891	6.15205	7.64887e-10	1.92612e-09	110
M8	NRG1	0.660049	0.263162	1019.7	1.8743	3.97711	6.97582e-05	8.58801e-05	225
M8	ZEB1	0.882699	0.46183	1330.48	1.83999	5.42807	5.69675e-08	1.06622e-07	148
M8	IQSEC1	0.541734	0.263712	333.459	1.83831	5.62392	1.86669e-08	3.74691e-08	138
M8	UBE2L6	0.650932	0.39313	490.92	1.81426	8.72712	2.61249e-18	2.19291e-17	33
M8	TMEM132A	0.716167	0.455631	572.476	1.80735	7.03024	2.06177e-12	8.27695e-12	69
M8	MUSTN1	0.589951	0.256699	601.509	1.77502	3.02756	0.00246539	0.00263673	259
M8	KIF5C	0.796799	0.537355	1190.87	1.7722	5.80014	6.62588e-09	1.36968e-08	134
M8	PTPRO	0.561386	0.239557	461.081	1.77129	5.14901	2.6186e-07	4.42851e-07	163
M8	DAAM1	0.837723	0.599031	1307.92	1.75331	6.271	3.58729e-10	9.9368e-10	100
M8	SEZ6L2	0.621151	0.347605	472.532	1.74463	5.88228	4.04653e-09	8.75694e-09	128
M8	RALGDS	0.570705	0.299868	315.409	1.73843	6.50095	7.9813e-11	2.42947e-10	91
M8	ZBTB18	0.678485	0.264076	374.954	1.72601	5.43107	5.60181e-08	1.05558e-07	147
M8	HECW2	0.803687	0.367357	697.326	1.72404	5.19463	2.05124e-07	3.52915e-07	161
M8	CPEB4	0.558955	0.318848	438.321	1.72163	5.09571	3.47428e-07	5.79744e-07	166
M8	RCOR2	0.671799	0.343752	368.414	1.71724	8.84088	9.49691e-19	8.76882e-18	30
M8	DPYD	0.761953	0.28168	796.61	1.70336	3.76384	0.000167324	0.000195565	237
M8	CNTFR	0.647488	0.329726	450.663	1.69777	5.25661	1.46736e-07	2.5889e-07	157
M8	SHF	0.560981	0.297556	223.215	1.69217	9.88913	4.64055e-23	8.03395e-22	16
M8	EDIL3	0.630875	0.326412	968.431	1.68628	3.42617	0.000612166	0.000686518	247
M8	PIEZO2	0.553485	0.401178	963.851	1.67564	3.89056	0.000100014	0.000118393	234
M8	CNST	0.57111	0.379203	549.596	1.66832	5.30052	1.15476e-07	2.07706e-07	154
M8	SOX11	0.897893	0.697281	1332.64	1.65347	8.06817	7.1357e-16	4.29693e-15	46
M8	IGFBPL1	0.529984	0.246615	261.444	1.64655	6.80804	9.89403e-12	3.51365e-11	78
M8	GDI1	0.711305	0.447716	491.843	1.63745	7.57756	3.52117e-14	1.77339e-13	55
M8	ST6GALNAC5	0.775324	0.375889	895.344	1.63668	4.78023	1.75093e-06	2.62166e-06	185
M8	HS3ST5	0.500608	0.22552	617.968	1.6266	2.90639	0.00365627	0.00383631	264
M8	FAM89B	0.68436	0.415479	544.907	1.61473	6.45993	1.04748e-10	3.11991e-10	93
M8	TOX3	0.712318	0.34951	389.608	1.60921	5.79708	6.74777e-09	1.38454e-08	135
M8	MAP1B	0.991491	0.917087	6587.31	1.56002	6.13709	8.40479e-10	2.07138e-09	112
M8	CBFB	0.702998	0.507861	771.514	1.55831	5.14877	2.62193e-07	4.42851e-07	164
M8	TUBB2B	0.994327	0.889684	4655.95	1.55761	6.53085	6.53982e-11	2.03543e-10	89
M8	FRMD5	0.677269	0.399119	919.359	1.55132	4.37727	1.20177e-05	1.63885e-05	203
M8	ARHGEF10L	0.516815	0.273786	272.44	1.55096	4.75135	2.02064e-06	2.99313e-06	187
M8	PKDCC	0.593193	0.339877	389.853	1.54625	6.00094	1.96184e-09	4.45435e-09	122
M8	CCDC92	0.557942	0.319278	372.837	1.53761	3.99884	6.36535e-05	7.90674e-05	223
M8	TFAP2B	0.888574	0.419014	1439.67	1.53231	2.12873	0.0332763	0.0335183	275
M8	CACNA2D1	0.652755	0.576583	1537.51	1.53183	3.89849	9.67942e-05	0.000115073	233
M8	BEX1	0.969206	0.793174	3393.83	1.53103	6.88252	5.88028e-12	2.17178e-11	75
M8	LOXL1	0.540721	0.255268	251.196	1.52303	5.8168	5.99833e-09	1.25874e-08	132
M8	PHLDA1	0.625608	0.284521	384.292	1.50656	3.63022	0.000283176	0.000326832	240
M8	TRMT9B	0.836507	0.389387	1070.94	1.49637	3.23039	0.00123622	0.00136428	251
M8	IGDCC3	0.955429	0.707068	2262.25	1.49037	5.62505	1.85452e-08	3.74691e-08	137
M8	SOGA3	0.701783	0.375195	426.024	1.48691	6.9603	3.39556e-12	1.30635e-11	72
M8	FRMD4A	0.888371	0.732897	3064.08	1.47942	4.21622	2.48436e-05	3.21574e-05	214
M8	PEAK1	0.677066	0.610019	1374.11	1.4781	3.94294	8.04872e-05	9.72001e-05	229
M8	CD47	0.746556	0.443631	449.447	1.47798	6.97655	3.02508e-12	1.18021e-11	71
M8	DCTN1	0.731564	0.523913	579.196	1.47594	6.69047	2.22457e-11	7.33578e-11	84
M8	NCAM1	0.902553	0.564957	1671.21	1.47565	4.29564	1.7419e-05	2.31974e-05	208
M8	PIP4P2	0.641613	0.409116	354.727	1.47131	6.41576	1.40118e-10	4.04299e-10	96
M8	SNAP25	0.610818	0.252538	289.314	1.46771	3.62209	0.000292235	0.000335888	241
M8	KLF13	0.595421	0.351261	318.715	1.46341	7.08568	1.38361e-12	5.80696e-12	66
M8	ZNHIT3	0.788695	0.670219	923.105	1.4541	8.99226	2.42188e-19	2.58023e-18	26
M8	APC	0.824959	0.614478	1024.01	1.44996	5.96488	2.44817e-09	5.4689e-09	124
M8	ACVR2A	0.710494	0.393592	448.161	1.44807	5.41411	6.15943e-08	1.13744e-07	150
M8	GNG4	0.707455	0.39782	521.686	1.44624	5.81501	6.06288e-09	1.26272e-08	133
M8	ATP6V0E2	0.511548	0.34395	287.872	1.43939	5.2608	1.43431e-07	2.54682e-07	156
M8	ANK3	0.66248	0.521711	863.152	1.43319	4.40112	1.07692e-05	1.47676e-05	202
M8	SMAD1	0.545178	0.393482	408.262	1.43265	4.94874	7.46955e-07	1.16896e-06	177
M8	PLPPR3	0.573136	0.434977	445.552	1.43038	5.23156	1.68086e-07	2.9283e-07	159
M8	CBFA2T2	0.830429	0.50142	823.362	1.42812	4.85602	1.19769e-06	1.84311e-06	180
M8	BEX2	0.845421	0.69411	1630.84	1.38421	5.86583	4.46887e-09	9.52213e-09	130
M8	LINC02381	0.638574	0.385743	507.453	1.37274	2.83889	0.00452706	0.00466169	269
M8	PPM1E	0.867301	0.547682	1467.92	1.36958	4.62167	3.80658e-06	5.46333e-06	193
M8	CCNJL	0.522083	0.274887	204.284	1.3668	5.20938	1.89475e-07	3.28028e-07	160
M8	HOXB8	0.718801	0.456512	598.283	1.36466	2.88534	0.00390991	0.00405634	267
M8	CEP85L	0.743517	0.460531	697.643	1.36427	4.41056	1.03103e-05	1.42088e-05	201
M8	TERF2IP	0.865681	0.619993	969.317	1.36108	6.06245	1.34067e-09	3.09472e-09	120
M8	CDKN1C	0.780592	0.469404	1122.51	1.35394	3.94229	8.07077e-05	9.72001e-05	230
M8	SGCB	0.695097	0.44449	455.279	1.35067	7.07118	1.53622e-12	6.35122e-12	67
M8	KHDRBS3	0.698339	0.514213	896.775	1.34874	4.67887	2.88459e-06	4.16162e-06	192
M8	HDAC9	0.690235	0.369669	492.858	1.34838	4.09469	4.22735e-05	5.29853e-05	221
M8	TTLL7	0.697934	0.40251	613.338	1.34374	4.21357	2.51369e-05	3.23856e-05	215
M8	CORO2A	0.539506	0.26107	264.276	1.3403	5.09066	3.56817e-07	5.91846e-07	167
M8	PODXL2	0.609198	0.409732	370.872	1.33308	6.61554	3.70198e-11	1.19238e-10	86
M8	GDAP1	0.690843	0.412419	568.939	1.33031	4.84253	1.28199e-06	1.94139e-06	182
M8	CD200	0.513574	0.308147	271.777	1.32772	5.97633	2.28215e-09	5.13949e-09	123
M8	SDCCAG8	0.852512	0.618661	900.787	1.32376	8.67052	4.30148e-18	3.23452e-17	36
M8	RUNX1T1	0.751621	0.461136	1028.28	1.31832	3.20479	0.00135161	0.00147983	253
M8	EPB41	0.921191	0.669834	1166.65	1.31648	6.10527	1.02628e-09	2.40914e-09	118
M8	RBP1	0.943476	0.686535	2851.3	1.31546	3.64776	0.000264531	0.000307879	238
M8	PTPRD	0.954822	0.752846	2866.15	1.31065	4.27158	1.94092e-05	2.56017e-05	210
M8	RAB3C	0.573947	0.299042	342.529	1.30744	4.84243	1.28258e-06	1.94139e-06	183
M8	LIMCH1	0.50466	0.377573	782.257	1.30145	3.00583	0.00264859	0.00281096	261
M8	SRGAP3	0.804295	0.472014	739.49	1.28764	4.29156	1.77423e-05	2.3515e-05	209
M8	TMSB4X	1	0.993361	21339.1	1.28186	6.11226	9.8229e-10	2.36604e-09	115
M8	AC233296.1	0.872771	0.558252	1944.51	1.27377	4.21653	2.48087e-05	3.21574e-05	213
M8	C3orf14	0.542342	0.320258	251.188	1.26976	7.01671	2.27153e-12	8.98876e-12	70
M8	SRGAP1	0.779173	0.527678	1017.06	1.26703	3.6423	0.000270211	0.000313174	239
M8	KHDRBS2	0.800648	0.541044	1132.12	1.26701	4.57398	4.78548e-06	6.79784e-06	195
M8	RNF165	0.738857	0.397049	441.801	1.26599	4.7053	2.53496e-06	3.67636e-06	191
M8	PKIA	0.667139	0.491225	611.901	1.26327	5.26637	1.39146e-07	2.48667e-07	155
M8	SOBP	0.626013	0.368777	457.631	1.2598	4.94371	7.66493e-07	1.1928e-06	178
M8	SERINC1	0.695097	0.542244	672.917	1.25892	4.85304	1.21584e-06	1.86071e-06	181
M8	STMN1	1	0.98037	9345.44	1.25878	8.67306	4.20677e-18	3.23452e-17	35
M8	C9orf16	0.942464	0.771992	1209.58	1.24657	11.4752	1.75795e-30	9.73902e-29	5
M8	KIFAP3	0.608793	0.449565	626.308	1.24637	3.61669	0.000298389	0.000341545	242
M8	CTNNA2	0.775122	0.491556	2413.43	1.24415	3.00413	0.00266339	0.00281588	262
M8	KLF7	0.617301	0.378718	549.932	1.24232	3.1867	0.00143905	0.0015632	255
M8	VAMP2	0.713938	0.547638	657.963	1.24172	5.16828	2.36258e-07	4.03972e-07	162
M8	SYT1	0.950365	0.752813	3552.16	1.2393	4.43227	9.32466e-06	1.29147e-05	200
M8	SVBP	0.803079	0.58604	603.687	1.23735	11.4178	3.40705e-30	1.57292e-28	6
M8	BCAS3	0.875	0.788616	2554.64	1.23406	3.52575	0.000422283	0.000477439	245
M8	MAP3K13	0.655997	0.446119	526.309	1.22045	4.61126	4.00245e-06	5.71484e-06	194
M8	KLHL29	0.547812	0.275217	569.437	1.21835	2.60964	0.00906388	0.00926456	271
M8	PLEKHA5	0.901135	0.818386	3244	1.21302	3.6086	0.000307859	0.000349496	244
M8	COTL1	0.965154	0.777904	1964.81	1.20984	8.08914	6.00896e-16	3.78292e-15	44
M8	NCALD	0.681929	0.433965	798.007	1.20007	2.84259	0.0044748	0.00462508	268
M8	ROBO2	0.945705	0.621766	3416.58	1.19735	2.94452	0.00323458	0.00340676	263
M8	HAGH	0.634522	0.436618	450.024	1.19485	4.98058	6.33954e-07	1.00923e-06	174
M8	NOL4L	0.539303	0.350611	299.435	1.19268	5.31205	1.08398e-07	1.96251e-07	153
M8	ASXL3	0.675851	0.401211	487.357	1.18682	3.20303	0.00135988	0.00148301	254
M8	CKB	0.988452	0.819575	2803.3	1.18225	6.67382	2.49235e-11	8.12213e-11	85
M8	SEPTIN6	0.746556	0.513685	701.927	1.18126	4.17831	2.93685e-05	3.74889e-05	217
M8	BMERB1	0.702593	0.553496	718.236	1.17379	5.01361	5.3418e-07	8.6531e-07	171
M8	KDM6B	0.554295	0.309479	249.383	1.17235	4.16773	3.07652e-05	3.90916e-05	218
M8	FYN	0.940843	0.773291	1703.67	1.16743	5.60242	2.11381e-08	4.21241e-08	139
M8	NAV1	0.767018	0.570087	944.55	1.16436	4.72781	2.26959e-06	3.32634e-06	189
M8	HOXA9	0.507293	0.293185	339.466	1.16162	1.60545	0.108394	0.108394	277
M8	TACC2	0.693679	0.429043	410.265	1.15963	4.70688	2.51541e-06	3.6672e-06	190
M8	C18orf32	0.825567	0.653242	835.677	1.15745	6.10959	9.98873e-10	2.37101e-09	116
M8	PTPRF	0.733387	0.508874	498.294	1.15675	5.43945	5.34449e-08	1.01399e-07	146
M8	CST3	0.906199	0.777959	1610.44	1.15555	5.07466	3.88188e-07	6.40049e-07	168
M8	RTN4	0.979538	0.907365	3108.34	1.15543	5.57875	2.42253e-08	4.79315e-08	140
M8	BCL7A	0.790519	0.529803	605.195	1.14958	6.26277	3.782e-10	1.03724e-09	101
M8	NRCAM	0.607577	0.342288	506.742	1.14582	3.24685	0.00116692	0.00129294	250
M8	HOXB9	0.842382	0.562722	1330.16	1.13232	2.31018	0.0208782	0.0211841	273
M8	ATAD2B	0.769652	0.566234	754.732	1.13037	3.99031	6.59865e-05	8.15994e-05	224
M8	CDK14	0.926459	0.689233	1919.18	1.12928	3.94082	8.12037e-05	9.73741e-05	231
M8	ZC3H12C	0.524109	0.286337	286.276	1.1259	3.93429	8.3442e-05	9.96269e-05	232
M8	MARK2	0.511143	0.398349	344.953	1.11955	4.95766	7.13455e-07	1.12288e-06	176
M8	RTL8C	0.707253	0.496554	514.654	1.11847	4.83811	1.31081e-06	1.97333e-06	184
M8	PRKG1	0.86953	0.810008	5154.77	1.11736	3.14222	0.00167673	0.00181427	256
M8	KALRN	0.91248	0.570803	1659.95	1.10877	3.21322	0.00131254	0.00144275	252
M8	TSPAN14	0.694489	0.469548	431.225	1.10734	6.13623	8.45002e-10	2.07138e-09	113
M8	CCDC112	0.649311	0.490796	457.091	1.10568	6.59394	4.28295e-11	1.36365e-10	87
M8	POLR3GL	0.544976	0.379467	323.697	1.09818	4.97945	6.37637e-07	1.00929e-06	175
M8	HOMER3	0.698339	0.463206	395.918	1.09603	7.17755	7.09708e-13	3.12046e-12	63
M8	SCN8A	0.621151	0.338798	305.138	1.09569	3.95044	7.80085e-05	9.5191e-05	227
M8	CRISPLD1	0.637561	0.467169	511.728	1.09419	4.321	1.55324e-05	2.0785e-05	207
M8	RAPGEF6	0.781605	0.596983	939.324	1.08985	3.80499	0.000141812	0.000166449	236
M8	MAP1LC3B	0.780389	0.599284	678.035	1.08778	5.02828	4.94905e-07	8.06405e-07	170
M8	PNMA1	0.5	0.365749	282.796	1.08647	4.88161	1.05224e-06	1.62833e-06	179
M8	NRP1	0.694489	0.344259	821.062	1.08577	2.21492	0.0267659	0.0270589	274
M8	ARHGEF9	0.740276	0.485908	460.131	1.08111	5.31446	1.06973e-07	1.94945e-07	152
M8	BACH2	0.761143	0.506132	1022.9	1.07667	3.2854	0.00101837	0.00113745	248
M8	KIF1A	0.553687	0.340449	424.885	1.07479	2.89705	0.00376685	0.00392262	266
M8	BSCL2	0.625405	0.562799	625.23	1.0682	4.56915	4.89712e-06	6.8858e-06	197
M8	PRKCE	0.710089	0.443378	989.274	1.06778	2.5104	0.0120596	0.0122813	272
M8	RND2	0.514992	0.459936	465.594	1.06244	4.37633	1.20695e-05	1.63885e-05	204
M8	TP53I11	0.500405	0.301938	250.682	1.06142	5.05238	4.36343e-07	7.15189e-07	169
M8	CEMIP2	0.662885	0.532038	679.883	1.05246	4.11186	3.92491e-05	4.96438e-05	219
M8	GDF11	0.704214	0.4904	434.999	1.04849	6.10918	1.00147e-09	2.37101e-09	117
M8	GRIP1	0.648501	0.588022	1142.82	1.04087	3.61044	0.000305674	0.000348443	243
M8	CASK	0.8594	0.74057	1545.7	1.03959	3.87489	0.000106671	0.000125736	235
M8	MARK1	0.650729	0.486513	734.209	1.03278	3.06532	0.00217439	0.00233452	258
M8	PHC2	0.73359	0.518089	560.816	1.02548	4.75503	1.98415e-06	2.9549e-06	186
M8	TUBB2A	0.772285	0.639502	1480.51	1.02402	3.0226	0.00250616	0.00267002	260
M8	MMD	0.668355	0.495871	477.539	1.02218	6.48554	8.84134e-11	2.66201e-10	92
M8	CALM2	0.998784	0.966311	6453.81	1.02133	5.88577	3.96212e-09	8.64179e-09	127
M8	HOXA7	0.503039	0.285203	261.271	1.01071	1.66919	0.0950805	0.095425	276
M8	SCARB2	0.702188	0.50382	530.694	1.00599	3.94847	7.86525e-05	9.55558e-05	228
M8	HK1	0.524716	0.43686	399.404	1.00067	3.95393	7.68781e-05	9.42267e-05	226
M9	SOST	0.584713	0.0270846	970.634	5.51549	6.44196	1.17939e-10	3.69756e-10	37
M9	NPB	0.536456	0.0638376	803.213	4.78506	7.0981	1.26482e-12	5.86878e-12	25
M9	FAM181B	0.547024	0.0724958	316.684	3.84058	9.35729	8.18058e-21	1.05439e-19	9
M9	RSPO3	0.619937	0.0693211	760.868	3.83759	5.84838	4.9638e-09	1.04691e-08	55
M9	CRIP1	0.799401	0.21832	1409.69	3.62321	10.4409	1.61357e-25	6.23914e-24	3
M9	HTRA1	0.691265	0.180135	1036.57	3.21728	6.29471	3.07971e-10	8.50587e-10	42
M9	RSPO1	0.50951	0.0326015	274.552	3.20849	4.17955	2.92087e-05	3.80697e-05	89
M9	MAFB	0.739521	0.125466	716.067	3.14919	6.05385	1.41426e-09	3.21676e-09	51
M9	MAF	0.640895	0.125733	411.736	3.10296	10.7552	5.60298e-27	3.24973e-25	2
M9	BMP7	0.661501	0.140896	489.643	2.89419	7.80702	5.85541e-15	3.0874e-14	22
M9	DNALI1	0.507397	0.211993	403.534	2.8573	12.9693	1.82615e-38	2.11834e-36	1
M9	DPP10	0.607256	0.448273	3597.04	2.84253	5.81918	5.91383e-09	1.18481e-08	57
M9	RMST	0.871962	0.28339	2347.37	2.61636	6.34913	2.1654e-10	6.337e-10	39
M9	TPBG	0.580662	0.314515	1096.24	2.5845	6.22536	4.8044e-10	1.21154e-09	46
M9	APCDD1	0.752025	0.2276	793.465	2.52731	8.11213	4.97394e-16	3.03672e-15	19
M9	LMX1A	0.867911	0.105242	1468.3	2.51578	3.47428	0.000512234	0.000588309	101
M9	LINC00472	0.833392	0.253408	1208.61	2.5113	6.63934	3.15091e-11	1.14221e-10	32
M9	MSX1	0.936597	0.340178	2583.2	2.47404	5.31516	1.06562e-07	1.84496e-07	67
M9	ADCY2	0.782142	0.283723	1957.33	2.44656	6.62222	3.5385e-11	1.24384e-10	33
M9	FRMD3	0.547904	0.175972	500.718	2.30659	7.05224	1.76058e-12	7.70797e-12	26
M9	COLEC12	0.834625	0.228898	1847.51	2.28897	5.32294	1.02101e-07	1.79451e-07	66
M9	CRIP2	0.548609	0.192334	380.931	2.19049	5.8403	5.21054e-09	1.07933e-08	56
M9	PERP	0.61888	0.299996	459.956	2.17106	9.19373	3.79439e-20	4.40149e-19	10
M9	LRP1B	0.663086	0.281469	1850.62	2.0441	4.23106	2.32588e-05	3.13723e-05	86
M9	LIX1	0.591934	0.149543	451.985	2.0235	4.41402	1.01467e-05	1.41809e-05	83
M9	SELENOP	0.522543	0.239621	405.394	1.99513	8.7105	3.02541e-18	2.50677e-17	14
M9	COL1A2	0.887108	0.625944	3084.04	1.97497	6.1905	5.9972e-10	1.41975e-09	49
M9	MORN2	0.604086	0.35381	489.147	1.9685	9.15345	5.51413e-20	5.8149e-19	11
M9	WLS	0.957908	0.6248	2579.45	1.90876	6.38096	1.75979e-10	5.37198e-10	38
M9	CNTNAP2	0.914406	0.479531	3263.3	1.90676	5.51606	3.4669e-08	6.28375e-08	64
M9	AP1S2	0.872843	0.842054	3862.98	1.90267	6.56325	5.26457e-11	1.74483e-10	35
M9	BOC	0.564107	0.334018	629.003	1.88446	5.56841	2.57072e-08	4.73339e-08	63
M9	ID2	0.862275	0.527806	1482.95	1.86776	7.04962	1.7941e-12	7.70797e-12	27
M9	MSX2	0.797288	0.239621	841.808	1.86694	3.04533	0.00232424	0.00247351	109
M9	IFITM3	0.863684	0.638465	3018.15	1.84018	5.92773	3.07153e-09	6.5981e-09	54
M9	MRC2	0.526066	0.314237	601.689	1.8349	5.81889	5.92406e-09	1.18481e-08	58
M9	ANXA1	0.723318	0.217931	1751.53	1.76982	3.30251	0.000958225	0.00107917	103
M9	PLTP	0.567629	0.415327	576.815	1.7623	9.96039	2.27173e-23	4.392e-22	6
M9	COL2A1	0.76224	0.428792	1043.28	1.74703	5.73511	9.74484e-09	1.82323e-08	62
M9	ID1	0.895033	0.617174	2621.91	1.72467	6.60847	3.88308e-11	1.32482e-10	34
M9	IFT22	0.632793	0.431722	597.566	1.71301	8.96328	3.15155e-19	2.81215e-18	13
M9	ARL4C	0.764001	0.442179	951.838	1.68026	6.29692	3.03627e-10	8.50587e-10	41
M9	DPCD	0.520958	0.362812	437.425	1.66553	9.45722	3.16243e-21	4.72258e-20	7
M9	KLHDC8B	0.530997	0.309031	338.554	1.65878	8.281	1.22141e-16	8.85524e-16	16
M9	CETN2	0.681226	0.541215	878.19	1.65733	8.5587	1.14144e-17	8.82715e-17	15
M9	MEST	0.884642	0.642205	1692.27	1.65	8.23336	1.82039e-16	1.24215e-15	17
M9	MLF1	0.501233	0.403583	496.103	1.63451	7.50103	6.33178e-14	3.06036e-13	24
M9	ZFHX4	0.846953	0.486491	1351.72	1.62035	5.28606	1.24981e-07	2.13203e-07	68
M9	ZNF503	0.509687	0.274598	498.108	1.59824	4.67219	2.98003e-06	4.4894e-06	77
M9	CCDC80	0.571504	0.366331	1029.55	1.59379	3.8922	9.93378e-05	0.000123905	93
M9	ID4	0.833568	0.508625	1300.86	1.59374	5.10544	3.30018e-07	5.31695e-07	72
M9	GNG11	0.522015	0.322229	437.572	1.5796	6.02858	1.65406e-09	3.68983e-09	52
M9	CDON	0.754315	0.35664	1051.74	1.57864	5.04223	4.60137e-07	7.31177e-07	73
M9	HES4	0.557238	0.355242	712.123	1.56413	4.83261	1.34758e-06	2.11242e-06	74
M9	METRNL	0.520077	0.261855	359.488	1.5239	5.74907	8.97368e-09	1.70647e-08	61
M9	PTPRM	0.60391	0.372702	925.096	1.49073	4.79291	1.64381e-06	2.54242e-06	75
M9	GLIS3	0.650053	0.299529	1441.63	1.47845	3.68664	0.000227233	0.000271742	97
M9	COL4A6	0.668017	0.417103	729.065	1.47792	6.64864	2.95805e-11	1.10688e-10	31
M9	PSENEN	0.695844	0.576947	823.357	1.46475	7.50747	6.02804e-14	3.04023e-13	23
M9	AK1	0.510391	0.46812	608.871	1.45839	6.1391	8.2988e-10	1.92532e-09	50
M9	MAP9	0.506516	0.35613	447.28	1.45547	5.76723	8.05859e-09	1.55799e-08	60
M9	KANK1	0.57714	0.394747	843.383	1.4366	4.50155	6.74598e-06	9.78168e-06	80
M9	TRPM3	0.711694	0.320087	1217.43	1.42887	3.81032	0.000138789	0.000169469	95
M9	MXRA8	0.553012	0.352777	449.39	1.42192	6.21295	5.19994e-10	1.28339e-09	47
M9	LIPA	0.501937	0.365598	446.448	1.39714	5.94956	2.68869e-09	5.88467e-09	53
M9	CAST	0.757309	0.614499	1031.67	1.38666	8.18888	2.63673e-16	1.69923e-15	18
M9	PLEKHG4B	0.545262	0.248235	428.455	1.36766	3.81358	0.000136968	0.000169024	94
M9	MAPK10	0.670306	0.527917	1228.21	1.36681	6.20136	5.59769e-10	1.35277e-09	48
M9	CLU	0.756781	0.479875	1051.46	1.36475	5.24126	1.59486e-07	2.64292e-07	70
M9	NAV3	0.84889	0.485647	2915.04	1.35888	3.0823	0.00205405	0.00222682	107
M9	SLIT2	0.849419	0.557821	2700.98	1.35193	4.5876	4.4836e-06	6.58352e-06	79
M9	SPATS2L	0.64882	0.523044	1445.72	1.33862	3.43233	0.000598424	0.000680561	102
M9	PON2	0.623459	0.479265	589.951	1.32907	10.0046	1.45457e-23	3.3746e-22	5
M9	CCDC160	0.656921	0.386189	544.054	1.31625	4.42843	9.49218e-06	1.35937e-05	81
M9	PRCP	0.562522	0.451259	492.675	1.30137	10.0888	6.18992e-24	1.79508e-22	4
M9	ADGRV1	0.750264	0.573262	1934.64	1.26729	4.18914	2.80009e-05	3.69102e-05	88
M9	AHNAK	0.678408	0.305812	658.214	1.26026	4.13987	3.47495e-05	4.47883e-05	90
M9	TTYH1	0.5708	0.490765	810.69	1.25565	4.19514	2.72704e-05	3.63605e-05	87
M9	GNG12-AS1	0.625572	0.314237	509.634	1.24776	3.99686	6.41888e-05	8.09337e-05	92
M9	SLC9A3R1	0.503875	0.399887	420.851	1.22811	6.78087	1.1945e-11	4.61874e-11	30
M9	SPAG16	0.663262	0.579378	907.925	1.22199	6.26183	3.80477e-10	9.80784e-10	45
M9	B2M	0.83304	0.750633	3574.97	1.20993	3.0174	0.00254954	0.00268861	110
M9	TSTD1	0.652166	0.41112	648.271	1.20747	4.29441	1.75158e-05	2.3904e-05	85
M9	TCTEX1D2	0.672244	0.540816	703.087	1.20702	7.90626	2.65241e-15	1.5384e-14	20
M9	NPAS3	0.603734	0.459195	1524.24	1.20348	2.81666	0.00485259	0.0050259	112
M9	PPM1H	0.593343	0.300917	591.868	1.19883	3.09957	0.00193799	0.00212082	106
M9	FJX1	0.539274	0.364766	523.248	1.19815	4.29613	1.73803e-05	2.3904e-05	84
M9	ARHGAP10	0.654808	0.339501	722.905	1.19388	3.53014	0.000415337	0.000481791	100
M9	COL4A5	0.804509	0.652518	1581.94	1.16233	6.2738	3.52348e-10	9.50519e-10	43
M9	BMP5	0.533286	0.342632	622.305	1.15218	2.77052	0.00559664	0.00574522	113
M9	S100A11	0.931842	0.865032	4996.05	1.14967	4.76307	1.9067e-06	2.91023e-06	76
M9	TCEAL3	0.538042	0.446685	517.74	1.13963	6.34773	2.18517e-10	6.337e-10	40
M9	FAT3	0.7205	0.550995	1448.46	1.13923	3.6322	0.000281018	0.000329274	99
M9	DACH1	0.919338	0.487546	3193.35	1.13332	3.19462	0.00140014	0.00156169	104
M9	MMP24OS	0.603205	0.523843	577.071	1.13273	9.02956	1.72371e-19	1.66625e-18	12
M9	METRN	0.959845	0.764941	2488.09	1.12863	4.4153	1.00871e-05	1.41809e-05	82
M9	ZIC2	0.651638	0.37904	628.333	1.12108	3.04775	0.0023056	0.00247351	108
M9	FGFR2	0.571328	0.437295	670.075	1.11018	3.7168	0.000201762	0.000243795	96
M9	NEFM	0.518845	0.473481	1945.88	1.10513	2.56882	0.0102046	0.0103836	114
M9	CITED2	0.683691	0.54066	779.326	1.10191	6.90151	5.14528e-12	2.05811e-11	29
M9	MAP2	0.73459	0.572485	1289.1	1.09969	5.22267	1.76361e-07	2.88139e-07	71
M9	HOTAIRM1	0.619408	0.462459	764.523	1.09064	2.40383	0.0162242	0.0162242	116
M9	IFT43	0.513561	0.430801	447.988	1.08477	6.5503	5.74212e-11	1.85024e-10	36
M9	KAZN	0.825819	0.633458	1864.83	1.08345	4.06633	4.77587e-05	6.08793e-05	91
M9	SPINT2	0.599507	0.374156	568.726	1.07245	3.1132	0.00185068	0.00204457	105
M9	PIGC	0.509863	0.44078	456.037	1.07097	7.83786	4.58274e-15	2.53142e-14	21
M9	HOXB2	0.680874	0.462492	726.904	1.06876	2.42094	0.0154806	0.0156152	115
M9	CDH6	0.861747	0.555512	2260.29	1.06661	2.83243	0.00461952	0.0048276	111
M9	ARL13B	0.567101	0.425195	613.239	1.06	3.6524	0.000259803	0.000307522	98
M9	DYNLL1	0.99366	0.941224	5552.18	1.05523	6.2687	3.6407e-10	9.5982e-10	44
M9	ACADVL	0.507925	0.470551	467.191	1.04125	7.00754	2.42545e-12	1.00483e-11	28
M9	IFITM2	0.800106	0.633603	1132.48	1.03652	5.27125	1.355e-07	2.27797e-07	69
M9	SLC25A1	0.546143	0.53602	567.287	1.03011	4.64824	3.34779e-06	4.97876e-06	78
M9	ATP6V0D1	0.513737	0.446463	413.89	1.02114	9.45414	3.25695e-21	4.72258e-20	8
M9	PLD3	0.826876	0.771579	1565.65	1.0069	5.36922	7.90799e-08	1.41127e-07	65
M9	TPGS1	0.517436	0.428947	410.015	1.00371	5.77306	7.7843e-09	1.53047e-08	59
M10	CDH19	0.546591	0.06318	832.861	5.39601	7.6424	2.13212e-14	6.51265e-14	55
M10	INSC	0.604982	0.0917298	816.293	4.43689	7.23409	4.6865e-13	1.19293e-12	66
M10	S100B	0.648245	0.172312	1855.06	4.09761	8.46258	2.61529e-17	1.29226e-16	34
M10	ADGRG6	0.559298	0.150879	797.272	3.43599	8.06678	7.21769e-16	2.75585e-15	44
M10	PAG1	0.727108	0.221852	1766.8	3.39613	6.96664	3.246e-12	7.68068e-12	71
M10	GRIK2	0.912061	0.44198	7071.45	3.2119	8.37344	5.59596e-17	2.54087e-16	37
M10	SOX2-OT	0.680516	0.337065	3958.23	3.1982	8.9287	4.31062e-19	3.01744e-18	24
M10	MEGF10	0.696148	0.259511	1218.25	3.14213	7.94241	1.9829e-15	6.79852e-15	49
M10	MPZ	0.720048	0.219779	1472.69	3.02624	8.1633	3.2599e-16	1.33576e-15	41
M10	SNTB1	0.533985	0.213384	1172.13	3.01616	7.96158	1.69855e-15	5.94494e-15	48
M10	STARD13	0.785196	0.33802	2348.92	2.93833	8.82618	1.08308e-18	6.73916e-18	27
M10	LINC00511	0.794574	0.379371	3171.97	2.87501	10.3464	4.34672e-25	9.1281e-24	8
M10	NKAIN3	0.84167	0.449505	3818.2	2.85275	11.3759	5.51145e-30	3.08641e-28	3
M10	MOXD1	0.81908	0.302842	3413.11	2.84238	5.52833	3.23303e-08	4.93771e-08	110
M10	ERBB3	0.740319	0.315224	1377.06	2.796	9.47535	2.6586e-21	3.19032e-20	14
M10	SOX6	0.812828	0.423005	4117.11	2.74593	7.24249	4.40518e-13	1.13857e-12	65
M10	PDE4B	0.692719	0.214584	1921.15	2.72736	5.58363	2.35556e-08	3.63059e-08	109
M10	PLP1	0.88806	0.505906	4787.19	2.67534	9.1687	4.78771e-20	4.46853e-19	18
M10	SORCS1	0.74526	0.377356	2539.11	2.59714	8.91134	5.04177e-19	3.38807e-18	25
M10	PLAT	0.701493	0.358066	2335.54	2.51376	6.51337	7.34834e-11	1.45238e-10	85
M10	SLC35F1	0.761597	0.529586	3078.85	2.42493	10.9591	6.00691e-28	2.5229e-26	4
M10	SOX10	0.65117	0.243052	1127.02	2.4166	4.52836	5.94441e-06	7.56561e-06	132
M10	ITGA4	0.637959	0.293116	1114.64	2.39488	6.35108	2.13813e-10	3.90441e-10	92
M10	PTPRJ	0.661355	0.382598	1503.34	2.39466	10.2708	9.54155e-25	1.60298e-23	10
M10	DLEU2	0.799617	0.598299	3503.81	2.31143	10.7947	3.64827e-27	1.22582e-25	5
M10	NPR3	0.662061	0.294793	1603.08	2.29584	3.44195	0.00057754	0.000621966	156
M10	BCHE	0.617689	0.323879	901.385	2.25945	9.64196	5.31606e-22	6.86998e-21	13
M10	NUDT4	0.654498	0.467082	1369.04	2.25333	13.5113	1.34097e-41	2.25282e-39	1
M10	PLEKHA4	0.583703	0.339441	910.72	2.20182	12.7547	2.93513e-37	2.46551e-35	2
M10	NR2F2-AS1	0.635135	0.287758	1376.54	2.18887	3.52285	0.000426925	0.000468781	153
M10	USP53	0.517447	0.375446	1503.62	2.18374	7.29271	3.03792e-13	7.97454e-13	64
M10	POSTN	0.724183	0.204939	2783.2	2.18157	2.58256	0.00980705	0.0101079	163
M10	ENOX1	0.726805	0.398462	2402.88	2.17946	5.95796	2.55407e-09	4.3784e-09	98
M10	TFAP2A	0.575837	0.23145	759.973	2.13499	3.29866	0.000971484	0.00103297	158
M10	MEGF9	0.582493	0.328282	1027.01	2.13162	9.07601	1.12629e-19	9.46084e-19	20
M10	TMEM117	0.611739	0.300547	1307.99	2.11822	6.6214	3.55817e-11	7.47216e-11	80
M10	GAS7	0.538019	0.284042	835.083	2.10168	7.04021	1.91951e-12	4.60683e-12	70
M10	KLHL29	0.526724	0.26184	1030.78	2.07913	6.01842	1.7613e-09	3.11471e-09	95
M10	SPP1	0.618495	0.229866	1270.88	2.04516	3.59334	0.000326469	0.000360835	152
M10	MEF2C	0.799718	0.482702	3182.66	2.02791	5.26004	1.44022e-07	2.08584e-07	116
M10	RFTN2	0.530658	0.363343	1009.44	2.00706	9.06245	1.27553e-19	1.02042e-18	21
M10	MIR181A1HG	0.686971	0.296704	1541.16	1.98364	4.3842	1.16412e-05	1.41719e-05	138
M10	IL1RAPL1	0.815752	0.438055	5297.57	1.97992	4.47296	7.71457e-06	9.672e-06	134
M10	WWTR1	0.694131	0.457892	1523.3	1.96375	7.09343	1.30828e-12	3.23222e-12	68
M10	ZEB2	0.945643	0.685766	6472.81	1.95665	6.85039	7.36464e-12	1.64968e-11	75
M10	EPS8	0.684046	0.433395	1521.38	1.91059	8.26165	1.43678e-16	6.03449e-16	40
M10	DNAJC1	0.938382	0.730879	4122.77	1.89619	10.5801	3.68431e-26	1.03161e-24	6
M10	INPP4B	0.501916	0.279849	1293.07	1.8715	5.25042	1.5175e-07	2.17898e-07	117
M10	NCAM2	0.640984	0.293209	1889.87	1.86101	4.66868	3.03148e-06	3.97882e-06	128
M10	ETS1	0.573921	0.379907	1214.73	1.8399	4.83739	1.31558e-06	1.76814e-06	125
M10	NID1	0.552239	0.386022	891.171	1.82396	8.94745	3.63775e-19	2.65714e-18	23
M10	MDGA2	0.690601	0.404589	2339.97	1.78167	5.63098	1.79185e-08	2.81336e-08	107
M10	CELF2	0.815752	0.558369	2567.05	1.76045	7.9785	1.48128e-15	5.2948e-15	47
M10	TIMP3	0.662162	0.460536	1870.06	1.75507	5.99781	1.99993e-09	3.49987e-09	96
M10	SCRG1	0.615571	0.385708	1702.21	1.7537	3.87938	0.000104723	0.000119683	147
M10	COL25A1	0.526926	0.385789	2105.69	1.72081	4.48019	7.4575e-06	9.42e-06	133
M10	HMCN1	0.599133	0.460769	1408.29	1.71972	7.43239	1.06652e-13	2.98625e-13	60
M10	SOX5	0.943021	0.751578	9083.1	1.68343	6.61379	3.74599e-11	7.76946e-11	81
M10	LPGAT1	0.626462	0.430542	1208.07	1.65677	6.44941	1.12289e-10	2.11962e-10	89
M10	LSAMP	0.97862	0.846313	13861.4	1.65607	6.65558	2.82192e-11	6.00103e-11	79
M10	COL5A2	0.889169	0.604729	4781.93	1.65497	5.08132	3.74815e-07	5.29151e-07	119
M10	MVB12B	0.527128	0.365847	819.545	1.64372	7.13135	9.93902e-13	2.49217e-12	67
M10	IGFBP5	0.527632	0.350064	2050.32	1.63928	3.03639	0.00239426	0.00251397	160
M10	ASAP2	0.544171	0.471008	1192.17	1.63907	6.84445	7.67676e-12	1.69697e-11	76
M10	ADARB1	0.531969	0.317309	900.297	1.63561	5.68109	1.3384e-08	2.12123e-08	106
M10	KALRN	0.770069	0.567432	3406.97	1.62982	5.42398	5.8285e-08	8.66538e-08	113
M10	COL18A1	0.697055	0.563262	2251.95	1.62194	4.88389	1.04012e-06	1.44413e-06	121
M10	LMO4	0.884631	0.797507	5089.55	1.60467	7.7044	1.31462e-14	4.16711e-14	53
M10	SLFN5	0.536809	0.318602	856.899	1.57361	5.47099	4.47535e-08	6.7735e-08	111
M10	PRKCE	0.657725	0.433955	1849.84	1.56955	4.64776	3.35565e-06	4.33654e-06	130
M10	CDH6	0.712384	0.557647	4548.42	1.55497	4.23101	2.32644e-05	2.78216e-05	140
M10	FIGN	0.734066	0.618579	2560.78	1.55039	7.32468	2.39468e-13	6.38581e-13	63
M10	SPRED1	0.64048	0.577577	1634.92	1.53678	7.47036	7.99762e-14	2.31655e-13	58
M10	SVIL	0.794171	0.648794	2681.14	1.53072	8.42298	3.67024e-17	1.76171e-16	35
M10	GAREM1	0.541347	0.39343	962.524	1.52177	8.0085	1.16116e-15	4.24075e-15	46
M10	NPAS3	0.701291	0.440792	2520.69	1.51722	5.01399	5.33139e-07	7.46395e-07	120
M10	VCAN	0.866983	0.77498	4831.01	1.51635	6.42374	1.3297e-10	2.45482e-10	91
M10	CNP	0.63453	0.541526	1296.78	1.51343	8.71589	2.88488e-18	1.67124e-17	29
M10	BCAR3	0.566559	0.481607	1378.55	1.50844	6.59061	4.38024e-11	8.76047e-11	84
M10	TBX2	0.530254	0.204461	969.131	1.505	1.98977	0.0466164	0.0468956	167
M10	EDNRA	0.51553	0.431928	2151.2	1.5032	3.84351	0.000121288	0.000137678	148
M10	PKNOX2	0.610528	0.48311	1665.5	1.49389	6.90566	4.99688e-12	1.14997e-11	73
M10	MBNL2	0.682432	0.452417	1687.76	1.49381	4.85586	1.19865e-06	1.63711e-06	123
M10	OSBPL10	0.544877	0.457053	1270.8	1.49212	6.27719	3.44744e-10	6.16138e-10	94
M10	ADGRB3	0.69998	0.457775	2686.25	1.49159	3.80467	0.000141995	0.000159034	150
M10	SORBS1	0.524304	0.402365	1169.99	1.48808	7.63371	2.28086e-14	6.84259e-14	56
M10	ARHGAP26	0.512505	0.372405	1025.48	1.48533	5.7143	1.10154e-08	1.76246e-08	105
M10	SH3KBP1	0.509076	0.377391	807.969	1.48028	10.2799	8.68494e-25	1.60298e-23	9
M10	GRID2	0.847116	0.552778	6706.14	1.47433	3.9676	7.26001e-05	8.47001e-05	144
M10	SSH2	0.781868	0.694024	3323.39	1.46819	8.12079	4.6314e-16	1.85256e-15	42
M10	ERBB4	0.674365	0.266581	2609.9	1.46274	2.73736	0.00619338	0.00646266	161
M10	FRMD4A	0.852158	0.728061	4809.6	1.44952	5.83858	5.26468e-09	8.75709e-09	101
M10	SASH1	0.693122	0.560082	1531.1	1.44226	9.73074	2.22967e-22	3.39682e-21	11
M10	PTPRZ1	0.763514	0.591998	3246.96	1.43857	3.47196	0.000516671	0.000560004	155
M10	LRRTM4	0.561113	0.454898	2401.36	1.42996	4.86917	1.12069e-06	1.54324e-06	122
M10	ARHGAP32	0.677289	0.6118	1927.23	1.42952	9.19707	3.67842e-20	3.63514e-19	17
M10	DLEU1	0.74405	0.676051	2897.37	1.42831	8.53319	1.42365e-17	7.97244e-17	30
M10	TFAP2B	0.670432	0.416971	2365.02	1.40618	2.06464	0.0389569	0.0394262	166
M10	IMMP2L	0.790641	0.730879	4487.43	1.40146	7.84394	4.36618e-15	1.41061e-14	52
M10	NCALD	0.602562	0.428748	1481.33	1.39933	4.45169	8.51952e-06	1.05241e-05	136
M10	NOTCH2	0.555768	0.442283	968.317	1.39837	8.35268	6.67334e-17	2.95032e-16	38
M10	DMD	0.806979	0.672766	5916.14	1.39674	5.4522	4.97518e-08	7.46277e-08	112
M10	LHFPL2	0.548407	0.417833	1046.4	1.39551	6.6062	3.94319e-11	7.9814e-11	83
M10	ENOX2	0.553146	0.516401	1474.04	1.39068	8.46365	2.59133e-17	1.29226e-16	33
M10	NRIP1	0.858108	0.700116	3310.57	1.37486	7.0519	1.76486e-12	4.29705e-12	69
M10	PAX3	0.527834	0.485591	3270.68	1.3711	2.70994	0.00672957	0.00697882	162
M10	STOX2	0.541751	0.474304	1179.19	1.36603	8.73621	2.41065e-18	1.44639e-17	28
M10	SEMA3C	0.695643	0.417402	2482	1.36339	3.50078	0.000463895	0.000506067	154
M10	NLGN1	0.793868	0.656319	3843.03	1.36177	7.4356	1.04091e-13	2.96394e-13	59
M10	DIP2B	0.677188	0.570542	1530.39	1.35021	8.40505	4.27663e-17	1.99576e-16	36
M10	KIAA1217	0.646833	0.582842	2208.16	1.34423	9.24535	2.34478e-20	2.62616e-19	15
M10	SESN3	0.711476	0.62537	1973.16	1.34183	5.88029	4.0954e-09	6.88027e-09	100
M10	TSPAN18	0.589956	0.492009	1291.3	1.33096	6.47296	9.60995e-11	1.85571e-10	87
M10	DLGAP1	0.895724	0.800699	8029.51	1.32829	8.09137	5.89958e-16	2.30495e-15	43
M10	PDZRN3	0.658733	0.442213	1915.62	1.327	3.92044	8.83883e-05	0.000102409	145
M10	NAALADL2	0.577148	0.482213	1496.42	1.2998	8.49909	1.91091e-17	1.03559e-16	31
M10	FAM210B	0.563534	0.485778	1106.69	1.29254	6.4982	8.12886e-11	1.58796e-10	86
M10	CLASP1	0.779851	0.694712	2363.66	1.29195	8.27552	1.27901e-16	5.50957e-16	39
M10	PRAG1	0.522892	0.434409	1388.27	1.27334	4.28072	1.86292e-05	2.25159e-05	139
M10	NECTIN3	0.729427	0.632126	2088.28	1.27158	6.83021	8.47897e-12	1.84996e-11	77
M10	CNTN4	0.695946	0.482458	2867.57	1.25653	3.71133	0.000206177	0.000229389	151
M10	PRKD1	0.622933	0.458928	1897.9	1.24903	4.46312	8.07742e-06	1.00519e-05	135
M10	RBMS3	0.923356	0.688328	8049.93	1.24693	3.2656	0.00109233	0.00115416	159
M10	MYO10	0.689593	0.655038	2185.02	1.23415	5.73691	9.64206e-09	1.55756e-08	104
M10	UBL3	0.58814	0.528398	1152.22	1.23336	9.14113	6.18042e-20	5.46479e-19	19
M10	QKI	0.928096	0.859953	4808.73	1.22812	10.3832	2.95814e-25	7.09954e-24	7
M10	PPFIBP1	0.631	0.569785	1351.33	1.22615	6.921	4.48462e-12	1.04641e-11	72
M10	GAB1	0.503328	0.439056	849.616	1.22533	7.88063	3.25733e-15	1.09446e-14	50
M10	MAML2	0.78923	0.564985	3355.95	1.21346	3.83361	0.000126275	0.000142377	149
M10	DST	0.848326	0.80813	4868.93	1.20329	4.65914	3.17526e-06	4.13523e-06	129
M10	EPB41L2	0.730436	0.701468	2527.31	1.20073	9.23178	2.66171e-20	2.79479e-19	16
M10	GTDC1	0.521783	0.5094	1200.95	1.18839	8.96197	3.18937e-19	2.43552e-18	22
M10	BICD1	0.764219	0.709447	2925.99	1.18312	6.61002	3.84258e-11	7.8726e-11	82
M10	PLS3	0.874344	0.752545	3513.43	1.17962	5.27822	1.30444e-07	1.90561e-07	115
M10	MIR99AHG	0.629992	0.335702	1933.22	1.17475	2.35135	0.0187056	0.0191619	164
M10	ARPC1B	0.708854	0.647245	1869.24	1.17223	8.88793	6.22586e-19	4.02287e-18	26
M10	LAMB1	0.618395	0.495282	1570.22	1.16899	4.85426	1.20835e-06	1.63711e-06	124
M10	SECISBP2L	0.531464	0.47385	863.825	1.16632	8.48612	2.13647e-17	1.12165e-16	32
M10	MACROD2	0.605789	0.536238	2186.55	1.16476	5.36759	7.97953e-08	1.17593e-07	114
M10	CSRNP3	0.631908	0.586686	1710.46	1.15463	5.79746	6.73252e-09	1.10889e-08	102
M10	GNG2	0.581989	0.392231	1148.83	1.15276	3.91682	8.97242e-05	0.000103244	146
M10	KIRREL1	0.530254	0.455317	1096.8	1.1447	6.45678	1.06958e-10	2.04192e-10	88
M10	DIP2C	0.671743	0.637135	1972.97	1.14008	6.3346	2.37953e-10	4.29851e-10	93
M10	SRGAP2	0.501714	0.451136	970.614	1.12737	7.42874	1.09637e-13	3.0195e-13	61
M10	RPS6KC1	0.623941	0.581654	1764.21	1.09661	5.11973	3.0598e-07	4.35632e-07	118
M10	PLPP1	0.571601	0.561433	1332.06	1.09223	5.74149	9.3847e-09	1.53071e-08	103
M10	PLCB4	0.593485	0.58919	1790.6	1.09207	5.92226	3.17546e-09	5.38866e-09	99
M10	TRIM13	0.519363	0.559487	997.772	1.08523	6.78514	1.15978e-11	2.49798e-11	78
M10	ZBTB20	0.711275	0.572044	2290.33	1.07558	4.11394	3.88959e-05	4.60177e-05	142
M10	PTN	0.783683	0.778917	5291.03	1.07503	4.7868	1.69465e-06	2.25953e-06	126
M10	ROBO1	0.761295	0.771066	5258.74	1.07049	4.42256	9.75381e-06	1.19609e-05	137
M10	FER	0.667003	0.633302	2011.21	1.06667	6.44516	1.15481e-10	2.15565e-10	90
M10	PACSIN2	0.549818	0.561875	1167.49	1.06032	7.67889	1.60475e-14	4.99256e-14	54
M10	DOCK7	0.654599	0.627082	1554.77	1.05681	8.01814	1.07358e-15	4.00804e-15	45
M10	TMTC2	0.730335	0.618148	3257.78	1.03722	3.39936	0.000675427	0.00072275	157
M10	NR2F2	0.664179	0.451835	1455.23	1.02839	1.65042	0.0988577	0.0988577	168
M10	ZNF618	0.558794	0.548561	1125.83	1.02528	9.72214	2.4263e-22	3.39682e-21	12
M10	NRP1	0.544978	0.341211	1432.76	1.02304	2.26245	0.0236693	0.0240997	165
M10	TRAF3IP2-AS1	0.558189	0.549994	1252.15	1.02046	7.40731	1.28883e-13	3.49232e-13	62
M10	ARHGAP42	0.626765	0.538264	1431.99	1.01721	4.56943	4.89046e-06	6.27173e-06	131
M10	ARHGEF11	0.533683	0.514921	1077.26	1.0169	7.8695	3.56075e-15	1.17295e-14	51
M10	CERT1	0.62263	0.635026	1413.26	1.01432	6.88112	5.93846e-12	1.34819e-11	74
M10	MYO9B	0.508269	0.499849	1016.02	1.01407	5.60512	2.08114e-08	3.23733e-08	108
M10	GLI3	0.740722	0.677997	2619.74	1.01061	4.74316	2.10408e-06	2.78335e-06	127
M10	TNIK	0.652178	0.562784	1978.08	1.01002	4.23018	2.33503e-05	2.78216e-05	141
M10	CASC15	0.786204	0.748305	4601.86	1.00809	4.08717	4.36668e-05	5.13008e-05	143
M10	ADGRL2	0.716015	0.758998	2855.6	1.00564	5.99588	2.02387e-09	3.50526e-09	97
M10	PPP2R3A	0.491428	0.511928	1129.57	1.00324	7.61845	2.56749e-14	7.56734e-14	57
M11	MPZ	0.597331	0.264015	949.615	2.0394	4.76962	1.84578e-06	4.4826e-06	7
M11	CCSER1	0.50115	0.289819	931.028	1.73122	4.65727	3.20428e-06	6.80909e-06	8
M11	LINC00511	0.705936	0.415779	1684.04	1.63813	5.08218	3.7312e-07	1.26861e-06	5
M11	TSPO	0.580304	0.369525	613.187	1.54829	4.99409	5.91127e-07	1.67486e-06	6
M11	MITF	0.545789	0.224792	580.604	1.49919	3.22782	0.00124736	0.00132532	16
M11	MYCN	0.773125	0.49649	2131.48	1.42805	4.18255	2.88264e-05	4.10275e-05	11
M11	PLP1	0.795674	0.539666	2518.02	1.3683	4.37093	1.23719e-05	2.33692e-05	9
M11	RPL22L1	0.832029	0.820414	4729.95	1.36753	4.18149	2.89606e-05	4.10275e-05	12
M11	HHIP	0.543488	0.335484	808.457	1.25688	3.28156	0.00103234	0.00116998	15
M11	SFMBT2	0.501611	0.338743	443.998	1.12687	6.16576	7.0146e-10	5.96241e-09	2
M11	NIT2	0.558214	0.431314	463.12	1.11303	5.67856	1.35837e-08	5.77305e-08	4
M11	TTYH1	0.677865	0.491276	900.908	1.0774	3.96653	7.29258e-05	8.85528e-05	14
M11	GLRX2	0.543488	0.396504	478.442	1.05811	4.29375	1.75678e-05	2.98653e-05	10
M11	ENOX2	0.679245	0.516513	889.669	1.01732	6.35	2.15316e-10	3.66037e-09	1
M11	SOX10	0.567879	0.278749	516.377	1.01239	2.07142	0.03832	0.03832	17
M11	SCFD2	0.631845	0.468903	896.95	1.00474	5.81587	6.03206e-09	3.41817e-08	3
M11	ERBB3	0.57202	0.3543	577.004	1.00395	3.98239	6.82257e-05	8.85528e-05	13
M12	NKAIN2	0.508634	0.178814	721.543	1.81423	4.91054	9.08273e-07	2.72482e-06	7
M12	DCC	0.563355	0.220454	1218.14	1.78884	3.66025	0.000251974	0.000377961	14
M12	MACROD2	0.66405	0.537549	1868.78	1.58334	5.72759	1.01867e-08	5.34801e-08	4
M12	SEMA6D	0.650819	0.355044	1142.13	1.58119	4.36895	1.24846e-05	2.38343e-05	11
M12	TENM4	0.699708	0.582015	2066.47	1.548	6.22186	4.91305e-10	5.1587e-09	2
M12	DACH2	0.677506	0.356785	1466.77	1.47468	4.47518	7.63453e-06	1.78139e-05	9
M12	MYCN	0.645436	0.4958	2056.52	1.35144	3.87272	0.00010763	0.00017795	12
M12	AL109930.1	0.546087	0.344771	809.007	1.34247	3.58984	0.000330884	0.000463237	15
M12	GOLGA8A	0.599013	0.355723	488.122	1.3255	5.41075	6.27607e-08	2.63595e-07	5
M12	DACH1	0.857367	0.496337	3588.05	1.2487	3.86705	0.00011016	0.00017795	13
M12	SCFD2	0.609778	0.465901	1020.56	1.22588	4.80047	1.58297e-06	4.1553e-06	8
M12	NDUFAF6	0.578829	0.516729	857.058	1.11826	6.52665	6.72557e-11	1.41237e-09	1
M12	EYA4	0.593855	0.340368	948.504	1.10943	2.90924	0.00362313	0.00447563	17
M12	FOXP2	0.599013	0.240781	662.518	1.06849	2.07643	0.0378546	0.0418393	19
M12	TENM3	0.8854	0.863997	5466.36	1.06778	4.41869	9.93026e-06	2.08535e-05	10
M12	TSHZ2	0.788518	0.644244	3593.56	1.05685	3.05279	0.00226721	0.00297571	16
M12	NR2F2-AS1	0.5878	0.31083	692.431	1.03301	1.63746	0.101534	0.106611	20
M12	SNHG7	0.754205	0.771748	1988.66	1.0222	4.98263	6.27266e-07	2.19543e-06	6
M12	DNAH14	0.825746	0.764498	2653.09	1.0146	5.87541	4.21808e-09	2.95266e-08	3
M12	MEIS1	0.609105	0.233148	1005.6	1.0146	1.40031	0.16142	0.16142	21
M12	CRABP1	0.707782	0.793959	6392.14	1.00461	2.64002	0.00829008	0.00967176	18
M13	EML5	0.669801	0.0781427	783.781	4.24795	7.43294	1.0621e-13	2.37644e-12	8
M13	PHOX2A	0.67021	0.0517483	528.9	4.13385	4.10606	4.02465e-05	6.61121e-05	108
M13	CHGA	0.67021	0.129043	928.774	3.96332	5.06258	4.13616e-07	1.0005e-06	74
M13	VGF	0.558735	0.0874384	373.183	3.72163	6.15383	7.56347e-10	4.51287e-09	30
M13	STMN4	0.524121	0.0480278	401.537	3.62281	3.95317	7.71215e-05	0.000116577	118
M13	SCG2	0.70169	0.116287	851.913	3.505	4.90842	9.18132e-07	2.107e-06	78
M13	CHRNA3	0.676342	0.0811055	406.932	3.3093	5.6364	1.73641e-08	6.61312e-08	47
M13	RAMP1	0.648406	0.0843511	429.629	3.15987	3.28102	0.00103433	0.00130384	142
M13	LINC00682	0.709594	0.095705	977.496	3.12361	2.96813	0.00299618	0.00359943	149
M13	SST	0.600845	0.165321	2356.79	3.09296	2.96368	0.00303982	0.00362752	150
M13	GAL	0.665031	0.275241	1513.2	3.09172	4.42502	9.64353e-06	1.76142e-05	98
M13	EEF1A2	0.543881	0.113245	313.875	3.09112	4.5815	4.61653e-06	9.18176e-06	90
M13	RGS4	0.570864	0.080427	551.12	3.0269	3.28582	0.00101687	0.00129091	141
M13	HAND2	0.791769	0.0908196	677.358	3.02504	2.35506	0.0185196	0.0202135	164
M13	CHGB	0.506678	0.0926743	292.783	2.9897	6.22471	4.82459e-10	3.19852e-09	27
M13	HS6ST3	0.651404	0.162019	1129.56	2.95031	4.74586	2.07625e-06	4.3704e-06	85
M13	CADPS	0.604797	0.16929	867.013	2.95001	7.00744	2.42726e-12	3.94982e-11	11
M13	RGS5	0.770919	0.317648	1908.8	2.84954	5.31658	1.05737e-07	3.10278e-07	61
M13	NRG1	0.711502	0.248111	1250.31	2.83815	6.8862	5.7301e-12	6.65561e-11	15
M13	PHOX2B	0.75075	0.105736	944.705	2.80549	2.31671	0.0205197	0.0221267	166
M13	RET	0.524257	0.0571199	204.114	2.80001	2.17027	0.0299864	0.0310263	173
M13	MAP6	0.500545	0.0858665	212.03	2.73765	5.19561	2.04054e-07	5.5342e-07	66
M13	RIMBP2	0.511992	0.105951	299.378	2.73191	5.34856	8.86572e-08	2.68977e-07	59
M13	ELAVL4	0.57359	0.0868842	574.292	2.7069	3.38507	0.000711612	0.000923033	138
M13	HAND2-AS1	0.689697	0.0683833	413.793	2.69473	2.42889	0.0151449	0.0167342	162
M13	TMOD1	0.583538	0.0845094	302.064	2.64173	3.67684	0.000236137	0.000320216	132
M13	PCSK1N	0.575225	0.15572	447.321	2.59711	4.03943	5.35822e-05	8.41335e-05	114
M13	TLX2	0.522349	0.100274	591.051	2.56795	2.73079	0.00631827	0.00729658	155
M13	CAMK4	0.671709	0.173554	504.752	2.50642	5.94432	2.77601e-09	1.24227e-08	40
M13	ICA1	0.522622	0.164699	234.173	2.48822	5.39198	6.96864e-08	2.22748e-07	56
M13	PLD5	0.568275	0.181865	510.565	2.46745	6.56726	5.12505e-11	4.58692e-10	20
M13	DGKB	0.50804	0.150789	524.768	2.38396	4.29819	1.72199e-05	2.99259e-05	103
M13	NEGR1	0.523712	0.296999	1033.11	2.376	7.50448	6.16713e-14	1.83986e-12	6
M13	DPP6	0.690924	0.239245	1044.68	2.34801	4.85428	1.20823e-06	2.73764e-06	79
M13	SNAP25	0.628782	0.241315	427.593	2.32837	6.21543	5.11838e-10	3.27211e-09	28
M13	KCTD16	0.601935	0.135794	742.706	2.22925	3.97159	7.1396e-05	0.00010923	117
M13	PPP1R13B	0.53843	0.136382	291.83	2.21005	4.29013	1.78568e-05	3.07343e-05	104
M13	L1CAM	0.570728	0.177625	260.274	2.17537	6.06962	1.28213e-09	6.67549e-09	34
M13	KIF21A	0.898065	0.57423	1710.01	2.17387	6.78175	1.1873e-11	1.25015e-10	17
M13	GAP43	0.729899	0.443932	1816.51	2.15211	5.61235	1.99595e-08	7.14551e-08	50
M13	SLC4A8	0.578087	0.211313	506.755	2.14742	5.01877	5.20036e-07	1.24115e-06	75
M13	SRRM4	0.607659	0.280194	872.653	2.14395	6.09311	1.10735e-09	6.19421e-09	32
M13	SYT4	0.574543	0.116581	535.245	2.14286	2.72205	0.0064879	0.00744445	156
M13	NEFM	0.740801	0.454211	2597.66	2.08427	5.13219	2.86384e-07	7.33196e-07	69
M13	NRP1	0.746525	0.330427	1249.54	2.05601	3.92604	8.63567e-05	0.000128815	120
M13	GRK3	0.652358	0.434783	815.687	2.05037	9.00554	2.14617e-19	1.92082e-17	2
M13	KLHL13	0.787817	0.44409	1273.37	2.0414	6.91735	4.60171e-12	5.88361e-11	14
M13	DCLK1	0.560916	0.229724	477.802	2.02805	5.10985	3.2241e-07	8.12836e-07	71
M13	PLXNA2	0.595939	0.290349	787.901	2.02687	5.19117	2.08982e-07	5.58325e-07	67
M13	ELAVL3	0.62224	0.121093	474.788	2.0221	3.8966	9.75518e-05	0.000140821	124
M13	TBX2	0.643363	0.204573	733.121	1.98383	2.35275	0.0186353	0.0202165	165
M13	EYA4	0.527937	0.337585	1221.73	1.94741	4.46157	8.13621e-06	1.566e-05	93
M13	SCG3	0.662851	0.277028	639.977	1.9456	4.77328	1.81248e-06	3.90884e-06	83
M13	AP003086.1	0.707277	0.321584	718.286	1.91666	5.92951	3.03845e-09	1.32654e-08	41
M13	SEMA6D	0.667075	0.344065	1130.43	1.907	5.37361	7.71749e-08	2.38178e-07	58
M13	SLC5A7	0.511175	0.104808	490.713	1.90199	1.56183	0.118327	0.120344	176
M13	STMN2	0.914963	0.476229	5456.12	1.90191	3.79132	0.00014985	0.000206331	130
M13	FRY	0.53257	0.22148	535.326	1.9	4.83079	1.35991e-06	3.00524e-06	81
M13	SGIP1	0.662442	0.153831	724.545	1.88507	3.31126	0.000928776	0.00119605	139
M13	DLG2	0.686018	0.581547	2125.91	1.83281	6.28455	3.28804e-10	2.26369e-09	26
M13	IQCJ-SCHIP1	0.509948	0.200129	539.267	1.8302	3.82244	0.000132138	0.000186242	127
M13	ENO2	0.57209	0.286923	364.687	1.7957	4.45152	8.52658e-06	1.60659e-05	95
M13	GAB2	0.825157	0.458124	1260.67	1.78119	6.02748	1.66533e-09	8.2804e-09	36
M13	ZNF804A	0.729081	0.455908	2729.02	1.77644	4.06749	4.75223e-05	7.59508e-05	112
M13	DCX	0.715726	0.252228	809.725	1.77143	3.867	0.00011018	0.000157778	125
M13	ANTXR2	0.579995	0.293357	500.354	1.7592	5.66147	1.50085e-08	5.84025e-08	46
M13	ISL1	0.616926	0.150269	637.491	1.73441	2.2042	0.0275104	0.0287974	171
M13	FGF13	0.613246	0.496246	1884.01	1.73158	6.14183	8.15746e-10	4.71028e-09	31
M13	NEFL	0.564186	0.385342	997.26	1.73038	5.37936	7.47525e-08	2.34749e-07	57
M13	GATA3	0.517443	0.119204	331.452	1.71786	1.83768	0.0661094	0.0676205	175
M13	NCOA7	0.591306	0.277966	410.273	1.70896	4.74358	2.09975e-06	4.3704e-06	86
M13	DLK1	0.652358	0.210974	1367.54	1.7081	2.3975	0.0165073	0.0181277	163
M13	RGS7	0.512401	0.214219	437.642	1.70161	4.36856	1.25068e-05	2.19509e-05	101
M13	PLXNA4	0.504088	0.144287	414.149	1.69847	2.54215	0.0110172	0.012249	161
M13	ASTN2	0.558735	0.464694	946.379	1.69331	7.63049	2.33861e-14	8.37222e-13	5
M13	SCN9A	0.563914	0.144615	388.296	1.69236	2.19705	0.0280172	0.0291574	172
M13	AL358232.2	0.549877	0.292204	457.081	1.68878	6.57371	4.90759e-11	4.58692e-10	19
M13	RBFOX1	0.586127	0.418295	1643.45	1.67754	4.8382	1.31021e-06	2.9316e-06	80
M13	AC015923.1	0.521259	0.246517	382.348	1.67158	4.38778	1.14514e-05	2.07051e-05	99
M13	CPE	0.756337	0.391595	835.578	1.66722	4.78206	1.73511e-06	3.78762e-06	82
M13	RNF150	0.684383	0.36744	752.799	1.62583	5.34322	9.13076e-08	2.72401e-07	60
M13	SLC44A5	0.509676	0.374723	953.517	1.62279	4.95069	7.39517e-07	1.74176e-06	76
M13	TTC8	0.500136	0.318067	412.289	1.62274	10.0231	1.20612e-23	2.15895e-21	1
M13	ZNF704	0.799128	0.514362	1330.2	1.62228	6.08227	1.18493e-09	6.42735e-09	33
M13	TTL	0.719951	0.463507	686.404	1.59831	7.94894	1.88107e-15	8.41777e-14	4
M13	HS6ST2	0.660534	0.434896	1002.64	1.58637	4.73566	2.18342e-06	4.49232e-06	87
M13	KIF5C	0.796947	0.530296	1087.66	1.56281	6.43843	1.20712e-10	9.39452e-10	23
M13	GLCCI1	0.670346	0.486565	830.978	1.56085	7.07943	1.4475e-12	2.59103e-11	10
M13	SYT1	0.93595	0.748643	4255.97	1.5527	6.06675	1.30526e-09	6.67549e-09	35
M13	TMX4	0.655492	0.374519	529.758	1.54631	5.47656	4.33679e-08	1.43756e-07	54
M13	PCLO	0.564323	0.382017	602.647	1.53584	6.55232	5.66483e-11	4.82859e-10	21
M13	SEZ6L2	0.592532	0.34255	453.858	1.52915	5.13197	2.86725e-07	7.33196e-07	70
M13	QDPR	0.652903	0.445108	504.939	1.50521	5.75072	8.88616e-09	3.69912e-08	43
M13	TANC2	0.865904	0.629778	2176.2	1.50265	5.17735	2.25055e-07	5.92423e-07	68
M13	PRICKLE1	0.747751	0.471672	1726.32	1.48994	4.01548	5.93251e-05	9.23408e-05	115
M13	FAM155A	0.874216	0.570555	3723.1	1.48541	3.79199	0.000149443	0.000206331	129
M13	KLHL5	0.665985	0.546083	925.375	1.47872	5.56948	2.55497e-08	8.96743e-08	51
M13	TOX	0.614473	0.369623	782.768	1.46039	4.10599	4.02582e-05	6.61121e-05	109
M13	MACO1	0.674707	0.453397	650.907	1.45439	6.97514	3.0556e-12	4.20733e-11	13
M13	KCNIP4	0.521532	0.22537	1616.05	1.44564	2.25443	0.0241694	0.025449	170
M13	ZDBF2	0.508722	0.325745	333.351	1.44428	6.99394	2.67273e-12	3.98683e-11	12
M13	AC233296.1	0.626192	0.57017	2246.61	1.43295	5.10385	3.32815e-07	8.27415e-07	72
M13	GRK5	0.610657	0.309698	498.727	1.42778	4.06902	4.72112e-05	7.59508e-05	111
M13	DLC1	0.694876	0.398437	1158.2	1.39568	3.11763	0.00182313	0.00223521	146
M13	GNG4	0.589806	0.399172	551.747	1.39236	5.47959	4.26307e-08	1.43756e-07	53
M13	GDAP1	0.622649	0.410515	558.692	1.38259	5.71084	1.12421e-08	4.5735e-08	44
M13	PLCL1	0.548651	0.150676	471.975	1.37454	2.28079	0.0225607	0.0238957	169
M13	CADM2	0.501226	0.314233	1174.95	1.36439	2.84442	0.00444919	0.00520526	153
M13	CTNNA2	0.717498	0.488635	2365.89	1.36415	4.06	4.90737e-05	7.77362e-05	113
M13	PIEZO2	0.601935	0.39302	893.303	1.35018	3.952	7.7501e-05	0.000116577	119
M13	PKIA	0.724312	0.481703	648.251	1.34706	6.41844	1.37678e-10	1.02685e-09	24
M13	CPNE8	0.605615	0.414631	661.397	1.34605	5.27047	1.36074e-07	3.92859e-07	62
M13	DNM3	0.594576	0.330834	603.419	1.32908	4.18171	2.89325e-05	4.84012e-05	107
M13	CTNND2	0.715726	0.419935	909.597	1.32874	3.92049	8.83676e-05	0.000130726	121
M13	RFK	0.507904	0.348645	354.556	1.31948	4.54351	5.53264e-06	1.08829e-05	91
M13	SOGA3	0.523712	0.381101	420.616	1.31486	7.32577	2.37529e-13	4.72418e-12	9
M13	TCEAL7	0.597165	0.45541	702.121	1.31318	3.98353	6.78997e-05	0.000104776	116
M13	TBX3	0.5278	0.151705	467.512	1.31069	1.43185	0.152187	0.153042	178
M13	PRKAR2B	0.560234	0.362951	430.404	1.30799	4.44518	8.782e-06	1.6206e-05	97
M13	NCAM1	0.848869	0.560241	1654.24	1.29198	3.81111	0.000138342	0.000193463	128
M13	SEPTIN6	0.758926	0.506333	808.48	1.29132	4.92784	8.31446e-07	1.93284e-06	77
M13	ADGRB3	0.709185	0.464072	1602.08	1.28863	3.27787	0.00104593	0.00130925	143
M13	MAP3K13	0.636277	0.442055	590.83	1.28403	5.49579	3.88962e-08	1.33893e-07	52
M13	RIMS2	0.686154	0.362295	1250.91	1.27811	2.88926	0.00386153	0.00454746	152
M13	CPEB4	0.551513	0.312944	365.851	1.27582	4.68491	2.80083e-06	5.63313e-06	89
M13	CRMP1	0.770237	0.5687	893.282	1.27333	6.20336	5.52696e-10	3.41147e-09	29
M13	SLIT3	0.84737	0.33512	1682.23	1.27052	2.59894	0.00935135	0.0105276	159
M13	SH3PXD2A	0.572499	0.347854	609.386	1.25573	3.30546	0.000948201	0.00121234	140
M13	ELAVL2	0.530253	0.293436	539.715	1.2503	3.62081	0.000293678	0.000392301	134
M13	GREB1L	0.641728	0.58892	2285.43	1.2398	3.89716	9.73274e-05	0.000140821	123
M13	ALCAM	0.819978	0.539037	2425.75	1.23189	2.66604	0.00767512	0.00875061	157
M13	ATRNL1	0.704415	0.638689	1942.96	1.2085	4.19756	2.6981e-05	4.55622e-05	106
M13	TUBB3	0.886481	0.7818	4474.61	1.20355	3.60422	0.000313092	0.000415136	135
M13	IDS	0.569638	0.351925	364.006	1.20266	4.36853	1.25084e-05	2.19509e-05	102
M13	SORCS1	0.650177	0.395972	1034.04	1.1883	3.02201	0.002511	0.00305761	147
M13	GSE1	0.61529	0.563261	1497.33	1.18157	3.01958	0.00253122	0.00306141	148
M13	CLASP2	0.804306	0.727564	1635.27	1.17437	7.95175	1.83897e-15	8.41777e-14	3
M13	ATP6V0A1	0.591578	0.459696	533.831	1.16951	7.482	7.32006e-14	1.87184e-12	7
M13	TTLL7	0.638321	0.399432	648.314	1.16775	4.23435	2.29215e-05	3.90758e-05	105
M13	DPYD	0.591033	0.282818	736.962	1.16575	2.54322	0.0109836	0.012249	160
M13	SOBP	0.530799	0.369691	468.801	1.15505	5.24561	1.55762e-07	4.35648e-07	64
M13	LINC00632	0.745571	0.571188	1157.45	1.15138	4.45861	8.24925e-06	1.57087e-05	94
M13	TMTC2	0.684246	0.625243	2108.14	1.13979	3.16217	0.00156597	0.00193316	145
M13	TULP4	0.680431	0.565986	822.201	1.13586	5.61778	1.93422e-08	7.06582e-08	49
M13	STXBP5	0.591033	0.495929	682.907	1.13418	6.32416	2.54608e-10	1.82299e-09	25
M13	ENOX1	0.626465	0.416361	1072.06	1.12881	2.64513	0.00816586	0.0092512	158
M13	MLLT11	0.857999	0.764305	2014.29	1.11411	3.91539	9.02578e-05	0.000132427	122
M13	ZC2HC1A	0.624285	0.465215	533.568	1.11315	5.95205	2.64799e-09	1.24227e-08	38
M13	SOX5	0.711638	0.77636	4975.85	1.09433	3.48077	0.000499973	0.000653249	137
M13	NCAM2	0.554647	0.310513	950.693	1.08843	2.15416	0.0312273	0.0321246	174
M13	PDE10A	0.50586	0.374621	569.429	1.08213	3.85583	0.000115339	0.000163855	126
M13	IL1RAPL1	0.611475	0.466018	2561.32	1.08014	2.28987	0.0220288	0.0236117	167
M13	PJA2	0.748705	0.614093	871.798	1.07863	5.87334	4.27113e-09	1.82031e-08	42
M13	SMAD1	0.520578	0.391403	412.123	1.07314	6.45628	1.07306e-10	8.73082e-10	22
M13	MICU3	0.559553	0.402045	437.248	1.07269	5.41122	6.25984e-08	2.03729e-07	55
M13	ANKS1A	0.560507	0.512225	671.416	1.06942	5.24066	1.6e-07	4.40615e-07	65
M13	AC092691.1	0.507632	0.370132	887.16	1.0691	2.92349	0.00346127	0.00410309	151
M13	KIF1A	0.60725	0.330212	414.252	1.06885	2.78964	0.00527663	0.00613322	154
M13	STARD4-AS1	0.535023	0.448817	505.716	1.06653	5.06874	4.0046e-07	9.8195e-07	73
M13	RUFY3	0.782911	0.629823	1025.35	1.06586	5.94494	2.76559e-09	1.24227e-08	39
M13	SLC8A1	0.645953	0.34108	1126.78	1.06333	2.28566	0.0222739	0.0237324	168
M13	VAMP2	0.661079	0.547508	626.946	1.05936	4.44868	8.64012e-06	1.61102e-05	96
M13	KLF7	0.611747	0.372699	521.001	1.0502	3.18978	0.0014238	0.00176986	144
M13	BACH2	0.602753	0.512349	1081.24	1.05013	3.57965	0.000344052	0.000452833	136
M13	VPS13C	0.600572	0.441693	531.999	1.04957	5.69915	1.20403e-08	4.78937e-08	45
M13	MEIS1	0.621695	0.219862	875.523	1.04803	1.34782	0.177716	0.177716	179
M13	PI4KA	0.55015	0.44037	489.161	1.04563	5.62647	1.83934e-08	6.85921e-08	48
M13	CHST11	0.502998	0.410628	510.846	1.04266	4.38546	1.1574e-05	2.07175e-05	100
M13	RALYL	0.566776	0.222644	835.333	1.04033	1.43604	0.15099	0.152697	177
M13	ZEB1	0.684928	0.466809	1147.73	1.03944	3.66678	0.000245624	0.000330577	133
M13	FNBP1	0.670074	0.553117	692.397	1.03904	5.97065	2.36312e-09	1.14324e-08	37
M13	HECTD4	0.624148	0.530194	765.596	1.03854	5.25748	1.4604e-07	4.14939e-07	63
M13	RNF165	0.50109	0.407495	488.272	1.0299	4.46413	8.03939e-06	1.56419e-05	92
M13	ZMIZ1	0.649087	0.498756	674.119	1.02768	4.70458	2.54388e-06	5.17449e-06	88
M13	KLC1	0.757155	0.665604	933.764	1.02234	6.88086	5.94915e-12	6.65561e-11	16
M13	TERF2IP	0.737258	0.623977	932.034	1.01962	4.76525	1.88615e-06	4.0193e-06	84
M13	MVB12B	0.518261	0.371285	431.993	1.01505	4.07917	4.51973e-05	7.35483e-05	110
M13	RBMS1	0.769011	0.650914	1342.92	1.01354	3.7806	0.000156453	0.000213779	131
M13	KIDINS220	0.680839	0.581908	745.872	1.00856	6.75628	1.41577e-11	1.40791e-10	18
M14	HAND2-AS1	0.944538	0.094875	1231.91	3.85591	3.05527	0.00224857	0.00321932	227
M14	LINC00682	0.936555	0.122513	1814.49	3.56178	2.94727	0.00320596	0.00443377	235
M14	SCN9A	0.861345	0.159296	1384.1	3.49178	3.93778	8.22373e-05	0.000184325	145
M14	PHOX2B	0.954622	0.134785	2084.75	3.48809	2.35871	0.0183385	0.02121	281
M14	CNTN5	0.640756	0.158932	3815.93	3.46107	4.16568	3.1043e-05	8.23008e-05	122
M14	HAND2	0.952521	0.123937	1589.96	3.36383	2.1567	0.0310288	0.0344176	293
M14	SLC5A7	0.855462	0.117609	1614.42	3.26411	2.49516	0.01259	0.015499	264
M14	SGIP1	0.90084	0.174759	1946.28	3.24428	4.92914	8.25906e-07	3.62729e-06	74
M14	MAB21L1	0.659244	0.0466772	293.731	3.18296	2.0024	0.0452419	0.0485267	303
M14	RBM24	0.629412	0.0898957	347.328	3.1669	6.72713	1.73045e-11	4.01712e-10	14
M14	RET	0.810924	0.074615	460.009	3.15589	2.16917	0.0300698	0.0334681	292
M14	SLC4A8	0.763866	0.226051	1275.17	3.07008	6.26473	3.73463e-10	6.06878e-09	20
M14	LINC02691	0.505882	0.0383355	153.976	3.01977	2.46069	0.0138669	0.0167537	269
M14	CHRNA3	0.855462	0.108143	733.244	3.00072	4.48797	7.19052e-06	2.56804e-05	91
M14	PTPRR	0.595798	0.0834279	708.413	2.9825	4.70377	2.55407e-06	1.02478e-05	81
M14	AC021231.1	0.553782	0.138393	485.982	2.96148	7.9421	1.98781e-15	9.2291e-14	7
M14	LINC01116	0.704202	0.0771743	334.879	2.9495	3.32342	0.000889223	0.00145958	198
M14	PPP1R13B	0.863025	0.149455	631.566	2.88972	5.17595	2.26757e-07	1.18865e-06	62
M14	TLX2	0.820588	0.115081	1008.48	2.88666	2.62082	0.00877198	0.01118	255
M14	SCN1A-AS1	0.660084	0.103538	434.613	2.83274	4.9238	8.48789e-07	3.67809e-06	75
M14	DOK4	0.546218	0.137301	454.373	2.83052	5.259	1.44844e-07	7.9787e-07	59
M14	MYRIP	0.546639	0.0820466	410.141	2.82557	4.23039	2.33282e-05	6.48005e-05	117
M14	RASGRF2	0.572689	0.134603	473.362	2.81656	5.97405	2.31441e-09	2.50728e-08	30
M14	EML5	0.732773	0.10795	1064.43	2.81582	4.07872	4.52843e-05	0.000114088	129
M14	CAMK4	0.789496	0.197	1074.07	2.77708	5.44262	5.25033e-08	3.3458e-07	51
M14	FMN1	0.797899	0.198649	1982.36	2.68441	4.95929	7.07524e-07	3.19368e-06	72
M14	LPAR1	0.644538	0.121978	430.961	2.66054	4.98307	6.25821e-07	2.99105e-06	68
M14	DKK1	0.608403	0.0785235	643.569	2.64701	2.66621	0.00767119	0.00993281	251
M14	AC015522.1	0.864706	0.25022	9719.67	2.6303	2.1067	0.0351433	0.0385864	296
M14	PALMD	0.538235	0.0568822	241.265	2.61864	1.93427	0.0530802	0.0561924	307
M14	RAMP1	0.778992	0.11097	758.677	2.59222	2.13856	0.0324714	0.0358952	294
M14	EVA1A	0.593277	0.100454	292.882	2.58277	4.78677	1.69489e-06	6.97266e-06	79
M14	KCNMA1	0.655462	0.172285	726.042	2.55458	4.96499	6.87061e-07	3.145e-06	71
M14	ADAMTS5	0.612185	0.112458	416.928	2.54364	3.28802	0.00100895	0.00161531	203
M14	NT5E	0.50084	0.0473411	138.584	2.51969	2.19115	0.0284407	0.0317636	291
M14	DOCK10	0.686555	0.198873	662.245	2.4877	5.99586	2.02416e-09	2.26846e-08	29
M14	TBX2	0.906723	0.221157	1317.35	2.47808	2.47902	0.0131745	0.0160966	266
M14	AMIGO2	0.556303	0.117587	306.955	2.45439	5.51321	3.52346e-08	2.3749e-07	48
M14	MAN1A1	0.721849	0.181012	603.079	2.43758	6.04864	1.46074e-09	1.7583e-08	27
M14	KIF26A	0.588655	0.109899	202.479	2.42761	3.12786	0.00176085	0.00260126	220
M14	KCNQ5	0.539076	0.140631	670.089	2.41422	4.67242	2.97669e-06	1.16557e-05	83
M14	LRRN3	0.694538	0.151286	511.068	2.40258	4.54633	5.45898e-06	2.0161e-05	88
M14	RIMBP2	0.689496	0.122984	474.309	2.36004	3.76132	0.000169018	0.000341185	161
M14	CHRM3	0.818067	0.217431	1251.98	2.35766	3.29725	0.000976368	0.0015787	201
M14	METTL7A	0.504622	0.0997794	148.731	2.35598	7.67521	1.65142e-14	6.7089e-13	8
M14	TMOD1	0.655042	0.109181	535.218	2.35107	2.6096	0.00906485	0.0114189	258
M14	HEY1	0.512605	0.162326	376.263	2.33388	3.89076	9.99309e-05	0.000214643	151
M14	PPFIBP2	0.514286	0.1273	336.573	2.30252	4.16491	3.11477e-05	8.23008e-05	123
M14	H19	0.906303	0.164093	1772.64	2.30098	1.76426	0.0776875	0.0804091	314
M14	ELAVL4	0.680252	0.110006	1014.7	2.29779	2.31131	0.0208157	0.0237371	285
M14	NFIB	0.92605	0.291585	1720.71	2.29088	3.61098	0.000305037	0.000569753	174
M14	ISL1	0.756303	0.171493	1356.61	2.27013	2.44918	0.0143182	0.0170455	273
M14	THBS4	0.715126	0.187951	368.831	2.21233	7.47602	7.66098e-14	2.76646e-12	9
M14	STAC	0.635294	0.253989	903.828	2.20868	5.78826	7.11187e-09	6.24691e-08	37
M14	TMTC2	0.943697	0.621763	4695.35	2.2055	6.06428	1.32542e-09	1.75565e-08	24
M14	KCNIP4	0.803782	0.2339	3476.77	2.2022	3.01716	0.00255158	0.00362123	229
M14	PTPRE	0.595798	0.131197	382.121	2.18948	4.27133	1.94313e-05	5.58863e-05	113
M14	ITGA1	0.894118	0.266496	2443.57	2.18687	2.96436	0.00303318	0.00426746	231
M14	ADAM22	0.618908	0.321451	943.335	2.17061	6.05496	1.40452e-09	1.75565e-08	26
M14	ASCL1	0.584874	0.132943	766.324	2.16765	2.12734	0.0333919	0.0367876	295
M14	ATP7A	0.644958	0.140235	312.036	2.16434	4.79127	1.65733e-06	6.90554e-06	78
M14	BCL2	0.79958	0.270565	1044.81	2.15201	5.08495	3.67723e-07	1.82245e-06	65
M14	HS6ST3	0.836134	0.183293	1772.31	2.13921	3.08685	0.00202288	0.00293499	224
M14	ANTXR2	0.858824	0.301469	898.18	2.13505	5.80019	6.62388e-09	5.97989e-08	36
M14	KIF21A	0.978571	0.589371	3044.83	2.13108	6.05567	1.39835e-09	1.75565e-08	25
M14	CXCR4	0.764706	0.14696	429.619	2.12653	4.32089	1.554e-05	4.76461e-05	106
M14	PHOX2A	0.721008	0.0832887	641.763	2.12463	1.79251	0.0730513	0.0758519	313
M14	TBX3	0.82395	0.164125	963.467	2.121	1.94019	0.0523562	0.0557893	305
M14	LAMA4	0.518067	0.219819	703.229	2.11799	3.23081	0.0012344	0.00190133	211
M14	SLIT3	0.958403	0.359486	3522.47	2.1118	3.57671	0.000347943	0.000642508	176
M14	GRK5	0.883613	0.31872	994.933	2.09969	5.34941	8.82437e-08	5.31097e-07	54
M14	GAL	0.829832	0.291735	2511.94	2.0865	2.54901	0.0108029	0.0135036	260
M14	STAMBPL1	0.522269	0.0953141	188.788	2.07996	3.97829	6.94135e-05	0.000159996	141
M14	DPP6	0.815966	0.260039	1659.23	2.0729	3.8327	0.000126745	0.000267482	154
M14	HS6ST2	0.894538	0.440912	1870.28	2.05671	5.96701	2.41636e-09	2.53328e-08	31
M14	SLC18A3	0.591176	0.0517636	205.393	2.05244	1.25062	0.211074	0.212381	323
M14	ADAMTS9-AS2	0.596639	0.171193	538.029	2.03813	4.56539	4.98559e-06	1.86243e-05	87
M14	CD9	0.813445	0.315915	1096.56	2.03282	4.06164	4.87293e-05	0.000119977	132
M14	LRRC8B	0.810084	0.304275	625.919	2.01677	9.50562	1.9886e-21	6.46296e-19	1
M14	ADGRA2	0.583193	0.130898	279.621	2.01537	3.19408	0.00140279	0.0021112	215
M14	FAM163A	0.67437	0.130512	521.703	2.01056	2.92323	0.0034642	0.00477061	236
M14	TMEM132D	0.616387	0.205791	981.718	2.01024	3.23091	0.00123399	0.00190133	210
M14	KLHL13	0.937395	0.458527	2055.05	2.00649	5.3341	9.60194e-08	5.57256e-07	56
M14	LAYN	0.504622	0.142848	422.783	1.99952	3.2579	0.00112239	0.00176262	206
M14	GRK3	0.760504	0.443578	1380.4	1.99922	7.27637	3.4292e-13	1.01317e-11	11
M14	EYA4	0.807563	0.340565	1797.5	1.99729	4.01235	6.01174e-05	0.000141581	138
M14	SVIP	0.797899	0.473401	1526.99	1.97235	5.59666	2.18522e-08	1.65162e-07	43
M14	RGS5	0.761345	0.341957	2954.08	1.97171	3.07353	0.00211545	0.00305565	225
M14	RALYL	0.830672	0.234189	1804.8	1.96822	2.42034	0.0155059	0.0183251	275
M14	NEGR1	0.684454	0.304939	1354.29	1.955	6.09182	1.11633e-09	1.57742e-08	23
M14	DIPK1A	0.710504	0.233322	445.156	1.9495	6.66136	2.71299e-11	5.87816e-10	15
M14	DPH6	0.692437	0.432709	1562.09	1.94156	6.1669	6.96396e-10	1.02877e-08	22
M14	FAT4	0.583193	0.159778	463.09	1.91974	3.77578	0.000159506	0.000323996	160
M14	ETV1	0.729412	0.290333	650.291	1.9047	4.89518	9.82181e-07	4.20011e-06	76
M14	PGF	0.536975	0.146018	381.066	1.90432	3.90483	9.42932e-05	0.000205673	149
M14	ACBD5	0.790756	0.307766	583.131	1.90079	8.53429	1.41018e-17	1.5277e-15	3
M14	DLC1	0.879412	0.409473	2181.33	1.86505	3.52628	0.000421436	0.00074036	185
M14	LYPD6	0.503361	0.25749	617.317	1.863	5.46189	4.71094e-08	3.06211e-07	50
M14	SH3PXD2A	0.87605	0.352044	1134.84	1.85836	4.42292	9.73767e-06	3.22933e-05	98
M14	ADAMTS9	0.571008	0.171225	390.945	1.8561	4.33374	1.46598e-05	4.53756e-05	105
M14	DDR2	0.67521	0.145868	507.793	1.8342	3.22607	0.00125503	0.00192399	212
M14	SNX7	0.867647	0.381899	787.91	1.83148	6.01382	1.81202e-09	2.10324e-08	28
M14	TRIL	0.553361	0.113925	200.387	1.82733	3.54413	0.000393918	0.000699581	183
M14	SPRY2	0.786134	0.309768	627.42	1.82707	5.06826	4.01476e-07	1.94746e-06	67
M14	GARNL3	0.621849	0.264279	598.139	1.82558	5.51038	3.58063e-08	2.3749e-07	49
M14	HEATR5A	0.805882	0.354132	701.677	1.82262	8.71056	3.02372e-18	4.91354e-16	2
M14	NCAM2	0.82563	0.316568	1945.26	1.82216	3.3136	0.000921025	0.00150419	199
M14	SPP1	0.640336	0.260671	1260.72	1.81335	2.45208	0.0142034	0.0170455	270
M14	PDE5A	0.780252	0.39522	1048.55	1.81271	5.8652	4.48586e-09	4.28795e-08	34
M14	GAB2	0.95084	0.474407	2022.32	1.80313	4.9654	6.85607e-07	3.145e-06	70
M14	CPNE8	0.797059	0.419892	1248.44	1.79558	7.31234	2.62537e-13	8.53244e-12	10
M14	SYN2	0.534874	0.250776	673.809	1.78319	5.08373	3.70098e-07	1.82245e-06	66
M14	TTL	0.89958	0.472544	1228.66	1.78215	8.08872	6.02968e-16	3.9193e-14	5
M14	TPD52L1	0.577311	0.216285	504.258	1.76592	4.26391	2.00883e-05	5.67713e-05	115
M14	IER3	0.740756	0.251055	714.653	1.76589	4.11855	3.81257e-05	9.75658e-05	127
M14	TBX2-AS1	0.592017	0.127846	269.205	1.76543	2.0618	0.039227	0.0424959	300
M14	PLCB1	0.931092	0.465423	2994.91	1.76414	4.17486	2.98168e-05	8.07538e-05	120
M14	FILIP1	0.503361	0.175048	705.38	1.75853	2.76024	0.00577587	0.00772493	243
M14	PPP2R2B	0.604622	0.424635	2022.67	1.75457	3.80894	0.000139565	0.000292637	155
M14	AL358232.2	0.742017	0.300987	659.814	1.75057	5.53122	3.18009e-08	2.199e-07	47
M14	ZC2HC1A	0.859664	0.467661	1103.8	1.74751	7.96658	1.63123e-15	8.83584e-14	6
M14	UNC5B	0.782353	0.273553	883.505	1.73678	3.1954	0.00139636	0.0021112	214
M14	KCTD16	0.653782	0.159221	1079.36	1.73331	2.68846	0.00717825	0.0094267	247
M14	ELK3	0.798319	0.278254	653.843	1.72596	4.41295	1.01972e-05	3.31408e-05	100
M14	AL139317.5	0.688655	0.277054	599.04	1.72286	4.43168	9.34999e-06	3.19868e-05	95
M14	SELENOP	0.62479	0.247007	618.922	1.71515	5.13036	2.8919e-07	1.49185e-06	63
M14	PLD5	0.513445	0.203778	746.417	1.7132	3.46838	0.000523603	0.000905165	188
M14	CCDC3	0.623109	0.208115	557.84	1.70387	2.95872	0.00308915	0.00429265	233
M14	DDAH1	0.742437	0.303011	1465.62	1.6993	3.1778	0.00148395	0.00222251	217
M14	TOX	0.808824	0.377669	1274.64	1.69575	3.7803	0.000156642	0.000322206	158
M14	PLXNA4	0.751261	0.15709	669.675	1.6952	2.32539	0.0200513	0.022946	284
M14	BNC2	0.87563	0.412599	1916.95	1.6904	3.55808	0.000373573	0.000678274	179
M14	DHRS3	0.806723	0.237048	786.559	1.68839	2.04378	0.040975	0.0442421	301
M14	GATA3	0.57437	0.138897	525.166	1.68261	1.49686	0.134429	0.13653	320
M14	MOXD1	0.757563	0.346069	2526.34	1.65642	2.39081	0.0168111	0.0195829	279
M14	ZNF804A	0.786975	0.468935	3951.22	1.65569	3.28469	0.00102094	0.0016265	204
M14	TNS3	0.914286	0.485897	2102.38	1.65318	4.35446	1.33395e-05	4.20906e-05	103
M14	CDK6	0.963445	0.617148	3621.25	1.64195	4.35883	1.30762e-05	4.16645e-05	102
M14	ADGRB3	0.883193	0.472651	2716.53	1.63614	3.23721	0.00120703	0.00188598	208
M14	FNBP1	0.863445	0.554398	1392.85	1.63382	8.38864	4.91799e-17	3.99587e-15	4
M14	ANKS1A	0.748739	0.509991	1257.4	1.63361	5.6976	1.21506e-08	1.01255e-07	39
M14	CDH13	0.583613	0.191185	962.275	1.6248	2.64294	0.00821902	0.0105165	254
M14	FERMT2	0.971008	0.674651	2597.13	1.62208	5.88196	4.05426e-09	3.99283e-08	33
M14	GPC6	0.986134	0.79362	14732.9	1.61783	3.53543	0.000407105	0.000719072	184
M14	UNC5C	0.981092	0.665774	10136	1.61637	3.25784	0.00112265	0.00176262	207
M14	PRSS12	0.528992	0.107971	324.11	1.61537	2.22584	0.0260249	0.0292667	289
M14	LEF1	0.844118	0.450849	1622.57	1.61258	3.90913	9.26303e-05	0.000203411	148
M14	EPHA7	0.639076	0.246664	577.609	1.61091	4.6788	2.88561e-06	1.14369e-05	82
M14	DCLK1	0.67563	0.244384	728.705	1.61084	3.10231	0.00192019	0.00281109	222
M14	PCSK1N	0.763025	0.173206	597.812	1.60914	2.09624	0.0360612	0.0394609	297
M14	TMX4	0.879832	0.383719	880.53	1.60437	4.94624	7.5662e-07	3.36851e-06	73
M14	AC109466.1	0.704202	0.227218	1167.17	1.6043	3.46423	0.000531758	0.000914398	189
M14	ETS2	0.5	0.203392	293.65	1.5924	4.26617	1.98854e-05	5.66909e-05	114
M14	NCOA7	0.733613	0.290975	707.421	1.58348	3.78769	0.000152055	0.000314764	157
M14	MEIS1	0.887815	0.234414	1627.76	1.57585	1.68251	0.0924702	0.0948038	317
M14	STARD4	0.739076	0.354753	608.266	1.57225	6.94382	3.81642e-12	9.54105e-11	13
M14	DPYD	0.80042	0.293845	1331.28	1.55798	2.83341	0.00460542	0.00623651	240
M14	FRY	0.551681	0.237509	789.901	1.55008	3.67066	0.000241921	0.000468002	168
M14	NCKAP5	0.614286	0.333658	1497.5	1.54842	3.58209	0.000340863	0.000633031	175
M14	NDRG4	0.50042	0.162583	253.014	1.54479	4.12579	3.69466e-05	9.52988e-05	126
M14	GULP1	0.970168	0.777279	4676.87	1.54319	5.88846	3.89821e-09	3.95912e-08	32
M14	RUNX1T1	0.895798	0.465412	1795.3	1.53352	3.30912	0.000935899	0.00152084	200
M14	CDC42EP3	0.528992	0.261699	509.864	1.52856	3.67248	0.000240205	0.000468002	166
M14	ARHGEF3	0.635714	0.240935	434.809	1.52728	5.38602	7.20347e-08	4.50217e-07	52
M14	RHOBTB3	0.913025	0.604962	2899.82	1.52202	3.67095	0.000241654	0.000468002	167
M14	F2R	0.571849	0.290333	584.132	1.52124	3.41676	0.000633707	0.00106162	194
M14	TGFBI	0.569748	0.121078	473.725	1.51799	1.48882	0.136534	0.138235	321
M14	RNF150	0.833613	0.380464	1190.59	1.51671	4.07907	4.52168e-05	0.000114088	128
M14	FGF13	0.82521	0.497055	2561.17	1.49737	4.46592	7.97236e-06	2.78604e-05	93
M14	TRIB2	0.676891	0.284411	507.135	1.49571	4.31218	1.61652e-05	4.90998e-05	107
M14	AP003086.1	0.848739	0.338455	936.473	1.49449	3.7584	0.000171005	0.000343065	162
M14	TIMP3	0.871008	0.471484	1630.47	1.4914	4.04793	5.16717e-05	0.000124395	135
M14	MID1	0.809244	0.548883	2266.57	1.47103	4.22415	2.39844e-05	6.60587e-05	118
M14	SDC2	0.855462	0.488649	1497.58	1.46971	4.28309	1.84312e-05	5.39653e-05	111
M14	RARB	0.817647	0.269109	917.757	1.46196	2.25592	0.0240756	0.0271687	288
M14	PRICKLE1	0.911345	0.48216	2612.19	1.45233	3.21946	0.00128433	0.00195966	213
M14	HUNK	0.539496	0.225944	405.605	1.44936	4.46681	7.93945e-06	2.78604e-05	92
M14	PBX3	0.95042	0.612115	2899.78	1.4483	3.57476	0.000350548	0.000643661	177
M14	SLC44A5	0.762185	0.375452	1427.09	1.43735	3.57169	0.000354686	0.0006476	178
M14	RGMB	0.555882	0.23919	326.607	1.43217	6.60177	4.06272e-11	8.25241e-10	16
M14	TMEM108	0.613025	0.27623	691.386	1.43094	3.63508	0.000277896	0.000528165	171
M14	MBNL2	0.801261	0.46795	1631.85	1.4228	3.54845	0.000387501	0.000691967	182
M14	PACS1	0.841176	0.442668	1363.68	1.4125	4.1409	3.45947e-05	8.99463e-05	125
M14	SEMA6D	0.818487	0.357355	1444.08	1.40372	3.1078	0.00188485	0.00277183	221
M14	TTC8	0.664706	0.323539	564.697	1.39874	6.53099	6.53373e-11	1.1797e-09	18
M14	WDR86	0.692017	0.277547	437.081	1.39813	4.30603	1.66209e-05	4.95579e-05	109
M14	MAP3K1	0.711345	0.344773	758.896	1.39524	4.49914	6.82291e-06	2.46383e-05	90
M14	PCDHGB6	0.62437	0.238708	400.336	1.39174	3.74142	0.000182984	0.000364845	163
M14	PIEZO2	0.806303	0.398903	1381.79	1.39048	4.07378	4.62567e-05	0.000115642	130
M14	FOXO3	0.877731	0.528216	1404.32	1.38635	5.71402	1.10339e-08	9.43691e-08	38
M14	FREM1	0.715966	0.258808	1008.32	1.38246	3.66129	0.000250952	0.0004826	169
M14	KLF7	0.831513	0.379789	927.385	1.38015	3.88966	0.000100387	0.000214643	152
M14	ANO6	0.898739	0.596985	1751.76	1.37981	6.33548	2.36596e-10	4.04704e-09	19
M14	EFEMP2	0.556303	0.138682	264.623	1.37499	2.44355	0.0145435	0.0172505	274
M14	NREP	0.983613	0.845244	3830.69	1.36796	5.83666	5.32582e-09	4.9454e-08	35
M14	KIF13B	0.720168	0.295291	502.631	1.36258	4.52832	5.94545e-06	2.17109e-05	89
M14	ST6GALNAC3	0.910924	0.714379	4088.84	1.36149	4.72045	2.35323e-06	9.56002e-06	80
M14	RBMS1	0.944538	0.65271	2370.59	1.35952	5.60673	2.06189e-08	1.59551e-07	42
M14	NRP1	0.859244	0.349646	1492.8	1.35684	2.26863	0.0232909	0.0264669	286
M14	PRAG1	0.642017	0.438513	1466.03	1.35527	3.3624	0.000772667	0.00128121	196
M14	RFTN1	0.716807	0.197792	595.271	1.3551	2.65341	0.00796834	0.0102559	252
M14	ST8SIA1	0.509664	0.203478	379.699	1.33893	4.27864	1.88042e-05	5.45658e-05	112
M14	SMAD9	0.578992	0.24463	648.017	1.33306	2.53059	0.0113871	0.0141793	261
M14	PDZRN3	0.85	0.454811	1904.04	1.32757	3.14189	0.00167862	0.0024911	219
M14	FNDC5	0.590336	0.160592	369.859	1.32125	3.10013	0.00193439	0.00281917	223
M14	NCAM1	0.95084	0.572966	2629.57	1.32109	3.29397	0.000987841	0.00158935	202
M14	SHROOM3	0.810924	0.576992	2589.14	1.3166	3.84445	0.000120823	0.00025665	153
M14	ENC1	0.723109	0.397287	1109.54	1.30868	4.06761	4.74977e-05	0.000117838	131
M14	CDKN2D	0.534874	0.177703	340.939	1.30466	2.91001	0.00361423	0.00495622	237
M14	STARD4-AS1	0.802101	0.446587	846.31	1.29926	5.53431	3.12448e-08	2.199e-07	45
M14	ACTC1	0.598319	0.294959	7934.39	1.29687	1.36538	0.172134	0.173737	322
M14	TRPS1	0.729412	0.493993	1682.01	1.29552	3.47797	0.000505222	0.000878059	187
M14	IL17RD	0.663445	0.219562	437.189	1.28899	2.66822	0.00762553	0.00991319	250
M14	AKAP12	0.966387	0.692813	6488.19	1.28727	3.36255	0.000772251	0.00128121	195
M14	ITPR2	0.740336	0.390797	1089.41	1.28632	3.15299	0.00161608	0.00240929	218
M14	DLG2	0.890336	0.581886	2786.97	1.28471	3.9933	6.51594e-05	0.000151263	140
M14	LAPTM4A	0.986134	0.806545	3358.67	1.28364	5.11934	3.06602e-07	1.55697e-06	64
M14	TGFB1I1	0.594538	0.170529	455.534	1.28214	1.86163	0.0626552	0.0656869	310
M14	GNG11	0.595378	0.327415	649.924	1.2788	3.23391	0.00122108	0.0018988	209
M14	CPE	0.801681	0.409804	1260.32	1.27715	3.19401	0.00140314	0.0021112	216
M14	ANKRD44	0.567647	0.205416	517.321	1.26898	2.47418	0.0133542	0.0162551	267
M14	RND3	0.695798	0.373011	831.485	1.26583	4.05808	4.94776e-05	0.000120904	133
M14	NCALD	0.70084	0.440269	1375	1.26441	2.70038	0.00692595	0.00918748	245
M14	SEPTIN6	0.917647	0.515698	1338.57	1.26251	4.35155	1.3518e-05	4.22438e-05	104
M14	SULF2	0.738655	0.391365	928.507	1.25582	3.92354	8.72575e-05	0.000192916	147
M14	SLC8A1	0.862185	0.351755	1818.09	1.25575	2.41433	0.0157644	0.0184961	277
M14	KAZN	0.939496	0.637355	3069.66	1.25432	4.29008	1.78609e-05	5.27708e-05	110
M14	STMN2	0.979832	0.497869	7926.97	1.2439	2.46204	0.013815	0.0167533	268
M14	LNPEP	0.596639	0.269034	403.142	1.24213	4.15025	3.32116e-05	8.70466e-05	124
M14	AOPEP	0.965126	0.643244	2173.77	1.23927	4.63832	3.51257e-06	1.34304e-05	85
M14	PARD3B	0.834874	0.556679	2163.73	1.23856	4.0247	5.7048e-05	0.000136328	136
M14	VLDLR-AS1	0.677731	0.279571	675.877	1.23547	2.68776	0.0071933	0.0094267	248
M14	SAMD11	0.559664	0.179791	635.043	1.233	1.13081	0.258133	0.258133	325
M14	ST3GAL6	0.503782	0.281509	461.56	1.23092	3.71954	0.000199585	0.00039552	164
M14	CUX2	0.544958	0.343692	1371.06	1.23032	2.44982	0.0142927	0.0170455	271
M14	CDH2	0.977731	0.806266	5197.65	1.22433	3.96311	7.39794e-05	0.000169319	142
M14	LDOC1	0.647059	0.310196	443.216	1.21438	5.31414	1.07164e-07	6.00486e-07	58
M14	ENOX1	0.80084	0.423072	1748.18	1.21241	2.48204	0.0130633	0.016021	265
M14	CXXC4	0.514286	0.304853	503.465	1.20949	3.45796	0.000544273	0.000930994	190
M14	PDE1C	0.577311	0.134142	413.061	1.20817	1.87851	0.0603116	0.0634346	309
M14	PCAT7	0.683193	0.343949	536.298	1.20757	5.3432	9.13187e-08	5.39611e-07	55
M14	PCBP3	0.570588	0.239244	465.628	1.20484	3.79398	0.000148251	0.000308857	156
M14	CHRNA5	0.614286	0.267363	347.075	1.20407	5.31693	1.05534e-07	6.00486e-07	57
M14	KIAA1211	0.933613	0.695522	2979.32	1.19981	5.53371	3.13535e-08	2.199e-07	46
M14	CDKN1B	0.510504	0.275116	345.553	1.1936	5.64418	1.65975e-08	1.31565e-07	41
M14	SCRG1	0.847479	0.398347	1362.21	1.18985	1.9822	0.0474564	0.0507346	304
M14	PCDH7	0.935294	0.592412	4619.06	1.18248	2.4173	0.0156359	0.0184119	276
M14	SCARB2	0.842437	0.505675	1011.81	1.18031	4.82775	1.38087e-06	5.82835e-06	77
M14	COL3A1	0.888235	0.265222	3197.31	1.17927	1.18028	0.23789	0.238624	324
M14	DCLK2	0.84958	0.296308	1622.05	1.17212	1.73113	0.0834292	0.0860777	315
M14	NRG1	0.552101	0.276776	1409.94	1.17165	2.03954	0.0413964	0.0445491	302
M14	PTPRK	0.897479	0.673206	2373.52	1.16991	5.37805	7.5296e-08	4.61721e-07	53
M14	LIMCH1	0.801261	0.373493	1341.82	1.1677	2.67483	0.00747679	0.00975886	249
M14	PLK2	0.696218	0.281648	623.396	1.16448	2.61753	0.00885685	0.0112302	256
M14	MAML2	0.834874	0.581918	3265.42	1.16247	2.5667	0.0102671	0.0128835	259
M14	SLCO3A1	0.647059	0.295987	715.872	1.16206	2.7116	0.00669603	0.0089189	244
M14	TANC2	0.895378	0.641563	3192.35	1.15721	3.33343	0.000857815	0.00141518	197
M14	SORCS1	0.821849	0.405093	1604.87	1.15698	2.77446	0.00552929	0.0074257	242
M14	PKIA	0.828151	0.491937	1060.36	1.15693	5.65631	1.54664e-08	1.25664e-07	40
M14	PDE3A	0.697059	0.279646	1334.62	1.14628	2.06612	0.0388173	0.0421927	299
M14	TGFB1	0.594538	0.251173	399.164	1.14592	2.96249	0.00305157	0.00427483	232
M14	CYTH3	0.623109	0.3346	592.077	1.14377	3.26422	0.00109766	0.00174019	205
M14	PHLDA1	0.735294	0.291061	609.599	1.14169	2.51805	0.0118007	0.0145826	263
M14	RPS6KA2	0.783193	0.400606	747.708	1.14162	4.44366	8.84418e-06	3.05783e-05	94
M14	SLC39A6	0.82605	0.504305	850.364	1.13655	5.25141	1.50943e-07	8.17607e-07	60
M14	ATRNL1	0.895378	0.637312	2918.61	1.13232	3.63921	0.000273472	0.000522813	170
M14	SPATS2L	0.863866	0.522005	2092.11	1.12805	3.06204	0.00219836	0.00316135	226
M14	LINGO2	0.660084	0.307648	1432.08	1.12633	2.38449	0.0171027	0.0198514	280
M14	EDNRA	0.707143	0.433791	1836.71	1.12365	2.33703	0.0194378	0.0223226	283
M14	ATXN1	0.760924	0.280567	932.583	1.1225	2.20399	0.027525	0.030847	290
M14	PRKAR2B	0.723109	0.369274	677.632	1.121	3.55584	0.000376768	0.000680276	180
M14	SLC10A7	0.553782	0.273403	432.859	1.11407	3.77856	0.000157738	0.000322421	159
M14	ARHGAP42	0.844118	0.539867	1445.99	1.1113	3.93214	8.41915e-05	0.000187413	146
M14	ZNF704	0.882773	0.527349	1734.47	1.10409	3.62043	0.000294117	0.000555744	172
M14	PCLO	0.577311	0.391365	868.536	1.1035	3.89995	9.62144e-05	0.000208465	150
M14	MEIS3	0.810924	0.395702	676.637	1.10162	3.48456	0.00049295	0.000861338	186
M14	TANC1	0.652521	0.408659	930.003	1.09636	3.68808	0.000225949	0.000445052	165
M14	VEGFB	0.701261	0.311171	466.717	1.09625	2.69893	0.00695628	0.00919021	246
M14	AHNAK	0.710504	0.318153	1073.19	1.09616	2.8961	0.00377838	0.00515955	238
M14	SYT1	0.951681	0.758186	5911.98	1.09395	4.37618	1.2078e-05	3.88648e-05	101
M14	RAB38	0.542857	0.193648	252.548	1.09352	2.86463	0.00417497	0.00567726	239
M14	KCND2	0.532773	0.227208	861.39	1.09099	1.62492	0.10418	0.106473	318
M14	GUCY1A2	0.529832	0.251569	988.986	1.09059	1.90446	0.0568505	0.0599883	308
M14	HSPA13	0.586134	0.355899	546.162	1.08986	5.18973	2.10603e-07	1.12207e-06	61
M14	QDPR	0.736134	0.454019	796.485	1.0889	3.95686	7.59411e-05	0.000171395	144
M14	IGFBP5	0.698739	0.360033	1775.63	1.08725	1.72888	0.0838308	0.0862184	316
M14	PELI2	0.708403	0.429133	982.233	1.08692	3.96044	7.48105e-05	0.000170024	143
M14	ATP2B1	0.922269	0.734007	2255.63	1.08605	6.96207	3.3531e-12	9.08132e-11	12
M14	GNG2	0.842017	0.400917	1050.78	1.08175	2.44967	0.0142987	0.0170455	272
M14	PRSS23	0.731513	0.330253	1860.44	1.07977	1.85761	0.063224	0.0660701	311
M14	PLCL1	0.544118	0.171921	729.428	1.07913	1.54598	0.12211	0.124407	319
M14	ASTN2	0.628992	0.467897	1226.84	1.07673	4.42365	9.70482e-06	3.22933e-05	97
M14	ATL1	0.530672	0.244426	349.053	1.06479	3.44205	0.000577314	0.000977224	192
M14	CCNG2	0.648739	0.349646	486.481	1.06423	4.97623	6.48357e-07	3.05386e-06	69
M14	CASC15	0.960084	0.746932	4556	1.06401	4.1704	3.04068e-05	8.16711e-05	121
M14	KLF12	0.87563	0.499368	1416.01	1.06264	3.03059	0.00244077	0.00347917	228
M14	RBP1	0.993697	0.692288	4851	1.06119	2.3552	0.0185125	0.0213353	282
M14	CAP2	0.813025	0.487396	1059.84	1.06019	5.53608	3.09315e-08	2.199e-07	44
M14	SORT1	0.590756	0.252458	355.223	1.05635	3.45617	0.000547919	0.000932322	191
M14	HDAC9	0.501681	0.383248	874.14	1.05585	3.43063	0.000602192	0.00101405	193
M14	ZSWIM6	0.920168	0.759182	3408.98	1.05186	3.55295	0.000380941	0.00068401	181
M14	PRKD1	0.759244	0.468689	1688.84	1.04934	2.65275	0.00798383	0.0102559	253
M14	DENND2A	0.609244	0.335618	557.215	1.04809	4.01273	6.00199e-05	0.000141581	137
M14	CERS6	0.942017	0.700994	2253.86	1.04255	6.53804	6.23304e-11	1.1797e-09	17
M14	COL25A1	0.7	0.392768	1634.14	1.03463	2.25807	0.0239411	0.0271111	287
M14	OTUD7B	0.596218	0.42712	783.511	1.03366	4.42449	9.66711e-06	3.22933e-05	96
M14	BMPR2	0.914286	0.680873	2486.03	1.03245	3.61468	0.000300718	0.000564932	173
M14	NPDC1	0.631933	0.248913	350.579	1.03244	2.95857	0.00309071	0.00429265	234
M14	PLEKHA6	0.559244	0.153802	312.231	1.03077	1.8471	0.064732	0.0674291	312
M14	TTC39C	0.613025	0.30844	465.029	1.02724	3.99475	6.47622e-05	0.000151263	139
M14	ZBTB18	0.643697	0.276305	477.164	1.02646	2.98542	0.00283192	0.00400162	230
M14	CBLB	0.831092	0.532007	1233.6	1.0235	4.242	2.21535e-05	6.20679e-05	116
M14	TFPI	0.50042	0.187019	555.018	1.02314	1.93773	0.0526558	0.0559252	306
M14	RBMS3	0.966807	0.706187	7149.32	1.02242	2.0927	0.0363757	0.0396715	298
M14	KAT6B	0.896218	0.611837	1675.33	1.02172	4.05056	5.10961e-05	0.000123927	134
M14	ASL	0.632353	0.36226	504.642	1.01854	6.16771	6.92852e-10	1.02877e-08	21
M14	ZDBF2	0.502941	0.335607	512.812	1.01704	4.30749	1.65121e-05	4.95579e-05	108
M14	BAZ2B	0.879832	0.652078	1990.08	1.01674	4.56902	4.90002e-06	1.85175e-05	86
M14	SPOPL	0.655462	0.341047	464.463	1.01596	4.64252	3.44178e-06	1.33164e-05	84
M14	EMP2	0.660084	0.386353	617.505	1.01591	4.19316	2.7509e-05	7.51296e-05	119
M14	HERPUD1	0.762185	0.440141	1006.65	1.01574	2.52171	0.0116784	0.0144866	262
M14	XYLT1	0.587395	0.285814	545.481	1.01474	2.82816	0.0046817	0.0063135	241
M14	CEBPB	0.513025	0.28954	472.387	1.01353	2.61662	0.00888046	0.0112302	257
M14	ZMIZ1	0.827311	0.502195	1055.39	1.00707	4.41874	9.92773e-06	3.2591e-05	99
M14	BICC1	0.50084	0.244405	569.014	1.00296	2.40005	0.016393	0.0191645	278
M15	ANKRD1	0.731515	0.0772469	2040.99	4.89343	7.18087	6.92687e-13	2.50847e-12	103
M15	ACTG2	0.641541	0.0644449	842.935	4.5758	5.83433	5.40076e-09	1.10081e-08	183
M15	NPPB	0.673486	0.0839054	2064.24	4.52835	5.43636	5.4381e-08	9.70531e-08	209
M15	INHBA	0.7028	0.0389324	478.654	4.52378	3.43025	0.000603033	0.00068161	330
M15	ACTA2	0.81072	0.202281	3751.31	4.49865	7.92589	2.26513e-15	1.0832e-14	78
M15	LMOD1	0.512682	0.0411976	189.871	3.8239	10.3463	4.34858e-25	8.11009e-24	20
M15	MYOCD	0.53709	0.0316218	248.078	3.81332	4.70013	2.6e-06	3.75891e-06	258
M15	HBEGF	0.634243	0.0690783	398.691	3.7832	6.78809	1.13632e-11	3.53205e-11	120
M15	ARSJ	0.685451	0.0695131	425.644	3.66498	6.59992	4.11383e-11	1.15373e-10	133
M15	TGFB2	0.842187	0.114189	1192.41	3.61569	7.45136	9.23857e-14	3.62735e-13	95
M15	COL12A1	0.76358	0.0841342	597.907	3.537	6.04172	1.52476e-09	3.38533e-09	168
M15	CNN1	0.636994	0.145994	646.685	3.48795	13.2348	5.52516e-40	4.12177e-38	5
M15	ACTC1	0.798875	0.255034	5442.73	3.4734	5.82638	5.66433e-09	1.14205e-08	185
M15	GLIPR1	0.532185	0.0556585	212.741	3.41845	10.6827	1.22649e-26	2.54157e-25	18
M15	CCN2	0.840512	0.284345	2470.33	3.39616	11.0347	2.59847e-28	6.92306e-27	14
M15	IGFBP7	0.85152	0.155146	2479.29	3.34719	4.78043	1.74919e-06	2.58908e-06	252
M15	TAGLN	0.951304	0.550728	13732.2	3.33722	11.1953	4.30111e-29	1.45847e-27	11
M15	COL3A1	0.980617	0.213779	3612.51	3.22973	4.17978	2.91789e-05	3.75301e-05	290
M15	TCIM	0.642618	0.0477874	360.63	3.19103	3.60754	0.000309118	0.000356969	323
M15	COL5A1	0.906198	0.190669	1102.49	3.14841	7.90111	2.76439e-15	1.2889e-14	80
M15	CD248	0.525006	0.059514	235.871	3.13155	7.04905	1.80138e-12	6.27958e-12	107
M15	NRK	0.502872	0.0471696	162.735	3.10853	4.24649	2.17145e-05	2.80259e-05	289
M15	SAMD4A	0.766212	0.248375	1873.56	3.10323	10.1011	5.46452e-24	8.49278e-23	24
M15	COL4A1	0.882867	0.408853	1893.85	3.02442	9.33556	1.00455e-20	9.13894e-20	41
M15	COL1A1	0.984446	0.428016	5125.45	2.95844	7.66832	1.74257e-14	7.22199e-14	90
M15	SYTL5	0.531108	0.0337383	332.521	2.92832	3.8589	0.0001139	0.000137491	309
M15	MMP11	0.592008	0.0822922	235.913	2.9257	6.08163	1.18966e-09	2.67314e-09	166
M15	BDNF	0.544149	0.0831503	229.59	2.92154	5.04047	4.64388e-07	7.53117e-07	230
M15	IGFBP3	0.79744	0.131693	975.819	2.90587	4.05418	5.03113e-05	6.25537e-05	300
M15	CXCL12	0.725054	0.167971	634.601	2.90156	5.08316	3.71207e-07	6.07282e-07	228
M15	FILIP1	0.687485	0.134988	498.351	2.88411	6.09219	1.11373e-09	2.51771e-09	165
M15	CDH13	0.700526	0.153167	1050.91	2.87463	6.39309	1.62562e-10	4.12487e-10	147
M15	FBN1	0.765374	0.206411	777.618	2.85553	7.90847	2.60582e-15	1.23034e-14	79
M15	ANKRD33B	0.518784	0.136681	535.414	2.80393	7.1835	6.79487e-13	2.48479e-12	102
M15	PRSS23	0.876406	0.288955	1867.51	2.77139	7.88686	3.09886e-15	1.42701e-14	81
M15	TGFB1I1	0.754606	0.126224	390.09	2.77123	5.64487	1.65308e-08	3.11414e-08	198
M15	MYOF	0.633285	0.145444	449.536	2.74439	9.81581	9.6258e-23	1.32979e-21	27
M15	CRIM1	0.843743	0.410043	1893.62	2.73852	9.79563	1.17562e-22	1.56609e-21	28
M15	TNC	0.616056	0.0996133	495.598	2.73718	6.69711	2.12577e-11	6.24339e-11	127
M15	CHSY3	0.621321	0.186058	903.218	2.70122	7.59233	3.14208e-14	1.27391e-13	92
M15	ANXA1	0.83094	0.192145	2493.83	2.66981	5.94249	2.80724e-09	5.88259e-09	178
M15	PHLDA2	0.558746	0.179023	503.651	2.66427	10.4495	1.47227e-25	2.89029e-24	19
M15	CCDC85A	0.557071	0.0718355	450.03	2.65891	5.02785	4.96012e-07	8.00921e-07	231
M15	CYTOR	0.869227	0.28034	1853.57	2.65014	7.97801	1.48708e-15	7.49569e-15	74
M15	CAVIN1	0.632448	0.171243	483.148	2.64127	8.00384	1.20595e-15	6.16193e-15	73
M15	FN1	0.920914	0.430956	3090.14	2.63516	6.4079	1.47537e-10	3.76926e-10	146
M15	TGFBI	0.529553	0.0942362	405.325	2.6317	3.07062	0.00213618	0.00230955	345
M15	MYL9	0.920555	0.518831	3594.21	2.62618	10.2339	1.39759e-24	2.26653e-23	23
M15	MYLK	0.637952	0.21355	479.785	2.60469	7.97624	1.50856e-15	7.50256e-15	75
M15	FOXC1	0.505264	0.0596513	194.583	2.53725	3.33491	0.000853285	0.00095292	334
M15	DDAH1	0.812515	0.266257	1242.4	2.53714	7.49532	6.61349e-14	2.62429e-13	94
M15	CCN1	0.807011	0.359464	1249.44	2.53557	12.7157	4.84008e-37	3.00892e-35	6
M15	VGLL3	0.582197	0.164379	363.05	2.53261	8.30598	9.89955e-17	5.3515e-16	69
M15	MSRB3	0.836444	0.232828	785.26	2.53229	9.3639	7.68501e-21	7.16627e-20	40
M15	TPM1	0.996171	0.888386	17767.1	2.52383	9.55916	1.1872e-21	1.3419e-20	33
M15	FSTL3	0.525485	0.0773613	142.325	2.51756	6.50852	7.58929e-11	2.07908e-10	136
M15	EFEMP2	0.687006	0.0976226	231.225	2.50936	6.51603	7.21915e-11	1.99463e-10	135
M15	DCLK2	0.879158	0.25564	1314.96	2.48439	4.72954	2.25032e-06	3.26603e-06	257
M15	CALD1	0.992702	0.901279	9230.6	2.42822	12.3165	7.3822e-35	3.44195e-33	8
M15	SYNJ2	0.606246	0.104693	322.296	2.40832	6.11428	9.69936e-10	2.21955e-09	163
M15	LMO7	0.640225	0.153144	336.5	2.40035	7.11422	1.12548e-12	3.9604e-12	106
M15	CLSTN2	0.543431	0.10348	511.769	2.39631	4.67151	2.98997e-06	4.27302e-06	261
M15	COL4A2	0.918282	0.544069	2151.73	2.38433	8.64462	5.39831e-18	3.59566e-17	56
M15	GADD45B	0.577291	0.127505	273.398	2.38124	8.95773	3.31438e-19	2.42405e-18	51
M15	PDGFRB	0.632089	0.128604	254.396	2.35641	8.64024	5.60946e-18	3.67075e-17	57
M15	NEXN	0.74671	0.296598	653.641	2.30124	11.0809	1.5527e-28	4.45506e-27	13
M15	EXT1	0.970208	0.75238	5786.44	2.29682	8.55836	1.14485e-17	7.00051e-17	61
M15	TFPI	0.667983	0.149563	554.19	2.26658	6.26909	3.6317e-10	8.85374e-10	153
M15	FAM114A1	0.703637	0.190909	358.794	2.25811	11.1201	1.00159e-28	3.11327e-27	12
M15	ARID5B	0.872577	0.205313	918.645	2.21339	5.52877	3.22483e-08	5.83913e-08	206
M15	KRT8	0.921991	0.592703	4802.14	2.2078	7.26193	3.81596e-13	1.40926e-12	101
M15	KRT18	0.933836	0.582933	6521.17	2.20616	6.22588	4.78875e-10	1.15987e-09	154
M15	ADGRA2	0.579564	0.100311	197.744	2.18408	4.11513	3.8696e-05	4.87622e-05	296
M15	TNFRSF12A	0.704475	0.297364	1078.85	2.18161	6.73499	1.63944e-11	4.89209e-11	125
M15	ADAM19	0.73307	0.260708	543.141	2.17854	9.09288	9.64494e-20	7.34197e-19	49
M15	BGN	0.7162	0.156999	416.487	2.17821	4.75665	1.96834e-06	2.89052e-06	254
M15	GNG12	0.840512	0.246396	562.343	2.17159	7.15127	8.59799e-13	3.05433e-12	105
M15	PDGFC	0.821608	0.289584	1088.46	2.15754	7.36495	1.7721e-13	6.81437e-13	97
M15	ANO4	0.531108	0.117198	418.361	2.15672	4.58872	4.45973e-06	6.18196e-06	269
M15	PPIC	0.700766	0.167502	355.575	2.15311	5.26156	1.42838e-07	2.38917e-07	223
M15	MIR100HG	0.57095	0.138431	399.584	2.15062	5.67658	1.37411e-08	2.62843e-08	195
M15	LINC02802	0.608878	0.112678	250.319	2.15053	6.13273	8.63839e-10	2.00132e-09	161
M15	TNS1	0.54403	0.111466	202.432	2.1499	6.96655	3.24812e-12	1.07217e-11	113
M15	FLRT2	0.665949	0.238708	699.31	2.14104	6.86919	6.45668e-12	2.05841e-11	117
M15	ACTN1	0.887892	0.587326	2073.39	2.13694	10.2463	1.22989e-24	2.08522e-23	22
M15	MIR4435-2HG	0.807849	0.281748	985.496	2.12883	7.17468	7.24763e-13	2.59939e-12	104
M15	ADAMTS16	0.567002	0.0918337	235.398	2.12361	4.48781	7.19582e-06	9.72479e-06	276
M15	FLNB	0.862168	0.464992	1419.87	2.12083	8.61696	6.87526e-18	4.42151e-17	58
M15	ZFPM2-AS1	0.500598	0.0984921	346.396	2.10509	4.77694	1.77986e-06	2.62406e-06	253
M15	AXL	0.649318	0.192534	394.9	2.09049	12.526	5.38092e-36	2.86726e-34	7
M15	SPSB1	0.593802	0.107931	212.486	2.09034	5.6909	1.26371e-08	2.42971e-08	194
M15	SPARC	0.974515	0.712395	3764.29	2.08374	8.46563	2.54772e-17	1.48484e-16	64
M15	LOXL2	0.739292	0.247781	521.481	2.08191	9.58762	9.01373e-22	1.05066e-20	32
M15	COL11A1	0.914693	0.544744	3950.39	2.0808	6.19582	5.79828e-10	1.38638e-09	156
M15	AC083870.1	0.693108	0.256006	628.6	2.0777	7.95792	1.74957e-15	8.58669e-15	76
M15	LMCD1	0.642857	0.179858	327.886	2.07387	5.67146	1.41589e-08	2.69453e-08	196
M15	MIR503HG	0.598947	0.159768	426.513	2.07111	6.14678	7.90727e-10	1.85498e-09	159
M15	RRAS	0.681383	0.229361	354.633	2.04815	7.36728	1.74142e-13	6.76613e-13	96
M15	CCDC80	0.877243	0.330805	1070.72	2.03649	6.5076	7.63632e-11	2.07908e-10	137
M15	MATN2	0.524049	0.0983434	179.019	2.03106	6.37094	1.87873e-10	4.70312e-10	149
M15	TPM2	0.961474	0.826286	6113.2	2.03059	9.87535	5.32464e-23	7.94436e-22	25
M15	TES	0.747787	0.250126	523.165	2.01699	5.9878	2.12694e-09	4.61248e-09	172
M15	CDH11	0.877961	0.408944	1592.33	2.0168	6.78264	1.17996e-11	3.63738e-11	121
M15	RIPOR2	0.559584	0.0893625	200.778	1.9959	5.12631	2.95476e-07	4.85518e-07	227
M15	FRZB	0.580282	0.179148	419.584	1.98027	4.57263	4.81632e-06	6.6291e-06	271
M15	ZFPM2	0.607921	0.238434	997.428	1.97495	5.70256	1.18022e-08	2.28094e-08	193
M15	ITGAV	0.873893	0.466857	1338.04	1.96636	8.3971	4.57641e-17	2.54776e-16	67
M15	P3H2	0.720866	0.236226	812.97	1.96179	4.90076	9.54656e-07	1.47754e-06	241
M15	KIF26B	0.576932	0.284219	1422.31	1.9525	4.63922	3.49731e-06	4.94127e-06	264
M15	PDE3A	0.79062	0.242152	1137.41	1.92913	4.16549	3.10678e-05	3.98224e-05	291
M15	GLIPR2	0.64525	0.196733	343.407	1.92502	5.27146	1.35342e-07	2.27399e-07	222
M15	ITGA1	0.881072	0.224819	1456.41	1.91807	3.23165	0.00123076	0.00136629	336
M15	COL6A2	0.666667	0.201458	264.767	1.91297	6.72528	1.7526e-11	5.18826e-11	126
M15	LASP1	0.795166	0.395181	797.568	1.90941	15.1327	9.85107e-52	3.67445e-49	1
M15	LPP	0.965542	0.806208	5691.32	1.90359	9.86538	5.88091e-23	8.43684e-22	26
M15	PALLD	0.961713	0.706743	3854	1.89351	9.6005	7.95579e-22	9.57261e-21	31
M15	FCGRT	0.642618	0.149826	185.579	1.88537	5.88795	3.91027e-09	8.05818e-09	181
M15	CRYAB	0.593204	0.110093	753.269	1.8613	3.15491	0.00160547	0.00177171	338
M15	GUCY1A2	0.745872	0.21188	980.78	1.85126	3.98536	6.73785e-05	8.24006e-05	305
M15	IRS1	0.527758	0.163143	339.789	1.84649	9.44373	3.59756e-21	3.53129e-20	38
M15	MYH9	0.885499	0.572133	1749.8	1.83866	11.2547	2.19532e-29	9.09839e-28	9
M15	JAG1	0.842307	0.416289	806.584	1.83837	8.19135	2.58303e-16	1.357e-15	71
M15	FAM89A	0.721584	0.211331	459.799	1.83419	4.14254	3.43476e-05	4.34293e-05	295
M15	PHLDA3	0.513999	0.163704	231.823	1.81574	5.92986	3.03199e-09	6.31805e-09	179
M15	CDC42EP5	0.502991	0.191458	327.959	1.80656	4.33184	1.47867e-05	1.93524e-05	285
M15	PRKAG2	0.712012	0.239017	486.84	1.80484	7.00306	2.50436e-12	8.49204e-12	110
M15	ST6GAL2	0.607203	0.171209	301.554	1.78633	5.75054	8.89606e-09	1.74644e-08	190
M15	FLNC	0.593563	0.123558	256.663	1.7851	5.59374	2.22234e-08	4.12404e-08	201
M15	CCDC3	0.624073	0.17964	375.186	1.78465	3.89087	9.98874e-05	0.000121337	307
M15	PLXND1	0.608997	0.144621	214.698	1.78175	6.68185	2.35946e-11	6.79846e-11	129
M15	PALM2-AKAP2	0.907873	0.628901	2483.1	1.77973	9.13196	6.72724e-20	5.33885e-19	47
M15	AC017101.1	0.500838	0.142676	310.709	1.7718	5.35097	8.74845e-08	1.51073e-07	216
M15	SEMA5A	0.828308	0.263923	916.095	1.77145	4.82898	1.37232e-06	2.07237e-06	247
M15	MAST4	0.602656	0.246957	483.501	1.76571	4.85164	1.22446e-06	1.85661e-06	246
M15	SYDE1	0.534338	0.126533	145.031	1.76427	8.57766	9.68193e-18	6.12095e-17	59
M15	IER3	0.632807	0.227885	518.969	1.76252	5.28957	1.22604e-07	2.0693e-07	221
M15	COL1A2	0.937066	0.613159	3322.08	1.75699	6.53351	6.42448e-11	1.78831e-10	134
M15	SLIT2	0.837162	0.550053	4195.96	1.74026	5.00585	5.56146e-07	8.86507e-07	234
M15	SYNE1	0.787629	0.269483	752.079	1.7385	4.60952	4.03594e-06	5.63823e-06	267
M15	SDC2	0.892558	0.460015	1130.85	1.73794	8.56242	1.10524e-17	6.87088e-17	60
M15	ROBO2	0.836205	0.619554	5864.03	1.73692	4.07963	4.51066e-05	5.62701e-05	299
M15	RFTN1	0.670735	0.166701	428.555	1.71511	4.31045	1.6292e-05	2.1248e-05	286
M15	NUAK1	0.674444	0.267458	417.109	1.71055	6.60322	4.02331e-11	1.13689e-10	132
M15	GASK1B	0.660206	0.0950714	308.167	1.70376	1.99249	0.046317	0.0470742	367
M15	F2R	0.655659	0.263065	385.276	1.70196	4.81741	1.45434e-06	2.1786e-06	249
M15	P4HA2	0.54044	0.192797	300.729	1.69927	4.66249	3.12403e-06	4.43066e-06	263
M15	C1orf198	0.786911	0.331228	593.011	1.69897	8.35971	6.28702e-17	3.44862e-16	68
M15	MAML2	0.953936	0.553233	2944.69	1.69725	5.5652	2.61852e-08	4.83519e-08	202
M15	LGALS1	0.649916	0.552547	2908.95	1.69215	4.10001	4.13137e-05	5.18856e-05	297
M15	FSTL1	0.917085	0.580256	1376.03	1.69071	8.91854	4.72471e-19	3.38907e-18	52
M15	ERRFI1	0.510768	0.196286	243.639	1.68546	6.02319	1.71009e-09	3.77434e-09	169
M15	POSTN	0.876765	0.199604	1591.82	1.68519	2.00263	0.0452166	0.0460814	366
M15	TEAD3	0.576932	0.172616	217.383	1.68444	10.8894	1.29429e-27	3.01731e-26	16
M15	PRDM6	0.550371	0.0796266	427.919	1.6819	2.08211	0.0373326	0.0383611	363
M15	PHLDB2	0.751974	0.3399	709.359	1.67491	8.20045	2.39497e-16	1.27617e-15	70
M15	H19	0.788466	0.1246	791.536	1.67303	1.49774	0.1342	0.13456	372
M15	ATXN1	0.832496	0.24087	738.044	1.66578	4.14863	3.34465e-05	4.24338e-05	294
M15	PCDH10	0.566284	0.21021	359.244	1.66368	4.53503	5.7594e-06	7.84036e-06	274
M15	METRNL	0.693587	0.237347	482.52	1.65398	6.81918	9.15643e-12	2.89436e-11	118
M15	SLC24A3	0.50347	0.162571	517.346	1.65117	3.83505	0.00012554	0.000150567	311
M15	MEIS1	0.850443	0.1933	1174.06	1.64001	2.07117	0.038343	0.0392911	364
M15	EVA1B	0.708064	0.254519	518.131	1.63919	5.3275	9.95746e-08	1.70373e-07	218
M15	SNHG18	0.643455	0.171026	244.001	1.63548	6.49389	8.36454e-11	2.22855e-10	140
M15	COL5A2	0.963867	0.602657	3522.86	1.63071	4.98861	6.08151e-07	9.65278e-07	235
M15	CACNA1C	0.65877	0.212589	635.069	1.62085	4.38487	1.16056e-05	1.53872e-05	281
M15	RAB32	0.779014	0.31901	554.025	1.61695	5.85963	4.63909e-09	9.50758e-09	182
M15	MID1	0.812276	0.530787	1891.35	1.61632	6.15111	7.69422e-10	1.81642e-09	158
M15	BOK	0.52692	0.151863	174.891	1.60297	6.27536	3.48836e-10	8.56024e-10	152
M15	CDK6	0.932161	0.596456	2453.36	1.60098	6.48375	8.94721e-11	2.35022e-10	142
M15	IGFBP6	0.504427	0.098126	219.705	1.5985	3.10387	0.00191006	0.00208319	342
M15	BMP1	0.552644	0.130366	146.211	1.59624	4.87694	1.07743e-06	1.65383e-06	243
M15	DUSP1	0.512084	0.181597	267.871	1.58435	6.50396	7.82332e-11	2.09935e-10	139
M15	PRAG1	0.796602	0.409814	1123.72	1.58278	6.36512	1.95141e-10	4.8525e-10	150
M15	ACTN4	0.914214	0.6929	2115.62	1.58048	14.3022	2.1195e-46	3.95287e-44	2
M15	LIMA1	0.871979	0.520364	1164.98	1.56969	10.7689	4.82554e-27	1.05878e-25	17
M15	BICC1	0.558387	0.221364	624.994	1.56509	4.58801	4.47488e-06	6.18196e-06	270
M15	TGFB1	0.678512	0.21966	288.69	1.56241	5.6675	1.44897e-08	2.74349e-08	197
M15	BCAR1	0.725413	0.311859	448.98	1.55736	13.3299	1.55076e-40	1.44608e-38	4
M15	IL6ST	0.746351	0.292834	466.748	1.55377	6.69223	2.1979e-11	6.40482e-11	128
M15	ELK3	0.757478	0.246591	449.18	1.55215	5.29724	1.17563e-07	1.99323e-07	220
M15	TUBB6	0.795286	0.467371	1044.26	1.54215	9.14692	5.85804e-20	4.85566e-19	45
M15	FHL3	0.599426	0.271611	339.983	1.5407	7.88315	3.1922e-15	1.45206e-14	82
M15	MCAM	0.638191	0.263626	511.879	1.53684	4.75413	1.99303e-06	2.9153e-06	255
M15	CDC42EP1	0.60122	0.210839	326.622	1.52949	7.93455	2.11259e-15	1.02337e-14	77
M15	ZYX	0.774587	0.381441	596.151	1.52661	7.81541	5.47838e-15	2.40404e-14	85
M15	FHL2	0.676358	0.297238	352.508	1.5234	6.80503	1.01029e-11	3.1667e-11	119
M15	FBLIM1	0.67899	0.210107	279.766	1.5152	3.5007	0.000464037	0.000530938	326
M15	HNMT	0.558268	0.140022	203.41	1.51504	6.00306	1.93632e-09	4.22367e-09	171
M15	TPM4	0.973798	0.868033	4347.01	1.51461	11.2403	2.5842e-29	9.63906e-28	10
M15	PPP1R14A	0.614381	0.288372	491.795	1.50394	5.33973	9.30874e-08	1.60007e-07	217
M15	PDLIM7	0.895908	0.604521	1377.64	1.50084	9.13576	6.49464e-20	5.26631e-19	46
M15	SLIT3	0.891362	0.324936	1967.02	1.49877	3.13112	0.00174142	0.00190484	341
M15	MYO1C	0.618449	0.245458	299.072	1.48693	9.16839	4.80129e-20	4.12771e-19	43
M15	RAB31	0.822087	0.364692	789.369	1.48654	5.71765	1.08009e-08	2.10928e-08	191
M15	GPC3	0.882867	0.625366	2944.65	1.48027	5.36541	8.07645e-08	1.40117e-07	215
M15	NIBAN1	0.517468	0.137093	302.416	1.48001	2.06186	0.0392212	0.0400808	365
M15	MEIS2	0.920914	0.46212	2374.01	1.47394	3.63107	0.000282245	0.000330023	319
M15	IGFBP5	0.64537	0.341971	1465.15	1.4707	2.63999	0.00829094	0.00871132	355
M15	AHNAK	0.787988	0.28391	827.128	1.4666	5.47259	4.43498e-08	7.95311e-08	208
M15	HIVEP3	0.688083	0.162228	484.194	1.46379	3.02878	0.00245545	0.00263944	347
M15	FLNA	0.91206	0.636441	1500.93	1.46265	9.10143	8.91484e-20	6.92758e-19	48
M15	LRP10	0.51675	0.148796	158.436	1.45875	5.82167	5.82608e-09	1.16835e-08	186
M15	PDZRN3	0.806772	0.431917	1579.6	1.45713	3.57761	0.000346744	0.000399184	324
M15	TNS3	0.898899	0.45807	1530.59	1.45318	4.85419	1.20879e-06	1.84032e-06	245
M15	FOXP1	0.931563	0.599716	2159.78	1.44754	4.27582	1.90432e-05	2.46635e-05	288
M15	PLOD1	0.63161	0.214488	239.687	1.44153	5.54042	3.01745e-08	5.51721e-08	204
M15	LOXL1	0.661402	0.232553	308.822	1.43784	7.32338	2.41803e-13	9.11035e-13	99
M15	FAT3	0.845298	0.533864	2062.94	1.43764	6.07133	1.26856e-09	2.83337e-09	167
M15	HACD1	0.678631	0.343092	497.555	1.43755	9.37415	6.97385e-21	6.66986e-20	39
M15	STAC	0.59476	0.231787	456.539	1.43265	4.63317	3.601e-06	5.06858e-06	265
M15	MRC2	0.757598	0.285603	614.66	1.42127	5.97698	2.27318e-09	4.87297e-09	174
M15	PARVA	0.849366	0.412811	915.159	1.41973	5.95152	2.65666e-09	5.63031e-09	176
M15	PDLIM1	0.800909	0.511704	988.684	1.41193	7.2716	3.55254e-13	1.3251e-12	100
M15	DHRS3	0.754008	0.203128	457.041	1.41027	1.86214	0.0625839	0.0630913	370
M15	PRICKLE1	0.848289	0.458837	2203.59	1.3978	3.62929	0.000284196	0.00033067	320
M15	ADAM9	0.697416	0.306391	431.614	1.39725	8.77684	1.68137e-18	1.18331e-17	53
M15	BAMBI	0.732233	0.238903	538.853	1.39029	3.45689	0.000546441	0.00062141	328
M15	DNAJC15	0.58459	0.197888	471.857	1.3899	3.62343	0.00029072	0.000336766	322
M15	PDLIM5	0.877722	0.619222	2061	1.38589	5.53172	3.17107e-08	5.7698e-08	205
M15	CPQ	0.704834	0.285226	646.297	1.38567	4.87169	1.1065e-06	1.6915e-06	244
M15	NFIB	0.871022	0.253455	909.143	1.38346	2.21931	0.0264654	0.0272696	362
M15	GPC6	0.990189	0.780066	10046.1	1.38191	4.01005	6.07059e-05	7.48873e-05	302
M15	SMAD3	0.721584	0.321504	557.84	1.37998	7.76286	8.30381e-15	3.51968e-14	88
M15	ITPRID2	0.692151	0.277732	439.912	1.37936	4.15841	3.2047e-05	4.0797e-05	293
M15	DYNLT3	0.557789	0.183942	284.932	1.37935	6.48486	8.88142e-11	2.34948e-10	141
M15	JDP2	0.589734	0.191012	273.709	1.37747	4.89501	9.83006e-07	1.51513e-06	242
M15	PCDH9	0.71297	0.272092	1150.71	1.37651	3.09018	0.00200036	0.00216899	344
M15	SORBS3	0.630773	0.23594	243.574	1.37387	5.81171	6.18372e-09	1.23344e-08	187
M15	SIPA1L2	0.674563	0.273556	568.561	1.3709	5.49627	3.87919e-08	6.99005e-08	207
M15	ANKRD6	0.530151	0.230631	333.788	1.37006	5.94942	2.69101e-09	5.67089e-09	177
M15	MYADM	0.723379	0.340667	514.587	1.36831	6.33435	2.38346e-10	5.88763e-10	151
M15	TLN1	0.902608	0.649414	1469.99	1.3645	9.53582	1.487e-21	1.58471e-20	35
M15	SELENOM	0.567839	0.233159	309.11	1.36088	4.97827	6.41542e-07	1.00968e-06	237
M15	PICALM	0.86839	0.596135	1529.16	1.35884	8.45384	2.81876e-17	1.61754e-16	65
M15	MYL12A	0.94245	0.858629	3545.34	1.3586	9.23597	2.55953e-20	2.27311e-19	42
M15	MMP14	0.536253	0.143591	144.027	1.35407	4.61973	3.84235e-06	5.38796e-06	266
M15	RHOC	0.863843	0.523865	1180.44	1.34982	5.38624	7.19454e-08	1.254e-07	214
M15	SLC35D1	0.63867	0.241763	339.27	1.34868	6.15448	7.53238e-10	1.78954e-09	157
M15	PRICKLE2	0.731993	0.342898	784.332	1.3452	5.97553	2.29344e-09	4.88829e-09	175
M15	PLK2	0.633764	0.259267	546.094	1.34387	3.75514	0.000173246	0.000205145	315
M15	PEA15	0.673606	0.377872	523.087	1.33968	9.08494	1.03756e-19	7.74017e-19	50
M15	ILK	0.864202	0.577064	1042.33	1.33622	10.9572	6.13681e-28	1.52602e-26	15
M15	STK38L	0.670854	0.389987	536.414	1.3359	5.82768	5.62041e-09	1.13936e-08	184
M15	S100A11	0.965303	0.859784	6377.94	1.33133	5.61687	1.94447e-08	3.64466e-08	199
M15	CD151	0.778775	0.399494	627.096	1.33112	6.75624	1.41622e-11	4.26007e-11	124
M15	PACS1	0.826514	0.416815	1033.82	1.32573	5.55355	2.79919e-08	5.14334e-08	203
M15	FNDC3B	0.943288	0.675865	2451.29	1.32516	6.77739	1.2237e-11	3.74132e-11	122
M15	PLAT	0.835248	0.351398	1181.86	1.3249	3.39283	0.00069175	0.000779525	331
M15	LBH	0.522493	0.171392	205.302	1.32486	3.36959	0.000752804	0.000845771	332
M15	ARHGEF17	0.559105	0.17638	215.783	1.32419	6.61881	3.62098e-11	1.03101e-10	131
M15	DKK3	0.558866	0.184468	223.029	1.32378	6.14069	8.21616e-10	1.91539e-09	160
M15	LIMS1	0.908112	0.658098	1608.8	1.31499	9.48605	2.39947e-21	2.48612e-20	36
M15	RCAN1	0.587222	0.194593	414.919	1.31422	3.81856	0.000134235	0.00016048	312
M15	SEC24D	0.715721	0.333596	516.76	1.31366	5.40659	6.42353e-08	1.13018e-07	212
M15	CPE	0.81084	0.382127	984.608	1.312	3.73368	0.000188705	0.00022204	317
M15	ST7	0.637712	0.258786	422.754	1.31101	4.80003	1.58642e-06	2.36694e-06	250
M15	DSTN	0.971644	0.932443	6193.13	1.30435	6.09462	1.097e-09	2.495e-09	164
M15	FOXP2	0.685092	0.216571	725.967	1.29824	2.22917	0.0258029	0.0267346	360
M15	ARHGAP6	0.521297	0.25238	539.525	1.29568	5.31307	1.07791e-07	1.8359e-07	219
M15	DAPK3	0.781287	0.418463	637.925	1.29164	9.78532	1.30178e-22	1.67436e-21	29
M15	FERMT2	0.911223	0.6601	1672.49	1.29005	7.3438	2.07607e-13	7.90177e-13	98
M15	HOXC8	0.598229	0.209695	279.532	1.28716	1.84324	0.0652937	0.0656457	371
M15	CDC42EP3	0.614621	0.23523	288.231	1.28608	3.89012	0.000100193	0.000121337	308
M15	HTRA1	0.641302	0.169241	556.207	1.28286	2.50122	0.0123765	0.012895	358
M15	RIC1	0.788705	0.465438	887.891	1.27954	8.54895	1.24215e-17	7.47291e-17	62
M15	SMARCA2	0.54738	0.177901	216.639	1.27703	4.42659	9.57342e-06	1.27989e-05	279
M15	ARHGAP1	0.548217	0.193701	205.514	1.27494	9.53892	1.44321e-21	1.58329e-20	34
M15	TAGLN2	0.831299	0.58061	2022.05	1.2716	4.79186	1.65246e-06	2.45565e-06	251
M15	TOM1L2	0.657813	0.209615	308.008	1.27056	4.00878	6.10341e-05	7.48873e-05	304
M15	KCNIP4	0.637234	0.21085	1776.91	1.2638	1.91255	0.0558058	0.056564	368
M15	LHFPL6	0.738215	0.407915	917.702	1.25933	6.99813	2.59398e-12	8.71672e-12	111
M15	ANXA11	0.659368	0.302135	348.547	1.2571	7.76448	8.19783e-15	3.5147e-14	87
M15	PCDH7	0.95932	0.566664	3659.08	1.2499	3.16099	0.00157234	0.0017403	337
M15	PDE4D	0.867073	0.4888	1844.99	1.24621	3.34723	0.000816232	0.000914278	333
M15	AC103702.2	0.534338	0.132848	147.928	1.2457	1.86726	0.0618646	0.0625352	369
M15	FRMD6	0.643695	0.280352	463.086	1.24275	5.06169	4.15555e-07	6.76865e-07	229
M15	FKBP14	0.626107	0.280249	314.107	1.24245	8.72255	2.71999e-18	1.84465e-17	55
M15	ITGB1	0.977746	0.902206	4551.36	1.2408	7.55342	4.23967e-14	1.70042e-13	93
M15	ETV6	0.752333	0.409551	734.294	1.23932	5.80536	6.42283e-09	1.27432e-08	188
M15	RBMS2	0.672529	0.293692	427.252	1.23852	8.50182	1.86646e-17	1.10506e-16	63
M15	ANXA2	0.967217	0.879096	6307.53	1.2372	5.41837	6.01456e-08	1.06324e-07	211
M15	LTBP1	0.717875	0.423016	838.672	1.23632	4.66564	3.07652e-06	4.37994e-06	262
M15	PCDH18	0.561737	0.270822	273.296	1.22608	3.94056	8.12932e-05	9.90927e-05	306
M15	FJX1	0.706868	0.34339	627.64	1.21452	4.73264	2.21619e-06	3.22905e-06	256
M15	KANK2	0.519742	0.188095	186.251	1.21394	6.87292	6.29014e-12	2.02261e-11	116
M15	CHPF	0.545226	0.201789	203.769	1.21336	4.30428	1.67531e-05	2.17732e-05	287
M15	OPTN	0.571189	0.237747	366.197	1.20917	4.41729	9.9947e-06	1.33144e-05	280
M15	TIMP1	0.893515	0.6686	1685.97	1.20879	5.97738	2.26756e-09	4.87297e-09	173
M15	DIAPH3	0.692391	0.53129	2413.39	1.20774	4.97836	6.41264e-07	1.00968e-06	236
M15	P3H1	0.647643	0.285752	306.577	1.20599	9.46459	2.94716e-21	2.97106e-20	37
M15	AKAP12	0.974156	0.673359	4610.04	1.20338	4.16213	3.15288e-05	4.02748e-05	292
M15	AUXG01000058.1	0.620005	0.253089	416.762	1.20129	4.67574	2.92896e-06	4.20194e-06	260
M15	PTPRM	0.775544	0.349201	1060.22	1.20081	4.96262	6.95499e-07	1.09e-06	238
M15	AMOTL2	0.607322	0.269209	390.951	1.1995	8.09727	5.62076e-16	2.91187e-15	72
M15	ETS1	0.68258	0.372975	798.575	1.19341	2.93159	0.00337232	0.00358369	351
M15	PFKP	0.684374	0.335095	537.525	1.19315	4.08144	4.47577e-05	5.60222e-05	298
M15	PRKCA	0.64872	0.537903	1536.92	1.1906	4.56349	5.03092e-06	6.89902e-06	272
M15	SPATS2L	0.843025	0.500618	1703.54	1.18983	3.84892	0.000118642	0.000142753	310
M15	KLF6	0.744795	0.433965	665.159	1.18943	6.22258	4.89052e-10	1.17688e-09	155
M15	ANXA6	0.778177	0.441687	596.457	1.18812	10.3167	5.92408e-25	1.05223e-23	21
M15	TRIO	0.915889	0.736031	2709.73	1.18442	6.46331	1.02438e-10	2.65344e-10	144
M15	OXR1	0.815626	0.541015	1269.6	1.18349	6.68123	2.36944e-11	6.79846e-11	130
M15	POLD4	0.581359	0.197499	201.377	1.18123	3.78454	0.000153992	0.000183511	313
M15	FILIP1L	0.881192	0.552387	1470.4	1.18065	4.92947	8.24545e-07	1.28148e-06	240
M15	CAVIN3	0.507777	0.223664	264.619	1.18061	3.52176	0.00042869	0.000492004	325
M15	RNF217	0.665231	0.308988	514.116	1.17971	6.46964	9.82352e-11	2.56236e-10	143
M15	CAMK2D	0.868868	0.556539	1445.36	1.17442	5.75776	8.52377e-09	1.6822e-08	189
M15	HSPG2	0.652788	0.325691	407.787	1.17293	5.61566	1.95816e-08	3.65196e-08	200
M15	RND3	0.741206	0.346593	536.158	1.17211	5.16286	2.43211e-07	4.03189e-07	225
M15	TMEM263	0.749821	0.364589	463.476	1.17199	6.9574	3.46619e-12	1.13411e-11	114
M15	PELO	0.657215	0.292937	335.97	1.16962	6.01353	1.81521e-09	3.98279e-09	170
M15	IL13RA1	0.576932	0.185521	238.437	1.16895	5.19237	2.07635e-07	3.45749e-07	224
M15	SMAD7	0.606844	0.168737	257.458	1.16152	2.99288	0.00276358	0.00296212	348
M15	RNF213	0.511486	0.366065	976.791	1.16106	2.7498	0.00596311	0.00628316	354
M15	AEBP1	0.539722	0.240424	260.371	1.15204	7.76834	7.9522e-15	3.44903e-14	86
M15	TAX1BP3	0.762264	0.440635	563.421	1.15087	6.97058	3.15641e-12	1.0512e-11	112
M15	PPP3CC	0.555516	0.219522	272.831	1.14374	5.4202	5.95336e-08	1.05743e-07	210
M15	KIRREL1	0.784279	0.432363	795.992	1.14341	7.01094	2.36718e-12	8.10052e-12	109
M15	EMP3	0.849007	0.543474	1187.51	1.13835	4.36129	1.29296e-05	1.69815e-05	284
M15	PFDN1	0.880235	0.696675	1476.17	1.13648	8.7532	2.07381e-18	1.43246e-17	54
M15	HEG1	0.569514	0.231935	377.153	1.13607	4.4344	9.23296e-06	1.23881e-05	278
M15	SFRP1	0.914334	0.648247	3671.77	1.13547	2.83642	0.00456228	0.00482077	353
M15	TANC1	0.772194	0.380537	711.426	1.13018	5.71658	1.08692e-08	2.11157e-08	192
M15	MYH10	0.958363	0.83577	3300.78	1.12711	7.67104	1.70602e-14	7.14993e-14	89
M15	NEAT1	0.882867	0.56012	2649.04	1.12498	3.47712	0.00050683	0.000578127	327
M15	PXDN	0.868509	0.560452	929.393	1.11642	8.4173	3.85255e-17	2.17728e-16	66
M15	SERPINH1	0.908351	0.663692	1510.6	1.11627	6.38639	1.69853e-10	4.28075e-10	148
M15	GPX8	0.821129	0.513752	791.73	1.10834	7.87672	3.3609e-15	1.51038e-14	83
M15	GRIA3	0.558148	0.306311	437.389	1.10825	5.02191	5.11592e-07	8.22516e-07	232
M15	ST3GAL5	0.573104	0.227611	321.809	1.10732	3.7457	0.000179894	0.000212343	316
M15	SLC5A7	0.54379	0.0969476	470.685	1.10521	0.975415	0.329355	0.329355	373
[truncated: 127 more rows]
