# Supplementary material for: A human neural crest model reveals the developmental impact of neuroblastoma-associated chromosomal aberrations
Source: Nat Commun. 2024 May 3;15:3745. doi: 10.1038/s41467-024-47945-7 (PMC11068915; doi:10.1038/s41467-024-47945-7)
Supplement: Supplementary file 13 — Supplementary Data 9 [file 41467_2024_47945_MOESM13_ESM.xlsx]

## Sheet: scRNA-seq mut. score genes
Supplementary Data 9. scRNA-seq genes correlated to mutations
Top genes correlated to KNN mutational average score (with 17q1qMYCN, without 17q1qMYCN, or to the entropy [correlation with neighborhoods of high mixture]). The reported p-values are the results of association tests (Pearson correlation coefficient) and were not adjusted for multiple hypothesis testing.
Stage	Gene symbol	Gene cluster	Correlation: mutation score	Correlation P-value: mutation score	Correlation: mutation score without 17q1qMYCN	Correlation P-value: mutation score without 17q1qMYCN	Correlation: Entropy	Correlation P-value: Entropy	sumexp	fzeros	Chromosome	Start coordinate	Rank	Is TF?
D9	MOXD1	2	-0.411929	0	-0.188249	3.16873e-109	0.143998	4.58527e-82	10087.9	0.560464	chr6	132296055	287	FALSE
D9	NPR3	2	-0.446924	0	-0.197361	4.01614e-120	0.108236	9.6083e-47	13423.2	0.395419	chr5	32689070	286	FALSE
D9	NR2F2	2	-0.397109	0	-0.139848	1.98577e-60	0.109178	1.52508e-47	18572	0.216799	chr15	96325938	285	TRUE
D9	LMO4	2	-0.504517	0	-0.137666	1.39347e-58	0.131891	5.89185e-69	27940.4	0.109672	chr1	87328880	284	FALSE
D9	MCAM	2	-0.32464	0	-0.181608	1.25002e-101	0.0756301	2.25033e-23	7367.43	0.576527	chr11	119308529	283	FALSE
D9	ITGA4	2	-0.342159	0	-0.107239	6.37036e-36	0.094936	3.31514e-36	8825.66	0.513009	chr2	181457202	282	FALSE
D9	TGFBR3	2	-0.380995	0	-0.11728	9.13843e-43	0.134897	4.23651e-72	10554.2	0.4875	chr1	91680343	281	FALSE
D9	COL25A1	2	-0.515668	0	-0.225562	2.13203e-157	0.16428	1.03611e-106	21703.9	0.333428	chr4	108808725	280	FALSE
D9	NPAS3	2	-0.323162	0	-0.118354	1.55581e-43	0.105859	9.29304e-45	9710.62	0.558597	chr14	32934396	279	TRUE
D9	SELENOW	2	-0.41664	0	-0.0330829	0.000317552	0.101178	5.60326e-41	26164.8	0.0830317	chr19	47778677	278	FALSE
D9	COL23A1	2	-0.32193	0	-0.0861065	1.55432e-23	0.080122	4.22279e-26	8948.06	0.560973	chr5	178237476	277	FALSE
D9	EDNRB	2	-0.498246	0	-0.520303	0	-0.11302	7.08153e-51	3114.95	0.831448	chr13	77895481	276	FALSE
D9	NR2F2-AS1	2	-0.362951	0	-0.0411173	4.32856e-06	0.147255	8.54104e-86	13878.6	0.416516	chr15	96110040	275	FALSE
D9	SEPTIN7	2	-0.407825	0	0.122891	7.33661e-47	0.238505	1.13637e-226	30514.6	0.032862	chr7	35800932	274	FALSE
D9	NR2F1	2	-0.636988	0	-0.369785	0	0.189456	4.54124e-142	17550.1	0.336369	chr5	93583222	273	TRUE
D9	PTN	2	-0.19474	3.58505e-150	0.457564	0	0.199545	9.49172e-158	22280.2	0.285464	chr7	137227341	272	FALSE
D9	TSPAN18	2	-0.453229	0	-0.218857	4.82421e-148	0.0774683	1.80013e-24	14130.9	0.331391	chr11	44726465	271	FALSE
D9	OSBPL10	2	-0.429977	0	-0.141085	1.72584e-61	0.131258	2.6531e-68	13050.7	0.396776	chr3	31657912	270	FALSE
D9	NECTIN3	2	-0.445923	0	-0.222866	1.34251e-153	0.160958	1.92529e-102	14051.3	0.321267	chr3	111070071	269	FALSE
D9	TMSB15A	2	-0.303789	0	-0.029393	0.0017184	-0.0297007	0.000234666	24633.7	0.0834276	chrX	102513682	268	FALSE
D9	CCSER1	2	-0.554261	0	-0.474057	0	0.0363532	3.99427e-06	14031	0.490667	chr4	90127394	267	FALSE
D9	MAN1C1	2	-0.324372	0	-0.241673	3.687e-181	0.0662243	3.60193e-18	3037.08	0.788122	chr1	25616791	266	FALSE
D9	SORCS1	2	-0.325857	0	-0.0575296	4.58229e-11	0.179571	1.5045e-127	9574.25	0.540781	chr10	106573663	265	FALSE
D9	SCRG1	2	-0.413627	0	-0.100963	5.84712e-32	0.0534199	3.54196e-12	14225	0.347964	chr4	173384701	264	FALSE
D9	MIR99AHG	2	-0.402719	0	-0.279134	0.00000000000000000000000000000000000000000000000000000000000000000000000000000000000000000000000000000000000000000000000000000000000000000000000000000000000000000000000000000000000000000000000000000000000000000000000000000000000000000000000000126317286838158	0.117926	2.65277e-55	5518.14	0.692138	chr21	15928296	263	FALSE
D9	CDH6	2	-0.325962	0	0.0831558	5.07723e-22	0.219324	4.67381e-191	19713.1	0.256505	chr5	31193686	262	FALSE
D9	SFRP1	2	-0.540709	0	-0.502925	0	-0.0353685	7.65517e-06	13083.5	0.404468	chr8	41261962	261	FALSE
D9	HNRNPM	2	-0.305258	0	-0.0365921	5.40223e-05	0.0685183	2.23951e-19	36557.7	0.00514706	chr19	8444767	260	FALSE
D9	NR2F1-AS1	2	-0.453409	0	-0.292856	0.0000000000000000000000000000000000000000000000000000000000000000000000000000000000000000000000000000000000000000000000000000000000000000000000000000000000000000000000000000000000000000000000000000000000000000000000000000000000000000000000000000000000000000000000000000401258193524804	0.150102	3.97502e-89	6985.56	0.597455	chr5	93360779	259	FALSE
D9	ROBO1	2	-0.457751	0	-0.0130598	0.37802	0.182275	1.94613e-131	35547.8	0.0785633	chr3	78597239	258	FALSE
D9	ZEB2	2	-0.222023	7.21225e-196	0.333296	0	0.189501	3.88903e-142	29096.6	0.0984163	chr2	144364364	257	TRUE
D9	EPB41L2	2	-0.391854	0	-0.153095	2.74586e-72	0.1396	3.63533e-77	18532.5	0.195305	chr6	130839347	256	FALSE
D9	COL5A2	2	-0.407026	0	-0.074075	1.0879e-17	0.15942	1.69765e-100	15849.3	0.295249	chr2	189031898	255	FALSE
D9	NRIP1	2	-0.427713	0	-0.173095	2.5623e-92	0.204343	1.62687e-165	18008.1	0.21233	chr21	14961235	254	FALSE
D9	GULP1	2	-0.330092	0	0.0326412	0.000392327	0.231731	1.0279e-213	20011.1	0.202828	chr2	188291669	253	FALSE
D9	TFAP2A	2	-0.3405	0	-0.0973619	8.55442e-30	0.0527566	6.6929e-12	6149.76	0.610803	chr6	10393186	252	TRUE
D9	PIK3R1	2	-0.302641	0	0.0292101	0.00185984	0.169762	5.90141e-114	11654.4	0.363631	chr5	68215756	251	FALSE
D9	FIGN	2	-0.454267	0	-0.093545	1.38344e-27	0.152918	1.73647e-92	21004.5	0.187443	chr2	163593396	250	FALSE
D9	ZFHX3	2	-0.371858	0	-0.171243	2.35717e-90	0.127994	5.47255e-65	10420.5	0.405486	chr16	72782885	249	TRUE
D9	TCERG1L	2	-0.411888	0	-0.360611	0	0.0312605	9.66071e-05	4109.37	0.763462	chr10	131092391	248	FALSE
D9	PRKCE	2	-0.522245	0	-0.29888	0.0000000000000000000000000000000000000000000000000000000000000000000000000000000000000000000000000000000000000000000000000000000000000000000000000000000000000000000000000000000000000000000000000000000000000000000000000000000000000000000000000000000000000000000000000000000000000000894935076961397	0.153715	1.88912e-93	14883.4	0.349434	chr2	45651345	247	FALSE
D9	MARCKS	2	-0.528925	0	-0.177327	6.90633e-97	0.0976448	3.07038e-38	33232.4	0.0181561	chr6	113857345	246	FALSE
D9	ANKH	2	-0.327802	0	-0.23875	1.03116e-176	0.0437797	1.72784e-08	3745.08	0.742364	chr5	14704800	245	FALSE
D9	GRK5	2	-0.31735	0	-0.191229	9.97153e-113	0.0847559	4.45225e-29	5828.74	0.638462	chr10	119207571	244	FALSE
D9	MAML2	2	-0.409979	0	-0.0458966	2.23836e-07	0.157835	1.6383e-98	15214.6	0.348303	chr11	95976598	243	FALSE
D9	NLGN4X	2	-0.406732	0	-0.211337	6.42679e-138	0.102311	7.06379e-42	10554.8	0.455826	chrX	5840637	242	FALSE
D9	WWOX	2	-0.332464	0	-0.174896	3.00598e-94	0.121342	1.69095e-58	22775.3	0.186934	chr16	78099400	241	FALSE
D9	CDK6	2	-0.347344	0	-0.138436	3.13387e-59	0.180375	1.0677e-128	14098.4	0.342081	chr7	92604921	240	FALSE
D9	GREB1	2	-0.303033	0	-0.248224	2.39754e-191	0.0358238	5.67847e-06	10628.8	0.377885	chr2	11482341	239	FALSE
D9	STAG1	2	-0.344418	0	0.0502284	1.1723e-08	0.208599	1.43339e-172	24478.5	0.120419	chr3	136336236	238	FALSE
D9	SOX5	2	-0.372597	0	0.163627	1.63111e-82	0.202659	9.09858e-163	35929.9	0.0653281	chr12	23529504	237	TRUE
D9	FRMD4A	2	-0.520552	0	-0.203759	4.17908e-128	0.110751	6.79968e-49	24510.3	0.145984	chr10	13643706	236	FALSE
D9	LSAMP	2	-0.479401	0	0.0300375	0.00129595	0.256753	0.0000000000000000000000000000000000000000000000000000000000000000000000000000000000000000000000000000000000000000000000000000000000000000000000000000000000000000000000000000000000000000000000000000000000000000000000000000000000000000000000000000000000000000000000115470881138576	42323.4	0.0478507	chr3	115802363	235	FALSE
D9	XIST	2	-0.458743	0	-0.485878	0	-0.119883	4.02595e-57	4186.88	0.866516	chrX	73820649	234	FALSE
D9	ARHGAP32	2	-0.305084	0	-0.105557	7.76092e-35	0.0973757	4.91791e-38	14472.8	0.289253	chr11	128965060	233	FALSE
D9	ASAP1	2	-0.399109	0	-0.158428	2.23468e-77	0.190498	1.19786e-143	27494.9	0.0589932	chr8	130052104	232	FALSE
D9	ARHGAP28	2	-0.384054	0	-0.237102	3.11997e-174	0.122153	2.86097e-59	8394.64	0.515328	chr18	6729716	231	FALSE
D9	ARHGAP42	2	-0.300939	0	-0.113003	8.94877e-40	0.153631	2.38467e-93	8502.49	0.5056	chr11	100687288	230	FALSE
D9	ROR1	2	-0.443256	0	-0.0951119	1.75782e-28	0.139126	1.20027e-76	20760.7	0.215045	chr1	63774017	229	FALSE
D9	RUNX1T1	2	-0.486113	0	-0.240432	2.89232e-179	0.0983241	9.29502e-39	12122.4	0.46267	chr8	91954967	228	FALSE
D9	NUAK1	2	-0.370397	0	-0.241154	2.29465e-180	0.114753	2.03474e-52	7136.18	0.596154	chr12	106063345	227	FALSE
D9	KLF12	2	-0.420956	0	-0.147863	1.79978e-67	0.116748	3.19265e-54	9979.77	0.488405	chr13	73686089	226	TRUE
D9	RNF220	2	-0.331839	0	-0.147846	1.86379e-67	0.0285363	0.000443176	12164.6	0.38241	chr1	44405194	225	FALSE
D9	ITPR2	2	-0.414308	0	-0.323912	0	0.0451555	5.67687e-09	5123.1	0.692421	chr12	26335352	224	FALSE
D9	SVIL	2	-0.330992	0	0.0627113	5.77198e-13	0.203371	6.32867e-164	17812.4	0.227998	chr10	29457338	223	FALSE
D9	SEPTIN11	2	-0.390493	0	-0.307585	0.000000000000000000000000000000000000000000000000000000000000000000000000000000000000000000000000000000000000000000000000000000000000000000000000000000000000000000000000000000000000000000000000000000000000000000000000000000000000000000000000000000000000000000000000000000000000000000000000000000000408442537908142	0.0386538	8.18945e-07	26987.9	0.0253394	chr4	76949751	222	FALSE
D9	RBMS1	2	-0.416182	0	-0.3417	0	0.0296198	0.000245454	9444.57	0.450905	chr2	160272151	221	FALSE
D9	GNG2	2	-0.455909	0	-0.206227	2.94147e-131	0.125276	2.71242e-62	10197.8	0.440328	chr14	51826195	220	FALSE
D9	PREX1	2	-0.330982	0	-0.135685	6.2367e-57	0.0719299	3.02709e-21	6188.03	0.597229	chr20	48624252	219	FALSE
D9	JMJD1C	2	-0.588832	0	-0.457402	0	0.0740591	1.85775e-22	22874.3	0.133767	chr10	63167221	218	FALSE
D9	NCAM1	2	-0.375278	0	0.0852229	4.4713e-23	0.1832	8.78666e-133	17753.6	0.267477	chr11	112961247	217	FALSE
D9	DAB1	2	-0.334299	0	-0.182573	1.02432e-102	-0.0184615	0.0422906	13254.1	0.395305	chr1	56994778	216	FALSE
D9	EIF4G3	2	-0.309765	0	-0.0538012	8.50925e-10	0.124368	2.08906e-61	22211.4	0.110407	chr1	20806292	215	FALSE
D9	TMTC2	2	-0.366608	0	-0.20733	1.11156e-132	0.062822	1.86779e-16	14072.5	0.363235	chr12	82686880	214	FALSE
D9	PLCB4	2	-0.396749	0	-0.155371	1.94492e-74	0.0798969	5.83361e-26	17783.6	0.236143	chr20	9067825	213	FALSE
D9	FER	2	-0.307611	0	0.00807758	1.03196	0.12361	1.13532e-60	15369.1	0.283937	chr5	108747841	212	FALSE
D9	KAT6B	2	-0.305309	0	-0.0529562	1.60724e-09	0.102402	5.98011e-42	9025.12	0.477998	chr10	74824927	211	FALSE
D9	ARID1B	2	-0.406524	0	-0.0654852	4.77497e-14	0.193371	4.74363e-148	25030.6	0.0893665	chr6	156776020	210	FALSE
D9	FMNL2	2	-0.596992	0	-0.578594	0	0.0276846	0.000695415	15281.7	0.321493	chr2	152335174	209	FALSE
D9	EFNA5	2	-0.369586	0	-0.290033	0.00000000000000000000000000000000000000000000000000000000000000000000000000000000000000000000000000000000000000000000000000000000000000000000000000000000000000000000000000000000000000000000000000000000000000000000000000000000000000000000000000000000000000000000000929486546204063	0.0772801	2.3378e-24	19343.6	0.204412	chr5	107376894	208	FALSE
D9	TTC28	2	-0.363746	0	-0.0386557	1.7672e-05	0.145065	2.81388e-83	30000.1	0.0550905	chr22	27978014	207	FALSE
D9	AUTS2	2	-0.496628	0	-0.0960429	5.07595e-29	0.204832	2.5637e-166	34603.4	0.0409502	chr7	69598296	206	FALSE
D9	NRXN1	2	-0.202837	4.68371e-163	0.326973	0	0.184202	3.01389e-134	22384.9	0.329186	chr2	49918503	205	FALSE
D9	BACH2	2	-0.357802	0	-0.10227	9.15318e-33	0.100034	4.4266e-40	14677.1	0.327376	chr6	89926528	204	TRUE
D9	FBXL7	2	-0.527563	0	-0.229551	4.1163e-163	0.212023	2.31694e-178	19419.8	0.272059	chr5	15500180	203	FALSE
D9	MAP4K4	2	-0.415152	0	-0.13057	8.79199e-53	0.195332	4.28365e-151	27695.4	0.0416855	chr2	101696850	202	FALSE
D9	GFRA1	2	-0.5568	0	-0.437158	0	0.0773081	2.24886e-24	7560.9	0.568439	chr10	116056925	201	FALSE
D9	SCN8A	2	-0.307213	0	-0.00699193	1.23814	0.141144	7.22867e-79	9219.27	0.490102	chr12	51590266	200	FALSE
D9	BAZ2B	2	-0.453222	0	-0.228009	6.8664e-161	0.0846139	5.52383e-29	15361.4	0.288066	chr2	159318979	199	TRUE
D9	ZFAND3	2	-0.380929	0	0.0124413	0.434874	0.229996	1.83403e-210	21096.8	0.153167	chr6	37819727	198	FALSE
D9	ACVR2A	2	-0.380171	0	-0.229767	2.00324e-163	0.0933999	4.44649e-35	8470.19	0.516799	chr2	147844517	197	FALSE
D9	LINC01619	2	-0.322198	0	-0.111452	1.01917e-38	0.128267	2.90844e-65	12155.2	0.396946	chr12	91984976	196	FALSE
D9	FYN	2	-0.464002	0	-0.173225	1.8624e-92	0.141459	3.2253e-79	23365.2	0.110747	chr6	111660332	195	FALSE
D9	LARGE1	2	-0.388042	0	-0.0856058	2.83234e-23	0.169816	4.98722e-114	18499	0.228167	chr22	33162226	194	FALSE
D9	UTRN	2	-0.378833	0	-0.0492275	2.36994e-08	0.172414	1.4955e-117	20718.7	0.182466	chr6	144285335	193	FALSE
D9	WDFY3	2	-0.304729	0	-0.101274	3.76768e-32	0.126797	8.55306e-64	12234.4	0.353903	chr4	84669597	192	FALSE
D9	SETBP1	2	-0.408736	0	-0.0382982	2.15341e-05	0.155368	1.82739e-95	17796.3	0.253167	chr18	44680173	191	TRUE
D9	KALRN	2	-0.521041	0	-0.219724	3.09725e-149	0.178894	1.38664e-126	18425.6	0.298247	chr3	124033369	190	FALSE
D9	ADGRL3	2	-0.347045	0	-0.119892	1.19805e-44	0.164947	1.4033e-107	18529.4	0.24983	chr4	61200326	189	FALSE
D9	UNC5C	2	-0.373858	0	-0.176738	3.03443e-96	0.0514269	2.3415e-11	21093.1	0.234729	chr4	95162504	188	FALSE
D9	PRDM12	3	-0.443236	0	-0.213917	2.39096e-141	0.121664	8.37304e-59	8627.39	0.507523	chr9	130664594	187	TRUE
D9	TFAP2B	3	-0.509787	0	-0.185116	1.3206e-105	0.156076	2.47359e-96	27734.2	0.178959	chr6	50818723	186	TRUE
D9	GFRA2	3	-0.334393	0	-0.13559	7.48627e-57	0.162147	5.84812e-104	5531.93	0.649434	chr8	21690398	185	FALSE
D9	TRIM9	3	-0.329952	0	-0.154773	7.19132e-74	0.158435	2.92873e-99	8398.62	0.528959	chr14	50975262	184	FALSE
D9	L1TD1	3	-0.486812	0	-0.217189	9.18344e-146	0.134553	9.77906e-72	13000.2	0.405713	chr1	62194849	183	FALSE
D9	SOX4	3	-0.53951	0	-0.284078	0.00000000000000000000000000000000000000000000000000000000000000000000000000000000000000000000000000000000000000000000000000000000000000000000000000000000000000000000000000000000000000000000000000000000000000000000000000000000000000000000000000000000000120715541889827	0.152465	6.08843e-92	26507.4	0.0904977	chr6	21593751	182	TRUE
D9	SESN3	3	-0.446542	0	-0.0517117	4.02901e-09	0.211803	5.48852e-178	20981.6	0.211652	chr11	95165513	181	FALSE
D9	NEUROG1	3	-0.340213	0	-0.2775	1.10539e-240	0.114699	2.2765e-52	3580.87	0.805826	chr5	135534282	180	TRUE
D9	STMN1	3	-0.396468	0	-0.114447	9.01048e-41	0.00985878	0.569752	44385.6	0.00180995	chr1	25884181	179	FALSE
D9	GALNT18	3	-0.319986	0	-0.265051	6.19654e-219	0.0781739	6.71908e-25	10914.6	0.45707	chr11	11270877	178	FALSE
D9	MDGA1	3	-0.501688	0	-0.388057	0	0.0789329	2.30454e-25	6028.64	0.624774	chr6	37630679	177	FALSE
D9	GLCE	3	-0.307378	0	-0.21079	3.39034e-137	0.119182	1.81752e-56	4209.35	0.734276	chr15	69160584	176	FALSE
D9	CALM1	3	-0.404222	0	-0.160926	8.00302e-80	0.0214821	0.0128491	29521.9	0.0274321	chr14	90396502	175	FALSE
D9	FAM110A	3	-0.314467	0	-0.237466	8.8687e-175	0.0704483	2.01256e-20	4466.56	0.775735	chr20	833715	174	FALSE
D9	SH3BGRL3	3	-0.316094	0	-0.0652247	6.0612e-14	0.0551467	6.51832e-13	16670.1	0.204638	chr1	26280086	173	FALSE
D9	CTXND1	3	-0.355354	0	-0.330464	0	0.0993754	1.43868e-39	3058.6	0.835068	chr15	80195481	172	FALSE
D9	MYL6	3	-0.368382	0	-0.0353549	0.000102757	0.100866	9.86801e-41	33450.8	0.0133484	chr12	56158346	171	FALSE
D9	SRRM4	3	-0.459773	0	-0.339797	0	0.11428	5.39389e-52	11295	0.519287	chr12	118981541	170	FALSE
D9	CRMP1	3	-0.341862	0	-0.211873	1.2562e-138	0.0992943	1.66262e-39	14027.7	0.281335	chr4	5748084	169	FALSE
D9	RTN4	3	-0.330831	0	-0.151212	1.55829e-70	0.0769184	3.85656e-24	24813.3	0.0429299	chr2	54972187	168	FALSE
D9	ACTB	3	-0.462986	0	-0.279484	0.000000000000000000000000000000000000000000000000000000000000000000000000000000000000000000000000000000000000000000000000000000000000000000000000000000000000000000000000000000000000000000000000000000000000000000000000000000000000000000000000000295127630797816	-0.0192292	0.0316836	54588.3	0.000395928	chr7	5526409	167	FALSE
D9	ADAM12	3	-0.442855	0	-0.297313	0.000000000000000000000000000000000000000000000000000000000000000000000000000000000000000000000000000000000000000000000000000000000000000000000000000000000000000000000000000000000000000000000000000000000000000000000000000000000000000000000000000000000000000000000000000000000000102407324820037	0.117981	2.3611e-55	7646.74	0.621719	chr10	126012381	166	FALSE
D9	RHBDL3	3	-0.349911	0	-0.245968	8.36285e-188	0.0657627	6.2285e-18	4786.55	0.712896	chr17	32265832	165	FALSE
D9	MAP3K13	3	-0.344626	0	-0.217925	9.12338e-147	0.0919605	4.87246e-34	9108	0.475283	chr3	185282941	164	FALSE
D9	PCBP4	3	-0.339157	0	-0.254655	1.19823e-201	-0.0359369	5.26953e-06	16372.9	0.217025	chr3	51957454	163	FALSE
D9	RBP1	3	-0.460523	0	-0.293993	0.000000000000000000000000000000000000000000000000000000000000000000000000000000000000000000000000000000000000000000000000000000000000000000000000000000000000000000000000000000000000000000000000000000000000000000000000000000000000000000000000000000000000000000000000000000266771435256491	0.0880602	2.65266e-31	10304.5	0.503676	chr3	139517434	162	FALSE
D9	EPHA6	3	-0.353669	0	-0.286338	0.0000000000000000000000000000000000000000000000000000000000000000000000000000000000000000000000000000000000000000000000000000000000000000000000000000000000000000000000000000000000000000000000000000000000000000000000000000000000000000000000000000000000000000785743344700285	0.0288132	0.000381783	6490.81	0.674774	chr3	96814581	161	FALSE
D9	TMSB4X	3	-0.367583	0	-0.0179502	0.106381	0.128197	3.4202e-65	49558.5	0.00164027	chrX	12975110	160	FALSE
D9	CDK14	3	-0.514745	0	-0.341195	0	0.0677271	5.89947e-19	21513.8	0.182523	chr7	90466424	159	FALSE
D9	COTL1	3	-0.223906	2.89805e-199	-0.327121	0	-0.0725591	1.33811e-21	21953.6	0.121946	chr16	84565596	158	FALSE
D9	HECW2	3	-0.408712	0	-0.285776	0.000000000000000000000000000000000000000000000000000000000000000000000000000000000000000000000000000000000000000000000000000000000000000000000000000000000000000000000000000000000000000000000000000000000000000000000000000000000000000000000000000000000000000872010245663593	0.0513663	2.47714e-11	10069.3	0.490328	chr2	196189099	157	FALSE
D9	C14orf132	3	-0.32962	0	-0.249	1.41845e-192	0.0100944	0.538634	3144.59	0.789649	chr14	96039362	156	FALSE
D9	KHDRBS2	3	-0.33204	0	-0.272612	5.26722e-232	-0.0214118	0.0132327	13177.6	0.380995	chr6	61679961	155	FALSE
D9	CCDC3	3	-0.378755	0	-0.268879	1.69153e-225	-0.0174693	0.0605641	5252.95	0.679355	chr10	12896625	154	FALSE
D9	SVIP	3	-0.326989	0	-0.306442	0.0000000000000000000000000000000000000000000000000000000000000000000000000000000000000000000000000000000000000000000000000000000000000000000000000000000000000000000000000000000000000000000000000000000000000000000000000000000000000000000000000000000000000000000000000000000000000000000000000000000838535585029187	-0.0329162	3.59941e-05	8337.64	0.521437	chr11	22813799	153	FALSE
D9	FRMD5	3	-0.380839	0	-0.366859	0	0.0889752	6.20132e-32	9383.99	0.63948	chr15	43870761	152	FALSE
D9	CBFA2T2	3	-0.325628	0	-0.249512	2.19144e-193	0.0441406	1.29437e-08	10621	0.462557	chr20	33490075	151	FALSE
D9	EYA2	3	-0.359508	0	-0.322321	0	0.0571936	8.19104e-14	4860.5	0.799943	chr20	46894624	150	FALSE
D9	ROBO2	3	-0.403672	0	-0.177321	7.00563e-97	0.147662	2.87527e-86	18484.1	0.364989	chr3	75906695	149	FALSE
D9	TTLL7	3	-0.357928	0	-0.234911	5.77711e-171	0.0790642	1.91321e-25	5840.16	0.656561	chr1	83865024	148	FALSE
D9	CADM1	3	-0.551042	0	-0.338297	0	0.0308939	0.00011945	24758.1	0.132579	chr11	115169218	147	FALSE
D9	CRISPLD1	3	-0.355855	0	-0.22799	7.30308e-161	0.0159061	0.103301	8912.94	0.492195	chr8	74984505	146	FALSE
D9	BICD1	3	-0.382451	0	-0.31567	0.00000000000000000000000000000000000000000000000000000000000000000000000000000000000000000000000000000000000000000000000000000000000000000000000000000000000000000000000000000000000000000000000000000000000000000000000000000000000000000000000000000000000000000000000000000000000000000000000000000000000000000000000000925325018569026	0.0328233	3.80917e-05	15101.8	0.292817	chr12	32106835	145	FALSE
D9	BASP1	3	-0.404325	0	-0.132792	1.45118e-54	0.110294	1.68574e-48	22217.9	0.216912	chr5	17065598	144	FALSE
D9	DPYD	3	-0.432787	0	-0.301139	0.00000000000000000000000000000000000000000000000000000000000000000000000000000000000000000000000000000000000000000000000000000000000000000000000000000000000000000000000000000000000000000000000000000000000000000000000000000000000000000000000000000000000000000000000000000000000000000000322759061088676	0.0806718	1.91034e-26	9145.27	0.61431	chr1	97077743	143	FALSE
D9	SRGAP1	3	-0.317318	0	-0.222192	1.17371e-152	0.0146379	0.154849	9237.25	0.484106	chr12	63843761	142	FALSE
D9	PPM1L	3	-0.368194	0	-0.395549	0	0.00902966	0.689744	9393.88	0.538801	chr3	160755602	141	FALSE
D9	TRMT9B	3	-0.31619	0	-0.207322	1.1366e-132	0.0342746	1.54648e-05	9988.68	0.467477	chr8	12945642	140	FALSE
D9	EPB41	3	-0.306762	0	-0.342943	0	-0.0263559	0.00137081	18128.4	0.172229	chr1	28887091	139	FALSE
D9	TUBA1A	3	-0.352806	0	-0.156596	1.31238e-75	-0.077129	2.88261e-24	46054.8	0.00260181	chr12	49184686	138	FALSE
D9	KIRREL3	3	-0.315388	0	-0.228413	1.80205e-161	0.0533537	3.77543e-12	6059.94	0.759502	chr11	126423358	137	FALSE
D9	EYA1	3	-0.459204	0	-0.363513	0	0.0164077	0.0874034	9511.22	0.545305	chr8	71197433	136	FALSE
D9	PKP4	3	-0.310268	0	-0.43713	0	-0.11394	1.08399e-51	9099.32	0.481561	chr2	158456952	135	FALSE
D9	HMGCS1	3	-0.250787	0.000000000000000000000000000000000000000000000000000000000000000000000000000000000000000000000000000000000000000000000000000000000000000000000000000000000000000000000000000000000000000000000000000000000000000000000000000000000000000000000000000000000031297917600535	-0.365898	0	-0.164286	1.0189e-106	22409.5	0.126923	chr5	43287470	134	FALSE
D9	AFAP1	3	-0.323324	0	-0.280033	0.0000000000000000000000000000000000000000000000000000000000000000000000000000000000000000000000000000000000000000000000000000000000000000000000000000000000000000000000000000000000000000000000000000000000000000000000000000000000000000000000000000299254734516931	0.0190065	0.0344864	5327.86	0.692251	chr4	7758714	133	FALSE
D9	DPYSL2	3	-0.311565	0	-0.302749	0.00000000000000000000000000000000000000000000000000000000000000000000000000000000000000000000000000000000000000000000000000000000000000000000000000000000000000000000000000000000000000000000000000000000000000000000000000000000000000000000000000000000000000000000000000000000000000000000000208169392258152	-0.0739236	2.22427e-22	15584.1	0.243156	chr8	26514031	132	FALSE
D9	MREG	3	-0.305619	0	-0.248207	2.54862e-191	-0.0119616	0.335214	3748.65	0.75707	chr2	215942584	131	FALSE
D9	DCX	3	-0.380146	0	-0.288105	0.0000000000000000000000000000000000000000000000000000000000000000000000000000000000000000000000000000000000000000000000000000000000000000000000000000000000000000000000000000000000000000000000000000000000000000000000000000000000000000000000000000000000000000000394129604966953	0.0277768	0.000662709	7224.98	0.667986	chrX	111293779	130	FALSE
D9	ONECUT1	3	-0.324234	0	-0.349466	0	0.00562066	1.36463	4197.26	0.830373	chr15	52755053	129	TRUE
D9	SCG3	3	-0.304644	0	-0.268052	4.52098e-224	0.0145422	0.159492	3923.24	0.807862	chr15	51681492	128	FALSE
D9	GPC6	3	-0.234714	2.27496e-219	-0.32752	0	0.00687137	1.08277	22100	0.202715	chr13	93226807	127	FALSE
D9	PTPRD	3	-0.355646	0	-0.219256	1.36725e-148	0.0414548	1.05191e-07	19298	0.23207	chr9	8314246	126	FALSE
D9	PCBP3	3	-0.305118	0	-0.246633	7.60996e-189	-0.0132057	0.237334	3680.91	0.783371	chr21	45643694	125	FALSE
D9	KCNH8	3	-0.344055	0	-0.292437	0.000000000000000000000000000000000000000000000000000000000000000000000000000000000000000000000000000000000000000000000000000000000000000000000000000000000000000000000000000000000000000000000000000000000000000000000000000000000000000000000000000000000000000000000000000253655176812054	-0.0246813	0.00309168	4592.06	0.767364	chr3	19148510	124	FALSE
D9	PARM1	3	-0.347676	0	-0.360709	0	-0.0229578	0.00680155	2666.59	0.873869	chr4	74933095	123	FALSE
D9	PHLDA1	3	-0.348501	0	-0.306589	0.0000000000000000000000000000000000000000000000000000000000000000000000000000000000000000000000000000000000000000000000000000000000000000000000000000000000000000000000000000000000000000000000000000000000000000000000000000000000000000000000000000000000000000000000000000000000000000000000000000000422804543145039	-0.0242361	0.00380799	3814.18	0.810916	chr12	76025447	122	FALSE
D9	EBF1	3	-0.498936	0	-0.426291	0	-0.00707928	1.03973	11031.1	0.572738	chr5	158695916	121	TRUE
D9	NEUROD1	3	-0.376727	0	-0.396947	0	-0.0402164	2.65023e-07	3743.36	0.846324	chr2	181668295	120	TRUE
D9	CCBE1	3	-0.317523	0	-0.296729	0.00000000000000000000000000000000000000000000000000000000000000000000000000000000000000000000000000000000000000000000000000000000000000000000000000000000000000000000000000000000000000000000000000000000000000000000000000000000000000000000000000000000000000000000000000000000000139600959843216	-0.0140229	0.186743	2637.43	0.878394	chr18	59430939	119	FALSE
D9	BASP1-AS1	3	-0.368072	0	-0.336663	0	-0.036772	3.01363e-06	4088.61	0.81233	chr5	17089296	118	FALSE
D9	KHDRBS3	3	-0.321022	0	-0.30599	0.000000000000000000000000000000000000000000000000000000000000000000000000000000000000000000000000000000000000000000000000000000000000000000000000000000000000000000000000000000000000000000000000000000000000000000000000000000000000000000000000000000000000000000000000000000000000000000000000000000681070791123294	-0.0422408	5.77184e-08	5605.1	0.692025	chr8	135457456	117	FALSE
D9	ELAVL4	3	-0.422923	0	-0.439228	0	-0.0701314	3.00308e-20	3332.61	0.865781	chr1	50024029	116	FALSE
D9	GRIA2	3	-0.338147	0	-0.325808	0	-0.0496125	1.2303e-10	2836.4	0.872172	chr4	157204182	115	FALSE
D9	ELAVL2	3	-0.343197	0	-0.312241	0.000000000000000000000000000000000000000000000000000000000000000000000000000000000000000000000000000000000000000000000000000000000000000000000000000000000000000000000000000000000000000000000000000000000000000000000000000000000000000000000000000000000000000000000000000000000000000000000000000000000000000000123265618592029	-0.0447712	7.77269e-09	6356.25	0.711425	chr9	23690104	114	FALSE
D9	PCDH15	3	-0.312092	0	-0.312708	0.000000000000000000000000000000000000000000000000000000000000000000000000000000000000000000000000000000000000000000000000000000000000000000000000000000000000000000000000000000000000000000000000000000000000000000000000000000000000000000000000000000000000000000000000000000000000000000000000000000000000000000013345938769062	-0.0359715	5.15001e-06	3905.16	0.841912	chr10	53802771	113	FALSE
D9	RGS10	3	-0.257238	0.00000000000000000000000000000000000000000000000000000000000000000000000000000000000000000000000000000000000000000000000000000000000000000000000000000000000000000000000000000000000000000000000000000000000000000000000000000000000000000000000000000000000000000000000108850418267937	-0.361298	0	-0.157152	1.15889e-97	5858.78	0.680486	chr10	119499817	112	FALSE
D9	SDK1	3	-0.410326	0	-0.35093	0	-0.00750604	0.954848	9652.08	0.634163	chr7	3301252	111	FALSE
D9	SIX1	3	-0.3661	0	-0.380096	0	-0.0502564	6.87321e-11	2761.07	0.863405	chr14	60643421	110	TRUE
D9	NAV2	3	-0.444433	0	-0.40466	0	-0.0396213	4.09296e-07	7515.25	0.719683	chr11	19350724	109	FALSE
D9	CNTNAP5	3	-0.303521	0	-0.302091	0.0000000000000000000000000000000000000000000000000000000000000000000000000000000000000000000000000000000000000000000000000000000000000000000000000000000000000000000000000000000000000000000000000000000000000000000000000000000000000000000000000000000000000000000000000000000000000000000000421802826454099	-0.0744448	1.11098e-22	2830.22	0.889819	chr2	124025287	108	FALSE
D9	SST	3	-0.312549	0	-0.316234	0.000000000000000000000000000000000000000000000000000000000000000000000000000000000000000000000000000000000000000000000000000000000000000000000000000000000000000000000000000000000000000000000000000000000000000000000000000000000000000000000000000000000000000000000000000000000000000000000000000000000000000000000000000612172147174039	-0.10746	4.32137e-46	4440.59	0.833201	chr3	187668912	107	FALSE
D9	ELAVL3	3	-0.296734	0	-0.309633	0.0000000000000000000000000000000000000000000000000000000000000000000000000000000000000000000000000000000000000000000000000000000000000000000000000000000000000000000000000000000000000000000000000000000000000000000000000000000000000000000000000000000000000000000000000000000000000000000000000000000000000278935753192381	-0.0640569	4.56253e-17	4188.69	0.834842	chr19	11451326	106	FALSE
D9	NDST3	3	-0.390917	0	-0.38167	0	-0.0463634	2.0795e-09	4850.43	0.836086	chr4	118033618	105	FALSE
D9	XKR4	3	-0.300958	0	-0.275634	2.38451e-237	-0.0268127	0.00108921	3444.5	0.866403	chr8	55102028	104	FALSE
D9	ISL1	3	-0.390699	0	-0.39239	0	-0.0646087	2.40931e-17	3586.44	0.86086	chr5	51383448	103	TRUE
D9	POU4F1	3	-0.386663	0	-0.384657	0	-0.0611295	1.23394e-15	3977.39	0.844287	chr13	78598362	102	TRUE
D9	SYT4	3	-0.378141	0	-0.381853	0	-0.0702876	2.46592e-20	3116.68	0.86414	chr18	43267892	101	FALSE
D9	THSD7A	3	-0.362093	0	-0.305672	0.00000000000000000000000000000000000000000000000000000000000000000000000000000000000000000000000000000000000000000000000000000000000000000000000000000000000000000000000000000000000000000000000000000000000000000000000000000000000000000000000000000000000000000000000000000000000000000000000000000297897521369344	-0.0408848	1.61476e-07	6177.6	0.740894	chr7	11370365	100	FALSE
D9	TRHDE	3	-0.34399	0	-0.360915	0	-0.0781693	6.76263e-25	3611.83	0.856222	chr12	72087266	99	FALSE
D9	PPP1R17	3	-0.378615	0	-0.391746	0	-0.0934023	4.42867e-35	3459.6	0.874717	chr7	31687215	98	FALSE
D9	TMEM178B	3	-0.224632	1.39912e-200	-0.30539	0.0000000000000000000000000000000000000000000000000000000000000000000000000000000000000000000000000000000000000000000000000000000000000000000000000000000000000000000000000000000000000000000000000000000000000000000000000000000000000000000000000000000000000000000000000000000000000000000000000000109879334775121	-0.0880559	2.67068e-31	4140.72	0.824717	chr7	141074064	97	FALSE
D9	THSD7B	3	-0.383663	0	-0.399922	0	-0.107626	3.13455e-46	4961.91	0.857636	chr2	136765545	96	FALSE
D9	ATP1A2	4	0.352059	0	0.440298	0	-0.116061	1.34607e-53	21906.2	0.162783	chr1	160115759	95	FALSE
D9	PKIB	4	0.353475	0	0.475334	0	0.0127449	0.270462	14781	0.373982	chr6	122471917	94	FALSE
D9	SDK2	4	0.328634	0	0.374847	0	0.0245172	0.00333981	22660.4	0.121437	chr17	73334384	93	FALSE
D9	CCDC144NL-AS1	4	0.246472	0.0000000000000000000000000000000000000000000000000000000000000000000000000000000000000000000000000000000000000000000000000000000000000000000000000000000000000000000000000000000000000000000000000000000000000000000000000000000000000000000000000191910404293111	0.421623	0	0.144199	2.71322e-82	20495.5	0.224208	chr17	20868433	92	FALSE
D9	COL4A5	4	0.219636	1.30865e-191	0.31532	0.000000000000000000000000000000000000000000000000000000000000000000000000000000000000000000000000000000000000000000000000000000000000000000000000000000000000000000000000000000000000000000000000000000000000000000000000000000000000000000000000000000000000000000000000000000000000000000000000000000000000000000000000049976798364204	0.055906	3.04581e-13	16827.3	0.224491	chrX	108439838	91	FALSE
D9	FGF13	4	0.301685	0	0.444108	0	-0.0308651	0.000121448	15557.5	0.370136	chrX	138614727	90	FALSE
D9	COL1A2	4	0.262849	0.00000000000000000000000000000000000000000000000000000000000000000000000000000000000000000000000000000000000000000000000000000000000000000000000000000000000000000000000000000000000000000000000000000000000000000000000000000000000000000000000000000000000000000000000000000000000103063689698808	0.47395	0	0.15437	3.02894e-94	10890.2	0.448247	chr7	94394895	89	FALSE
D9	DIAPH2	4	0.466494	0	0.349559	0	-0.0343975	1.43047e-05	16347.1	0.275848	chrX	96684712	88	FALSE
D9	DANT2	4	0.407143	0	0.24346	6.57367e-184	-0.0770638	3.15467e-24	20216.4	0.177715	chrX	115694880	87	FALSE
D9	HOXB3	4	0.186794	4.45919e-138	0.369099	0	0.0223364	0.00892977	10738.9	0.406109	chr17	48548870	86	TRUE
D9	ACACA	4	0.413493	0	0.160386	2.72598e-79	-0.126651	1.19313e-63	22623.1	0.116233	chr17	37084992	85	FALSE
D9	NR6A1	4	0.324645	0	0.275483	4.42325e-237	-0.0629564	1.60425e-16	24062.2	0.0799774	chr9	124517275	84	TRUE
D9	RPL23	4	0.331385	0	0.267464	4.65587e-223	-0.0663956	2.93648e-18	67706.1	0.000452489	chr17	38847860	83	FALSE
D9	TIMP1	4	0.231746	9.63585e-214	0.370229	0	0.0595301	7.01382e-15	10983.7	0.37155	chrX	47582408	82	FALSE
D9	MT-CO2	4	0.362521	0	0.187694	1.40226e-108	-0.15767	2.63009e-98	83389.7	0.000226244	chrM	7586	81	FALSE
D9	GRIA3	4	0.233204	1.69844e-216	0.414923	0	0.0125324	0.286938	6264.36	0.625057	chrX	123184153	80	FALSE
D9	BOC	4	0.239514	1.22989e-228	0.421354	0	0.000605422	2.80753	10086.1	0.442195	chr3	113211003	79	FALSE
D9	MT-ND3	4	0.320818	0	0.146681	2.08512e-66	-0.131736	8.51903e-69	61472.4	0.000395928	chrM	10059	78	FALSE
D9	ROR2	4	0.222403	1.49959e-196	0.30316	0.000000000000000000000000000000000000000000000000000000000000000000000000000000000000000000000000000000000000000000000000000000000000000000000000000000000000000000000000000000000000000000000000000000000000000000000000000000000000000000000000000000000000000000000000000000000000000000000000316463775965502	-0.0277623	0.00066775	7158.87	0.567308	chr9	91563091	77	FALSE
D9	ENAH	4	0.304355	0	0.234857	6.96111e-171	-0.133477	1.32095e-70	30998.2	0.0168552	chr1	225486765	76	FALSE
D9	PBX1	4	0.19414	3.06884e-149	0.3031	0.000000000000000000000000000000000000000000000000000000000000000000000000000000000000000000000000000000000000000000000000000000000000000000000000000000000000000000000000000000000000000000000000000000000000000000000000000000000000000000000000000000000000000000000000000000000000000000000000416413364475141	-0.0196391	0.0270518	15084.4	0.279695	chr1	164555584	75	TRUE
D9	CLMP	4	0.329351	0	0.245853	1.26479e-187	-0.0909435	2.5859e-33	5058.5	0.672059	chr11	123069872	74	FALSE
D9	CDH11	4	0.214737	5.02428e-183	0.385412	0	-0.00541723	1.41409	10335.1	0.454299	chr16	64943753	73	FALSE
D9	WLS	4	0.189945	8.28739e-143	0.328275	0	0.0852341	2.1471e-29	17051.5	0.185747	chr1	68098473	72	FALSE
D9	SPARC	4	0.182724	4.33438e-132	0.330673	0	0.125787	8.52705e-63	8604.68	0.489932	chr5	151661096	71	FALSE
D9	CYBA	4	0.233608	2.91216e-217	0.332341	0	0.00544678	1.40685	6901.87	0.554695	chr16	88643275	70	FALSE
D9	IGSF1	4	0.326861	0	0.367964	0	-0.0404047	2.3067e-07	5097.81	0.711765	chrX	131273506	69	FALSE
D9	CCDC140	4	0.193102	1.23501e-147	0.343395	0	-0.0359917	5.08143e-06	6926.4	0.565441	chr2	222298147	68	FALSE
D9	HOXD3	4	0.406539	0	0.400609	0	-0.0934458	4.11744e-35	10266.5	0.452602	chr2	176136612	67	TRUE
D9	RND2	4	0.269898	0.00000000000000000000000000000000000000000000000000000000000000000000000000000000000000000000000000000000000000000000000000000000000000000000000000000000000000000000000000000000000000000000000000000000000000000000000000000000000000000000000000000000000000000000000000000000000000000000000000030465358415001	0.357285	0	-0.106591	2.29997e-45	6150.43	0.594514	chr17	43025231	66	FALSE
D9	BRINP3	4	0.339496	0	0.368705	0	-0.125708	1.01964e-62	4023.39	0.780543	chr1	190097658	65	FALSE
D9	TCEAL2	4	0.285212	0	0.399351	0	-0.0600483	4.01427e-15	3631.63	0.758258	chrX	102125679	64	FALSE
D9	SLIT2	4	0.338705	0	0.479081	0	0.0479516	5.34174e-10	12545.1	0.427432	chr4	20251905	63	FALSE
D9	HOXB-AS3	4	0.402731	0	0.488894	0	-0.0915114	1.02059e-33	26578.1	0.107636	chr17	48549630	62	FALSE
D9	KIF26B	4	0.384334	0	0.227885	1.03355e-160	-0.0919182	5.22506e-34	5301.5	0.694344	chr1	245154985	61	FALSE
D9	COL4A6	4	0.389296	0	0.297603	0.0000000000000000000000000000000000000000000000000000000000000000000000000000000000000000000000000000000000000000000000000000000000000000000000000000000000000000000000000000000000000000000000000000000000000000000000000000000000000000000000000000000000000000000000000000000000000278760261434808	-0.0760309	1.30417e-23	7716.93	0.546493	chrX	108155607	60	FALSE
D9	SEMA3A	4	0.313186	0	0.36753	0	0.0104576	0.493182	5640.72	0.671154	chr7	83955777	59	FALSE
D9	HOTAIRM1	4	0.335237	0	0.17449	8.23691e-94	-0.142425	2.69935e-80	11603.7	0.35345	chr7	27095647	58	FALSE
D9	GPC3	4	0.43468	0	0.376657	0	-0.0586441	1.80153e-14	17867	0.246663	chrX	133535745	57	FALSE
D9	MEST	4	0.352388	0	0.240352	3.82816e-179	-0.0663873	2.96578e-18	8854.98	0.460238	chr7	130486171	56	FALSE
D9	TPBG	4	0.284014	0	0.307199	0.00000000000000000000000000000000000000000000000000000000000000000000000000000000000000000000000000000000000000000000000000000000000000000000000000000000000000000000000000000000000000000000000000000000000000000000000000000000000000000000000000000000000000000000000000000000000000000000000000000000246918757207306	-0.0259281	0.00169493	5392.73	0.718043	chr6	82363206	55	FALSE
D9	DSP	4	0.466293	0	0.336076	0	-0.114792	1.87677e-52	5034.05	0.697907	chr6	7541617	54	FALSE
D9	MSX2	4	0.357844	0	0.290679	0.000000000000000000000000000000000000000000000000000000000000000000000000000000000000000000000000000000000000000000000000000000000000000000000000000000000000000000000000000000000000000000000000000000000000000000000000000000000000000000000000000000000000000000000000556033765183414	-0.0776513	1.39546e-24	2956.8	0.803903	chr5	174724582	53	TRUE
D9	APOC1	4	0.355475	0	0.167679	1.22379e-86	-0.131072	4.11756e-68	3555.82	0.762613	chr19	44914247	52	FALSE
D9	CLU	4	0.351053	0	0.261977	9.69129e-214	-0.0612013	1.14012e-15	3193.16	0.796267	chr8	27596917	51	FALSE
D9	ZIC2	4	0.453285	0	0.350482	0	-0.150481	1.41502e-89	5834.68	0.697794	chr13	99981784	50	TRUE
D9	CXADR	4	0.423616	0	0.286099	0.000000000000000000000000000000000000000000000000000000000000000000000000000000000000000000000000000000000000000000000000000000000000000000000000000000000000000000000000000000000000000000000000000000000000000000000000000000000000000000000000000000000000000218951677884475	-0.11749	6.67753e-55	4823.88	0.707183	chr21	17513043	49	FALSE
D9	AKAP12	4	0.461141	0	0.248838	2.56268e-192	-0.0373952	1.97081e-06	6068.84	0.710068	chr6	151239967	48	FALSE
D9	ARL4C	4	0.318669	0	0.217446	4.10169e-146	-0.0392195	5.46978e-07	7424.32	0.624434	chr2	234493041	47	FALSE
D9	RPL19	1	0.493992	0	0.347655	0	-0.156674	4.52106e-97	71855.5	0.000565611	chr17	39200283	46	FALSE
D9	RPS27	1	0.514489	0	0.399727	0	-0.26787	0.0000000000000000000000000000000000000000000000000000000000000000000000000000000000000000000000000000000000000000000000000000000000000000000000000000000000000000000000000000000000000000000000000000000000000000000000000000000000000000000000000000000000000000000000000000000000000000000000100102399034591	74144.5	0.000169683	chr1	153990762	45	FALSE
D9	RPL12	1	0.331474	0	0.0155168	0.207225	-0.241896	2.58783e-233	68889.7	0.000282805	chr9	127447674	44	FALSE
D9	NPM1	1	0.43695	0	-0.100407	1.27786e-31	-0.301789	0	58647.5	0.000395928	chr5	171387116	43	FALSE
D9	HSPB1	1	0.366742	0	0.342593	0	-0.0491095	1.92901e-10	15136.8	0.249661	chr7	76302673	42	FALSE
D9	PRDX6	1	0.565931	0	0.307208	0.00000000000000000000000000000000000000000000000000000000000000000000000000000000000000000000000000000000000000000000000000000000000000000000000000000000000000000000000000000000000000000000000000000000000000000000000000000000000000000000000000000000000000000000000000000000000000000000000000000000237143833398915	-0.221403	9.30334e-195	29131.9	0.0350679	chr1	173477330	41	FALSE
D9	FTL	1	0.613499	0	0.371435	0	-0.113717	1.71086e-51	47307.9	0.00254525	chr19	48965309	40	FALSE
D9	S100A11	1	0.447038	0	0.489481	0	-0.0041838	1.73409	16805.4	0.280939	chr1	152032506	39	FALSE
D9	NME1	1	0.453662	0	0.00705711	1.22512	-0.261996	0.0000000000000000000000000000000000000000000000000000000000000000000000000000000000000000000000000000000000000000000000000000000000000000000000000000000000000000000000000000000000000000000000000000000000000000000000000000000000000000000000000000000000000000000000000000000000724180054539482	35257.5	0.0113122	chr17	51153559	38	FALSE
D9	APOE	1	0.34945	0	0.227289	7.37704e-160	-0.00328538	1.98674	18858.5	0.24802	chr19	44905791	37	FALSE
D9	RPL22L1	1	0.313763	0	0.0483919	4.22163e-08	-0.114908	1.47779e-52	17335.6	0.216346	chr3	170864875	36	FALSE
D9	SNHG25	1	0.543054	0	0.250675	3.08821e-195	-0.190462	1.35774e-143	39834.8	0.00888009	chr17	64145958	35	FALSE
D9	GAS5	1	0.549567	0	0.280341	0.00000000000000000000000000000000000000000000000000000000000000000000000000000000000000000000000000000000000000000000000000000000000000000000000000000000000000000000000000000000000000000000000000000000000000000000000000000000000000000000000000000827397137732193	-0.190465	1.34652e-143	36970.5	0.00548643	chr1	173858559	34	FALSE
D9	TPM2	1	0.413563	0	0.270146	1.07322e-227	-0.1213	1.85418e-58	19097.2	0.21759	chr9	35681992	33	FALSE
D9	S100A4	1	0.379314	0	0.314472	0.00000000000000000000000000000000000000000000000000000000000000000000000000000000000000000000000000000000000000000000000000000000000000000000000000000000000000000000000000000000000000000000000000000000000000000000000000000000000000000000000000000000000000000000000000000000000000000000000000000000000000000000000292234564658691	-0.0931677	6.55902e-35	6547.21	0.609446	chr1	153543613	32	FALSE
D9	C1QBP	1	0.441153	0	-0.118403	1.43523e-43	-0.285289	0	26526	0.0540724	chr17	5432777	31	FALSE
D9	ATP5MC1	1	0.593868	0	0.188431	1.94441e-109	-0.246122	0.0000000000000000000000000000000000000000000000000000000000000000000000000000000000000000000000000000000000000000000000000000000000000000000000000000000000000000000000000000000000000000000000000000000000000000000000000000000000000000000000000973308110075553	26502.2	0.06069	chr17	48892765	30	FALSE
D9	TSPO	1	0.442298	0	0.163087	5.67094e-82	-0.1706	4.37701e-115	6415.49	0.61759	chr22	43151547	29	FALSE
D9	HSPD1	1	0.301689	0	-0.21971	3.24241e-149	-0.253103	0.000000000000000000000000000000000000000000000000000000000000000000000000000000000000000000000000000000000000000000000000000000000000000000000000000000000000000000000000000000000000000000000000000000000000000000000000000000000000000000000000000000000000000511795176407456	41650.2	0.00226244	chr2	197486584	28	FALSE
D9	TOMM20	1	0.660128	0	0.38022	0	-0.269788	0.00000000000000000000000000000000000000000000000000000000000000000000000000000000000000000000000000000000000000000000000000000000000000000000000000000000000000000000000000000000000000000000000000000000000000000000000000000000000000000000000000000000000000000000000000000000000000000000000000053729026398393	36587.6	0.0043552	chr1	235109341	27	FALSE
D9	DUSP23	1	0.606771	0	0.280236	0.000000000000000000000000000000000000000000000000000000000000000000000000000000000000000000000000000000000000000000000000000000000000000000000000000000000000000000000000000000000000000000000000000000000000000000000000000000000000000000000000000012805093280773	-0.239589	8.77498e-229	8985.67	0.493156	chr1	159780932	26	FALSE
D9	ODC1	1	0.528917	0	0.128836	2.05809e-51	-0.193228	7.89533e-148	22103.9	0.159333	chr2	10439968	25	FALSE
D9	CKS1B	1	0.322583	0	0.0838673	2.21485e-22	-0.183262	7.13464e-133	24645.2	0.149038	chr1	154974653	24	FALSE
D9	JPT1	1	0.31402	0	0.00297988	2.18105	-0.168728	1.43183e-112	33679.5	0.0125	chr17	75135248	23	FALSE
D9	LDHA	1	0.460314	0	0.138571	2.41259e-59	-0.186839	3.82741e-138	20369.4	0.239593	chr11	18394560	22	FALSE
D9	ANXA2	1	0.354995	0	0.342518	0	-0.0441488	1.28587e-08	19674.9	0.204638	chr15	60347134	21	FALSE
D9	TAGLN2	1	0.468211	0	0.140634	4.21925e-61	-0.109638	6.16646e-48	5243.72	0.68767	chr1	159918107	20	FALSE
D9	PHLDA2	1	0.379542	0	0.124845	2.4769e-48	-0.084836	3.9411e-29	3194.87	0.798586	chr11	2928273	19	FALSE
D9	TUBA1C	1	0.345896	0	0.0190437	0.0770024	-0.156341	1.16433e-96	17669.7	0.230034	chr12	49188736	18	FALSE
D9	SNHG3	1	0.344114	0	-0.0708794	2.77363e-16	-0.204286	2.01566e-165	12847.3	0.351753	chr1	28505980	17	FALSE
D9	PPP1R14A	1	0.343294	0	0.0816718	2.80096e-21	-0.142666	1.4525e-80	3469.65	0.760803	chr19	38251237	16	FALSE
D9	NPW	1	0.544282	0	0.143356	1.84121e-63	-0.256923	0.0000000000000000000000000000000000000000000000000000000000000000000000000000000000000000000000000000000000000000000000000000000000000000000000000000000000000000000000000000000000000000000000000000000000000000000000000000000000000000000000000000000000000000000000050367358241538	5114.41	0.726075	chr16	2009926	15	FALSE
D9	DDX21	1	0.401074	0	-0.223712	8.72193e-155	-0.228717	4.40186e-208	22713.8	0.122794	chr10	68956135	14	FALSE
D9	MYCN	1	0.583656	0	-0.134852	3.03685e-56	-0.327938	0	16591.1	0.336934	chr2	15940550	13	TRUE
D9	BEX2	1	0.395015	0	-0.035559	9.25456e-05	-0.223978	2.14899e-199	11423	0.436765	chrX	103309346	12	FALSE
D9	MTHFD2	1	0.311849	0	-0.183657	6.08182e-104	-0.218256	3.59831e-189	11837	0.36052	chr2	74186172	11	FALSE
D9	GPM6A	1	0.353115	0	0.210889	2.50736e-137	-0.0986803	4.95031e-39	6714.93	0.627376	chr4	175632934	10	FALSE
D9	STAC	1	0.31199	0	0.113296	5.63187e-40	-0.0826921	9.8875e-28	2934.52	0.799265	chr3	36380503	9	FALSE
D9	KCNQ5	1	0.387471	0	0.0961233	4.55687e-29	-0.125011	4.92393e-62	2584.71	0.861029	chr6	72621792	8	FALSE
D9	FHIT	1	0.349785	0	0.232343	3.54678e-167	-0.0545693	1.15466e-12	12019.9	0.454016	chr3	59747277	7	FALSE
D9	LINC01931	1	0.40141	0	0.166047	5.78684e-85	-0.117311	9.76017e-55	3114.26	0.826131	chr2	149745648	6	FALSE
D9	GUCY1A1	1	0.322755	0	0.118155	2.1646e-43	-0.130691	1.01204e-67	2887.08	0.808654	chr4	155666726	5	FALSE
D9	TAF4B	1	0.426141	0	-0.0673921	8.09748e-15	-0.187957	8.19077e-140	4084.76	0.740045	chr18	26226445	4	FALSE
D9	WWC2	1	0.302092	0	0.185964	1.40497e-106	-0.0442125	1.2217e-08	7805.98	0.537048	chr4	183099257	3	FALSE
D9	MDN1	1	0.320776	0	-0.11333	5.33145e-40	-0.167241	1.35962e-110	10808.2	0.38948	chr6	89642498	2	FALSE
D9	ASCC3	1	0.336736	0	0.00762618	1.11488	-0.144403	1.59342e-82	14283.6	0.314989	chr6	100508194	1	FALSE
D14	MYL12A	2	-0.387404	0	-0.312552	2.21413e-202	-0.247091	2.71739e-143	16067.5	0.106001	chr18	3247481	297	FALSE
D14	DSTN	2	-0.452329	0	-0.417584	0	-0.178615	1.85822e-74	22805.7	0.027249	chr20	17570075	296	FALSE
D14	RHOC	2	-0.448238	0	-0.313919	3.09502e-204	-0.12616	1.6568e-37	8922.11	0.381486	chr1	112701127	295	FALSE
D14	PFN1	2	-0.354495	0.00000000000000000000000000000000000000000000000000000000000000000000000000000000000000000000000000000000000000000000000000000000000000000000000000000000000000000000000000000000000000000000000000000000000000000000000000000000000000000000000000000000000000000000000000000000000000000000000000000000000000122214644651751	-0.363952	0.00000000000000000000000000000000000000000000000000000000000000000000000000000000000000000000000000000000000000000000000000000000000000000000000000000000000000000000000000000000000000000000000000000000000000000000000000000000000000000000000000000000000000000000000000000000000000402638761953317	-0.28523	1.80817e-192	22823	0.0409701	chr17	4945652	294	FALSE
D14	TPM4	2	-0.550061	0	-0.468086	0	-0.108029	9.10953e-28	16285.4	0.0974973	chr19	16067021	293	FALSE
D14	TGFB1I1	2	-0.478724	0	-0.4297	0	-0.119263	1.27243e-33	4584.19	0.615132	chr16	31471585	292	FALSE
D14	ANXA2	2	-0.438672	0	-0.23479	2.49654e-112	-0.103725	1.11608e-25	23921.7	0.0319838	chr15	60347134	291	FALSE
D14	TPM2	2	-0.532547	0	-0.591517	0	-0.18077	2.91992e-76	20498.3	0.0997198	chr9	35681992	290	FALSE
D14	TIMP1	2	-0.417724	0	-0.351495	0.000000000000000000000000000000000000000000000000000000000000000000000000000000000000000000000000000000000000000000000000000000000000000000000000000000000000000000000000000000000000000000000000000000000000000000000000000000000000000000000000000000000000000000363161955748154	-0.0826179	1.14792e-16	10694.9	0.308146	chrX	47582408	289	FALSE
D14	GSTP1	2	-0.36191	0.000000000000000000000000000000000000000000000000000000000000000000000000000000000000000000000000000000000000000000000000000000000000000000000000000000000000000000000000000000000000000000000000000000000000000000000000000000000000000000000000000000000000000000000000000000000000000000000000000000000000000000000000000024348226956335	-0.290829	3.26949e-174	-0.213894	6.62349e-107	25064.9	0.0342062	chr11	67583742	288	FALSE
D14	ACTB	2	-0.526295	0	-0.428786	0	-0.193417	2.61766e-87	34337.3	0.00357522	chr7	5526409	287	FALSE
D14	MYL12B	2	-0.391323	0	-0.300706	1.01667e-186	-0.22212	2.20607e-115	14510	0.11547	chr18	3261479	286	FALSE
D14	PGAM1	2	-0.296579	1.07792e-208	-0.308434	7.46567e-197	-0.189589	7.00754e-84	11784.6	0.159146	chr10	97426191	285	FALSE
D14	S100A13	2	-0.374753	0	-0.220713	4.1648e-99	-0.0326175	0.00271346	12878.5	0.214513	chr1	153618787	284	FALSE
D14	TMSB4X	2	-0.371315	0	-0.041178	0.000282938	-0.0915013	3.2711e-20	34264.2	0.00763359	chrX	12975110	283	FALSE
D14	RAB32	2	-0.346647	0.000000000000000000000000000000000000000000000000000000000000000000000000000000000000000000000000000000000000000000000000000000000000000000000000000000000000000000000000000000000000000000000000000000000000000000000000000000000000000000000000000000000000000000000000000000000000000000000000155938688706246	-0.293878	5.08481e-178	-0.0930371	7.33483e-21	6149.76	0.43811	chr6	146543833	282	FALSE
D14	MYL6	2	-0.563286	0	-0.384591	0.0000000000000000000000000000000000000000000000000000000000000000000000000000000000000000000000000000000000000000000000000000000000000000000000000000000000000000000000000000000000000000000000000000000000000000000000000000000000000000000000000000000000000000000000000000000000000000000000000000000000000000000000000333351845730479	-0.171876	5.76453e-69	28146.6	0.023867	chr12	56158346	281	FALSE
D14	ITM2C	2	-0.327507	0.000000000000000000000000000000000000000000000000000000000000000000000000000000000000000000000000000000000000000000000000000000000000000000000000000000000000000000000000000000000000000000000000000000000000000000000000000000000000000000000000000000000000000085149914930156	-0.250983	1.14238e-128	-0.0839247	3.63815e-17	5813.68	0.465552	chr2	230864639	280	FALSE
D14	PDLIM7	2	-0.470188	0	-0.374141	0.0000000000000000000000000000000000000000000000000000000000000000000000000000000000000000000000000000000000000000000000000000000000000000000000000000000000000000000000000000000000000000000000000000000000000000000000000000000000000000000000000000000000000000000000000000000000000000000000000000000402877671656925	-0.0592839	4.75316e-09	9415.85	0.308725	chr5	177483394	279	FALSE
D14	CD151	2	-0.479774	0	-0.42761	0	-0.0539483	1.19559e-07	6793.35	0.433955	chr11	832887	278	FALSE
D14	ITGB1	2	-0.567973	0	-0.434918	0	-0.0810761	4.35282e-16	19674.6	0.0278288	chr10	32887273	277	FALSE
D14	TMSB10	2	-0.439136	0	-0.246919	1.87793e-124	-0.197854	2.24706e-91	34428.1	0.010629	chr2	84905656	276	FALSE
D14	SH3BGRL3	2	-0.412667	0	-0.241839	2.72318e-119	-0.117947	6.62307e-33	14519.4	0.140787	chr1	26280086	275	FALSE
D14	TUBA1B	2	-0.372007	0	-0.338784	1.02851e-239	-0.135786	2.65062e-43	26702.3	0.0183593	chr12	49127782	274	FALSE
D14	GNAS	2	-0.387773	0	-0.292808	1.11663e-176	-0.224767	3.48316e-118	31227.6	0.000773022	chr20	58839718	273	FALSE
D14	TUBB4B	2	-0.30642	2.25088e-223	-0.204126	1.12918e-84	-0.11825	4.53451e-33	13496.2	0.156537	chr9	137241287	272	FALSE
D14	EFEMP2	2	-0.42336	0	-0.378261	0.00000000000000000000000000000000000000000000000000000000000000000000000000000000000000000000000000000000000000000000000000000000000000000000000000000000000000000000000000000000000000000000000000000000000000000000000000000000000000000000000000000000000000000000000000000000000000000000000000000000000000359411282599984	-0.0688172	7.24016e-12	3305.02	0.642574	chr11	65866441	271	FALSE
D14	MAGED2	2	-0.410514	0	-0.210797	2.48879e-90	-0.0175124	0.224512	12402.1	0.162141	chrX	54807599	270	FALSE
D14	SFRP1	2	-0.675337	0	-0.571872	0	-0.0251376	0.0316421	17004.8	0.227172	chr8	41261962	269	FALSE
D14	MDK	2	-0.347574	0.00000000000000000000000000000000000000000000000000000000000000000000000000000000000000000000000000000000000000000000000000000000000000000000000000000000000000000000000000000000000000000000000000000000000000000000000000000000000000000000000000000000000000000000000000000000000000000000000000353551465282157	-0.387103	0.00000000000000000000000000000000000000000000000000000000000000000000000000000000000000000000000000000000000000000000000000000000000000000000000000000000000000000000000000000000000000000000000000000000000000000000000000000000000000000000000000000000000000000000000000000000000000000000000000000000000000000000000000000119186420140159	-0.271342	1.27587e-173	24082.8	0.0318871	chr11	46380756	268	FALSE
D14	HES4	2	-0.33411	0.000000000000000000000000000000000000000000000000000000000000000000000000000000000000000000000000000000000000000000000000000000000000000000000000000000000000000000000000000000000000000000000000000000000000000000000000000000000000000000000000000000000000000000000000000793189167590145	-0.28804	9.04433e-171	-0.097715	6.62514e-23	4116.51	0.613876	chr1	998962	267	TRUE
D14	SELENOW	2	-0.319382	0.00000000000000000000000000000000000000000000000000000000000000000000000000000000000000000000000000000000000000000000000000000000000000000000000000000000000000000000000000000000000000000000000000000000000000000000000000000000000000000000000000134758706513696	-0.15366	3.92562e-48	-0.189552	7.5616e-84	16939	0.0642574	chr19	47778677	266	FALSE
D14	LAPTM4A	2	-0.413071	0	-0.283867	1.08175e-165	-0.0844154	2.35222e-17	12429.6	0.131027	chr2	20032650	265	FALSE
D14	MARCKS	2	-0.512441	0	-0.318442	1.92392e-210	-0.0472279	4.60558e-06	21681.8	0.0315973	chr6	113857345	264	FALSE
D14	TUBA1A	2	-0.37828	0	-0.0289635	0.018102	0.05656	2.55706e-08	25700.2	0.032177	chr12	49184686	263	FALSE
D14	RGS5	2	-0.335513	0.00000000000000000000000000000000000000000000000000000000000000000000000000000000000000000000000000000000000000000000000000000000000000000000000000000000000000000000000000000000000000000000000000000000000000000000000000000000000000000000000000000000000000000000000000000331119937352597	-0.239683	3.87908e-117	-0.0415214	7.15906e-05	4853.25	0.580829	chr1	163111121	262	FALSE
D14	RBP1	2	-0.471576	0	-0.221845	3.88951e-100	0.057596	1.36039e-08	16901.7	0.111895	chr3	139517434	261	FALSE
D14	TMSB15A	2	-0.340905	0.00000000000000000000000000000000000000000000000000000000000000000000000000000000000000000000000000000000000000000000000000000000000000000000000000000000000000000000000000000000000000000000000000000000000000000000000000000000000000000000000000000000000000000000000000000000000000181962762132046	-0.235489	5.21561e-113	-0.0142619	0.440536	9011.59	0.292202	chrX	102513682	260	FALSE
D14	SOX4	2	-0.441993	0	-0.19429	1.08675e-76	0.0927382	9.83046e-21	19915.5	0.0549812	chr6	21593751	259	TRUE
D14	ARL6IP1	2	-0.422866	0	-0.269025	2.47849e-148	0.0688836	6.89749e-12	13331.9	0.152865	chr16	18791669	258	FALSE
D14	TBX2	2	-0.434536	0	-0.365571	0.00000000000000000000000000000000000000000000000000000000000000000000000000000000000000000000000000000000000000000000000000000000000000000000000000000000000000000000000000000000000000000000000000000000000000000000000000000000000000000000000000000000000000000000000000000000000000000880787777570838	0.175823	3.72491e-72	7892.07	0.444971	chr17	61399843	257	TRUE
D14	TLX2	2	-0.31385	7.6865e-235	-0.230446	3.75301e-108	0.145768	8.91489e-50	5273.29	0.650111	chr2	74513463	256	TRUE
D14	PHOX2B	2	-0.392568	0	-0.350199	0.0000000000000000000000000000000000000000000000000000000000000000000000000000000000000000000000000000000000000000000000000000000000000000000000000000000000000000000000000000000000000000000000000000000000000000000000000000000000000000000000000000000000000000384894001255391	0.0854455	9.34002e-18	4864.5	0.676684	chr4	41744082	255	TRUE
D14	SOX5	1	-0.403906	0	-0.171276	1.1891e-59	0.287798	4.49296e-196	20606.7	0.099913	chr12	23529504	254	TRUE
D14	BAZ2B	1	-0.305744	2.39244e-222	-0.191288	2.44914e-74	0.217667	9.46665e-111	10414.3	0.264373	chr2	159318979	253	TRUE
D14	NRP1	1	-0.3481	0.000000000000000000000000000000000000000000000000000000000000000000000000000000000000000000000000000000000000000000000000000000000000000000000000000000000000000000000000000000000000000000000000000000000000000000000000000000000000000000000000000000000000000000000000000000000000000000000000000408933134757771	-0.214963	5.7882e-94	0.26493	2.75357e-165	9619.15	0.354237	chr10	33177492	252	FALSE
D14	JMJD1C	1	-0.380673	0	-0.287859	1.50854e-170	0.184875	9.2708e-80	15195.8	0.0917963	chr10	63167221	251	FALSE
D14	IL1RAPL1	1	-0.300782	6.80725e-215	-0.0668904	6.56838e-10	0.272831	1.37317e-175	12884.6	0.345927	chrX	28587446	250	FALSE
D14	GULP1	1	-0.384375	0	-0.321273	2.20715e-214	0.158086	2.02722e-58	15815.1	0.137115	chr2	188291669	249	FALSE
D14	PTEN	1	-0.354213	0.00000000000000000000000000000000000000000000000000000000000000000000000000000000000000000000000000000000000000000000000000000000000000000000000000000000000000000000000000000000000000000000000000000000000000000000000000000000000000000000000000000000000000000000000000000000000000000000000000000000000000400207592333887	-0.250404	4.60203e-128	0.180818	2.66219e-76	10991.3	0.21461	chr10	87862638	248	FALSE
D14	TCF4	1	-0.346404	0.000000000000000000000000000000000000000000000000000000000000000000000000000000000000000000000000000000000000000000000000000000000000000000000000000000000000000000000000000000000000000000000000000000000000000000000000000000000000000000000000000000000000000000000000000000000000000000000000419866937373901	-0.230946	1.25364e-108	0.15554	1.42254e-56	15524.6	0.073437	chr18	55222185	247	TRUE
D14	BMPR2	1	-0.316621	3.33442e-239	-0.196508	1.87463e-78	0.256571	9.18913e-155	13785.3	0.133056	chr2	202376327	246	FALSE
D14	SH3PXD2A	1	-0.466258	0	-0.401354	0	0.161725	4.10758e-61	7532.83	0.440816	chr10	103594027	245	FALSE
D14	MIR99AHG	1	-0.376381	0	-0.248989	1.36708e-126	0.193956	8.49232e-88	11259.7	0.320031	chr21	15928296	244	FALSE
D14	RBMS3	1	-0.422967	0	-0.191127	3.2625e-74	0.30022	4.66203e-214	25026.3	0.0318871	chr3	28574791	243	FALSE
D14	KLF12	1	-0.310134	4.59621e-229	-0.129491	1.97117e-34	0.226646	3.38903e-120	8227.6	0.369408	chr13	73686089	242	TRUE
D14	MAP4K4	1	-0.387459	0	-0.199065	1.63647e-80	0.233918	3.7096e-128	18509.1	0.0377814	chr2	101696850	241	FALSE
D14	FAT4	1	-0.362371	0.00000000000000000000000000000000000000000000000000000000000000000000000000000000000000000000000000000000000000000000000000000000000000000000000000000000000000000000000000000000000000000000000000000000000000000000000000000000000000000000000000000000000000000000000000000000000000000000000000000000000000000000000000000332717639747579	-0.304079	4.19534e-191	0.0960042	3.80555e-22	4329.52	0.608271	chr4	125314918	240	FALSE
D14	MOXD1	1	-0.519711	0	-0.426085	0	0.105711	1.24344e-26	13678.8	0.32322	chr6	132296055	239	FALSE
D14	TOX	1	-0.365898	0	-0.322456	4.84699e-216	0.128948	3.84866e-39	5774.91	0.56218	chr8	58805412	238	FALSE
D14	PRICKLE1	1	-0.562027	0	-0.510261	0	0.144602	5.38418e-49	11181.6	0.362064	chr12	42456757	237	FALSE
D14	ZSWIM6	1	-0.316776	1.89202e-239	-0.138577	2.66884e-39	0.216936	5.33926e-110	15013.9	0.0967243	chr5	61332258	236	FALSE
D14	CNTN4	1	-0.335917	0.000000000000000000000000000000000000000000000000000000000000000000000000000000000000000000000000000000000000000000000000000000000000000000000000000000000000000000000000000000000000000000000000000000000000000000000000000000000000000000000000000000000000000000000000000000679337246544937	-0.300232	4.15653e-186	0.155959	7.10594e-57	13219.3	0.219152	chr3	2098813	235	FALSE
D14	SLC4A8	1	-0.420595	0	-0.406964	0	0.00766374	1.30697	5119.89	0.634941	chr12	51391317	234	FALSE
D14	KCNJ3	1	-0.339772	0.000000000000000000000000000000000000000000000000000000000000000000000000000000000000000000000000000000000000000000000000000000000000000000000000000000000000000000000000000000000000000000000000000000000000000000000000000000000000000000000000000000000000000000000000000000000000166645183613197	-0.32527	5.11724e-220	-0.016214	0.297224	2501.13	0.802106	chr2	154697855	233	FALSE
D14	MACF1	1	-0.310085	5.46556e-229	-0.188459	3.71008e-72	0.283009	2.21579e-189	15761	0.0627114	chr1	39081316	232	FALSE
D14	TCF7L1	1	-0.35041	0.0000000000000000000000000000000000000000000000000000000000000000000000000000000000000000000000000000000000000000000000000000000000000000000000000000000000000000000000000000000000000000000000000000000000000000000000000000000000000000000000000000000000000000000000000000000000000000000000000000000302079555394441	-0.250395	4.70644e-128	0.115679	1.08761e-31	5453.77	0.517055	chr2	85133392	231	TRUE
D14	TRPS1	1	-0.316469	5.80442e-239	-0.289665	9.03535e-173	0.120769	1.88573e-34	10721.8	0.261764	chr8	115408496	230	TRUE
D14	LGR4	1	-0.478636	0	-0.396496	0	0.168305	3.80932e-66	9064.32	0.350662	chr11	27365961	229	FALSE
D14	FBXL7	1	-0.388209	0	-0.186167	2.04521e-70	0.160016	7.69362e-60	13897.9	0.191419	chr5	15500180	228	FALSE
D14	STARD13	1	-0.302801	6.57204e-218	-0.137568	9.63391e-39	0.134416	1.88408e-42	8856.91	0.398106	chr13	33103137	227	FALSE
D14	GATA3	1	-0.419648	0	-0.383226	0.00000000000000000000000000000000000000000000000000000000000000000000000000000000000000000000000000000000000000000000000000000000000000000000000000000000000000000000000000000000000000000000000000000000000000000000000000000000000000000000000000000000000000000000000000000000000000000000000000000000000000000000000836865163161116	-0.0291725	0.00899247	6505.26	0.471157	chr10	8045378	226	TRUE
D14	NPR3	1	-0.347138	0.0000000000000000000000000000000000000000000000000000000000000000000000000000000000000000000000000000000000000000000000000000000000000000000000000000000000000000000000000000000000000000000000000000000000000000000000000000000000000000000000000000000000000000000000000000000000000000000000000210389219383917	-0.236892	2.21555e-114	0.00854102	1.15489	7475.19	0.496956	chr5	32689070	225	FALSE
D14	RBMS1	1	-0.475088	0	-0.428098	0	0.0738657	1.59705e-13	12333.7	0.177215	chr2	160272151	224	FALSE
D14	PARD3B	1	-0.314173	2.39184e-235	-0.275789	4.13208e-156	0.108826	3.65818e-28	9996.5	0.342545	chr2	204545475	223	FALSE
D14	LRCH1	1	-0.346579	0.000000000000000000000000000000000000000000000000000000000000000000000000000000000000000000000000000000000000000000000000000000000000000000000000000000000000000000000000000000000000000000000000000000000000000000000000000000000000000000000000000000000000000000000000000000000000000000000000205668637202954	-0.27822	5.83963e-159	0.116043	6.96085e-32	6082.01	0.457822	chr13	46553168	222	FALSE
D14	TANC1	1	-0.353068	0.000000000000000000000000000000000000000000000000000000000000000000000000000000000000000000000000000000000000000000000000000000000000000000000000000000000000000000000000000000000000000000000000000000000000000000000000000000000000000000000000000000000000000000000000000000000000000000000000000000000000481429840393418	-0.313621	7.8735e-204	0.0767419	1.61599e-14	6675.68	0.42265	chr2	158968640	221	FALSE
D14	EPB41L5	1	-0.330695	0.000000000000000000000000000000000000000000000000000000000000000000000000000000000000000000000000000000000000000000000000000000000000000000000000000000000000000000000000000000000000000000000000000000000000000000000000000000000000000000000000000000000000000000000434957447655278	-0.222081	2.36844e-100	0.131946	6.1327e-41	6134.01	0.452024	chr2	120013077	220	FALSE
D14	XIST	1	-0.460425	0	-0.466654	0	-0.0478943	3.27257e-06	4170.89	0.752247	chrX	73820649	219	FALSE
D14	ST6GAL2	1	-0.424686	0	-0.404495	0	-0.0244342	0.0387819	3970.65	0.67021	chr2	106801600	218	FALSE
D14	TLN2	1	-0.387982	0	-0.3522	0.0000000000000000000000000000000000000000000000000000000000000000000000000000000000000000000000000000000000000000000000000000000000000000000000000000000000000000000000000000000000000000000000000000000000000000000000000000000000000000000000000000000000000000000284635972726711	0.0757933	3.47256e-14	7706.83	0.364383	chr15	62390526	217	FALSE
D14	MBNL2	1	-0.370201	0	-0.254582	1.81643e-132	0.223726	4.4433e-117	11908.2	0.208523	chr13	97221434	216	TRUE
D14	COL25A1	1	-0.333184	0.0000000000000000000000000000000000000000000000000000000000000000000000000000000000000000000000000000000000000000000000000000000000000000000000000000000000000000000000000000000000000000000000000000000000000000000000000000000000000000000000000000000000000000000000000290415498179015	-0.269668	4.61814e-149	0.0368602	0.000529206	5553.75	0.609141	chr4	108808725	215	FALSE
D14	ENC1	1	-0.314182	2.31815e-235	-0.16976	1.31279e-58	0.161724	4.11262e-61	6618.21	0.447579	chr5	74627406	214	FALSE
D14	CADM1	1	-0.33693	0.0000000000000000000000000000000000000000000000000000000000000000000000000000000000000000000000000000000000000000000000000000000000000000000000000000000000000000000000000000000000000000000000000000000000000000000000000000000000000000000000000000000000000000000000000000000127244046285989	-0.033883	0.0039465	0.244157	7.69211e-140	17392.1	0.11605	chr11	115169218	213	FALSE
D14	ARHGAP42	1	-0.34993	0.000000000000000000000000000000000000000000000000000000000000000000000000000000000000000000000000000000000000000000000000000000000000000000000000000000000000000000000000000000000000000000000000000000000000000000000000000000000000000000000000000000000000000000000000000000000000000000000000000000219439461702838	-0.232786	2.16458e-110	0.104295	5.97178e-26	8789.2	0.328341	chr11	100687288	212	FALSE
D14	SAMD11	1	-0.302548	1.57615e-217	-0.279103	5.29725e-160	0.152726	1.43721e-54	9193.2	0.260315	chr1	923923	211	FALSE
D14	GUCY1A2	1	-0.381963	0	-0.302362	7.28338e-189	0.110026	9.15438e-29	9669.87	0.384578	chr11	106674019	210	FALSE
D14	COL18A1	1	-0.508119	0	-0.434745	0	0.105909	9.97009e-27	12435.4	0.2407	chr21	45405165	209	FALSE
D14	SLC8A1	1	-0.319794	0.000000000000000000000000000000000000000000000000000000000000000000000000000000000000000000000000000000000000000000000000000000000000000000000000000000000000000000000000000000000000000000000000000000000000000000000000000000000000000000000000000295117850107092	-0.265069	6.90497e-144	0.0190017	0.159714	8466.17	0.441975	chr2	40097270	208	FALSE
D14	ADAM12	1	-0.430258	0	-0.322746	1.89711e-216	0.106107	7.98933e-27	7036.35	0.496763	chr10	126012381	207	FALSE
D14	PDE3A	1	-0.379415	0	-0.295414	5.9031e-180	0.0904279	9.16544e-20	6302.42	0.558798	chr12	20368537	206	FALSE
D14	PGF	1	-0.415809	0	-0.399801	0	-0.0180756	0.197853	4143.94	0.603826	chr14	74941834	205	FALSE
D14	NFIB	1	-0.466796	0	-0.446057	0	0.0444939	1.78585e-05	6827.22	0.504107	chr9	14081843	204	TRUE
D14	SEPTIN7	1	-0.504713	0	-0.29285	9.9128e-177	-0.0263168	0.0222624	20711.6	0.0115953	chr7	35800932	203	FALSE
D14	SLIT3	1	-0.479429	0	-0.400747	0	0.0925876	1.13904e-20	9335.6	0.414146	chr5	168661733	202	FALSE
D14	CELF2	1	-0.347537	0.00000000000000000000000000000000000000000000000000000000000000000000000000000000000000000000000000000000000000000000000000000000000000000000000000000000000000000000000000000000000000000000000000000000000000000000000000000000000000000000000000000000000000000000000000000000000000000000000000411013488986908	-0.175272	1.9053e-62	0.020607	0.108161	10012.4	0.365929	chr10	10798397	201	FALSE
D14	ITM2B	1	-0.601748	0	-0.480527	0	-0.05262	2.55115e-07	16799.4	0.0730505	chr13	48232612	200	FALSE
D14	GPC6	1	-0.453882	0	-0.408135	0	0.245486	2.13231e-141	27149.6	0.0478307	chr13	93226807	199	FALSE
D14	DLC1	1	-0.389761	0	-0.284262	3.60269e-166	0.0785489	3.66685e-15	8571.61	0.395304	chr8	13083361	198	FALSE
D14	PKD2	1	-0.413603	0	-0.336018	1.33314e-235	0.0861665	4.86111e-18	12167.6	0.217509	chr4	88007635	197	FALSE
D14	MAML2	1	-0.397437	0	-0.218874	1.90886e-97	0.112296	6.37511e-30	14970.5	0.211035	chr11	95976598	196	FALSE
D14	PLAT	1	-0.447744	0	-0.312545	2.26091e-202	0.00756242	1.32525	10199.8	0.361677	chr8	42174718	195	FALSE
D14	COL5A2	1	-0.484102	0	-0.164968	2.2389e-55	0.121893	4.45917e-35	18259.8	0.14958	chr2	189031898	194	FALSE
D14	BAMBI	1	-0.367755	0	-0.265721	1.29253e-144	-0.0173942	0.230466	8088.49	0.337134	chr10	28677510	193	FALSE
D14	PTPRM	1	-0.313481	2.90262e-234	-0.274219	2.76673e-154	0.0424018	4.78907e-05	7546.72	0.417915	chr18	7566782	192	FALSE
D14	MEIS1	1	-0.350867	0.00000000000000000000000000000000000000000000000000000000000000000000000000000000000000000000000000000000000000000000000000000000000000000000000000000000000000000000000000000000000000000000000000000000000000000000000000000000000000000000000000000000000000000000000000000000000000000000000000000000456176125534955	-0.41209	0	0.0694092	4.69253e-12	8408.33	0.466519	chr2	66433452	191	TRUE
D14	CDH2	1	-0.3882	0	-0.316986	1.96786e-208	0.0884103	6.1508e-19	15390.3	0.0826167	chr18	27932879	190	FALSE
D14	LPP	1	-0.476353	0	-0.398642	0	0.0518299	3.97051e-07	17861.8	0.104358	chr3	188153284	189	FALSE
D14	NR2F1	1	-0.322434	0.0000000000000000000000000000000000000000000000000000000000000000000000000000000000000000000000000000000000000000000000000000000000000000000000000000000000000000000000000000000000000000000000000000000000000000000000000000000000000000000000000000000165440387200261	-0.137017	1.9325e-38	0.0490615	1.77949e-06	7683.61	0.411151	chr5	93583222	188	TRUE
D14	HMGA2	1	-0.418648	0	-0.410143	0	0.0279563	0.0133564	12852.6	0.208329	chr12	65824460	187	TRUE
D14	ATXN1	1	-0.435553	0	-0.334277	4.91041e-233	-0.00119602	2.70951	7342.37	0.456083	chr6	16299112	186	FALSE
D14	PARVA	1	-0.465271	0	-0.367421	0.00000000000000000000000000000000000000000000000000000000000000000000000000000000000000000000000000000000000000000000000000000000000000000000000000000000000000000000000000000000000000000000000000000000000000000000000000000000000000000000000000000000000000000000000000000000000000000000768179692093476	0.070948	1.49469e-12	8936.19	0.299932	chr11	12377563	185	FALSE
D14	CDK6	1	-0.55963	0	-0.488994	0	0.0778818	6.36539e-15	15242.9	0.201082	chr7	92604921	184	FALSE
D14	CAP2	1	-0.362876	0.000000000000000000000000000000000000000000000000000000000000000000000000000000000000000000000000000000000000000000000000000000000000000000000000000000000000000000000000000000000000000000000000000000000000000000000000000000000000000000000000000000000000000000000000000000000000000000000000000000000000000000000000000000375114400948508	-0.328428	1.56697e-224	-0.00419945	2.00779	6428.36	0.42207	chr6	17393595	183	FALSE
D14	SLC5A7	1	-0.322862	0.00000000000000000000000000000000000000000000000000000000000000000000000000000000000000000000000000000000000000000000000000000000000000000000000000000000000000000000000000000000000000000000000000000000000000000000000000000000000000000000000000000000335333204834099	-0.283283	5.46807e-165	0.0130488	0.553175	3467.75	0.753986	chr2	107986523	182	FALSE
D14	MID1	1	-0.364122	0.00000000000000000000000000000000000000000000000000000000000000000000000000000000000000000000000000000000000000000000000000000000000000000000000000000000000000000000000000000000000000000000000000000000000000000000000000000000000000000000000000000000000000000000000000000000000000000000000000000000000000000000000000000000168970450877706	-0.277896	1.40794e-158	0.0598025	3.42092e-09	11330.2	0.289883	chrX	10445310	181	FALSE
D14	PACS1	1	-0.354575	0.000000000000000000000000000000000000000000000000000000000000000000000000000000000000000000000000000000000000000000000000000000000000000000000000000000000000000000000000000000000000000000000000000000000000000000000000000000000000000000000000000000000000000000000000000000000000000000000000000000000000000874714432507115	-0.30154	8.47794e-188	0.0477174	3.58487e-06	7702.81	0.393371	chr11	66070272	180	FALSE
D14	MAP3K20	1	-0.31402	4.15585e-235	-0.294603	6.23266e-179	0.0312013	0.00450281	8071.27	0.359069	chr2	173075435	179	FALSE
D14	EDIL3	1	-0.302417	2.47322e-217	-0.192457	3.0025e-75	0.121203	1.08248e-34	8375.4	0.489999	chr5	83940554	178	FALSE
D14	TNS3	1	-0.378413	0	-0.313978	2.57292e-204	0.0361946	0.000691956	8632.99	0.378877	chr7	47275154	177	FALSE
D14	RTN4	1	-0.309357	7.23717e-228	-0.0293941	0.0159708	0.13826	7.29419e-45	16740	0.046188	chr2	54972187	176	FALSE
D14	GASK1B	1	-0.394325	0	-0.312062	1.0183e-201	0.021266	0.0915363	5649.96	0.487777	chr4	158124474	175	FALSE
D14	PPM1D	1	-0.319503	0.000000000000000000000000000000000000000000000000000000000000000000000000000000000000000000000000000000000000000000000000000000000000000000000000000000000000000000000000000000000000000000000000000000000000000000000000000000000000000000000000000864927233427364	-0.278518	2.60623e-159	0.035777	0.000816909	7249.15	0.408059	chr17	60600193	174	FALSE
D14	NES	1	-0.453265	0	-0.336346	4.35326e-236	-0.0151108	0.37279	14632.7	0.114214	chr1	156668763	173	FALSE
D14	TIMP3	1	-0.383033	0	-0.28319	7.07489e-165	0.0254893	0.0285315	8846.8	0.398396	chr22	32801705	172	FALSE
D14	SEMA3C	1	-0.413415	0	-0.276002	2.33623e-156	0.0355272	0.000901446	11500.8	0.370181	chr7	80742538	171	FALSE
D14	LYN	1	-0.310429	1.60998e-229	-0.304055	4.50996e-191	-0.0439297	2.34017e-05	3835.74	0.608851	chr8	55879835	170	FALSE
D14	PDLIM5	1	-0.465381	0	-0.411467	0	0.0353485	0.000966849	13493.2	0.212484	chr4	94451857	169	FALSE
D14	UACA	1	-0.337388	0.00000000000000000000000000000000000000000000000000000000000000000000000000000000000000000000000000000000000000000000000000000000000000000000000000000000000000000000000000000000000000000000000000000000000000000000000000000000000000000000000000000000000000000000000000000000209194029875341	-0.284437	2.21674e-166	-0.0196783	0.135911	6020.39	0.490192	chr15	70654554	168	FALSE
D14	PRAG1	1	-0.399901	0	-0.350836	0.00000000000000000000000000000000000000000000000000000000000000000000000000000000000000000000000000000000000000000000000000000000000000000000000000000000000000000000000000000000000000000000000000000000000000000000000000000000000000000000000000000000000000000390314739194129	0.0246228	0.0367397	9383.72	0.38081	chr8	8317736	167	FALSE
D14	POSTN	1	-0.591308	0	-0.529222	0	0.0576787	1.29301e-08	12810.6	0.346024	chr13	37562583	166	FALSE
D14	PRKAG2	1	-0.333855	0.00000000000000000000000000000000000000000000000000000000000000000000000000000000000000000000000000000000000000000000000000000000000000000000000000000000000000000000000000000000000000000000000000000000000000000000000000000000000000000000000000000000000000000000000000213681845765303	-0.297606	9.69151e-183	0.0660246	5.33276e-11	5990.22	0.472799	chr7	151556124	165	FALSE
D14	SPATS2L	1	-0.316277	1.16886e-238	-0.213897	5.00064e-93	0.0175059	0.224835	9384.78	0.337907	chr2	200305881	164	FALSE
D14	DIAPH3	1	-0.341046	0.00000000000000000000000000000000000000000000000000000000000000000000000000000000000000000000000000000000000000000000000000000000000000000000000000000000000000000000000000000000000000000000000000000000000000000000000000000000000000000000000000000000000000000000000000000000000000103515124910272	-0.366738	0.000000000000000000000000000000000000000000000000000000000000000000000000000000000000000000000000000000000000000000000000000000000000000000000000000000000000000000000000000000000000000000000000000000000000000000000000000000000000000000000000000000000000000000000000000000000000000000103937293727551	-0.00432484	1.98	11291.7	0.393468	chr13	59665583	163	FALSE
D14	PLS3	1	-0.401767	0	-0.204987	2.15937e-85	0.000588181	2.85688	14262	0.135279	chrX	115561174	162	FALSE
D14	ELK3	1	-0.408929	0	-0.334939	5.21567e-234	-0.00674479	1.478	4978.34	0.523046	chr12	96194375	161	TRUE
D14	A2M	1	-0.343927	0.00000000000000000000000000000000000000000000000000000000000000000000000000000000000000000000000000000000000000000000000000000000000000000000000000000000000000000000000000000000000000000000000000000000000000000000000000000000000000000000000000000000000000000000000000000000000000000000974212580086295	-0.297009	5.58976e-182	-0.012205	0.643246	3527.01	0.679872	chr12	9067664	160	FALSE
D14	GPC5	1	-0.315085	8.83866e-237	-0.260746	4.07693e-139	-0.0300279	0.00675041	4225.85	0.711566	chr13	91398621	159	FALSE
D14	DSP	1	-0.416539	0	-0.42472	0	-0.0829163	8.84344e-17	7882.52	0.484685	chr6	7541617	158	FALSE
D14	FOXP1	1	-0.312627	6.25581e-233	-0.376372	0.00000000000000000000000000000000000000000000000000000000000000000000000000000000000000000000000000000000000000000000000000000000000000000000000000000000000000000000000000000000000000000000000000000000000000000000000000000000000000000000000000000000000000000000000000000000000000000000000000000000000631017575279097	0.0163108	0.291222	11225.8	0.295681	chr3	70954693	157	TRUE
D14	LMCD1	1	-0.380797	0	-0.325889	6.72235e-221	-0.0307172	0.0053302	3674.94	0.633684	chr3	8501807	156	FALSE
D14	RBPMS	1	-0.473413	0	-0.385407	0.00000000000000000000000000000000000000000000000000000000000000000000000000000000000000000000000000000000000000000000000000000000000000000000000000000000000000000000000000000000000000000000000000000000000000000000000000000000000000000000000000000000000000000000000000000000000000000000000000000000000000000000000000120723428720432	0.017672	0.216676	10099.1	0.295487	chr8	30384511	155	FALSE
D14	LIMS1	1	-0.415374	0	-0.365272	0.0000000000000000000000000000000000000000000000000000000000000000000000000000000000000000000000000000000000000000000000000000000000000000000000000000000000000000000000000000000000000000000000000000000000000000000000000000000000000000000000000000000000000000000000000000000000000000273183402185549	0.0124988	0.610757	11063.8	0.22263	chr2	108533671	154	FALSE
D14	KCNIP4	1	-0.301331	1.03619e-215	-0.281569	6.21074e-163	-0.0359496	0.000762897	5319.83	0.687699	chr4	20728606	153	FALSE
D14	SPSB1	1	-0.302418	2.46468e-217	-0.27907	5.79681e-160	-0.0427394	4.09641e-05	2619.3	0.706445	chr1	9292894	152	FALSE
D14	FBN1	1	-0.331029	0.000000000000000000000000000000000000000000000000000000000000000000000000000000000000000000000000000000000000000000000000000000000000000000000000000000000000000000000000000000000000000000000000000000000000000000000000000000000000000000000000000000000000000000000120170148463634	-0.262621	3.56832e-141	-0.00150041	2.6361	3405.02	0.662866	chr15	48408313	151	FALSE
D14	PALLD	1	-0.495405	0	-0.445186	0	0.0333141	0.00209999	17970.5	0.134119	chr4	168497052	150	FALSE
D14	MMP11	1	-0.427903	0	-0.394899	0	-0.0754609	4.53024e-14	5080.47	0.644893	chr22	23768226	149	FALSE
D14	SEMA5A	1	-0.363972	0.00000000000000000000000000000000000000000000000000000000000000000000000000000000000000000000000000000000000000000000000000000000000000000000000000000000000000000000000000000000000000000000000000000000000000000000000000000000000000000000000000000000000000000000000000000000000000000000000000000000000000000000000000000000326083326255223	-0.293998	3.59396e-178	0.0244148	0.0389977	9094.06	0.423229	chr5	9035033	148	FALSE
D14	ITGA1	1	-0.595431	0	-0.530096	0	0.0360789	0.00072464	9812.56	0.452024	chr5	52787916	147	FALSE
D14	RIPOR2	1	-0.364836	0.0000000000000000000000000000000000000000000000000000000000000000000000000000000000000000000000000000000000000000000000000000000000000000000000000000000000000000000000000000000000000000000000000000000000000000000000000000000000000000000000000000000000000000000000000000000000000000000000000000000000000000000000000000000000592878775009496	-0.264862	1.17253e-143	-0.0259867	0.0245977	4669.98	0.595516	chr6	24804282	146	FALSE
D14	MYH10	1	-0.426409	0	-0.416401	0	-0.0228613	0.0601035	16917.2	0.053725	chr17	8474207	145	FALSE
D14	PHLDB2	1	-0.367218	0	-0.300691	1.06451e-186	-0.0146188	0.410987	5399.26	0.538216	chr3	111732497	144	FALSE
D14	TCIM	1	-0.485059	0	-0.403473	0	-0.0627614	4.96837e-10	6710.87	0.531935	chr8	40153482	143	FALSE
D14	VCL	1	-0.331415	0.0000000000000000000000000000000000000000000000000000000000000000000000000000000000000000000000000000000000000000000000000000000000000000000000000000000000000000000000000000000000000000000000000000000000000000000000000000000000000000000000000000000000000000000000272145469860579	-0.337649	5.06755e-238	-0.0433833	3.03127e-05	11695	0.193449	chr10	73995193	142	FALSE
D14	FILIP1	1	-0.376256	0	-0.332976	3.97189e-231	-0.108711	4.1758e-28	3861.36	0.708281	chr6	75291859	141	FALSE
D14	DCLK2	1	-0.546521	0	-0.47464	0	-0.00835065	1.18694	9629.59	0.417625	chr4	150078445	140	FALSE
D14	RND3	1	-0.444571	0	-0.419969	0	-0.0730382	3.03843e-13	5725.29	0.481206	chr2	150468195	139	FALSE
D14	CCDC85A	1	-0.402018	0	-0.336174	7.83128e-236	-0.0432503	3.22686e-05	5564.48	0.618224	chr2	56183990	138	FALSE
D14	VGLL3	1	-0.348308	0.00000000000000000000000000000000000000000000000000000000000000000000000000000000000000000000000000000000000000000000000000000000000000000000000000000000000000000000000000000000000000000000000000000000000000000000000000000000000000000000000000000000000000000000000000000000000000000000000000017450503493962	-0.278959	7.83602e-160	-0.0328085	0.00253056	3160.09	0.691275	chr3	86876388	137	FALSE
D14	FERMT2	1	-0.432255	0	-0.455049	0	-0.0668592	2.96099e-11	11045.6	0.228428	chr14	52857268	136	FALSE
D14	KIF5B	1	-0.522706	0	-0.478972	0	-0.146546	2.66762e-50	16371.8	0.0605856	chr10	32009015	135	FALSE
D14	NEXN	1	-0.413757	0	-0.393987	0	-0.0512923	5.34527e-07	5854.94	0.52034	chr1	77888513	134	FALSE
D14	EXT1	1	-0.436213	0	-0.321333	1.82031e-214	0.0707872	1.68647e-12	19113.2	0.0783651	chr8	117794490	133	FALSE
D14	JAG1	1	-0.496742	0	-0.431463	0	-0.0393575	0.000186129	6514.61	0.488453	chr20	10637684	132	FALSE
D14	ITGAV	1	-0.416312	0	-0.318325	2.79786e-210	-0.00638909	1.54729	9144.51	0.344574	chr2	186590056	131	FALSE
D14	MIR4435-2HG	1	-0.351586	0.000000000000000000000000000000000000000000000000000000000000000000000000000000000000000000000000000000000000000000000000000000000000000000000000000000000000000000000000000000000000000000000000000000000000000000000000000000000000000000000000000000000000000000000000000000000000000000000000000000000231152703598943	-0.305069	2.10731e-192	0.00418362	2.01131	7387.68	0.434631	chr2	111006015	130	FALSE
D14	DHRS3	1	-0.337538	0.00000000000000000000000000000000000000000000000000000000000000000000000000000000000000000000000000000000000000000000000000000000000000000000000000000000000000000000000000000000000000000000000000000000000000000000000000000000000000000000000000000000000000000000000000000000115813962791764	-0.25236	4.0929e-130	0.022196	0.0718362	4446.28	0.618031	chr1	12567910	129	FALSE
D14	HNRNPM	1	-0.369991	0	-0.343948	0.00000000000000000000000000000000000000000000000000000000000000000000000000000000000000000000000000000000000000000000000000000000000000000000000000000000000000000000000000000000000000000000000000000000000000000000000000000000000000000000000000000016539984805565	-0.0113664	0.742791	18804.7	0.0201952	chr19	8444767	128	FALSE
D14	NUAK1	1	-0.314273	1.66906e-235	-0.244991	1.7627e-122	-0.0141867	0.44697	3913.92	0.620736	chr12	106063345	127	FALSE
D14	UGP2	1	-0.42005	0	-0.355483	0.000000000000000000000000000000000000000000000000000000000000000000000000000000000000000000000000000000000000000000000000000000000000000000000000000000000000000000000000000000000000000000000000000000000000000000000000000000000000000000000000000000000000000000000000185990792270908	-0.0828051	9.74737e-17	7974.32	0.368828	chr2	63840952	126	FALSE
D14	LIMA1	1	-0.444032	0	-0.368921	0.0000000000000000000000000000000000000000000000000000000000000000000000000000000000000000000000000000000000000000000000000000000000000000000000000000000000000000000000000000000000000000000000000000000000000000000000000000000000000000000000000000000000000000000000000000000000000000000000246144969606378	-0.0532942	1.74039e-07	8583.31	0.34757	chr12	50175788	125	FALSE
D14	MFGE8	1	-0.423841	0	-0.360897	0.000000000000000000000000000000000000000000000000000000000000000000000000000000000000000000000000000000000000000000000000000000000000000000000000000000000000000000000000000000000000000000000000000000000000000000000000000000000000000000000000000000000000000000000000000000000381747238366464	-0.00914081	1.05742	7493.14	0.380616	chr15	88898683	124	FALSE
D14	CPE	1	-0.366511	0	-0.288015	9.71462e-171	0.0135063	0.508425	5283.86	0.546623	chr4	165361194	123	FALSE
D14	AKAP12	1	-0.468849	0	-0.516573	0	0.0236751	0.0480524	18239.2	0.110735	chr6	151239967	122	FALSE
D14	DDAH1	1	-0.477415	0	-0.442096	0	-0.0643217	1.7326e-10	8039.92	0.470287	chr1	85318481	121	FALSE
D14	LMO7	1	-0.321871	0.000000000000000000000000000000000000000000000000000000000000000000000000000000000000000000000000000000000000000000000000000000000000000000000000000000000000000000000000000000000000000000000000000000000000000000000000000000000000000000000000000000134607710232641	-0.284965	5.08611e-167	-0.0581254	9.81297e-09	4541.88	0.620736	chr13	75620434	120	FALSE
D14	COL11A1	1	-0.393522	0	-0.333539	5.9476e-232	0.0145297	0.418216	17222.7	0.234322	chr1	102876467	119	FALSE
D14	RAB31	1	-0.41096	0	-0.391271	0	-0.0307321	0.00530271	10191.3	0.289883	chr18	9708275	118	FALSE
D14	FBLIM1	1	-0.442876	0	-0.422036	0	-0.0963033	2.8095e-22	2987.6	0.69485	chr1	15756607	117	FALSE
D14	SEPTIN11	1	-0.41039	0	-0.306263	5.63079e-194	-0.0258784	0.0254101	20276	0.0174896	chr4	76949751	116	FALSE
D14	TFPI	1	-0.327103	0.000000000000000000000000000000000000000000000000000000000000000000000000000000000000000000000000000000000000000000000000000000000000000000000000000000000000000000000000000000000000000000000000000000000000000000000000000000000000000000000000000000000000000394817585056789	-0.237178	1.16033e-114	-0.0230824	0.0565932	4787.89	0.62093	chr2	187464230	115	FALSE
D14	FLNA	1	-0.501355	0	-0.443973	0	-0.0816415	2.67756e-16	10068.1	0.281476	chrX	154348524	114	FALSE
D14	ADAM19	1	-0.387573	0	-0.35707	0.000000000000000000000000000000000000000000000000000000000000000000000000000000000000000000000000000000000000000000000000000000000000000000000000000000000000000000000000000000000000000000000000000000000000000000000000000000000000000000000000000000000000000000000000000550429897327745	-0.057964	1.08437e-08	3891.57	0.630786	chr5	157395534	113	FALSE
D14	SAMD4A	1	-0.35069	0.00000000000000000000000000000000000000000000000000000000000000000000000000000000000000000000000000000000000000000000000000000000000000000000000000000000000000000000000000000000000000000000000000000000000000000000000000000000000000000000000000000000000000000000000000000000000000000000000000000000950618981443798	-0.332503	1.95353e-230	-0.0502301	9.53657e-07	7139.59	0.517828	chr14	54566117	112	FALSE
D14	BGN	1	-0.32435	0.0000000000000000000000000000000000000000000000000000000000000000000000000000000000000000000000000000000000000000000000000000000000000000000000000000000000000000000000000000000000000000000000000000000000000000000000000000000000000000000000000000000000128099175417984	-0.260094	2.0984e-138	-0.0475422	3.92223e-06	2964.38	0.707218	chrX	153494980	111	FALSE
D14	CXCL12	1	-0.4004	0	-0.380266	0.00000000000000000000000000000000000000000000000000000000000000000000000000000000000000000000000000000000000000000000000000000000000000000000000000000000000000000000000000000000000000000000000000000000000000000000000000000000000000000000000000000000000000000000000000000000000000000000000000000000000000000122225251067889	-0.0946434	1.49522e-21	4869.96	0.670983	chr10	44370165	110	FALSE
D14	SDC2	1	-0.430852	0	-0.378616	0.000000000000000000000000000000000000000000000000000000000000000000000000000000000000000000000000000000000000000000000000000000000000000000000000000000000000000000000000000000000000000000000000000000000000000000000000000000000000000000000000000000000000000000000000000000000000000000000000000000000000000878027283519221	-0.0419685	5.8425e-05	8040.59	0.411054	chr8	96493813	109	FALSE
D14	COL12A1	1	-0.409096	0	-0.341163	0.00000000000000000000000000000000000000000000000000000000000000000000000000000000000000000000000000000000000000000000000000000000000000000000000000000000000000000000000000000000000000000000000000000000000000000000000000000000000000000000000000275194832558361	-0.0561916	3.19184e-08	4988.94	0.624408	chr6	75084326	108	FALSE
D14	RFTN1	1	-0.316435	6.57728e-239	-0.262366	6.80886e-141	-0.0837331	4.31047e-17	4269.65	0.638999	chr3	16313574	107	FALSE
D14	CDH13	1	-0.416338	0	-0.339392	0.00000000000000000000000000000000000000000000000000000000000000000000000000000000000000000000000000000000000000000000000000000000000000000000000000000000000000000000000000000000000000000000000000000000000000000000000000000000000000000000000126530192065064	-0.0450062	1.39326e-05	6779.21	0.559378	chr16	82626965	106	FALSE
D14	PAPSS2	1	-0.302173	5.73717e-217	-0.246436	5.88457e-124	-0.0793326	1.90712e-15	2638.25	0.736979	chr10	87659613	105	FALSE
D14	TPM1	1	-0.718089	0	-0.654597	0	-0.0885934	5.18396e-19	32135.4	0.0195188	chr15	63042632	104	FALSE
D14	C1orf198	1	-0.30485	5.41524e-221	-0.199465	7.74934e-81	-0.104143	7.05707e-26	6048.72	0.449995	chr1	230837119	103	FALSE
D14	CALD1	1	-0.578114	0	-0.509148	0	-0.0654293	8.0782e-11	22289.3	0.0349792	chr7	134744252	102	FALSE
D14	MYOCD	1	-0.374614	0	-0.366444	0.000000000000000000000000000000000000000000000000000000000000000000000000000000000000000000000000000000000000000000000000000000000000000000000000000000000000000000000000000000000000000000000000000000000000000000000000000000000000000000000000000000000000000000000000000000000000000000318681213703736	-0.131957	6.04206e-41	3432.51	0.749831	chr17	12665890	101	FALSE
D14	MYLK	1	-0.338512	0.0000000000000000000000000000000000000000000000000000000000000000000000000000000000000000000000000000000000000000000000000000000000000000000000000000000000000000000000000000000000000000000000000000000000000000000000000000000000000000000000000000000000000000000000000000000000247051049694974	-0.322412	5.57984e-216	-0.132307	3.70429e-41	3487.15	0.698811	chr3	123610049	100	FALSE
D14	SYTL5	1	-0.31724	0.00000000000000000000000000000000000000000000000000000000000000000000000000000000000000000000000000000000000000000000000000000000000000000000000000000000000000000000000000000000000000000000000000000000000000000000000000000000000000000000000349043250166066	-0.285538	1.02756e-167	-0.0773762	9.63836e-15	5218.29	0.598705	chrX	38006553	99	FALSE
D14	MSRB3	1	-0.442182	0	-0.398724	0	-0.078025	5.65669e-15	5821.16	0.542081	chr12	65278643	98	FALSE
D14	H19	1	-0.466648	0	-0.391917	0	0.0170373	0.24922	8953.91	0.494541	chr11	1995171	97	FALSE
D14	COL4A2	1	-0.515602	0	-0.50894	0	-0.0268502	0.0189062	9732.11	0.400812	chr13	110305812	96	FALSE
D14	AHNAK	1	-0.346377	0.000000000000000000000000000000000000000000000000000000000000000000000000000000000000000000000000000000000000000000000000000000000000000000000000000000000000000000000000000000000000000000000000000000000000000000000000000000000000000000000000000000000000000000000000000000000000000000000000468889931899647	-0.342644	0.0000000000000000000000000000000000000000000000000000000000000000000000000000000000000000000000000000000000000000000000000000000000000000000000000000000000000000000000000000000000000000000000000000000000000000000000000000000000000000000000000000158762235853362	-0.15206	4.22922e-54	8168.03	0.415402	chr11	62433542	95	FALSE
D14	BDNF	1	-0.313686	1.3886e-234	-0.276841	2.43936e-157	-0.0767756	1.57235e-14	2649.69	0.751184	chr11	27654893	94	FALSE
D14	COL1A1	1	-0.580077	0	-0.467124	0	0.0477087	3.60099e-06	17600	0.303411	chr17	50184101	93	FALSE
D14	ANKRD33B	1	-0.35334	0.000000000000000000000000000000000000000000000000000000000000000000000000000000000000000000000000000000000000000000000000000000000000000000000000000000000000000000000000000000000000000000000000000000000000000000000000000000000000000000000000000000000000000000000000000000000000000000000000000000000000154327666407926	-0.297951	3.51686e-183	-0.079523	1.62542e-15	4993.48	0.641705	chr5	10564070	92	FALSE
D14	TGFB2	1	-0.479314	0	-0.420302	0	-0.0479176	3.2335e-06	6752.8	0.546623	chr1	218345336	91	FALSE
D14	ACTG2	1	-0.397857	0	-0.391298	0	-0.126139	1.70355e-37	3654.43	0.749638	chr2	73892314	90	FALSE
D14	MYH9	1	-0.419425	0	-0.413566	0	-0.0870575	2.15263e-18	9415.55	0.327471	chr22	36281280	89	FALSE
D14	MYOF	1	-0.330325	0.00000000000000000000000000000000000000000000000000000000000000000000000000000000000000000000000000000000000000000000000000000000000000000000000000000000000000000000000000000000000000000000000000000000000000000000000000000000000000000000000000000000000000000000180387570885086	-0.265035	7.54192e-144	-0.0630276	4.1586e-10	3102.32	0.70142	chr10	93306429	88	FALSE
D14	FLNB	1	-0.44317	0	-0.400858	0	-0.0820973	1.80536e-16	8479.45	0.424679	chr3	58008398	87	FALSE
D14	ACTN4	1	-0.411376	0	-0.399516	0	-0.126323	1.3325e-37	12988.6	0.176539	chr19	38647649	86	FALSE
D14	ARID5B	1	-0.310147	4.38312e-229	-0.28615	1.84841e-168	-0.080283	8.55703e-16	8660	0.379554	chr10	61901684	85	TRUE
D14	FN1	1	-0.433353	0	-0.311196	1.49724e-200	-0.0242239	0.0411775	11264.5	0.371244	chr2	215360440	84	FALSE
D14	SYNJ2	1	-0.339775	0.000000000000000000000000000000000000000000000000000000000000000000000000000000000000000000000000000000000000000000000000000000000000000000000000000000000000000000000000000000000000000000000000000000000000000000000000000000000000000000000000000000000000000000000000000000000000164168099382773	-0.330684	8.644e-228	-0.0544018	9.19245e-08	4638.29	0.606822	chr6	157981863	83	FALSE
D14	GNG12	1	-0.400443	0	-0.40186	0	-0.107775	1.21669e-27	5914.12	0.498502	chr1	67701475	82	FALSE
D14	COL5A1	1	-0.505119	0	-0.439056	0	-0.0602604	2.55266e-09	7546.35	0.501401	chr9	134641803	81	FALSE
D14	FSTL1	1	-0.415781	0	-0.298699	3.87894e-184	-0.0852405	1.12342e-17	8525.13	0.365929	chr3	120392293	80	FALSE
D14	COL3A1	1	-0.472792	0	-0.437492	0	-0.00221044	2.46631	13133.4	0.378587	chr2	188974373	79	FALSE
D14	FAM114A1	1	-0.354822	0.000000000000000000000000000000000000000000000000000000000000000000000000000000000000000000000000000000000000000000000000000000000000000000000000000000000000000000000000000000000000000000000000000000000000000000000000000000000000000000000000000000000000000000000000000000000000000000000000000000000000000309577342679939	-0.278122	7.6157e-159	-0.0622892	6.80085e-10	3920.83	0.62064	chr4	38867677	78	FALSE
D14	GLIPR2	1	-0.364217	0.00000000000000000000000000000000000000000000000000000000000000000000000000000000000000000000000000000000000000000000000000000000000000000000000000000000000000000000000000000000000000000000000000000000000000000000000000000000000000000000000000000000000000000000000000000000000000000000000000000000000000000000000000000000112646967251804	-0.329722	2.13909e-226	-0.0792952	1.96792e-15	2563.06	0.73611	chr9	36136536	77	FALSE
D14	CRIM1	1	-0.410566	0	-0.394301	0	-0.0707978	1.6731e-12	9259.07	0.453377	chr2	36355778	76	FALSE
D14	IGFBP3	1	-0.428589	0	-0.368379	0.000000000000000000000000000000000000000000000000000000000000000000000000000000000000000000000000000000000000000000000000000000000000000000000000000000000000000000000000000000000000000000000000000000000000000000000000000000000000000000000000000000000000000000000000000000000000000000000196685780655638	-0.0916453	2.84611e-20	6966.75	0.585467	chr7	45912245	75	FALSE
D14	CNN2	1	-0.433303	0	-0.494181	0	-0.168349	3.51666e-66	10307.3	0.27336	chr19	1026586	74	FALSE
D14	HBEGF	1	-0.378045	0	-0.331772	2.27337e-229	-0.109935	1.01701e-28	4204.55	0.68712	chr5	140332843	73	FALSE
D14	INHBA	1	-0.383465	0	-0.343629	0.000000000000000000000000000000000000000000000000000000000000000000000000000000000000000000000000000000000000000000000000000000000000000000000000000000000000000000000000000000000000000000000000000000000000000000000000000000000000000000000000000000506565749477462	-0.0769624	1.35089e-14	3811.95	0.709537	chr7	41667168	72	FALSE
D14	EDN1	1	-0.356795	0.0000000000000000000000000000000000000000000000000000000000000000000000000000000000000000000000000000000000000000000000000000000000000000000000000000000000000000000000000000000000000000000000000000000000000000000000000000000000000000000000000000000000000000000000000000000000000000000000000000000000000000000753124596994016	-0.34042	0.0000000000000000000000000000000000000000000000000000000000000000000000000000000000000000000000000000000000000000000000000000000000000000000000000000000000000000000000000000000000000000000000000000000000000000000000000000000000000000000000000362350649538362	-0.129932	1.00067e-39	2945.6	0.776693	chr6	12290361	71	FALSE
D14	COL4A1	1	-0.490279	0	-0.465103	0	-0.0718132	7.77234e-13	7756.49	0.514929	chr13	110148963	70	FALSE
D14	P3H2	1	-0.369303	0	-0.328934	2.92393e-225	-0.0457188	9.82134e-06	4909.97	0.661417	chr3	189956728	69	FALSE
D14	PRSS23	1	-0.538569	0	-0.459674	0	-0.0917395	2.59832e-20	12302.1	0.404387	chr11	86791059	68	FALSE
D14	SPARC	1	-0.476452	0	-0.40264	0	-0.0886333	4.99425e-19	16783.6	0.150353	chr5	151661096	67	FALSE
D14	LOXL2	1	-0.446872	0	-0.36742	0.00000000000000000000000000000000000000000000000000000000000000000000000000000000000000000000000000000000000000000000000000000000000000000000000000000000000000000000000000000000000000000000000000000000000000000000000000000000000000000000000000000000000000000000000000000000000000000000771057919847338	-0.0600044	3.00737e-09	5827.56	0.550874	chr8	23296897	66	FALSE
D14	ACTA2	1	-0.383759	0	-0.352467	0.0000000000000000000000000000000000000000000000000000000000000000000000000000000000000000000000000000000000000000000000000000000000000000000000000000000000000000000000000000000000000000000000000000000000000000000000000000000000000000000000000000000000000000000108515541068967	-0.0849529	1.4547e-17	6935.55	0.649531	chr10	88935074	65	FALSE
D14	ADM	1	-0.327622	0.0000000000000000000000000000000000000000000000000000000000000000000000000000000000000000000000000000000000000000000000000000000000000000000000000000000000000000000000000000000000000000000000000000000000000000000000000000000000000000000000000000000000000000548968474842004	-0.282523	4.47269e-164	-0.0905799	7.92648e-20	2767.02	0.744033	chr11	10305073	64	FALSE
D14	ARSJ	1	-0.404866	0	-0.34448	0.0000000000000000000000000000000000000000000000000000000000000000000000000000000000000000000000000000000000000000000000000000000000000000000000000000000000000000000000000000000000000000000000000000000000000000000000000000000000000000000000000000000255320067761843	-0.0824992	1.27307e-16	4569.42	0.658614	chr4	113900284	63	FALSE
D14	IGFBP7	1	-0.431429	0	-0.364326	0.000000000000000000000000000000000000000000000000000000000000000000000000000000000000000000000000000000000000000000000000000000000000000000000000000000000000000000000000000000000000000000000000000000000000000000000000000000000000000000000000000000000000000000000000000000000000000979366654295668	-0.0800908	1.00704e-15	8680.28	0.552904	chr4	57030773	62	FALSE
D14	TUBB6	1	-0.437819	0	-0.412801	0	-0.0979964	4.955e-23	8596.71	0.381293	chr18	12307669	61	FALSE
D14	CCN1	1	-0.394015	0	-0.411246	0	-0.121243	1.02881e-34	7558.95	0.455213	chr1	85580761	60	FALSE
D14	CCDC80	1	-0.438503	0	-0.364571	0.00000000000000000000000000000000000000000000000000000000000000000000000000000000000000000000000000000000000000000000000000000000000000000000000000000000000000000000000000000000000000000000000000000000000000000000000000000000000000000000000000000000000000000000000000000000000000038757944521595	-0.0740013	1.43627e-13	8993.12	0.450961	chr3	112596797	59	FALSE
D14	PDLIM1	1	-0.426922	0	-0.339486	0.000000000000000000000000000000000000000000000000000000000000000000000000000000000000000000000000000000000000000000000000000000000000000000000000000000000000000000000000000000000000000000000000000000000000000000000000000000000000000000000000914392137794692	-0.124809	9.95217e-37	7884.1	0.44729	chr10	95237572	58	FALSE
D14	KRT8	1	-0.46909	0	-0.436775	0	-0.161345	7.90604e-61	19459.8	0.185525	chr12	52897187	57	FALSE
D14	PFKP	1	-0.295156	1.28269e-206	-0.325278	4.97749e-220	-0.137395	2.58018e-44	4496.64	0.599285	chr10	3066333	56	FALSE
D14	ANKRD1	1	-0.421287	0	-0.399662	0	-0.116327	4.91392e-32	7602.06	0.605952	chr10	90912096	55	FALSE
D14	ACTC1	1	-0.435368	0	-0.433905	0	-0.0942399	2.23513e-21	23548.1	0.15644	chr15	34790230	54	FALSE
D14	CNN1	1	-0.358003	0.000000000000000000000000000000000000000000000000000000000000000000000000000000000000000000000000000000000000000000000000000000000000000000000000000000000000000000000000000000000000000000000000000000000000000000000000000000000000000000000000000000000000000000000000000000000000000000000000000000000000000000000447192606358067	-0.36501	0.0000000000000000000000000000000000000000000000000000000000000000000000000000000000000000000000000000000000000000000000000000000000000000000000000000000000000000000000000000000000000000000000000000000000000000000000000000000000000000000000000000000000000000000000000000000000000000737277522319695	-0.158893	5.18778e-59	3609.63	0.706252	chr19	11538767	53	FALSE
D14	CYTOR	1	-0.419569	0	-0.391807	0	-0.0867638	2.81831e-18	10307.8	0.42178	chr2	87454781	52	FALSE
D14	NPPB	1	-0.412641	0	-0.384827	0.0000000000000000000000000000000000000000000000000000000000000000000000000000000000000000000000000000000000000000000000000000000000000000000000000000000000000000000000000000000000000000000000000000000000000000000000000000000000000000000000000000000000000000000000000000000000000000000000000000000000000000000000000127996728280812	-0.100179	5.06018e-24	8838.65	0.576288	chr1	11857464	51	FALSE
D14	KRT18	1	-0.459139	0	-0.448136	0	-0.175958	2.89087e-72	19699.9	0.210165	chr12	52948871	50	FALSE
D14	ACTN1	1	-0.444958	0	-0.429846	0	-0.122614	1.75712e-35	9601.05	0.402358	chr14	68874128	49	FALSE
D14	CCN2	1	-0.387353	0	-0.396122	0	-0.147736	4.15349e-51	9253.79	0.451058	chr6	131948176	48	FALSE
D14	ANXA1	1	-0.358991	0.00000000000000000000000000000000000000000000000000000000000000000000000000000000000000000000000000000000000000000000000000000000000000000000000000000000000000000000000000000000000000000000000000000000000000000000000000000000000000000000000000000000000000000000000000000000000000000000000000000000000000000000000666779886838964	-0.240891	2.42476e-118	-0.127371	3.26496e-38	13136.5	0.40516	chr9	73151865	47	FALSE
D14	MYL9	1	-0.497126	0	-0.450487	0	-0.131541	1.07968e-40	13230.8	0.37221	chr20	36541497	46	FALSE
D14	TAGLN	1	-0.511803	0	-0.476519	0	-0.122558	1.88976e-35	17914.9	0.310755	chr11	117199370	45	FALSE
D14	CNTNAP2	4	0.361862	0.0000000000000000000000000000000000000000000000000000000000000000000000000000000000000000000000000000000000000000000000000000000000000000000000000000000000000000000000000000000000000000000000000000000000000000000000000000000000000000000000000000000000000000000000000000000000000000000000000000000000000000000000000000299523839331735	0.322648	2.60624e-216	0.141119	1.05598e-46	6805.7	0.639192	chr7	146116002	44	FALSE
D14	COLEC12	4	0.313662	1.51292e-234	0.182391	1.35153e-67	-0.11184	1.09303e-29	5896.28	0.60315	chr18	316737	43	FALSE
D14	NAV3	4	0.387464	0	0.537004	0	0.0579017	1.12692e-08	6446.87	0.59571	chr12	77324641	42	FALSE
D14	CDON	4	0.449933	0	0.310859	4.2517e-200	-0.0134908	0.509894	3349.88	0.716688	chr11	125955796	41	FALSE
D14	APCDD1	4	0.417259	0	0.440892	0	-0.0584137	8.20349e-09	2616.39	0.76906	chr18	10454635	40	FALSE
D14	CTNNA2	4	0.38526	0	0.408119	0	0.194041	7.1011e-88	8321.2	0.550295	chr2	79185231	39	FALSE
D14	DACH1	4	0.341819	0.0000000000000000000000000000000000000000000000000000000000000000000000000000000000000000000000000000000000000000000000000000000000000000000000000000000000000000000000000000000000000000000000000000000000000000000000000000000000000000000000000000000000000000000000000000000000000000468841042672977	0.419771	0	0.279034	6.34296e-184	11861.6	0.351435	chr13	71437966	38	TRUE
D14	PHF6	4	0.344916	0.000000000000000000000000000000000000000000000000000000000000000000000000000000000000000000000000000000000000000000000000000000000000000000000000000000000000000000000000000000000000000000000000000000000000000000000000000000000000000000000000000000000000000000000000000000000000000000000177841506824761	0.339791	0.000000000000000000000000000000000000000000000000000000000000000000000000000000000000000000000000000000000000000000000000000000000000000000000000000000000000000000000000000000000000000000000000000000000000000000000000000000000000000000000000318756116641155	-0.0275623	0.0151368	8485.61	0.27191	chrX	134373288	37	FALSE
D14	SDK2	4	0.317717	0.000000000000000000000000000000000000000000000000000000000000000000000000000000000000000000000000000000000000000000000000000000000000000000000000000000000000000000000000000000000000000000000000000000000000000000000000000000000000000000000000609825485959997	0.230014	9.65448e-108	0.16369	1.35599e-62	7149.54	0.441105	chr17	73334384	36	FALSE
D14	MTRNR2L12	4	0.301207	1.58685e-215	0.327111	1.21294e-222	-0.0519171	3.7824e-07	4687.11	0.620253	chr3	96617188	35	FALSE
D14	ST6GAL1	4	0.365344	0	0.189493	5.98236e-73	0.0875921	1.31511e-18	3217.74	0.70287	chr3	186930325	34	FALSE
D14	PKIB	4	0.374567	0	0.354412	0.00000000000000000000000000000000000000000000000000000000000000000000000000000000000000000000000000000000000000000000000000000000000000000000000000000000000000000000000000000000000000000000000000000000000000000000000000000000000000000000000000000000000000000000000927991295553756	0.0775219	8.55421e-15	3699.72	0.681708	chr6	122471917	33	FALSE
D14	PAX3	4	0.40937	0	0.416555	0	0.0569583	2.00877e-08	5372.1	0.574065	chr2	222199887	32	TRUE
D14	DLEU1	4	0.317659	0.000000000000000000000000000000000000000000000000000000000000000000000000000000000000000000000000000000000000000000000000000000000000000000000000000000000000000000000000000000000000000000000000000000000000000000000000000000000000000000000000753271937105014	0.352917	0.00000000000000000000000000000000000000000000000000000000000000000000000000000000000000000000000000000000000000000000000000000000000000000000000000000000000000000000000000000000000000000000000000000000000000000000000000000000000000000000000000000000000000000000212734148964632	0.152607	1.74403e-54	7214.85	0.458498	chr13	50082169	31	FALSE
D14	FHIT	4	0.328659	0.00000000000000000000000000000000000000000000000000000000000000000000000000000000000000000000000000000000000000000000000000000000000000000000000000000000000000000000000000000000000000000000000000000000000000000000000000000000000000000000000000000000000000000105908636063659	0.245702	3.32096e-123	0.170117	1.43632e-67	8888.74	0.397623	chr3	59747277	30	FALSE
D14	FIRRE	4	0.340681	0.00000000000000000000000000000000000000000000000000000000000000000000000000000000000000000000000000000000000000000000000000000000000000000000000000000000000000000000000000000000000000000000000000000000000000000000000000000000000000000000000000000000000000000000000000000000000000445376070567929	0.245667	3.60088e-123	0.208947	5.64174e-102	8915.7	0.345831	chrX	131688779	29	FALSE
D14	DANT2	4	0.351467	0.000000000000000000000000000000000000000000000000000000000000000000000000000000000000000000000000000000000000000000000000000000000000000000000000000000000000000000000000000000000000000000000000000000000000000000000000000000000000000000000000000000000000000000000000000000000000000000000000000000000378936450079162	0.250128	8.92958e-128	0.144042	1.26836e-48	9355	0.283892	chrX	115694880	28	FALSE
D14	NR6A1	4	0.321376	0.000000000000000000000000000000000000000000000000000000000000000000000000000000000000000000000000000000000000000000000000000000000000000000000000000000000000000000000000000000000000000000000000000000000000000000000000000000000000000000000000000000848071012211792	0.252843	1.26533e-130	0.139102	2.11565e-45	9503.91	0.294135	chr9	124517275	27	TRUE
D14	DNAH14	4	0.384365	0	0.33943	0.00000000000000000000000000000000000000000000000000000000000000000000000000000000000000000000000000000000000000000000000000000000000000000000000000000000000000000000000000000000000000000000000000000000000000000000000000000000000000000000000111002605819927	0.194103	6.24194e-88	11650.2	0.222534	chr1	224896262	26	FALSE
D14	ACACA	4	0.367687	0	0.229996	1.0035e-107	0.143694	2.15947e-48	10447.7	0.205624	chr17	37084992	25	FALSE
D14	DIAPH2	4	0.431097	0	0.251048	9.7696e-129	0.10039	4.04846e-24	7121.99	0.436371	chrX	96684712	24	FALSE
D14	CMSS1	4	0.333138	0.0000000000000000000000000000000000000000000000000000000000000000000000000000000000000000000000000000000000000000000000000000000000000000000000000000000000000000000000000000000000000000000000000000000000000000000000000000000000000000000000000000000000000000000000000346186252612963	0.112983	1.90376e-26	0.111154	2.45091e-29	11161.8	0.186588	chr3	99817837	23	FALSE
D14	PSAT1	3	0.315776	7.20542e-238	-0.0257039	0.0444549	-0.132451	3.02712e-41	5532.16	0.474442	chr9	78297125	22	FALSE
D14	LIN28A	3	0.422066	0	0.150968	1.73522e-46	-0.165759	3.57361e-64	2757.36	0.710697	chr1	26410817	21	TRUE
D14	MTHFD2	3	0.3456	0.0000000000000000000000000000000000000000000000000000000000000000000000000000000000000000000000000000000000000000000000000000000000000000000000000000000000000000000000000000000000000000000000000000000000000000000000000000000000000000000000000000000000000000000000000000000000000000000000110911129250884	-0.0678295	3.662e-10	-0.213781	8.62294e-107	6617.85	0.424969	chr2	74186172	20	FALSE
D14	NOG	3	0.372393	0	0.17848	9.69193e-65	-0.111239	2.2193e-29	2841.45	0.72664	chr17	56593699	19	FALSE
D14	APOC1	3	0.429621	0	0.120896	3.88984e-30	-0.18034	6.71606e-76	2854.44	0.731762	chr19	44914247	18	FALSE
D14	MYCN	3	0.605295	0	0.133301	1.96834e-36	-0.162168	1.91267e-61	4892.15	0.642961	chr2	15940550	17	TRUE
D14	MSX1	3	0.430465	0	0.382936	0.0000000000000000000000000000000000000000000000000000000000000000000000000000000000000000000000000000000000000000000000000000000000000000000000000000000000000000000000000000000000000000000000000000000000000000000000000000000000000000000000000000000000000000000000000000000000000000000000000000000000000000000000269250623993481	-0.191931	5.7135e-86	7075.63	0.51145	chr4	4859665	16	TRUE
D14	FAM162A	3	0.312617	6.48117e-233	0.109452	6.99562e-25	-0.0991828	1.4426e-23	4277.61	0.564692	chr3	122384161	15	FALSE
D14	BEX2	3	0.422494	0	0.245485	5.52295e-123	-0.0391538	0.000203155	8338.53	0.380327	chrX	103309346	14	FALSE
D14	DUSP23	3	0.414205	0	0.200439	1.2457e-81	-0.199023	1.8358e-92	2770.14	0.71031	chr1	159780932	13	FALSE
D14	BEX1	3	0.411615	0	0.394834	0	0.0410111	9.00605e-05	12864.8	0.233549	chrX	103062651	12	FALSE
D14	RPL22L1	3	0.365305	0	0.0642424	3.27042e-09	-0.293228	7.97178e-204	13588	0.174026	chr3	170864875	11	FALSE
D14	GAS5	3	0.516841	0	0.262269	8.70674e-141	-0.286185	8.33866e-194	15320.5	0.113538	chr1	173858559	10	FALSE
D14	HSPD1	3	0.31226	2.32718e-232	-0.0338812	0.00394879	-0.333021	0.0000000000000000000000000000000000000000000000000000000000000000000000000000000000000000000000000000000000000000000000000000000000000000000000000000000000000000000000000000000000000000000000000000000000000000000000000000000000000000000000000000000000000000000000000546016218514985	21096.9	0.0216446	chr2	197486584	9	FALSE
D14	C1QBP	3	0.338644	0.0000000000000000000000000000000000000000000000000000000000000000000000000000000000000000000000000000000000000000000000000000000000000000000000000000000000000000000000000000000000000000000000000000000000000000000000000000000000000000000000000000000000000000000000000000000000146557084964083	0.07204	2.42084e-11	-0.302706	9.1383e-218	12564.8	0.125229	chr17	5432777	8	FALSE
D14	TOMM20	3	0.494568	0	0.298515	6.67943e-184	-0.288937	1.09915e-197	16406.9	0.0513093	chr1	235109341	7	FALSE
D14	ATP5MC1	3	0.312408	1.37195e-232	0.160125	3.2981e-52	-0.192403	2.15116e-86	13275.2	0.11605	chr17	48892765	6	FALSE
D14	DANCR	3	0.331082	0.0000000000000000000000000000000000000000000000000000000000000000000000000000000000000000000000000000000000000000000000000000000000000000000000000000000000000000000000000000000000000000000000000000000000000000000000000000000000000000000000000000000000000000000000982179330046478	0.199444	8.04963e-81	-0.205012	3.833e-98	12207.6	0.144942	chr4	52712325	5	FALSE
D14	SNHG29	3	0.327574	0.0000000000000000000000000000000000000000000000000000000000000000000000000000000000000000000000000000000000000000000000000000000000000000000000000000000000000000000000000000000000000000000000000000000000000000000000000000000000000000000000000000000000000000660645759738217	0.103699	1.93984e-22	-0.333455	0.0000000000000000000000000000000000000000000000000000000000000000000000000000000000000000000000000000000000000000000000000000000000000000000000000000000000000000000000000000000000000000000000000000000000000000000000000000000000000000000000000000000000000000000000000101267180457881	20680.9	0.0427094	chr17	16438767	4	FALSE
D14	RPS27	3	0.31406	3.60454e-235	0.149804	8.74538e-46	-0.377449	0	36489.2	0.009083	chr1	153990762	3	FALSE
D14	RPL23	3	0.297353	7.92912e-210	0.131939	1.03744e-35	-0.374884	0	34300.3	0.00666731	chr17	38847860	2	FALSE
D14	RPL19	3	0.307547	4.31173e-225	0.13428	5.89968e-37	-0.344574	0.000000000000000000000000000000000000000000000000000000000000000000000000000000000000000000000000000000000000000000000000000000000000000000000000000000000000000000000000000000000000000000000000000000000000000000000000000000000000000000000000000000000000000000000000000000000000000000000711336054030152	35871.6	0.0119818	chr17	39200283	1	FALSE
D19	GAB2	2	-0.370795	0	-0.358642	0	0.144077	1.44611e-91	19859.9	0.355301	chr11	78215293	295	FALSE
D19	EML5	2	-0.350761	0	-0.311659	0	0.0851349	1.31372e-32	10212.4	0.689124	chr14	88612431	294	FALSE
D19	DLG2	2	-0.311968	0	-0.232307	2.6675e-209	0.150865	2.33609e-100	19892.6	0.409858	chr11	83455012	293	FALSE
D19	KIF5C	2	-0.313377	0	-0.300001	0	0.0901868	1.85339e-36	12890.3	0.531128	chr2	148875227	292	FALSE
D19	KIF21A	2	-0.348778	0	-0.370304	0	0.0378413	3.14109e-07	22021.1	0.337166	chr12	39293228	291	FALSE
D19	NCAM1	2	-0.330684	0	-0.292516	0	0.182631	3.68317e-147	25280.8	0.244922	chr11	112961247	290	FALSE
D19	KLHL13	2	-0.304534	0	-0.292521	0	0.113899	1.59737e-57	18325.6	0.45484	chrX	117897813	289	FALSE
D19	SYT1	2	-0.30939	0	-0.234647	1.25589e-213	0.145366	3.33406e-93	26691.7	0.21468	chr12	78863993	288	FALSE
D19	DPP6	2	-0.315409	0	-0.260533	0.000000000000000000000000000000000000000000000000000000000000000000000000000000000000000000000000000000000000000000000000000000000000000000000000000000000000000000000000000000000000000000000000000000000000000000000000000000000000000000000000000000000000000000000000947644444165583	0.0812311	8.74527e-30	13696.3	0.609341	chr7	153887097	287	FALSE
D19	HS6ST3	2	-0.424078	0	-0.387445	0	0.0643586	4.23561e-19	14997	0.606504	chr13	96090107	286	FALSE
D19	RET	2	-0.348109	0	-0.30696	0	0.0233664	0.00307815	7680.18	0.70655	chr10	43077064	285	FALSE
D19	CHRNA3	2	-0.379683	0	-0.336709	0	-0.0263224	0.000649923	8996.76	0.675042	chr15	78593052	284	FALSE
D19	CAMK4	2	-0.334317	0	-0.293754	0	0.0782333	1.04706e-27	9252.93	0.641254	chr5	111223653	283	FALSE
D19	PTPRR	2	-0.341472	0	-0.313482	0	0.0526493	4.02353e-13	7335.69	0.757459	chr12	70638073	282	FALSE
D19	CRMP1	2	-0.342593	0	-0.38515	0	0.0517705	1.01409e-12	13431.5	0.448255	chr4	5748084	281	FALSE
D19	STMN2	2	-0.55435	0	-0.539114	0	0.0331878	9.30536e-06	32534.2	0.248062	chr8	79611117	280	FALSE
D19	HAND2-AS1	2	-0.476933	0	-0.445307	0	-0.0241911	0.00202757	11153.6	0.628641	chr4	173527270	279	FALSE
D19	ELAVL4	2	-0.446889	0	-0.441235	0	-0.0339348	5.55433e-06	9110.03	0.718809	chr1	50024029	278	FALSE
D19	TTL	2	-0.324428	0	-0.317363	0	0.0645433	3.33586e-19	12410.3	0.491009	chr2	112482156	277	FALSE
D19	MAN1A1	2	-0.345842	0	-0.315956	0	0.0277962	0.000281578	6754.78	0.711514	chr6	119177205	276	FALSE
D19	GAL	2	-0.36805	0	-0.373279	0	-0.0398116	6.59969e-08	15553.9	0.5367	chr11	68683779	275	FALSE
D19	PHOX2A	2	-0.402437	0	-0.373581	0	-0.0827034	7.80798e-31	8634.51	0.693683	chr11	72239077	274	TRUE
D19	HAND2	2	-0.501054	0	-0.466205	0	-0.0433711	3.25796e-09	12883.1	0.571146	chr4	173524969	273	TRUE
D19	TMOD1	2	-0.410802	0	-0.386893	0	0.0101109	0.466345	6377.92	0.723925	chr9	97501180	272	FALSE
D19	DPYSL2	2	-0.326453	0	-0.262228	0.000000000000000000000000000000000000000000000000000000000000000000000000000000000000000000000000000000000000000000000000000000000000000000000000000000000000000000000000000000000000000000000000000000000000000000000000000000000000000000000000000000000000000000000000000261185608008794	0.0509662	2.33198e-12	21743.4	0.171724	chr8	26514031	271	FALSE
D19	TBX3	2	-0.339782	0	-0.322463	0	0.00637903	1.1104	7536.63	0.672154	chr12	114670255	270	TRUE
D19	ANTXR2	2	-0.393985	0	-0.369755	0	0.0674566	7.06292e-21	10217.4	0.556304	chr4	79901146	269	FALSE
D19	ATP7A	2	-0.328314	0	-0.293309	0	-0.0105833	0.411105	5729.7	0.712527	chrX	77910690	268	FALSE
D19	MAP3K13	2	-0.361508	0	-0.330382	0	0.127195	1.6323e-71	10749.3	0.541513	chr3	185282941	267	FALSE
D19	ISL1	2	-0.431466	0	-0.426601	0	-0.0168399	0.0539343	8899.36	0.663239	chr5	51383448	266	TRUE
D19	TUBB3	2	-0.320134	0	-0.450382	0	-0.102623	6.88924e-47	29457.3	0.116509	chr16	89921392	265	FALSE
D19	LINC01116	2	-0.332863	0	-0.296734	0	-0.0491605	1.44446e-11	5742.31	0.734563	chr2	176611464	264	FALSE
D19	MAB21L1	2	-0.307943	0	-0.275282	0.000000000000000000000000000000000000000000000000000000000000000000000000000000000000000000000000000000000000000000000000000000000000000000000000000000000000000000000000000000000000000000000000000000000000000000000000000000000000000000000000000000000000000000000000000000000000000000000000000000012957512237771	-0.0550006	3.14874e-14	4353.23	0.791551	chr13	35473789	263	FALSE
D19	TLX2	2	-0.368004	0	-0.33212	0	-0.0336913	6.57945e-06	7448.24	0.712983	chr2	74513463	262	TRUE
D19	PHOX2B	2	-0.476542	0	-0.434978	0	-0.0568902	3.75692e-15	13774.4	0.582747	chr4	41744082	261	TRUE
D19	MAP1B	2	-0.526316	0	-0.595104	0	0.0361525	1.12722e-06	42396.1	0.0266451	chr5	72107234	260	FALSE
D19	LINC00682	2	-0.4141	0	-0.372234	0	-0.045644	4.19593e-10	12857.7	0.607264	chr4	41872741	259	FALSE
D19	SLC18A3	2	-0.32806	0	-0.300385	0	-0.0465896	1.73657e-10	5560.74	0.757966	chr10	49610310	258	FALSE
D19	SCG2	2	-0.389123	0	-0.37873	0	-0.0617018	1.21925e-17	9980.72	0.68183	chr2	223596940	257	FALSE
D19	RAMP1	2	-0.387902	0	-0.34116	0	-0.0660601	4.57749e-20	8199.69	0.669875	chr2	237858893	256	FALSE
D19	PCSK1N	2	-0.37502	0	-0.345263	0	-0.0487005	2.27542e-11	9566.14	0.64399	chrX	48831096	255	FALSE
D19	SEZ6L2	2	-0.331374	0	-0.296096	0	-0.0179636	0.0348108	6903.52	0.697736	chr16	29871159	254	FALSE
D19	TBX2	2	-0.356444	0	-0.244418	3.23879e-232	0.0349115	2.7836e-06	14534.4	0.484221	chr17	61399843	253	TRUE
D19	SLIT3	2	-0.520353	0	-0.43202	0	0.135672	2.92257e-81	26785.1	0.349729	chr5	168661733	252	FALSE
D19	DPYSL3	2	-0.491859	0	-0.473125	0	0.0630718	2.19379e-18	15260.8	0.419584	chr5	147390808	251	FALSE
D19	NREP	2	-0.404241	0	-0.29981	0	0.0411199	2.24722e-08	30094	0.0666126	chr5	111662621	250	FALSE
D19	SEPTIN6	2	-0.525868	0	-0.560733	0	0.0185541	0.0274054	16743.8	0.389443	chrX	119615724	249	FALSE
D19	CD24	2	-0.277787	0	-0.393519	0	-0.0773697	4.02001e-27	22410.3	0.168583	chr6	106969831	248	FALSE
D19	CPE	2	-0.432838	0	-0.406999	0	0.0139864	0.148209	14196.9	0.482093	chr4	165361194	247	FALSE
D19	CXCR4	2	-0.291211	0	-0.303808	0	-0.0600859	8.78919e-17	5333.51	0.753508	chr2	136114349	246	FALSE
D19	LURAP1L	2	-0.302256	0	-0.284565	0.0000000000000000000000000000000000000000000000000000000000000000000000000000000000000000000000000000000000000000000000000000000000000000000000000000000000000000000000000000000000000000000000000000000000000000000000000000000000000000000000000000000000000000000000000000000000000000000000000000000000000000000000000000101888589000482	0.0119748	0.277447	3416.63	0.817993	chr9	12775020	245	FALSE
D19	KHDRBS3	2	-0.412791	0	-0.366738	0	0.0177681	0.0376279	14279.3	0.448863	chr8	135457456	244	FALSE
D19	BASP1	2	-0.489061	0	-0.375604	0	0.0360526	1.21362e-06	28741.6	0.112406	chr5	17065598	243	FALSE
D19	GATA3	2	-0.38816	0	-0.367756	0	-0.0129238	0.208209	6285.49	0.701586	chr10	8045378	242	TRUE
D19	TUBB2A	2	-0.367757	0	-0.292644	0	-0.0536161	1.4301e-13	15748.9	0.37764	chr6	3153497	241	FALSE
D19	MLLT11	2	-0.376114	0	-0.290002	0	-0.0996888	2.63754e-44	24138.6	0.160225	chr1	151060397	240	FALSE
D19	RGS4	2	-0.401113	0	-0.397329	0	-0.10705	6.26278e-51	6599.88	0.743123	chr1	163068775	239	FALSE
D19	RGS5	2	-0.498433	0	-0.46704	0	-0.127382	1.01187e-71	17989.2	0.46953	chr1	163111121	238	FALSE
D19	RTN4	2	-0.4561	0	-0.38445	0	0.0172264	0.0465123	31544.8	0.0335343	chr2	54972187	237	FALSE
D19	TUBA1A	2	-0.438192	0	-0.334203	0	-0.0791112	2.62719e-28	49676.6	0.00531888	chr12	49184686	236	FALSE
D19	RND3	2	-0.408954	0	-0.384899	0	-0.0397553	6.90746e-08	8636.59	0.601743	chr2	150468195	235	FALSE
D19	EVA1A	2	-0.302052	0	-0.288758	0	-0.0632082	1.84582e-18	3598.85	0.81313	chr2	75469302	234	FALSE
D19	UCHL1	2	-0.316079	0	-0.336611	0	-0.126113	2.57193e-70	30599.2	0.0487817	chr4	41256413	233	FALSE
D19	SAMD11	2	-0.367892	0	-0.351518	0	0.00853484	0.691451	4735.96	0.758574	chr1	923923	232	FALSE
D19	CALM2	2	-0.346119	0	-0.204079	7.26467e-161	-0.153371	1.03588e-103	45537.5	0.00749709	chr2	47160084	231	FALSE
D19	PLD3	2	-0.370762	0	-0.267891	0.000000000000000000000000000000000000000000000000000000000000000000000000000000000000000000000000000000000000000000000000000000000000000000000000000000000000000000000000000000000000000000000000000000000000000000000000000000000000000000000000000000000000000000000000000000000000000215677671159393	-0.0143429	0.131654	24282.6	0.127957	chr19	40348456	230	FALSE
D19	SKIL	2	-0.374085	0	-0.279666	0.00000000000000000000000000000000000000000000000000000000000000000000000000000000000000000000000000000000000000000000000000000000000000000000000000000000000000000000000000000000000000000000000000000000000000000000000000000000000000000000000000000000000000000000000000000000000000000000000000000000000000000176917568678872	0.0117759	0.294078	13404.1	0.425105	chr3	170357678	229	TRUE
D19	DKK1	2	-0.345594	0	-0.339246	0	-0.074542	2.96513e-25	4976.5	0.808976	chr10	52314281	228	FALSE
D19	RBP1	2	-0.493422	0	-0.386165	0	-0.13012	8.35999e-75	34558.8	0.069804	chr3	139517434	227	FALSE
D19	UPP1	2	-0.306149	0	-0.298723	0	-0.0597286	1.35097e-16	4440.99	0.759992	chr7	48088628	226	FALSE
D19	IER3	2	-0.37371	0	-0.334573	0	-0.083454	2.24092e-31	7961.2	0.660301	chr6	30743199	225	FALSE
D19	SOX4	2	-0.304503	0	-0.152767	5.81395e-90	-0.0916133	1.3818e-37	38032.6	0.0335849	chr6	21593751	224	TRUE
D19	KIF5B	2	-0.37849	0	-0.340488	0	-0.0854841	7.23634e-33	27047.5	0.0608379	chr10	32009015	223	FALSE
D19	SNRPN	2	-0.389995	0	-0.321472	0	-0.0409049	2.68852e-08	20650.1	0.147054	chr15	24823637	222	FALSE
D19	PTMS	2	-0.365067	0	-0.292249	0	-0.156789	2.23676e-108	38207.5	0.0199585	chr12	6765516	221	FALSE
D19	SEPTIN7	2	-0.385022	0	-0.184169	8.90125e-131	-0.0724493	6.4544e-24	40382.6	0.0096753	chr7	35800932	220	FALSE
D19	CD151	2	-0.392749	0	-0.378151	0	-0.0824737	1.14161e-30	9747.19	0.549364	chr11	832887	219	FALSE
D19	LAPTM4A	2	-0.440268	0	-0.331495	0	-0.11444	4.6209e-58	26862.8	0.0975128	chr2	20032650	218	FALSE
D19	GNAS	2	-0.459	0	-0.34351	0	-0.210348	8.5612e-196	56438.5	0.000354592	chr20	58839718	217	FALSE
D19	SCRG1	2	-0.416037	0	-0.388958	0	-0.0944116	7.52984e-40	15282.2	0.470442	chr4	173384701	216	FALSE
D19	HES4	2	-0.303822	0	-0.320737	0	-0.106554	1.81277e-50	9983.88	0.575047	chr1	998962	215	TRUE
D19	TMSB10	2	-0.434258	0	-0.282757	0.000000000000000000000000000000000000000000000000000000000000000000000000000000000000000000000000000000000000000000000000000000000000000000000000000000000000000000000000000000000000000000000000000000000000000000000000000000000000000000000000000000000000000000000000000000000000000000000000000000000000000000000000152721918115541	-0.241544	0.000000000000000000000000000000000000000000000000000000000000000000000000000000000000000000000000000000000000000000000000000000000000000000000000000000000000000000000000000000000000000000000000000000000000000000000000000000000000000000000000000000000000000000151180697983874	69639.9	0.000405248	chr2	84905656	214	FALSE
D19	ACTB	2	-0.489629	0	-0.396851	0	-0.160921	3.686e-114	63530.2	0.000101312	chr7	5526409	213	FALSE
D19	UBC	2	-0.321005	0	-0.190511	5.3172e-140	-0.180685	5.06682e-144	34535.4	0.0391064	chr12	124911604	212	FALSE
D19	TMSB4X	2	-0.310807	0	-0.0051032	1.50914	-0.0637131	9.70557e-19	63105.5	0.00116509	chrX	12975110	211	FALSE
D19	RHOC	2	-0.319711	0	-0.171143	7.15961e-113	-0.133487	1.09503e-78	17935.8	0.324198	chr1	112701127	210	FALSE
D19	MYL12B	2	-0.365228	0	-0.25807	0.000000000000000000000000000000000000000000000000000000000000000000000000000000000000000000000000000000000000000000000000000000000000000000000000000000000000000000000000000000000000000000000000000000000000000000000000000000000000000000000000000000000000000000126351195716361	-0.147391	8.31602e-96	26077	0.0925992	chr18	3261479	209	FALSE
D19	ITM2B	2	-0.309915	0	-0.134044	2.12542e-69	-0.151338	5.48357e-101	28023	0.0670179	chr13	48232612	208	FALSE
D19	ANXA2	2	-0.433453	0	-0.255073	0.000000000000000000000000000000000000000000000000000000000000000000000000000000000000000000000000000000000000000000000000000000000000000000000000000000000000000000000000000000000000000000000000000000000000000000000000000000000000000000000000000000000000183823930533652	-0.0850304	1.56973e-32	37744.6	0.0422471	chr15	60347134	207	FALSE
D19	MYL6	2	-0.516887	0	-0.34425	0	-0.133939	3.24767e-79	49114.6	0.00891546	chr12	56158346	206	FALSE
D19	VIM	2	-0.410224	0	-0.336937	0	-0.207584	1.30693e-190	61606.5	0.00106378	chr10	17228241	205	FALSE
D19	CHRM3	1	-0.302631	0	-0.32318	0	0.0909622	4.54259e-37	12300	0.646725	chr1	239386565	204	FALSE
D19	PPP1R13B	1	-0.383974	0	-0.356406	0	0.0712906	3.42186e-23	9286.34	0.641609	chr14	103733195	203	FALSE
D19	FGF14	1	-0.312681	0	-0.324405	0	0.0121744	0.261522	5657.8	0.816017	chr13	101710804	202	FALSE
D19	FRY	1	-0.324715	0	-0.308522	0	0.0961879	2.53713e-41	7592.63	0.68259	chr13	31846713	201	FALSE
D19	SV2C	1	-0.325955	0	-0.332439	0	0.0159011	0.0764209	4741.34	0.808571	chr5	76083383	200	FALSE
D19	SCN9A	1	-0.465271	0	-0.466159	0	0.050913	2.46308e-12	10943.1	0.628134	chr2	166195185	199	FALSE
D19	PRSS12	1	-0.324888	0	-0.27652	0.0000000000000000000000000000000000000000000000000000000000000000000000000000000000000000000000000000000000000000000000000000000000000000000000000000000000000000000000000000000000000000000000000000000000000000000000000000000000000000000000000000000000000000000000000000000000000000000000000000000000220858731747573	0.0194076	0.0191794	7099.68	0.710653	chr4	118280038	198	FALSE
D19	CPNE8	1	-0.285837	0	-0.338428	0	-0.0311789	3.53591e-05	11757.7	0.528139	chr12	38646822	197	FALSE
D19	SLC4A8	1	-0.421196	0	-0.411185	0	0.00979076	0.506861	7949.64	0.674789	chr12	51391317	196	FALSE
D19	SCN1A-AS1	1	-0.344696	0	-0.338514	0	0.126835	4.10108e-71	6354.46	0.738818	chr2	165957188	195	FALSE
D19	NRP1	1	-0.379398	0	-0.334437	0	0.181203	7.46971e-145	16942.4	0.418621	chr10	33177492	194	FALSE
D19	SLC5A7	1	-0.389106	0	-0.331127	0	0.130549	2.71484e-75	13228.8	0.604833	chr2	107986523	193	FALSE
D19	LINGO2	1	-0.312492	0	-0.273098	0.00000000000000000000000000000000000000000000000000000000000000000000000000000000000000000000000000000000000000000000000000000000000000000000000000000000000000000000000000000000000000000000000000000000000000000000000000000000000000000000000000000000000000000000000000000000000000000000000000091040439375813	0.0639173	7.47292e-19	12864.3	0.592726	chr9	27948078	192	FALSE
D19	SGIP1	1	-0.473249	0	-0.433738	0	0.118732	1.99757e-62	16250.9	0.5637	chr1	66533267	191	FALSE
D19	FMN1	1	-0.38423	0	-0.328116	0	0.00530471	1.3683	14179.9	0.611367	chr15	32765544	190	FALSE
D19	KCTD16	1	-0.441768	0	-0.438328	0	0.0849403	1.82975e-32	10955.1	0.643584	chr5	144170873	189	FALSE
D19	DST	1	-0.308708	0	-0.252542	0.0000000000000000000000000000000000000000000000000000000000000000000000000000000000000000000000000000000000000000000000000000000000000000000000000000000000000000000000000000000000000000000000000000000000000000000000000000000000000000000000000000000253180040084913	0.19992	1.25533e-176	33280.8	0.066258	chr6	56457987	188	FALSE
D19	SH3PXD2A	1	-0.336035	0	-0.244127	1.18948e-231	0.14691	3.48641e-95	13504.1	0.486703	chr10	103594027	187	FALSE
D19	ZC2HC1A	1	-0.302861	0	-0.270049	0.00000000000000000000000000000000000000000000000000000000000000000000000000000000000000000000000000000000000000000000000000000000000000000000000000000000000000000000000000000000000000000000000000000000000000000000000000000000000000000000000000000000000000000000000000000000000000000000446091775125293	0.0691291	7.15864e-22	10853.4	0.495365	chr8	78666089	186	FALSE
D19	SYNPO2	1	-0.364856	0	-0.350171	0	0.0526115	4.1879e-13	6395.71	0.748088	chr4	118850688	185	FALSE
D19	NCOA7	1	-0.327768	0	-0.369492	0	0.010829	0.384436	10427.7	0.553163	chr6	125781161	184	FALSE
D19	CTNND2	1	-0.320061	0	-0.338355	0	0.103712	7.24735e-48	15962	0.474393	chr5	10971836	183	FALSE
D19	AOPEP	1	-0.31953	0	-0.247203	1.13804e-237	0.175508	7.57955e-136	24285.8	0.185908	chr9	94726699	182	FALSE
D19	PLXNA4	1	-0.368594	0	-0.289947	0	0.12049	2.91786e-64	11906.6	0.572413	chr7	132123340	181	FALSE
D19	CASC15	1	-0.40584	0	-0.301239	0	0.212105	3.96542e-199	30187.6	0.160833	chr6	21664184	180	FALSE
D19	NRG3	1	-0.35862	0	-0.388563	0	0.0328944	1.1363e-05	13916.7	0.612076	chr10	81875194	179	FALSE
D19	RBM24	1	-0.347645	0	-0.344324	0	-0.071284	3.45454e-23	3518.37	0.811408	chr6	17281361	178	FALSE
D19	RUNX1T1	1	-0.303829	0	-0.314584	0	0.192232	3.59148e-163	19088.4	0.359556	chr8	91954967	177	FALSE
D19	CNTN5	1	-0.32859	0	-0.286197	0.00000000000000000000000000000000000000000000000000000000000000000000000000000000000000000000000000000000000000000000000000000000000000000000000000000000000000000000000000000000000000000000000000000000000000000000000000000000000000000000000000000000000000000000000000000000000000000000000000000000000000000000000000000000166006057002659	0.0989567	1.13213e-43	11565.4	0.669723	chr11	99020949	176	FALSE
D19	NT5E	1	-0.330157	0	-0.32822	0	-0.0504327	4.0234e-12	2900.93	0.837597	chr6	85449584	175	FALSE
D19	IQCJ-SCHIP1	1	-0.321162	0	-0.274096	0.00000000000000000000000000000000000000000000000000000000000000000000000000000000000000000000000000000000000000000000000000000000000000000000000000000000000000000000000000000000000000000000000000000000000000000000000000000000000000000000000000000000000000000000000000000000000000000000000000000560606598742315	0.0876502	1.69522e-34	8209.47	0.680969	chr3	158962235	174	FALSE
D19	KCNIP4	1	-0.44701	0	-0.41004	0	0.103005	3.13593e-47	19962.8	0.526265	chr4	20728606	173	FALSE
D19	TCF4	1	-0.366152	0	-0.330701	0	0.148064	1.11478e-96	31754.8	0.0610911	chr18	55222185	172	TRUE
D19	ANO6	1	-0.344772	0	-0.314396	0	0.140873	1.45891e-87	17021.8	0.326579	chr12	45215987	171	FALSE
D19	CADM1	1	-0.517321	0	-0.463169	0	0.161213	1.4151e-114	36093.9	0.053746	chr11	115169218	170	FALSE
D19	RALYL	1	-0.348963	0	-0.408517	0	0.0996285	2.97475e-44	16320.2	0.506408	chr8	84182787	169	FALSE
D19	PRICKLE1	1	-0.460107	0	-0.355043	0	0.184593	2.32338e-150	23616.2	0.308546	chr12	42456757	168	FALSE
D19	PLCL1	1	-0.334916	0	-0.294205	0	0.12317	4.1155e-67	11627.3	0.596373	chr2	197804593	167	FALSE
D19	CDH2	1	-0.440761	0	-0.414827	0	0.0770855	6.23822e-27	33380.5	0.0572413	chr18	27932879	166	FALSE
D19	TPST1	1	-0.306515	0	-0.276779	0.00000000000000000000000000000000000000000000000000000000000000000000000000000000000000000000000000000000000000000000000000000000000000000000000000000000000000000000000000000000000000000000000000000000000000000000000000000000000000000000000000000000000000000000000000000000000000000000000000000000000582023284719134	0.15602	2.56849e-107	13605.5	0.418469	chr7	66205317	165	FALSE
D19	UNC5B	1	-0.368354	0	-0.400859	0	0.0488428	1.97797e-11	9097.43	0.582443	chr10	71212570	164	FALSE
D19	RBMS1	1	-0.464666	0	-0.362046	0	0.129092	1.22424e-73	20131	0.256066	chr2	160272151	163	FALSE
D19	ZNF804A	1	-0.29651	0	-0.431973	0	0.100667	3.70469e-45	18518.7	0.410668	chr2	184598529	162	TRUE
D19	VLDLR-AS1	1	-0.306537	0	-0.37636	0	0.0951174	1.97245e-40	10665.2	0.566537	chr9	2421597	161	FALSE
D19	CSMD1	1	-0.36927	0	-0.365886	0	0.0943671	8.19055e-40	8893.09	0.731371	chr8	2935353	160	FALSE
D19	ADAMTS5	1	-0.360432	0	-0.343878	0	-0.0102008	0.455412	4779.13	0.772099	chr21	26917922	159	FALSE
D19	PDLIM5	1	-0.339677	0	-0.308657	0	0.126058	2.95626e-70	21314	0.244668	chr4	94451857	158	FALSE
D19	DLC1	1	-0.470504	0	-0.393074	0	0.103139	2.37592e-47	19734.5	0.400385	chr8	13083361	157	FALSE
D19	CAP2	1	-0.381701	0	-0.348781	0	0.0708174	6.71148e-23	11230.8	0.516742	chr6	17393595	156	FALSE
D19	NFIB	1	-0.395858	0	-0.347914	0	0.18516	2.71044e-151	18610.8	0.416848	chr9	14081843	155	TRUE
D19	BMPR2	1	-0.345359	0	-0.286082	0.00000000000000000000000000000000000000000000000000000000000000000000000000000000000000000000000000000000000000000000000000000000000000000000000000000000000000000000000000000000000000000000000000000000000000000000000000000000000000000000000000000000000000000000000000000000000000000000000000000000000000000000000000000000302368175254843	0.185529	6.68404e-152	22873.9	0.189099	chr2	202376327	154	FALSE
D19	JMJD1C	1	-0.349442	0	-0.290431	0	0.179048	2.07102e-141	27638	0.0804924	chr10	63167221	153	FALSE
D19	KALRN	1	-0.307066	0	-0.188724	2.28389e-137	0.243872	0.00000000000000000000000000000000000000000000000000000000000000000000000000000000000000000000000000000000000000000000000000000000000000000000000000000000000000000000000000000000000000000000000000000000000000000000000000000000000000000000000000000000000000000000000107043435215497	22921	0.244365	chr3	124033369	152	FALSE
D19	EDIL3	1	-0.425795	0	-0.432346	0	0.112418	4.61885e-56	12206.1	0.581176	chr5	83940554	151	FALSE
D19	PACS1	1	-0.414393	0	-0.36751	0	0.0796501	1.11563e-28	14697.1	0.44942	chr11	66070272	150	FALSE
D19	FERMT2	1	-0.525875	0	-0.488933	0	0.0590127	3.17242e-16	21356.6	0.232258	chr14	52857268	149	FALSE
D19	MEIS1	1	-0.298295	0	-0.304403	0	0.221509	1.73686e-217	21021.9	0.388076	chr2	66433452	148	TRUE
D19	ITGA1	1	-0.607084	0	-0.56785	0	0.109471	3.2676e-53	19862.4	0.445773	chr5	52787916	147	FALSE
D19	PLPP4	1	-0.308435	0	-0.296771	0	0.0109174	0.375186	3027.03	0.849906	chr10	120457227	146	FALSE
D19	H19	1	-0.441749	0	-0.4327	0	0.0810605	1.15378e-29	13302.3	0.558786	chr11	1995171	145	FALSE
D19	WSB1	1	-0.336746	0	-0.322145	0	0.1641	1.02012e-118	26881.4	0.0959931	chr17	27294076	144	FALSE
D19	SEC24D	1	-0.342265	0	-0.335473	0	0.079952	6.88712e-29	8332.53	0.613292	chr4	118722823	143	FALSE
D19	AKAP12	1	-0.527208	0	-0.489241	0	0.100925	2.1967e-45	35810.3	0.0797325	chr6	151239967	142	FALSE
D19	FLNB	1	-0.4205	0	-0.414159	0	0.132249	3.0148e-77	14434.1	0.452409	chr3	58008398	141	FALSE
D19	GPC6	1	-0.401484	0	-0.424654	0	0.272204	0	48992.4	0.0268983	chr13	93226807	140	FALSE
D19	CDH13	1	-0.330221	0	-0.304624	0	0.0885907	3.22556e-35	7632.57	0.697229	chr16	82626965	139	FALSE
D19	FNDC3B	1	-0.374996	0	-0.302211	0	0.203225	1.3766e-182	26167.1	0.155311	chr3	172039578	138	FALSE
D19	XIST	1	-0.519149	0	-0.539696	0	-0.00168755	2.43776	6999.02	0.793425	chrX	73820649	137	FALSE
D19	ELK3	1	-0.364579	0	-0.33085	0	0.00750753	0.874583	8849.53	0.586039	chr12	96194375	136	TRUE
D19	TNS3	1	-0.373294	0	-0.290824	0	0.19359	1.65847e-165	20223.7	0.37455	chr7	47275154	135	FALSE
D19	STAC	1	-0.334268	0	-0.436457	0	0.0529459	2.93502e-13	8304.08	0.662732	chr3	36380503	134	FALSE
D19	HTR1E	1	-0.319267	0	-0.314884	0	-0.0172227	0.0465791	3207.13	0.871638	chr6	86937528	133	FALSE
D19	DDAH1	1	-0.413471	0	-0.376887	0	0.113675	2.66434e-57	12541.2	0.559445	chr1	85318481	132	FALSE
D19	RFTN1	1	-0.35258	0	-0.297739	0	0.041863	1.20086e-08	8794.53	0.601388	chr3	16313574	131	FALSE
D19	AFAP1	1	-0.319472	0	-0.300667	0	0.0983522	3.73953e-43	8527.89	0.589079	chr4	7758714	130	FALSE
D19	LBH	1	-0.316493	0	-0.300521	0	-0.0554744	1.85986e-14	4730.71	0.745504	chr2	30231534	129	FALSE
D19	CCDC3	1	-0.325083	0	-0.319318	0	0.0283506	0.000203395	6182.3	0.747379	chr10	12896625	128	FALSE
D19	DHRS3	1	-0.423469	0	-0.393917	0	0.0869387	5.87821e-34	12521.3	0.536396	chr1	12567910	127	FALSE
D19	ATXN1	1	-0.313178	0	-0.250688	0.000000000000000000000000000000000000000000000000000000000000000000000000000000000000000000000000000000000000000000000000000000000000000000000000000000000000000000000000000000000000000000000000000000000000000000000000000000000000000000000000000135292554047177	0.113233	7.30212e-57	13295	0.500735	chr6	16299112	126	FALSE
D19	ITGB1	1	-0.544652	0	-0.414436	0	-0.00502895	1.43956	37855.4	0.0212249	chr10	32887273	125	FALSE
D19	CDK6	1	-0.48389	0	-0.390281	0	0.142518	1.31702e-89	24804.9	0.232714	chr7	92604921	124	FALSE
D19	LPP	1	-0.323036	0	-0.169488	1.07214e-110	0.193673	1.19133e-165	32299	0.0682843	chr3	188153284	123	FALSE
D19	P3H2	1	-0.329131	0	-0.298428	0	0.0852801	1.02549e-32	7258.09	0.707006	chr3	189956728	122	FALSE
D19	PCDH10	1	-0.320148	0	-0.299808	0	0.0117789	0.293824	5500.76	0.74829	chr4	133149294	121	FALSE
D19	PMEPA1	1	-0.336482	0	-0.319249	0	-0.00412396	1.68697	7722.42	0.662682	chr20	57648392	120	FALSE
D19	EDNRA	1	-0.357264	0	-0.306613	0	0.0685785	1.5301e-21	13754.5	0.521048	chr4	147480917	119	FALSE
D19	UGP2	1	-0.348786	0	-0.296319	0	0.020478	0.0120313	12883.5	0.412593	chr2	63840952	118	FALSE
D19	P4HA2	1	-0.317167	0	-0.354629	0	-0.0527594	3.57967e-13	5698.6	0.702751	chr5	132190147	117	FALSE
D19	TGFBI	1	-0.307556	0	-0.27515	0.0000000000000000000000000000000000000000000000000000000000000000000000000000000000000000000000000000000000000000000000000000000000000000000000000000000000000000000000000000000000000000000000000000000000000000000000000000000000000000000000000000000000000000000000000000000000000000000000000000000254967236264313	0.03119	3.5105e-05	7729.82	0.696469	chr5	136028988	116	FALSE
D19	IGFBP3	1	-0.379629	0	-0.351415	0	0.0411082	2.26939e-08	11523.5	0.606251	chr7	45912245	115	FALSE
D19	LINC02086	1	-0.377423	0	-0.380204	0	0.0570989	2.95797e-15	4930.18	0.786384	chr17	48646923	114	FALSE
D19	MMP11	1	-0.332636	0	-0.337026	0	-0.0511749	1.8812e-12	3118.4	0.843878	chr22	23768226	113	FALSE
D19	DCLK2	1	-0.484917	0	-0.461435	0	0.135409	5.9949e-81	17108.7	0.465377	chr4	150078445	112	FALSE
D19	ANO4	1	-0.410325	0	-0.38755	0	0.0315004	2.87049e-05	7789.36	0.721848	chr12	100717526	111	FALSE
D19	ADAM19	1	-0.325063	0	-0.286824	0.0000000000000000000000000000000000000000000000000000000000000000000000000000000000000000000000000000000000000000000000000000000000000000000000000000000000000000000000000000000000000000000000000000000000000000000000000000000000000000000000000000000000000000000000000000000000000000000000000000000000000000000000000000000000592878775009496	0.10214	1.85645e-46	7388.03	0.664505	chr5	157395534	110	FALSE
D19	TES	1	-0.40444	0	-0.437081	0	0.00578258	1.24965	9256.91	0.595461	chr7	116210506	109	FALSE
D19	FBLIM1	1	-0.429229	0	-0.425331	0	-0.00943961	0.554284	5332.46	0.734056	chr1	15756607	108	FALSE
D19	PDLIM7	1	-0.438551	0	-0.405965	0	0.00763771	0.849724	16383.2	0.348767	chr5	177483394	107	FALSE
D19	LIMS1	1	-0.302603	0	-0.262211	0.000000000000000000000000000000000000000000000000000000000000000000000000000000000000000000000000000000000000000000000000000000000000000000000000000000000000000000000000000000000000000000000000000000000000000000000000000000000000000000000000000000000000000000000000000284353366135714	0.124133	3.75339e-68	18877.7	0.254344	chr2	108533671	106	FALSE
D19	EFEMP2	1	-0.367466	0	-0.345219	0	-0.0226079	0.00446913	4732.69	0.744643	chr11	65866441	105	FALSE
D19	F2R	1	-0.382244	0	-0.419986	0	-0.0391925	1.08618e-07	7153.36	0.680006	chr5	76716126	104	FALSE
D19	ST6GAL2	1	-0.331121	0	-0.32259	0	0.0592018	2.53439e-16	4885.72	0.776607	chr2	106801600	103	FALSE
D19	SYNE1	1	-0.310136	0	-0.247711	1.13217e-238	0.0879598	9.83587e-35	11903.4	0.515475	chr6	152121687	102	FALSE
D19	SDC2	1	-0.332869	0	-0.266337	0.000000000000000000000000000000000000000000000000000000000000000000000000000000000000000000000000000000000000000000000000000000000000000000000000000000000000000000000000000000000000000000000000000000000000000000000000000000000000000000000000000000000000000000000000000000000000477770330371804	0.0553526	2.13051e-14	14143.6	0.474191	chr8	96493813	101	FALSE
D19	TNC	1	-0.340022	0	-0.334698	0	0.0533568	1.89075e-13	6128.35	0.769211	chr9	115019575	100	FALSE
D19	MYH9	1	-0.356523	0	-0.302937	0	0.0959978	3.6578e-41	14849.7	0.392027	chr22	36281280	99	FALSE
D19	CYTOR	1	-0.375984	0	-0.338376	0	0.0303584	5.96615e-05	13085.2	0.533712	chr2	87454781	98	FALSE
D19	HBEGF	1	-0.324193	0	-0.329316	0	-0.00247598	2.18383	4718.08	0.802644	chr5	140332843	97	FALSE
D19	DSTN	1	-0.448775	0	-0.459585	0	-0.0620267	8.14497e-18	38728.9	0.00997923	chr20	17570075	96	FALSE
D19	SFRP1	1	-0.37018	0	-0.253955	0.0000000000000000000000000000000000000000000000000000000000000000000000000000000000000000000000000000000000000000000000000000000000000000000000000000000000000000000000000000000000000000000000000000000000000000000000000000000000000000000000000000000000348251147574243	0.0343321	4.20273e-06	23236.6	0.231954	chr8	41261962	95	FALSE
D19	LTBP1	1	-0.365742	0	-0.351107	0	0.0805976	2.44039e-29	11553.5	0.589838	chr2	32946953	94	FALSE
D19	ACTN4	1	-0.315819	0	-0.242374	2.94683e-228	0.10098	1.9685e-45	19795.6	0.228155	chr19	38647649	93	FALSE
D19	RAI14	1	-0.309847	0	-0.284465	0.0000000000000000000000000000000000000000000000000000000000000000000000000000000000000000000000000000000000000000000000000000000000000000000000000000000000000000000000000000000000000000000000000000000000000000000000000000000000000000000000000000000000000000000000000000000000000000000000000000000000000000000000000000174234621521016	0.103668	7.94032e-48	18434.6	0.325515	chr5	34656328	92	FALSE
D19	TGFB1I1	1	-0.409511	0	-0.384862	0	-0.0513309	1.60108e-12	6849.89	0.685224	chr16	31471585	91	FALSE
D19	TPM4	1	-0.375678	0	-0.250899	0.0000000000000000000000000000000000000000000000000000000000000000000000000000000000000000000000000000000000000000000000000000000000000000000000000000000000000000000000000000000000000000000000000000000000000000000000000000000000000000000000000000511373875753226	0.0396563	7.48346e-08	28969.1	0.0590142	chr19	16067021	90	FALSE
D19	PRSS23	1	-0.317561	0	-0.274176	0.00000000000000000000000000000000000000000000000000000000000000000000000000000000000000000000000000000000000000000000000000000000000000000000000000000000000000000000000000000000000000000000000000000000000000000000000000000000000000000000000000000000000000000000000000000000000000000000000000000373609905367023	-0.00209313	2.30611	13049.5	0.541361	chr11	86791059	89	FALSE
D19	CDH11	1	-0.306897	0	-0.276328	0.0000000000000000000000000000000000000000000000000000000000000000000000000000000000000000000000000000000000000000000000000000000000000000000000000000000000000000000000000000000000000000000000000000000000000000000000000000000000000000000000000000000000000000000000000000000000000000000000000000000000595051397306944	0.150606	5.1373e-100	14869	0.530368	chr16	64943753	88	FALSE
D19	GLIPR2	1	-0.363979	0	-0.355821	0	-0.00822139	0.744182	5055.22	0.757408	chr9	36136536	87	FALSE
D19	FILIP1	1	-0.411537	0	-0.399818	0	0.0518496	9.33684e-13	8302.43	0.722962	chr6	75291859	86	FALSE
D19	SPSB1	1	-0.357512	0	-0.334504	0	0.0248716	0.00142301	4773.75	0.772605	chr1	9292894	85	FALSE
D19	FSTL3	1	-0.317763	0	-0.331254	0	-0.0580113	1.02949e-15	4016.03	0.795856	chr19	676392	84	FALSE
D19	ACTN1	1	-0.439528	0	-0.411583	0	0.07191	1.40762e-23	17031.7	0.374753	chr14	68874128	83	FALSE
D19	ACTC1	1	-0.335022	0	-0.351422	0	0.0470331	1.14122e-10	12071.2	0.614153	chr15	34790230	82	FALSE
D19	FLNA	1	-0.33133	0	-0.286533	0.000000000000000000000000000000000000000000000000000000000000000000000000000000000000000000000000000000000000000000000000000000000000000000000000000000000000000000000000000000000000000000000000000000000000000000000000000000000000000000000000000000000000000000000000000000000000000000000000000000000000000000000000000000000266795448754273	0.0966002	1.14433e-41	18089.2	0.302214	chrX	154348524	81	FALSE
D19	CDKN2B	1	-0.403029	0	-0.412273	0	-0.0680152	3.30812e-21	5262.89	0.79535	chr9	22002903	80	FALSE
D19	KRT8	1	-0.339183	0	-0.260254	0.00000000000000000000000000000000000000000000000000000000000000000000000000000000000000000000000000000000000000000000000000000000000000000000000000000000000000000000000000000000000000000000000000000000000000000000000000000000000000000000000000000000000000000000000363203448074642	-0.013043	0.200613	23062.4	0.247607	chr12	52897187	79	FALSE
D19	COL3A1	1	-0.395762	0	-0.369827	0	0.16397	1.57405e-118	23751.4	0.405045	chr2	188974373	78	FALSE
D19	COL5A2	1	-0.310986	0	-0.147322	1.07689e-83	0.143615	5.53822e-91	27384.5	0.221012	chr2	189031898	77	FALSE
D19	COL11A1	1	-0.321165	0	-0.271769	0.000000000000000000000000000000000000000000000000000000000000000000000000000000000000000000000000000000000000000000000000000000000000000000000000000000000000000000000000000000000000000000000000000000000000000000000000000000000000000000000000000000000000000000000000000000000000000000000000767332004999331	0.0958218	5.1289e-41	22283	0.330328	chr1	102876467	76	FALSE
D19	MSRB3	1	-0.315456	0	-0.244792	6.04302e-233	0.104438	1.59177e-48	9597.89	0.621194	chr12	65278643	75	FALSE
D19	FAM114A1	1	-0.305486	0	-0.264165	0.0000000000000000000000000000000000000000000000000000000000000000000000000000000000000000000000000000000000000000000000000000000000000000000000000000000000000000000000000000000000000000000000000000000000000000000000000000000000000000000000000000000000000000000000000000000207256193615251	-0.00846113	0.703605	5575.44	0.72818	chr4	38867677	74	FALSE
D19	CXCL12	1	-0.325361	0	-0.30597	0	0.055791	1.30505e-14	8499.51	0.696165	chr10	44370165	73	FALSE
D19	MYLK	1	-0.30505	0	-0.313995	0	-0.00745313	0.885116	5766.28	0.759992	chr3	123610049	72	FALSE
D19	BGN	1	-0.311108	0	-0.284363	0.0000000000000000000000000000000000000000000000000000000000000000000000000000000000000000000000000000000000000000000000000000000000000000000000000000000000000000000000000000000000000000000000000000000000000000000000000000000000000000000000000000000000000000000000000000000000000000000000000000000000000000000000000000299582237891073	0.0102818	0.445742	6395.07	0.721443	chrX	153494980	71	FALSE
D19	COL12A1	1	-0.373239	0	-0.357311	0	0.0734936	1.40278e-24	7795.98	0.70579	chr6	75084326	70	FALSE
D19	TPM1	1	-0.533439	0	-0.415571	0	0.101718	4.3962e-46	47572.7	0.0273542	chr15	63042632	69	FALSE
D19	ANKRD1	1	-0.322921	0	-0.327358	0	0.0565477	5.55238e-15	9282.18	0.690239	chr10	90912096	68	FALSE
D19	LIMS2	1	-0.322475	0	-0.324356	0	0.00379609	1.78142	3296.39	0.837344	chr2	127638381	67	FALSE
D19	TGFB2	1	-0.363436	0	-0.334474	0	0.122619	1.60868e-66	8785.05	0.692113	chr1	218345336	66	FALSE
D19	COL5A1	1	-0.408207	0	-0.387978	0	0.085468	7.43793e-33	13403.8	0.559242	chr9	134641803	65	FALSE
D19	JAG1	1	-0.306173	0	-0.303352	0	0.0686043	1.47693e-21	9735.98	0.618155	chr20	10637684	64	FALSE
D19	ACTG2	1	-0.324517	0	-0.333978	0	0.0269067	0.000468762	6963.93	0.752292	chr2	73892314	63	FALSE
D19	MYOCD	1	-0.319897	0	-0.329634	0	0.0279396	0.000258994	3733.27	0.870118	chr17	12665890	62	FALSE
D19	ACTA2	1	-0.348375	0	-0.351703	0	0.0971487	3.94756e-42	17915.5	0.499063	chr10	88935074	61	FALSE
D19	FBN1	1	-0.362619	0	-0.326769	0	0.0971663	3.81472e-42	10547.7	0.631883	chr15	48408313	60	FALSE
D19	FN1	1	-0.309622	0	-0.224603	2.13684e-195	0.076367	1.88121e-26	21535.8	0.3436	chr2	215360440	59	FALSE
D19	CNN1	1	-0.33601	0	-0.334845	0	-0.0245021	0.00172645	5254.54	0.794843	chr19	11538767	58	FALSE
D19	COL4A2	1	-0.387366	0	-0.39806	0	0.130309	5.10447e-75	17246.8	0.433565	chr13	110305812	57	FALSE
D19	COL1A1	1	-0.313262	0	-0.203669	3.27306e-160	0.177188	1.79935e-138	26146.4	0.299174	chr17	50184101	56	FALSE
D19	COL4A1	1	-0.383849	0	-0.386527	0	0.0892966	9.17536e-36	13780.3	0.572362	chr13	110148963	55	FALSE
D19	MYL9	1	-0.324874	0	-0.257227	0.00000000000000000000000000000000000000000000000000000000000000000000000000000000000000000000000000000000000000000000000000000000000000000000000000000000000000000000000000000000000000000000000000000000000000000000000000000000000000000000000000000000000000000699302125744787	0.0548619	3.67054e-14	18638.8	0.406514	chr20	36541497	54	FALSE
D19	CALD1	1	-0.400494	0	-0.337977	0	0.0815634	5.08848e-30	39322.5	0.0285193	chr7	134744252	53	FALSE
D19	TAGLN	1	-0.356422	0	-0.289064	0	0.0605848	4.80259e-17	28928.3	0.202725	chr11	117199370	52	FALSE
D19	INHBA	1	-0.368043	0	-0.37757	0	0.0306146	5.07415e-05	6558.5	0.778329	chr7	41667168	51	FALSE
D19	IGFBP7	1	-0.332372	0	-0.295477	0	0.0447155	9.81068e-10	16642.6	0.521352	chr4	57030773	50	FALSE
D19	SOX2	3	0.380375	0	0.314378	0	-0.0676938	5.12171e-21	6991.64	0.650322	chr3	181711925	49	TRUE
D19	TTYH1	3	0.34456	0	0.307693	0	-0.108944	1.03663e-52	7540.88	0.678486	chr19	54415219	48	FALSE
D19	MGST1	3	0.39358	0	0.363177	0	-0.0740527	6.14056e-25	12596.5	0.385391	chr12	16347142	47	FALSE
D19	METRN	3	0.310763	0	0.411483	0	-0.208673	1.21109e-192	24150.3	0.158705	chr16	715118	46	FALSE
D19	ATP5MC1	3	0.381941	0	0.343526	0	-0.185204	2.29771e-151	23272.2	0.130085	chr17	48892765	45	FALSE
D19	HMGA1	3	0.392611	0	0.236728	1.62313e-217	-0.0865624	1.12985e-33	25019.9	0.132871	chr6	34236873	44	TRUE
D19	DUSP23	3	0.361154	0	0.289157	0	-0.184389	5.01399e-150	5291.51	0.739476	chr1	159780932	43	FALSE
D19	HSPE1	3	0.308299	0	0.292908	0	-0.213497	8.62528e-202	30514.4	0.0603819	chr2	197500140	42	FALSE
D19	NME1	3	0.344194	0	0.228319	4.8714e-202	-0.186585	1.19889e-153	29257.7	0.0642318	chr17	51153559	41	FALSE
D19	RPL22L1	3	0.488046	0	0.370956	0	-0.152249	3.34363e-102	21278.2	0.211134	chr3	170864875	40	FALSE
D19	C1QBP	3	0.329932	0	0.183618	5.42935e-130	-0.197776	8.11357e-173	22774.3	0.116256	chr17	5432777	39	FALSE
D19	HSPD1	3	0.40134	0	0.214833	1.65191e-178	-0.193482	2.54226e-165	37294.7	0.0206676	chr2	197486584	38	FALSE
D19	PRDX6	3	0.320381	0	0.292176	0	-0.213696	3.57722e-202	29225.1	0.0613444	chr1	173477330	37	FALSE
D19	TOMM20	3	0.356937	0	0.212038	7.92692e-174	-0.260998	0.000000000000000000000000000000000000000000000000000000000000000000000000000000000000000000000000000000000000000000000000000000000000000000000000000000000000000000000000000000000000000000000000000000000000000000000000000000000000000000000000000000000000000000000000000000000000000000000000000000000000000258219337976048	33651.2	0.0275062	chr1	235109341	36	FALSE
D19	GAS5	3	0.333304	0	0.144251	2.90064e-80	-0.185602	5.07489e-152	33243.3	0.053746	chr1	173858559	35	FALSE
D19	NPM1	3	0.360868	0	0.142665	1.60406e-78	-0.271626	0	54597.6	0.00390051	chr5	171387116	34	FALSE
D19	RPL19	3	0.381162	0	0.285632	0.0000000000000000000000000000000000000000000000000000000000000000000000000000000000000000000000000000000000000000000000000000000000000000000000000000000000000000000000000000000000000000000000000000000000000000000000000000000000000000000000000000000000000000000000000000000000000000000000000000000000000000000000000000000339423098692936	-0.333758	0	68683.9	0.00162099	chr17	39200283	33	FALSE
D19	RPL23	3	0.358208	0	0.273254	0.000000000000000000000000000000000000000000000000000000000000000000000000000000000000000000000000000000000000000000000000000000000000000000000000000000000000000000000000000000000000000000000000000000000000000000000000000000000000000000000000000000000000000000000000000000000000000000000000000411495451857093	-0.302738	0	67287	0.00025328	chr17	38847860	32	FALSE
D19	RPS23	3	0.302402	0	0.178806	3.09721e-123	-0.336133	0	69500.5	0.00151968	chr5	82273320	31	FALSE
D19	RPS24	3	0.293857	0	0.177021	8.86394e-121	-0.348901	0	69731	0.00050656	chr10	78033760	30	FALSE
D19	RPS27	3	0.343423	0	0.249606	0.0000000000000000000000000000000000000000000000000000000000000000000000000000000000000000000000000000000000000000000000000000000000000000000000000000000000000000000000000000000000000000000000000000000000000000000000000000000000000000000000000196375120146694	-0.331469	0	71558.5	0.000303936	chr1	153990762	29	FALSE
D19	RPS4X	3	0.326176	0	0.268381	0.0000000000000000000000000000000000000000000000000000000000000000000000000000000000000000000000000000000000000000000000000000000000000000000000000000000000000000000000000000000000000000000000000000000000000000000000000000000000000000000000000000000000000000000000000000000000000000187950720756226	-0.294639	0	68689.7	0.00116509	chrX	72255679	28	FALSE
D19	RPS27A	3	0.2804	0	0.165928	4.31186e-106	-0.34111	0	65061.4	0.00136771	chr2	55231903	27	FALSE
D19	RPL26	3	0.291701	0	0.125521	5.89363e-61	-0.335821	0	67273.6	0.00116509	chr17	8377516	26	FALSE
D19	RPL37	3	0.279468	0	0.185861	3.32533e-133	-0.341837	0	68807.8	0.00050656	chr5	40825262	25	FALSE
D19	DACH1	4	0.438654	0	0.392551	0	0.0490925	1.54534e-11	17559.7	0.464718	chr13	71437966	24	TRUE
D19	SLIT1	4	0.307041	0	0.185839	3.57137e-133	-0.0319903	2.08131e-05	2912.63	0.872144	chr10	96998038	23	FALSE
D19	PRTG	4	0.386028	0	0.29444	0	0.0367101	7.4371e-07	16899.1	0.293855	chr15	55611544	22	FALSE
D19	DACH2	4	0.330926	0	0.265289	0.000000000000000000000000000000000000000000000000000000000000000000000000000000000000000000000000000000000000000000000000000000000000000000000000000000000000000000000000000000000000000000000000000000000000000000000000000000000000000000000000000000000000000000000000000000000083765431352669	0.0296277	9.4055e-05	11481.1	0.631579	chrX	86148451	21	TRUE
D19	LINC01515	4	0.3166	0	0.320616	0	0.0924553	2.92747e-38	9794.5	0.594955	chr10	65570338	20	FALSE
D19	LRP2	4	0.319224	0	0.254764	0.000000000000000000000000000000000000000000000000000000000000000000000000000000000000000000000000000000000000000000000000000000000000000000000000000000000000000000000000000000000000000000000000000000000000000000000000000000000000000000000000000000000000785426991889702	-0.0167639	0.055509	3727.45	0.8378	chr2	169127109	19	FALSE
D19	DIAPH2	4	0.401133	0	0.274016	0.00000000000000000000000000000000000000000000000000000000000000000000000000000000000000000000000000000000000000000000000000000000000000000000000000000000000000000000000000000000000000000000000000000000000000000000000000000000000000000000000000000000000000000000000000000000000000000000000000000845259169957706	0.0554494	1.91248e-14	13260.9	0.423839	chrX	96684712	18	FALSE
D19	NAV3	4	0.378829	0	0.393577	0	0.0170104	0.0505419	19734	0.409351	chr12	77324641	17	FALSE
D19	MYCN	4	0.444015	0	0.0114992	0.393823	-0.10324	1.92629e-47	7483.77	0.686237	chr2	15940550	16	TRUE
D19	COL2A1	4	0.307008	0	0.360792	0	-0.0425622	6.59487e-09	8447.45	0.64713	chr12	47972967	15	FALSE
D19	DNAH14	4	0.353319	0	0.288784	0	0.121628	1.82961e-65	21722.5	0.208044	chr1	224896262	14	FALSE
D19	CMSS1	4	0.325342	0	0.151501	1.75102e-88	0.0392911	1.00386e-07	21337.6	0.180943	chr3	99817837	13	FALSE
D19	ATP1A2	4	0.321463	0	0.236909	7.44386e-218	0.000183823	2.93819	5316.04	0.743225	chr1	160115759	12	FALSE
D19	NR2F2-AS1	4	0.299869	0	0.328175	0	0.116457	4.30595e-60	11840.7	0.582392	chr15	96110040	11	FALSE
D19	PABPC1	4	0.320358	0	0.139929	1.45647e-75	-0.13101	8.06206e-76	38572.5	0.00790234	chr8	100685816	10	FALSE
D19	PAX3	4	0.434407	0	0.417683	0	-0.0904791	1.09236e-36	10339.7	0.608936	chr2	222199887	9	TRUE
D19	NPAS3	4	0.29689	0	0.399288	0	0.0385749	1.77251e-07	18856.3	0.408287	chr14	32934396	8	TRUE
D19	CCDC160	4	0.289071	0	0.32519	0	-0.132133	4.1057e-77	2905.39	0.848843	chrX	134237047	7	FALSE
D19	DLEU1	4	0.305798	0	0.359237	0	0.0606111	4.65109e-17	16247.7	0.398967	chr13	50082169	6	FALSE
D19	NR2F2	4	0.316374	0	0.30927	0	-0.0184373	0.0287469	13399.3	0.443544	chr15	96325938	5	TRUE
D19	GPM6B	4	0.375112	0	0.433401	0	4.87672e-05	2.9836	17636.9	0.316651	chrX	13770939	4	FALSE
D19	PHF6	4	0.36916	0	0.38853	0	-0.0730106	2.84901e-24	17589.6	0.223849	chrX	134373288	3	FALSE
D19	MITF	4	0.286691	0	0.353679	0	-0.110736	1.99793e-54	6224.47	0.760093	chr3	69739456	2	TRUE
D19	PLP1	4	0.296978	0	0.429558	0	-0.116376	5.21035e-60	15285	0.543843	chrX	103773718	1	FALSE
