# Supplementary material for: A human neural crest model reveals the developmental impact of neuroblastoma-associated chromosomal aberrations
Source: Nat Commun. 2024 May 3;15:3745. doi: 10.1038/s41467-024-47945-7 (PMC11068915; doi:10.1038/s41467-024-47945-7)
Supplement: Supplementary file 14 — Supplementary Data 10 [file 41467_2024_47945_MOESM14_ESM.xlsx]

## Sheet: Tumour-in vitro markers
Supplementary Data 10. Tumour-in vitro markers
Markers for tumor cells mapped to clusters of the wildtype in-vitro trunk neural crest dataset, with the overlap between the tumor and in-vitro markers (from Supplementary Data 2) indicated in the last column of the table. Marker genes were selected by the FindAllMarkers2 function in Delegate, which performs one-sided pseudobulk differential gene expression analysis. P-values were adjusted for mu…
Cluster ID	Gene symbol	Cells expressing gene group 1	Cells expressing gene group 2	Average expression	Average log2FC	Test statistic	P-value	Adj. P-value	Feature rank	Overlap with in vitro cluster markers?
C2	MT-ND4L	0.923077	0.67145	564.012	4.08524	4.78951	1.6719e-06	0.000224563	1	FALSE
C2	AC060780.1	0.538462	0.246214	71.312	3.55402	2.87654	0.00402067	0.0198261	29	FALSE
C2	ZNF655	0.538462	0.24229	86.3779	3.53626	2.9133	0.0035763	0.0192758	26	FALSE
C2	CHML	0.538462	0.378155	128.393	3.37502	2.55552	0.0106029	0.0384071	37	FALSE
C2	THUMPD3-AS1	0.615385	0.437006	145.916	3.27992	2.76221	0.00574119	0.0264835	31	FALSE
C2	MTRNR2L12	0.692308	0.559153	271.476	3.26256	4.22893	2.34811e-05	0.000674046	4	FALSE
C2	MT-ATP6	1	0.902244	8704.3	3.16448	3.45262	0.000555174	0.00567071	14	FALSE
C2	MT-ND3	1	0.89983	5700.59	3.13477	3.42625	0.000611971	0.00583413	15	FALSE
C2	MT-ND4	1	0.906442	6936.26	3.10394	4.25195	2.11921e-05	0.000674046	3	FALSE
C2	MT-CO2	1	0.914344	12931	3.04194	3.9954	6.45859e-05	0.0013194	7	FALSE
C2	MT-CYB	1	0.903644	7463.75	2.99353	3.78813	0.000151787	0.00217055	10	FALSE
C2	MT-ND6	0.615385	0.167773	115.683	2.99033	3.08979	0.002003	0.0150752	19	FALSE
C2	MT-ND1	1	0.899665	4600.23	2.93478	3.73348	0.000188853	0.00245509	11	FALSE
C2	MT-ND2	1	0.89116	3231.58	2.87381	3.61474	0.000300648	0.00330713	13	FALSE
C2	MT-CO1	1	0.921285	12179.2	2.77988	3.92669	8.61241e-05	0.00136842	9	FALSE
C2	MT-ND5	0.923077	0.802842	913.498	2.76298	2.88864	0.00386906	0.0197598	28	FALSE
C2	MT-CO3	1	0.918871	11911.7	2.71605	3.64734	0.000264969	0.00315755	12	FALSE
C2	IER2	0.538462	0.665194	955.86	2.67434	3.09722	0.00195342	0.0150752	18	FALSE
C2	KPNA2	0.538462	0.53981	468.398	2.47219	4.22809	2.35681e-05	0.000674046	5	FALSE
C2	YME1L1	0.692308	0.343777	259.004	2.45543	2.92405	0.00345511	0.0192758	25	FALSE
C2	PGRMC1	0.615385	0.680806	294.065	2.35472	4.66139	3.14074e-06	0.000224563	2	FALSE
C2	TMEM132A	0.615385	0.483538	225.372	2.25219	2.90783	0.00363948	0.0192758	27	FALSE
C2	SLC38A2	0.538462	0.418377	238.044	2.16821	2.55367	0.0106595	0.0384071	39	FALSE
C2	MANF	0.538462	0.450642	169.347	2.0735	2.94573	0.00322196	0.0191975	24	FALSE
C2	SLC35B1	0.538462	0.446773	174.772	2.03856	2.47136	0.0134601	0.0469462	41	FALSE
C2	ORMDL1	0.538462	0.572048	166.677	1.96216	3.03002	0.00244534	0.0174842	20	FALSE
C2	FBLN1	0.615385	0.544913	196.241	1.85716	2.8611	0.00422172	0.0201236	30	FALSE
C2	MRPL32	0.615385	0.524446	158.611	1.79413	2.68599	0.00723149	0.0313365	33	FALSE
C2	HNRNPU	0.769231	0.736666	522.503	1.77182	2.96639	0.00301318	0.0189821	22	FALSE
C2	ARL6IP5	0.538462	0.498134	157.589	1.76109	2.43388	0.0149378	0.0490262	43	FALSE
C2	RCN2	0.769231	0.767093	384.586	1.72482	3.13033	0.00174608	0.0146876	17	FALSE
C2	H3F3B	1	0.934235	3802.06	1.68374	2.45827	0.0139607	0.0475328	42	FALSE
C2	PHB	0.615385	0.751838	300.656	1.65971	2.43033	0.015085	0.0490262	44	FALSE
C2	LAPTM4A	0.615385	0.655482	207.005	1.64087	2.55432	0.0106397	0.0384071	38	FALSE
C2	UBC	0.692308	0.880597	1039.94	1.4013	2.56807	0.0102266	0.0384071	36	FALSE
C3	B2M	0.86262	0.811156	1116.77	1.40284	2.62935	0.00855475	0.0256642	1	FALSE
C4	PPP1R17	0.557789	0.0229441	184.455	9.98845	3.65854	0.000253652	0.0110973	4	TRUE
C4	HPCA	0.522613	0.0363466	193.585	7.54133	3.58207	0.000340887	0.011931	5	FALSE
C4	PPP1R14A	0.773869	0.0967404	568.866	6.76701	5.32683	9.99439e-08	8.74509e-06	2	FALSE
C4	SSTR2	0.929648	0.164773	1019.02	6.11242	3.41925	0.000627948	0.0183151	6	FALSE
C4	GKAP1	0.79397	0.306767	863.045	3.73296	5.89085	3.84203e-09	6.72356e-07	1	TRUE
C4	PAPSS1	0.633166	0.406514	744.385	2.47486	3.86439	0.000111365	0.0064963	3	FALSE
C5	SIX1	0.553191	0.0156736	129.864	11.9148	4.8495	1.23775e-06	6.06496e-05	3	TRUE
C5	PPP1R17	0.744681	0.0240053	210.457	10.242	3.79945	0.000145016	0.00426347	5	TRUE
C5	PPP1R14A	0.808511	0.0986059	413.849	6.32489	5.00398	5.6158e-07	4.12761e-05	2	FALSE
C5	SSTR2	0.968085	0.166882	899.787	5.97468	3.36792	0.000757372	0.0159048	7	FALSE
C5	NYAP2	0.914894	0.423021	923.419	4.38893	3.58646	0.000335194	0.00821225	6	FALSE
C5	GKAP1	0.776596	0.308219	831.013	3.7248	5.80439	6.46003e-09	9.49625e-07	1	TRUE
C5	PAPSS1	0.819149	0.406687	790.501	2.84154	4.43843	9.06166e-06	0.000333016	4	FALSE
C5	CD47	0.734043	0.341931	722.089	2.57357	3.25292	0.00114224	0.0209886	8	FALSE
C9	TAC1	0.992126	0.0413662	617.299	7.51053	4.29896	1.71602e-05	0.000291723	1	FALSE
C9	IGFBP5	0.677165	0.238895	347.495	2.31226	3.09403	0.00197455	0.0167837	2	TRUE
C9	POLE4	0.637795	0.350718	197.109	1.26356	2.87038	0.00409974	0.0232319	3	FALSE
C11	SFTA1P	0.517442	0.000468462	45.1986	9.76323	7.36865	1.72367e-13	1.41664e-12	32	FALSE
C11	TAGLN	0.854651	0.0192345	2365.15	9.42822	8.76636	1.84541e-18	4.04453e-17	12	TRUE
C11	CAVIN1	0.697674	0.00217697	161.376	9.32844	7.66649	1.76763e-14	1.85955e-13	25	TRUE
C11	MYL9	0.837209	0.00766072	708.876	9.03991	7.78703	6.86003e-15	8.20086e-14	22	TRUE
C11	CAV1	0.773256	0.00504285	299.286	8.66934	6.74624	1.51725e-11	9.50086e-11	42	FALSE
C11	ACTA2	0.790698	0.0289344	2015.45	8.0871	8.13556	4.1005e-16	6.34371e-15	17	TRUE
C11	IGFBP7	0.959302	0.0561878	3378.49	8.04688	7.7477	9.35737e-15	1.07e-13	23	TRUE
C11	PLAC9	0.686047	0.00595222	183.42	7.92056	8.48021	2.24791e-17	4.22285e-16	14	FALSE
C11	KRT18	0.593023	0.0104164	250.662	7.81973	6.59744	4.18332e-11	2.34088e-10	47	TRUE
C11	RRAS	0.668605	0.00658602	112.018	7.58928	9.58185	9.53242e-22	5.01405e-20	5	TRUE
C11	CYTOR	0.674419	0.00826697	133.12	7.57293	10.3236	5.50902e-25	1.44887e-22	1	TRUE
C11	NNMT	0.715116	0.00424371	188.519	7.4939	6.5153	7.25444e-11	3.89371e-10	49	FALSE
C11	BST2	0.732558	0.0144396	247.725	7.46229	8.87378	7.07068e-19	1.69054e-17	11	FALSE
C11	ANGPTL4	0.569767	0.00170851	95.3357	7.45215	6.14327	8.08415e-10	3.48546e-09	61	FALSE
C11	CTGF	0.645349	0.00518063	397.888	7.31867	5.50148	3.76617e-08	1.28637e-07	77	FALSE
C11	CCDC80	0.523256	0.00837719	178.959	7.27309	8.524	1.54135e-17	3.11827e-16	13	TRUE
C11	MIR4435-2HG	0.546512	0.00625534	74.455	7.25371	8.24304	1.67892e-16	2.75972e-15	16	TRUE
C11	THBS1	0.5	0.00520819	118.254	7.24157	9.20456	3.43058e-20	1.00249e-18	9	FALSE
C11	PPIC	0.610465	0.00719226	75.8085	7.05055	7.51307	5.77545e-14	5.23773e-13	29	TRUE
C11	IFITM3	0.877907	0.0495191	736.81	7.00607	7.33293	2.25179e-13	1.79461e-12	33	FALSE
C11	EVA1B	0.715116	0.0117942	101.22	6.96179	10.0089	1.39259e-23	1.22083e-21	3	TRUE
C11	CAVIN3	0.697674	0.00801896	136.147	6.9356	4.18468	2.85572e-05	6.05688e-05	124	FALSE
C11	PRRX1	0.604651	0.00187385	134.608	6.85548	4.96888	6.73401e-07	1.88409e-06	94	FALSE
C11	S100A10	0.517442	0.0211083	356.509	6.83681	6.63654	3.21133e-11	1.83604e-10	46	FALSE
C11	ANXA1	0.767442	0.0109951	185.874	6.82426	9.38174	6.48898e-21	2.438e-19	7	TRUE
C11	MT1E	0.627907	0.00664113	76.7317	6.75796	5.19284	2.07105e-07	6.33356e-07	86	FALSE
C11	MT2A	0.848837	0.0473697	546.785	6.73024	7.58582	3.30393e-14	3.34205e-13	26	FALSE
C11	BGN	0.918605	0.00840475	438.02	6.66452	6.23101	4.63439e-10	2.17651e-09	56	TRUE
C11	COL1A1	0.982558	0.0161206	2725.88	6.64152	4.6216	3.80799e-06	9.44812e-06	106	TRUE
C11	IFITM2	0.709302	0.0132823	143.023	6.57554	8.8863	6.31792e-19	1.66161e-17	10	FALSE
C11	MSRB3	0.5	0.00388547	92.1647	6.47938	5.59646	2.18769e-08	7.88168e-08	73	TRUE
C11	SERPINE1	0.5	0.00281077	230.861	6.47302	5.06752	4.03029e-07	1.15214e-06	92	FALSE
C11	SULF1	0.511628	0.00413348	242.51	6.44083	5.23267	1.67083e-07	5.2313e-07	84	FALSE
C11	MYLK	0.523256	0.00727493	181.338	6.36888	7.4228	1.14673e-13	9.72867e-13	31	TRUE
C11	ADIRF	0.552326	0.00782606	139.697	6.30135	5.72985	1.00519e-08	3.94574e-08	67	FALSE
C11	UACA	0.755814	0.0062829	292.935	6.29045	6.25133	4.06961e-10	1.94601e-09	55	FALSE
C11	VAMP5	0.587209	0.0117667	95.9888	6.27489	7.51699	5.60506e-14	5.23773e-13	28	FALSE
C11	SPARC	0.947674	0.104136	1277.52	6.25721	9.43335	3.97184e-21	1.74099e-19	6	TRUE
C11	COL4A1	0.837209	0.0483618	646.729	6.23634	5.79696	6.75294e-09	2.73234e-08	65	TRUE
C11	LGALS1	0.895349	0.134862	2054.13	6.22954	7.2851	3.21442e-13	2.41541e-12	35	FALSE
C11	YBX3	0.540698	0.00675136	73.8359	6.20074	9.91094	3.73134e-23	2.45336e-21	4	FALSE
C11	PHLDA2	0.610465	0.00939679	104.697	6.1208	5.22335	1.75718e-07	5.43693e-07	85	TRUE
C11	COL5A1	0.686047	0.00749538	231.444	6.07617	5.09519	3.48398e-07	1.02954e-06	89	TRUE
C11	COL1A2	0.947674	0.0126485	1498.51	6.01935	4.22848	2.35274e-05	5.11381e-05	121	TRUE
C11	COL3A1	0.930233	0.014109	903.893	6.01475	4.80927	1.51481e-06	4.06525e-06	98	TRUE
C11	PDLIM1	0.639535	0.0359613	204.909	5.97237	7.53497	4.88452e-14	4.75789e-13	27	FALSE
C11	NDUFA4L2	0.773256	0.0433465	418.43	5.91795	6.94465	3.79402e-12	2.43372e-11	41	FALSE
C11	S100A11	0.877907	0.0480311	731.937	5.87485	5.18759	2.1303e-07	6.43989e-07	87	TRUE
C11	COL5A2	0.843023	0.0112155	307.83	5.84058	6.38959	1.66328e-10	8.25362e-10	53	TRUE
C11	POSTN	0.651163	0.00427127	486.658	5.71345	3.37364	0.000741807	0.00123478	158	TRUE
C11	FN1	0.976744	0.0557194	1513.4	5.70463	6.03636	1.5763e-09	6.68657e-09	62	TRUE
C11	PRSS23	0.813953	0.0301193	303.202	5.69815	7.48556	7.12453e-14	6.24584e-13	30	TRUE
C11	CAV2	0.511628	0.00936923	76.1814	5.54722	5.15887	2.48451e-07	7.4253e-07	88	FALSE
C11	EMP3	0.674419	0.0191518	136.066	5.51288	7.72154	1.14932e-14	1.25947e-13	24	FALSE
C11	CYR61	0.645349	0.0480311	255.889	5.47285	6.48666	8.77577e-11	4.61606e-10	50	FALSE
C11	TNFRSF12A	0.505814	0.0081843	92.9533	5.46319	5.74924	8.96447e-09	3.57221e-08	66	TRUE
C11	COL6A3	0.715116	0.0151837	304.389	5.45607	4.59618	4.30315e-06	1.05769e-05	107	TRUE
C11	COL18A1	0.674419	0.0118218	415.052	5.33491	4.65486	3.24199e-06	8.12041e-06	105	FALSE
C11	PSMB9	0.598837	0.021935	65.5194	5.30945	6.7328	1.66423e-11	1.01789e-10	43	FALSE
C11	HLA-E	0.680233	0.0276117	142.89	5.26309	8.02144	1.04513e-15	1.44669e-14	19	FALSE
C11	TIMP1	0.895349	0.356582	1670.52	5.25164	7.10275	1.22302e-12	8.69332e-12	37	TRUE
C11	CRIP1	0.5	0.00981014	76.2934	5.19789	3.77642	0.000159097	0.000303206	138	FALSE
C11	IGFBP6	0.511628	0.0203367	72.6081	5.17634	6.42309	1.33537e-10	6.75391e-10	52	TRUE
C11	COL6A2	0.930233	0.0927278	630.882	5.16582	6.66818	2.58998e-11	1.5481e-10	44	TRUE
C11	EDIL3	0.517442	0.00857009	74.3214	5.16552	4.8805	1.05818e-06	2.9295e-06	95	FALSE
C11	HLA-B	0.866279	0.0833862	626.682	5.15488	6.01825	1.76309e-09	7.36021e-09	63	FALSE
C11	ANXA2	0.726744	0.0581168	398.801	5.0792	6.16809	6.91199e-10	3.02976e-09	60	FALSE
C11	HLA-C	0.854651	0.0912949	417.996	4.94453	7.05626	1.71038e-12	1.15341e-11	39	FALSE
C11	SERPINH1	0.680233	0.0320483	157.043	4.93529	6.52431	6.83158e-11	3.74313e-10	48	FALSE
C11	CSRP1	0.662791	0.0589435	238.062	4.92855	6.20073	5.62009e-10	2.54842e-09	58	FALSE
C11	RHOC	0.761628	0.0522197	177.859	4.91691	7.0873	1.36753e-12	9.46473e-12	38	FALSE
C11	COL4A2	0.837209	0.186062	617.369	4.87171	4.5278	5.96004e-06	1.43807e-05	109	TRUE
C11	GSN	0.581395	0.0213012	136.906	4.87058	5.61959	1.9141e-08	7.09025e-08	71	FALSE
C11	ZFP36L1	0.656977	0.0306429	138.981	4.85141	6.66211	2.69929e-11	1.57758e-10	45	FALSE
C11	PPP1R14A	0.540698	0.0983494	281.17	4.76825	4.73163	2.22728e-06	5.68713e-06	103	FALSE
C11	GNG11	0.523256	0.0120698	99.9995	4.75807	3.79807	0.000145829	0.000279948	137	FALSE
C11	ZFP36	0.604651	0.0229546	123.722	4.70833	6.99857	2.58587e-12	1.70021e-11	40	FALSE
C11	IGFBP4	0.627907	0.0527708	164.318	4.68895	6.20618	5.42892e-10	2.50492e-09	57	FALSE
C11	LAMA4	0.523256	0.0171402	122.727	4.6636	4.79121	1.65782e-06	4.38758e-06	99	FALSE
C11	CCDC102B	0.505814	0.0543691	293.363	4.56004	6.42826	1.29069e-10	6.65593e-10	51	FALSE
C11	EPS8	0.55814	0.0556367	147.084	4.51952	8.32878	8.16776e-17	1.43208e-15	15	FALSE
C11	VIM	0.912791	0.178704	3110.36	4.43353	4.42999	9.42391e-06	2.19335e-05	113	FALSE
C11	PDGFRB	0.656977	0.0476177	181.249	4.40788	6.17849	6.47189e-10	2.88493e-09	59	TRUE
C11	PSMB8	0.575581	0.0446141	58.9754	4.38031	5.09029	3.57517e-07	1.04474e-06	90	FALSE
C11	FSTL1	0.69186	0.0732453	179.178	4.36662	7.941	2.0056e-15	2.51178e-14	21	TRUE
C11	LOXL2	0.52907	0.0131445	109.586	4.27891	3.92998	8.49533e-05	0.000170555	131	TRUE
C11	FBN1	0.563953	0.0258756	147.197	4.27278	5.48639	4.10224e-08	1.38319e-07	78	TRUE
C11	ISG15	0.825581	0.164017	748.882	4.1597	3.258	0.001122	0.0017993	164	FALSE
C11	TNFRSF1A	0.523256	0.00967235	46.1222	4.14768	3.67906	0.000234092	0.000426903	144	FALSE
C11	ANXA11	0.546512	0.0273912	53.2028	4.13025	6.29197	3.13457e-10	1.52665e-09	54	FALSE
C11	THY1	0.848837	0.296784	509.474	4.12985	8.00136	1.23052e-15	1.61814e-14	20	FALSE
C11	S100A6	0.75	0.293808	1035.84	4.09448	4.98248	6.27747e-07	1.77524e-06	93	FALSE
C11	TYMP	0.645349	0.0642619	104.701	4.06396	10.1648	2.84786e-24	3.74494e-22	2	FALSE
C11	TPM2	0.918605	0.29334	1041.76	4.04534	4.16103	3.16819e-05	6.61298e-05	126	TRUE
C11	RRBP1	0.639535	0.0563532	137.476	3.97949	7.23297	4.72551e-13	3.45225e-12	36	FALSE
C11	TGFBI	0.633721	0.0844609	168.646	3.8502	3.82844	0.000128961	0.000251234	135	TRUE
C11	MFGE8	0.511628	0.0343079	99.0133	3.84433	4.17132	3.02837e-05	6.37168e-05	125	FALSE
C11	S100A13	0.616279	0.0400121	111.084	3.78023	3.82144	0.000132672	0.000256565	136	FALSE
C11	CTSZ	0.686047	0.0443661	117.299	3.73829	3.88053	0.00010423	0.00020611	133	FALSE
C11	TPM1	0.912791	0.367935	1099.27	3.72046	5.90239	3.5828e-09	1.47231e-08	64	TRUE
C11	MYH9	0.773256	0.0692496	227.492	3.68929	5.42046	5.94475e-08	1.90667e-07	82	TRUE
C11	CALD1	0.976744	0.389016	1741.22	3.65413	5.62771	1.82621e-08	6.86133e-08	70	TRUE
C11	STOM	0.5	0.0705723	64.3366	3.65017	5.38011	7.44394e-08	2.35874e-07	83	FALSE
C11	HLA-A	0.895349	0.266747	531.106	3.54912	8.03319	9.49695e-16	1.38761e-14	18	FALSE
C11	MYL12A	0.860465	0.435339	590.441	3.53387	4.7399	2.13821e-06	5.51322e-06	102	FALSE
C11	TUBB6	0.534884	0.0262614	94.7448	3.53185	4.48816	7.184e-06	1.70215e-05	111	TRUE
C11	ID3	0.726744	0.073824	372.669	3.53022	3.16474	0.00155219	0.00241554	169	FALSE
C11	TGFB1I1	0.72093	0.103861	150.257	3.48685	3.90151	9.55959e-05	0.000190468	132	TRUE
C11	RAB13	0.662791	0.0777095	127.327	3.42443	4.45977	8.20477e-06	1.92666e-05	112	FALSE
C11	EFEMP2	0.517442	0.0333434	48.2678	3.36268	3.65387	0.000258313	0.00045903	148	TRUE
C11	COL6A1	0.860465	0.22544	409.006	3.35599	9.24657	2.31804e-20	7.62056e-19	8	FALSE
C11	SERPING1	0.552326	0.119403	137.127	3.3508	4.84609	1.25921e-06	3.41415e-06	97	FALSE
C11	CIB1	0.674419	0.0890904	89.3819	3.33542	5.47695	4.3272e-08	1.44058e-07	79	FALSE
C11	NR2F2	0.703488	0.130287	187.005	3.29648	2.9379	0.00330438	0.00496602	175	FALSE
C11	ITGA1	0.540698	0.110226	261.829	3.24983	5.58166	2.3824e-08	8.4672e-08	74	TRUE
C11	AHNAK	0.622093	0.0473146	119.014	3.21429	4.20938	2.56073e-05	5.52026e-05	122	TRUE
C11	B2M	0.918605	0.812422	3915.61	3.20811	4.20494	2.61155e-05	5.58404e-05	123	FALSE
C11	IFI27	0.837209	0.179972	1236.1	3.18015	2.15331	0.0312944	0.0379283	217	FALSE
C11	SELENOM	0.796512	0.231448	215.058	3.17861	2.54945	0.0107892	0.0146266	194	FALSE
C11	LHFPL6	0.523256	0.0417757	133.626	3.11704	2.19073	0.0284716	0.0346669	216	FALSE
C11	CEBPB	0.5	0.0574003	60.566	3.06419	5.08269	3.7213e-07	1.0755e-06	91	FALSE
C11	GYPC	0.52907	0.056987	62.2129	3.06403	2.64237	0.00823283	0.0113363	191	FALSE
C11	TLN1	0.651163	0.111356	143.178	3.018	5.61294	1.98919e-08	7.26607e-08	72	FALSE
C11	IER3	0.639535	0.102869	250.494	3.01235	2.79553	0.00518142	0.0075288	181	TRUE
C11	CDH11	0.523256	0.0749814	127.422	3.00618	2.96818	0.00299564	0.00456484	172	TRUE
C11	IFI6	0.69186	0.1827	323.285	2.90655	2.45815	0.0139655	0.0184569	199	FALSE
C11	AEBP1	0.686047	0.12158	197.151	2.89193	4.71539	2.4125e-06	6.10085e-06	104	FALSE
C11	FLNA	0.796512	0.143625	313.252	2.8556	3.70594	0.000210607	0.000390069	142	FALSE
C11	CD99	0.848837	0.154565	297.967	2.85272	3.35708	0.0007877	0.00129478	160	FALSE
C11	SH3BGRL3	0.825581	0.320014	333.73	2.8509	3.30272	0.000957521	0.00154496	163	FALSE
C11	CLIC1	0.854651	0.226956	361.049	2.84355	3.67768	0.000235365	0.000426903	145	FALSE
C11	MSN	0.575581	0.0325994	91.2785	2.84295	2.71064	0.00671543	0.00949547	186	FALSE
C11	LGALS3	0.662791	0.106423	125.053	2.81928	3.37816	0.000729714	0.00122239	157	FALSE
C11	RBPMS	0.534884	0.0576759	94.3937	2.77996	3.03755	0.00238512	0.00366834	171	FALSE
C11	H2AFJ	0.645349	0.113726	125.112	2.7518	3.74444	0.0001808	0.000339646	140	TRUE
C11	VCL	0.610465	0.110777	190.052	2.68653	4.30682	1.65617e-05	3.75493e-05	116	FALSE
C11	SERPINB6	0.575581	0.0935821	77.7069	2.64539	2.94437	0.00323617	0.00489145	174	FALSE
C11	PDLIM3	0.598837	0.0733831	141.029	2.61056	2.2337	0.0255029	0.0313423	214	TRUE
C11	NEAT1	0.843023	0.334454	978.675	2.60837	3.33271	0.000860051	0.00139626	162	FALSE
C11	CD44	0.523256	0.067982	108.656	2.60707	3.34015	0.000837325	0.0013678	161	FALSE
C11	ANXA5	0.837209	0.254623	255.479	2.60075	4.50842	6.53116e-06	1.56154e-05	110	FALSE
C11	HES4	0.668605	0.170437	204.386	2.58959	2.80916	0.00496705	0.00725741	180	FALSE
C11	ITGAV	0.523256	0.0818705	160.803	2.58124	3.56192	0.000368158	0.000641228	151	TRUE
C11	ATF3	0.546512	0.158368	108.293	2.51563	3.66257	0.000249702	0.000449806	146	FALSE
C11	CLIC4	0.552326	0.0827248	110.447	2.50821	4.75379	1.99639e-06	5.19851e-06	101	FALSE
C11	ITGB1	0.901163	0.508859	647.296	2.39339	7.29276	3.0368e-13	2.34905e-12	34	FALSE
C11	TSPO	0.761628	0.14503	238.978	2.3868	2.46674	0.0136349	0.018203	197	FALSE
C11	CYBA	0.767442	0.114801	163.585	2.38212	3.38115	0.000721822	0.00121692	156	FALSE
C11	SAT1	0.610465	0.221059	136.641	2.358	5.52925	3.21596e-08	1.11289e-07	76	FALSE
C11	CD59	0.767442	0.330706	215.912	2.35781	4.30244	1.68925e-05	3.7972e-05	117	FALSE
C11	TUBA1C	0.575581	0.0554714	133.24	2.33054	2.42114	0.0154717	0.0202441	201	FALSE
C11	HSPB1	0.860465	0.183499	331.643	2.29255	3.25575	0.00113095	0.00180267	165	FALSE
C11	ARID5B	0.598837	0.167764	155.125	2.28648	3.37161	0.000747308	0.00123611	159	TRUE
C11	ILK	0.668605	0.255532	169.902	2.28438	5.71136	1.12077e-08	4.27191e-08	69	FALSE
C11	ACTN1	0.709302	0.260906	290.988	2.2785	5.57351	2.4966e-08	8.75475e-08	75	TRUE
C11	WDR1	0.598837	0.207418	157.579	2.24963	4.87406	1.09329e-06	2.99516e-06	96	FALSE
C11	METRN	0.5	0.0439527	74.8933	2.23112	2.2655	0.0234821	0.029131	212	FALSE
C11	REXO2	0.656977	0.273802	139.982	2.19782	2.93503	0.00333514	0.00498375	176	FALSE
C11	LAMC1	0.5	0.0361818	144.227	2.18043	2.12346	0.0337157	0.0404897	219	FALSE
C11	CEBPD	0.569767	0.20965	106.993	2.16752	2.27215	0.0230775	0.0287648	211	FALSE
C11	ANXA6	0.604651	0.201852	137.7	2.1536	4.24155	2.21977e-05	4.86499e-05	120	FALSE
C11	HSPA1A	0.674419	0.302295	261.794	2.14427	2.6923	0.00709617	0.00998017	187	FALSE
C11	ACTN4	0.674419	0.257433	266.863	2.13511	3.94469	7.99043e-05	0.000161653	130	FALSE
C11	PMEPA1	0.517442	0.281242	183.022	2.12098	3.67909	0.000234072	0.000426903	143	FALSE
C11	LMNA	0.883721	0.189479	501.832	2.11549	2.81372	0.00489717	0.00719528	179	FALSE
C11	SH3BGRL	0.616279	0.22307	148.134	2.08006	2.52642	0.0115233	0.0155417	195	FALSE
C11	IQGAP1	0.616279	0.0999201	134.239	2.04782	3.45706	0.00054611	0.000926625	155	FALSE
C11	CAP1	0.726744	0.274518	178.589	2.00834	4.02296	5.74708e-05	0.000118084	128	FALSE
C11	PHLDA1	0.604651	0.230841	171.597	1.97966	2.75556	0.00585918	0.0083748	184	FALSE
C11	CLEC11A	0.593023	0.26909	151.066	1.97126	5.47099	4.47532e-08	1.47126e-07	80	FALSE
C11	PALLD	0.645349	0.201218	211.222	1.95567	4.26807	1.9717e-05	4.35763e-05	119	TRUE
C11	IGFBP5	0.622093	0.238612	244.63	1.93644	2.78688	0.00532183	0.00769034	182	TRUE
C11	TMEM50A	0.662791	0.271101	143.316	1.92567	4.28512	1.82643e-05	4.07077e-05	118	FALSE
C11	EMILIN1	0.598837	0.160407	113.225	1.92414	4.58892	4.45553e-06	1.085e-05	108	TRUE
C11	CALU	0.72093	0.285403	235.841	1.88343	4.78994	1.66828e-06	4.38758e-06	100	FALSE
C11	GNG5	0.75	0.295517	216.588	1.87565	2.51449	0.0119203	0.0159951	196	FALSE
C11	LIMA1	0.575581	0.209265	196.098	1.82721	3.7265	0.000194159	0.000362156	141	FALSE
C11	TPM4	0.901163	0.582298	747.414	1.82055	3.51409	0.000441266	0.000761258	152	FALSE
C11	TAGLN2	0.813953	0.275373	383.262	1.78726	2.04196	0.0411557	0.0485379	223	TRUE
C11	LIMS1	0.633721	0.298658	242.752	1.74824	5.46784	4.55556e-08	1.47915e-07	81	FALSE
C11	KLF6	0.755814	0.33134	294.521	1.71947	2.71273	0.00667309	0.0094866	185	FALSE
C11	ARL1	0.511628	0.270743	101.174	1.70904	2.8315	0.00463308	0.00684551	178	FALSE
C11	RER1	0.581395	0.226405	112.751	1.69014	3.59317	0.000326681	0.000572781	150	FALSE
C11	JAK1	0.593023	0.200143	118.646	1.68402	3.77238	0.000161697	0.000305945	139	FALSE
C11	RNH1	0.802326	0.396649	206.007	1.66477	4.40013	1.08188e-05	2.49593e-05	114	FALSE
C11	ZEB2	0.546512	0.195596	236.419	1.65738	2.30635	0.021091	0.0265404	209	FALSE
C11	CD63	0.877907	0.780264	1134	1.64032	2.42241	0.0154181	0.0202441	200	FALSE
C11	CSRP2	0.633721	0.342087	202.628	1.60057	2.07008	0.0384451	0.0456469	221	FALSE
C11	SDCBP	0.52907	0.246053	111.546	1.57892	3.19522	0.00139722	0.00218732	168	FALSE
C11	TMSB4X	0.94186	0.931742	5088.23	1.567	2.3303	0.0197904	0.0251443	207	FALSE
C11	C4orf3	0.77907	0.526275	294.727	1.53077	2.37852	0.0173822	0.0225198	203	FALSE
C11	DSTN	0.837209	0.730855	711.058	1.5257	2.34903	0.0188225	0.0240307	206	TRUE
C11	CST3	0.877907	0.672766	583.123	1.50997	2.7642	0.00570619	0.00820069	183	FALSE
C11	RAP1B	0.69186	0.380694	199.845	1.50512	5.72627	1.02665e-08	3.97073e-08	68	FALSE
C11	TSPAN4	0.505814	0.182728	90.7136	1.50252	3.51313	0.000442861	0.000761258	153	FALSE
C11	ATP6V0E1	0.738372	0.400424	200.879	1.50101	3.96937	7.20625e-05	0.000146918	129	FALSE
C11	FERMT2	0.563953	0.202761	123.342	1.49255	4.35141	1.35265e-05	3.09345e-05	115	FALSE
C11	TMED9	0.697674	0.425639	219.966	1.49226	3.25177	0.0011469	0.00181708	166	FALSE
C11	CTSL	0.563953	0.299622	123.177	1.4679	2.89322	0.0038131	0.0056658	177	FALSE
C11	SSR3	0.761628	0.495908	285.636	1.459	2.66298	0.0077453	0.0107211	190	FALSE
C11	PSME2	0.773256	0.412329	214.216	1.45506	2.67145	0.00755237	0.0105094	189	FALSE
C11	CD151	0.813953	0.409298	251.552	1.45294	3.62414	0.00028992	0.000511737	149	FALSE
C11	GRN	0.511628	0.207363	101.11	1.42452	3.1351	0.00171797	0.0026578	170	FALSE
C11	IKBIP	0.581395	0.275483	126.923	1.42288	3.66069	0.000251536	0.000450028	147	FALSE
C11	CAPZB	0.75	0.363278	260.867	1.37153	3.84044	0.000122813	0.000241044	134	FALSE
C11	GNAI2	0.651163	0.363967	202.107	1.32406	2.37501	0.0175485	0.0226238	204	FALSE
C11	PDLIM7	0.703488	0.283805	275.151	1.31109	2.06916	0.0385308	0.0456469	222	FALSE
C11	DCBLD2	0.5	0.193447	148.018	1.29342	2.55316	0.0106749	0.0145467	193	FALSE
C11	ACADVL	0.546512	0.246411	150.971	1.28849	4.06447	4.81419e-05	9.96954e-05	127	FALSE
C11	CTSB	0.627907	0.269035	141.376	1.26626	2.2389	0.0251627	0.0310695	213	FALSE
C11	MPG	0.622093	0.36292	148.841	1.25197	3.2137	0.00131036	0.00206362	167	FALSE
C11	TRAM1	0.505814	0.180991	92.0592	1.24196	3.46068	0.000538819	0.000920191	154	FALSE
C11	ARPC5	0.784884	0.543718	346.222	1.23379	2.12838	0.0333056	0.0401806	218	FALSE
C11	BCAP29	0.517442	0.147758	74.9434	1.22384	2.20909	0.0271685	0.033234	215	FALSE
C11	SH3GLB1	0.593023	0.279396	129.968	1.17821	2.46289	0.0137822	0.0183066	198	FALSE
C11	RPS27L	0.854651	0.60517	450.167	1.15789	2.08383	0.0371752	0.0444413	220	FALSE
C11	ITM2B	0.860465	0.691339	627.323	1.12256	2.30811	0.0209933	0.0265404	208	FALSE
C11	CHCHD10	0.686047	0.430323	210.705	1.09885	2.38593	0.0170358	0.0221803	202	FALSE
C11	RND3	0.505814	0.274215	129.141	1.09762	2.3697	0.0178023	0.0228391	205	FALSE
C11	SEC61A1	0.569767	0.242828	149.596	1.08442	2.57142	0.0101281	0.0138735	192	FALSE
C11	CYB5R3	0.680233	0.399625	208.704	1.07154	2.68005	0.00736117	0.0102978	188	FALSE
C11	MYO1B	0.587209	0.338973	246.073	1.02737	2.27861	0.0226903	0.0284168	210	FALSE
C11	ACTR3	0.593023	0.399873	207.524	1.00551	2.96746	0.00300273	0.00456484	173	FALSE
C13	KCNQ5	0.830355	0.116255	2103.58	4.79554	4.44249	8.89239e-06	4.94022e-05	9	FALSE
C13	ALK	0.599473	0.135651	998.575	4.27627	4.72006	2.35777e-06	2.35777e-05	5	FALSE
C13	GRIK2	0.715793	0.139282	1375.57	4.24064	4.22568	2.38218e-05	0.000119109	10	FALSE
C13	DLC1	0.558746	0.0847252	1073.25	3.95431	3.50343	0.000459307	0.0012087	19	TRUE
C13	RBFOX1	0.758277	0.0845437	2297.65	3.93122	2.63338	0.00845407	0.0136356	31	TRUE
C13	RORA	0.513331	0.0945594	1012.12	3.91728	3.61771	0.000297216	0.000825599	18	TRUE
C13	CTNNA2	0.692646	0.183037	1594.27	3.76224	3.92927	8.5204e-05	0.0003043	14	FALSE
C13	RIMS2	0.512452	0.286553	985.899	3.70749	6.99358	2.67965e-12	6.69913e-11	2	TRUE
C13	AUTS2	0.805157	0.541122	2577.07	3.63517	5.60064	2.1356e-08	3.55934e-07	3	TRUE
C13	SLC8A1	0.500732	0.207668	843.53	3.55223	4.48431	7.31518e-06	4.57199e-05	8	TRUE
C13	MAML3	0.577205	0.329702	1037.76	3.51667	7.16489	7.78471e-13	3.89236e-11	1	FALSE
C13	BMPR1B	0.592734	0.0978879	1072.37	3.3738	3.25499	0.00113395	0.00257716	22	FALSE
C13	CACNA2D1	0.669499	0.277778	1321.83	3.1144	3.3801	0.000724586	0.00181147	20	FALSE
C13	UNC5C	0.707882	0.26755	1802.28	3.02557	2.59979	0.0093282	0.0145753	32	TRUE
C13	TXNRD1	0.58453	0.346678	1091.32	2.95758	5.05065	4.40301e-07	5.50376e-06	4	FALSE
C13	FGF14	0.66569	0.158073	2254.17	2.91767	2.09216	0.0364242	0.0455302	40	FALSE
C13	DPP6	0.544975	0.155471	1547.02	2.9156	2.26369	0.023593	0.0310434	38	TRUE
C13	ANK2	0.782596	0.523965	1901.21	2.77126	4.20397	2.62269e-05	0.000119213	11	TRUE
C13	CREB5	0.516847	0.273299	867.767	2.63628	4.11272	3.91018e-05	0.000150391	13	FALSE
C13	RBMS3	0.63053	0.746278	2727.92	1.85974	3.00944	0.00261731	0.00545274	24	FALSE
C13	SYT1	0.649868	0.760742	1775.93	1.74644	4.62147	3.81034e-06	3.17528e-05	6	FALSE
C13	ICA1	0.559039	0.741376	1914.76	1.04767	2.10016	0.0357147	0.0455302	39	FALSE
C14	NPY	0.661088	0.267362	928.929	2.25064	2.63961	0.00830003	0.0391971	2	FALSE
C14	LINC00682	0.931166	0.28482	326.087	1.07543	3.43189	0.000599394	0.00599394	1	TRUE
C14	PHOX2A	0.904139	0.311954	396.731	1.05224	2.51929	0.0117591	0.0391971	3	TRUE
