# Supplementary material for: A human neural crest model reveals the developmental impact of neuroblastoma-associated chromosomal aberrations
Source: Nat Commun. 2024 May 3;15:3745. doi: 10.1038/s41467-024-47945-7 (PMC11068915; doi:10.1038/s41467-024-47945-7)
Supplement: Supplementary file 15 — Supplementary Data 11 [file 41467_2024_47945_MOESM15_ESM.xlsx]

## Sheet: Survival analyses
Supplementary Data 11. Survival analysis
Survival analysis based on tumor-in vitro marker signatures in the SEQC dataset. Different versions of the analysis are presented for reference (the version on top, adjusted for multiple covariates is used in the manuscript).
The impact of each signature on EFS was evaluated in Cox-proportional hazards model adjusting for stage4, age group (<18,18-60,>60) and MYCN status. Cluster signatures were evaluated separately and dichotomized at their medians. Hazard ratios and two-sided 95% confidence intervals are given. Two-sided p-values are given together with false discovery rates to adjust for multiple comparisons.
Whole SEQC cohort, adjusted for stage4, age-group (<18,18-60,>60), MNA
	COX-Regression						Adjusted Cox
group	Estimate	StdErr	P-value	HR	LowerCL	UpperCL	Raw-p-value	FDR
C11	0.09005	0.15009	0.5485	1.094	0.815	1.468	0.5485	0.9142
C13	-0.72162	0.20484	0.0004	0.486	0.325	0.726	0.0004	0.0021
C14	-0.00472	0.15019	0.975	0.995	0.741	1.336	0.975	0.975
C4	0.03284	0.15076	0.8275	1.033	0.769	1.389	0.8275	0.975
C5	0.35714	0.17736	0.0441	1.429	1.01	2.023	0.0441	0.1468
C9	-0.30199	0.16376	0.0652	0.739	0.536	1.019	0.0652	0.1629
M13	0.12824	0.15826	0.4178	1.137	0.834	1.55	0.4178	0.8355
M15	-0.01288	0.14936	0.9313	0.987	0.737	1.323	0.9313	0.975
M5	0.79816	0.18838	<.0001	2.221	1.536	3.214	<.0001	0.0002
M8	0.03281	0.18523	0.8594	1.033	0.719	1.486	0.8594	0.975
Whole SEQC cohort, univariate
	COX-Regression						Log-Rank
group	Estimate	StdErr	P-value	HR	LowerCL	UpperCL	Raw-p-value	FDR
C11	-0.0199	0.14787	0.893	0.98	0.734	1.31	0.893	0.893
C13	-1.32402	0.17016	<.0001	0.266	0.191	0.371	<.0001	<.0001
C14	-0.07808	0.14796	0.5977	0.925	0.692	1.236	0.5975	0.8535
C4	0.03506	0.14786	0.8125	1.036	0.775	1.384	0.8126	0.893
C5	0.14032	0.14836	0.3442	1.151	0.86	1.539	0.3427	0.6853
C9	-0.70732	0.15325	<.0001	0.493	0.365	0.666	<.0001	<.0001
M13	-0.26226	0.14901	0.0784	0.769	0.574	1.03	0.0776	0.1939
M15	0.03242	0.14792	0.8265	1.033	0.773	1.38	0.8265	0.893
M5	1.20509	0.16557	<.0001	3.337	2.412	4.616	<.0001	<.0001
M8	-0.10736	0.14794	0.468	0.898	0.672	1.2	0.4683	0.7805
SEQC cohort restricted to stage 4 only, univariate
	COX-Regression						Log-Rank
group	Estimate	StdErr	P-value	HR	LowerCL	UpperCL	Raw-p-value	FDR
C11	-0.02551	0.18764	0.8918	0.975	0.675	1.408	0.8917	0.9905
C13	-0.96718	0.27855	0.0005	0.38	0.22	0.656	0.0003	0.0017
C14	0.00224	0.18684	0.9905	1.002	0.695	1.445	0.9905	0.9905
C4	0.02742	0.18785	0.884	1.028	0.711	1.485	0.8838	0.9905
C5	0.0331	0.18904	0.861	1.034	0.714	1.497	0.8607	0.9905
C9	-0.25262	0.20285	0.213	0.777	0.522	1.156	0.2118	0.7059
M13	0.10107	0.19217	0.5989	1.106	0.759	1.612	0.5988	0.9905
M15	-0.16112	0.1871	0.3892	0.851	0.59	1.228	0.3897	0.9742
M5	0.74893	0.21377	0.0005	2.115	1.391	3.215	0.0003	0.0017
M8	-0.08382	0.18843	0.6564	0.92	0.636	1.33	0.6563	0.9905
