# Supplementary material for: A human neural crest model reveals the developmental impact of neuroblastoma-associated chromosomal aberrations
Source: Nat Commun. 2024 May 3;15:3745. doi: 10.1038/s41467-024-47945-7 (PMC11068915; doi:10.1038/s41467-024-47945-7)
Supplement: Supplementary file 16 — Supplementary Data 12 [file 41467_2024_47945_MOESM16_ESM.xlsx]

## Sheet: ATAC-seq peaks
Supplementary Data 12. ATAC-seq regions (peaks) and chromatin modules
Merged consensus peaks; coordinates refer to GRCh38.
Columns indicate chromatin module (BG = background, i.e., not in any module), overlaps with the DHS index (Meuleman et al. 2020), cis-element atlas (Zhang et al. 2021), enhancer atlas (Gao et al. 2020), and NB super-enhancers (Boeva et al. 2017, van Groningen et al. 2017, Gartlgruber at al. 2021), + summarized results of differential accessibility analysis, and associated genes.
Region ID	Chromosome	Start	End	Module ID	DHS type	Cis-element atlas type	EnhancerAtlas type	NB super-enhancer type (van Groningen)	NB super-enhancer type (Boeva)	NB super-enhancer type (Gartlgruber)	17q_up	17q_down	17q1q_up	17q1q_down	17q1qMYCN_up	17q1qMYCN_down	Nearby gene(s)
r1	chr1	10029	10355	BG	Unannotated	CRE_146_adult_stromal	Unannotated	Unannotated	Unannotated	Unannotated	FALSE	FALSE	FALSE	FALSE	FALSE	FALSE
r10	chr1	778435	779269	BG	Tissue invariant,Organ devel. / renal	CRE_1_ubiquitous,CRE_2_ubiquitous	Unannotated	Unannotated	Unannotated	Unannotated	FALSE	FALSE	FALSE	FALSE	FALSE	FALSE	HES4,NOC2L
r100	chr1	1258609	1258830	BG	Stromal B,Cancer / epithelial	CRE_7_ubiquitous	SUIT.2	Unannotated	Unannotated	Unannotated	FALSE	FALSE	FALSE	FALSE	FALSE	FALSE	AURKAIP1,C1QTNF12,MRPL20,TNFRSF18
r1000	chr1	7300915	7301861	R6	Primitive / embryonic,Neural,Organ devel. / renal,Stromal A	CRE_118_neuronal_glial,CRE_74_gi_epithelial	Unannotated	Unannotated	ADR,BG	BG	FALSE	FALSE	FALSE	TRUE	FALSE	TRUE
r10000	chr1	91541781	91542191	BG	Lymphoid	CRE_12_immune	UACC812	Unannotated	Unannotated	Unannotated	FALSE	FALSE	FALSE	FALSE	FALSE	FALSE
r100000	chr18	39283839	39284187	BG	Musculoskeletal	Unannotated	HSC	Unannotated	Unannotated	Unannotated	FALSE	FALSE	FALSE	FALSE	FALSE	FALSE
r100001	chr18	39318239	39318793	BG	Primitive / embryonic,Placental / trophoblast,Myeloid / erythroid	CRE_16_immune	HSC	Unannotated	Unannotated	Unannotated	FALSE	FALSE	FALSE	FALSE	FALSE	FALSE
r100002	chr18	39330271	39330832	R2	Pulmonary devel.	CRE_113_fetal_neuronal_glial	HSC	Unannotated	Unannotated	Unannotated	FALSE	FALSE	FALSE	FALSE	FALSE	FALSE
r100003	chr18	39347753	39348091	BG	Primitive / embryonic	CRE_101_fetal_neuronal_glial	HSC	Unannotated	Unannotated	Unannotated	FALSE	FALSE	FALSE	FALSE	FALSE	FALSE
r100004	chr18	39350996	39351354	BG	Placental / trophoblast	CRE_147_adult_stromal	HSC	Unannotated	Unannotated	Unannotated	FALSE	FALSE	FALSE	FALSE	FALSE	FALSE
r100005	chr18	39380209	39381383	BG	Neural,Tissue invariant	CRE_131_neuronal_glial,CRE_119_neuronal_glial,CRE_58_skin/mammary_epithelial	HSC	Unannotated	Unannotated	Unannotated	FALSE	FALSE	FALSE	FALSE	FALSE	FALSE
r100006	chr18	39389601	39390429	R2	Primitive / embryonic,Tissue invariant,Digestive	CRE_147_adult_stromal	HSC	Unannotated	Unannotated	Unannotated	FALSE	FALSE	FALSE	FALSE	FALSE	FALSE
r100007	chr18	39455309	39455509	BG	Renal / cancer,Pulmonary devel.	CRE_4_ubiquitous	HSC	Unannotated	Unannotated	Unannotated	FALSE	FALSE	FALSE	FALSE	FALSE	FALSE
r100009	chr18	39463948	39464414	R7	Stromal B	CRE_137_adrenal_cortical	HSC	Unannotated	Unannotated	Unannotated	FALSE	FALSE	FALSE	FALSE	FALSE	TRUE
r100010	chr18	39482761	39483184	R2	Organ devel. / renal	Unannotated	HSC	Unannotated	Unannotated	Unannotated	FALSE	FALSE	FALSE	FALSE	FALSE	FALSE
r100011	chr18	39485509	39486675	R5	Primitive / embryonic,Stromal B,Placental / trophoblast	CRE_121_neuronal_glial	HSC	Unannotated	Unannotated	Unannotated	FALSE	FALSE	FALSE	FALSE	FALSE	TRUE
r100012	chr18	39500189	39500957	R2	Neural,Tissue invariant,Organ devel. / renal,Musculoskeletal,Pulmonary devel.	CRE_106_fetal_neuronal_glial,CRE_122_neuronal_glial	HSC	Unannotated	Unannotated	Unannotated	FALSE	FALSE	FALSE	FALSE	FALSE	FALSE
r100014	chr18	39561088	39561522	R5	Musculoskeletal,Cardiac	CRE_27_endothelial	MS1	Unannotated	Unannotated	Unannotated	FALSE	FALSE	FALSE	FALSE	FALSE	FALSE
r100015	chr18	39565909	39566223	BG	Unannotated	Unannotated	MS1	Unannotated	Unannotated	Unannotated	FALSE	FALSE	FALSE	FALSE	FALSE	FALSE
r100016	chr18	39578232	39578572	BG	Primitive / embryonic	CRE_94_fetal_neuronal_glial	MS1	Unannotated	Unannotated	Unannotated	FALSE	FALSE	FALSE	FALSE	FALSE	FALSE
r100017	chr18	39591612	39592037	R1	Primitive / embryonic	CRE_109_fetal_neuronal_glial	MS1	Unannotated	Unannotated	Unannotated	FALSE	FALSE	FALSE	FALSE	FALSE	FALSE
r100018	chr18	39620412	39621128	R3	Placental / trophoblast	CRE_70_pancreatic_epithelial	MS1	Unannotated	Unannotated	Unannotated	FALSE	FALSE	FALSE	FALSE	FALSE	FALSE
r100019	chr18	39647859	39648356	BG	Primitive / embryonic,Tissue invariant,Renal / cancer	CRE_127_neuronal_glial,CRE_65_pulm_epithelial	MS1	Unannotated	Unannotated	Unannotated	FALSE	FALSE	FALSE	FALSE	FALSE	FALSE
r10002	chr1	91553236	91553913	R5	Stromal B,Placental / trophoblast	CRE_135_adrenal_cortical	UACC812	Unannotated	Unannotated	Unannotated	FALSE	FALSE	FALSE	FALSE	FALSE	FALSE	CDC7,HFM1
r100020	chr18	39652928	39653262	R4	Unannotated	Unannotated	MS1	Unannotated	Unannotated	Unannotated	FALSE	FALSE	FALSE	FALSE	FALSE	FALSE
r100021	chr18	39661771	39662183	R5	Neural,Placental / trophoblast,Cancer / epithelial	CRE_133_neuronal_glial	MS1	Unannotated	Unannotated	Unannotated	FALSE	FALSE	FALSE	FALSE	FALSE	FALSE
r100023	chr18	39685042	39685833	R2	Primitive / embryonic,Neural	CRE_119_neuronal_glial	Unannotated	Unannotated	Unannotated	Unannotated	FALSE	FALSE	FALSE	FALSE	FALSE	FALSE
r100025	chr18	39692605	39693291	BG	Neural,Organ devel. / renal	CRE_45_stromal	Unannotated	Unannotated	Unannotated	Unannotated	FALSE	FALSE	FALSE	FALSE	FALSE	FALSE
r100026	chr18	39714013	39714306	BG	Stromal B,Musculoskeletal	CRE_114_skeletal_myocyte	Unannotated	Unannotated	Unannotated	Unannotated	FALSE	FALSE	FALSE	FALSE	FALSE	FALSE
r100027	chr18	39727640	39728150	R2	Unannotated	Unannotated	Unannotated	Unannotated	Unannotated	Unannotated	FALSE	FALSE	FALSE	FALSE	FALSE	FALSE
r100028	chr18	39728258	39728808	R2	Organ devel. / renal	Unannotated	Unannotated	Unannotated	Unannotated	Unannotated	FALSE	FALSE	FALSE	FALSE	FALSE	FALSE
r100029	chr18	39741987	39742341	BG	Neural,Cardiac	CRE_90_neuroendocrine	Unannotated	Unannotated	Unannotated	Unannotated	FALSE	FALSE	FALSE	FALSE	FALSE	FALSE
r10003	chr1	91555133	91555411	BG	Primitive / embryonic,Vascular / endothelial	CRE_9_immune	UACC812	Unannotated	Unannotated	Unannotated	FALSE	FALSE	FALSE	FALSE	FALSE	FALSE
r100032	chr18	39795322	39795813	BG	Primitive / embryonic	Unannotated	AC16	Unannotated	Unannotated	Unannotated	FALSE	FALSE	FALSE	FALSE	FALSE	FALSE
r100033	chr18	39799718	39800452	BG	Stromal B,Tissue invariant,Organ devel. / renal,Myeloid / erythroid	CRE_71_pancreatic_epithelial	AC16	Unannotated	Unannotated	Unannotated	FALSE	FALSE	FALSE	FALSE	FALSE	FALSE
r100034	chr18	39806618	39806858	BG	Stromal B	CRE_134_neuronal_glial	AC16	Unannotated	Unannotated	Unannotated	FALSE	FALSE	FALSE	FALSE	FALSE	FALSE
r100035	chr18	39835314	39836095	R4	Primitive / embryonic,Stromal B,Placental / trophoblast	CRE_147_adult_stromal	AC16	Unannotated	Unannotated	Unannotated	FALSE	FALSE	FALSE	FALSE	FALSE	FALSE
r100036	chr18	39841155	39842721	BG	Neural,Tissue invariant,Musculoskeletal,Cardiac,Pulmonary devel.	CRE_6_ubiquitous,CRE_88_neuroendocrine	AC16	Unannotated	Unannotated	Unannotated	FALSE	FALSE	FALSE	FALSE	FALSE	FALSE
r100037	chr18	39909631	39910017	BG	Tissue invariant,Organ devel. / renal	Unannotated	AC16	Unannotated	Unannotated	Unannotated	FALSE	FALSE	FALSE	FALSE	FALSE	FALSE
r100038	chr18	39913712	39914204	R5	Neural,Pulmonary devel.,Cancer / epithelial	CRE_55_skin/mammary_epithelial	AC16	Unannotated	Unannotated	Unannotated	FALSE	FALSE	FALSE	FALSE	FALSE	FALSE
r10004	chr1	91564850	91565777	R4	Primitive / embryonic,Neural,Placental / trophoblast,Pulmonary devel.	CRE_29_endothelial	UACC812	Unannotated	Unannotated	Unannotated	FALSE	FALSE	TRUE	FALSE	TRUE	FALSE	HFM1
r100040	chr18	39990594	39990878	BG	Primitive / embryonic	Unannotated	AC16	Unannotated	Unannotated	Unannotated	FALSE	FALSE	FALSE	FALSE	FALSE	FALSE
r100041	chr18	39991675	39991979	BG	Neural,Pulmonary devel.	CRE_109_fetal_neuronal_glial	AC16	Unannotated	Unannotated	Unannotated	FALSE	FALSE	FALSE	FALSE	FALSE	FALSE
r100042	chr18	40006710	40007053	BG	Primitive / embryonic	CRE_120_neuronal_glial	AC16	Unannotated	MES	Unannotated	FALSE	FALSE	FALSE	FALSE	FALSE	FALSE
r100043	chr18	40012944	40013680	R3	Neural,Stromal B,Tissue invariant,Vascular / endothelial	CRE_124_neuronal_glial	AC16	Unannotated	MES	Unannotated	FALSE	FALSE	FALSE	FALSE	FALSE	FALSE
r100044	chr18	40019806	40020316	BG	Primitive / embryonic,Stromal B	CRE_124_neuronal_glial	AC16	Unannotated	MES	Unannotated	FALSE	FALSE	FALSE	FALSE	FALSE	FALSE
r100045	chr18	40020687	40021162	BG	Organ devel. / renal	Unannotated	AC16	Unannotated	MES	Unannotated	FALSE	FALSE	FALSE	FALSE	FALSE	FALSE
r100046	chr18	40036014	40036333	BG	Neural	CRE_100_fetal_neuronal_glial	AC16	Unannotated	MES	Unannotated	FALSE	FALSE	FALSE	FALSE	FALSE	FALSE
r100047	chr18	40041980	40042321	BG	Primitive / embryonic	CRE_101_fetal_neuronal_glial	AC16	Unannotated	MES	Unannotated	FALSE	FALSE	FALSE	FALSE	FALSE	FALSE
r100048	chr18	40048916	40049267	BG	Neural	CRE_116_neuronal_glial	AC16	Unannotated	MES	Unannotated	FALSE	FALSE	FALSE	FALSE	FALSE	FALSE
r10005	chr1	91574939	91575284	BG	Primitive / embryonic,Stromal B,Musculoskeletal	CRE_3_ubiquitous	UACC812	Unannotated	Unannotated	Unannotated	FALSE	FALSE	FALSE	FALSE	FALSE	FALSE
r100050	chr18	40072788	40073077	BG	Primitive / embryonic	Unannotated	Unannotated	Unannotated	MES	Unannotated	FALSE	FALSE	FALSE	FALSE	FALSE	FALSE
r100051	chr18	40081585	40081867	BG	Primitive / embryonic	Unannotated	Unannotated	Unannotated	MES	Unannotated	FALSE	FALSE	FALSE	FALSE	FALSE	FALSE
r100052	chr18	40084955	40085375	BG	Unannotated	Unannotated	Unannotated	Unannotated	MES	Unannotated	FALSE	FALSE	FALSE	FALSE	FALSE	FALSE
r100053	chr18	40103940	40104333	R4	Neural	Unannotated	Unannotated	Unannotated	MES	MNA-LR	FALSE	FALSE	FALSE	FALSE	FALSE	FALSE
r100054	chr18	40108653	40109746	R2	Neural,Organ devel. / renal	CRE_88_neuroendocrine	Unannotated	Unannotated	MES	MNA-LR	FALSE	FALSE	FALSE	FALSE	FALSE	FALSE
r100057	chr18	40171332	40171722	BG	Tissue invariant	CRE_79_gi_epithelial	Unannotated	Unannotated	Unannotated	Unannotated	FALSE	FALSE	FALSE	FALSE	FALSE	FALSE
r100058	chr18	40197682	40198228	R2	Primitive / embryonic	CRE_78_gi_epithelial	C4.2,RH4	Unannotated	Unannotated	Unannotated	FALSE	FALSE	FALSE	FALSE	FALSE	FALSE
r100059	chr18	40205571	40206244	R7	Neural,Organ devel. / renal	CRE_103_fetal_neuronal_glial,CRE_108_fetal_neuronal_glial	C4.2,RH4	Unannotated	Unannotated	Unannotated	FALSE	FALSE	FALSE	FALSE	FALSE	TRUE
r10006	chr1	91585923	91586320	BG	Primitive / embryonic,Organ devel. / renal	CRE_87_neuroendocrine	UACC812	Unannotated	Unannotated	Unannotated	FALSE	FALSE	FALSE	FALSE	FALSE	FALSE
r100060	chr18	40234259	40234552	BG	Primitive / embryonic	CRE_103_fetal_neuronal_glial	C4.2,RH4	Unannotated	Unannotated	Unannotated	FALSE	FALSE	FALSE	FALSE	FALSE	FALSE
r100061	chr18	40235837	40236452	R4	Primitive / embryonic,Neural	CRE_122_neuronal_glial	C4.2,RH4	Unannotated	Unannotated	Unannotated	FALSE	FALSE	FALSE	FALSE	FALSE	FALSE
r100062	chr18	40253771	40254013	BG	Unannotated	CRE_80_gi_epithelial	C4.2,RH4	Unannotated	Unannotated	Unannotated	FALSE	FALSE	FALSE	FALSE	FALSE	FALSE
r100063	chr18	40274653	40275187	R3	Primitive / embryonic	Unannotated	C4.2,RH4	Unannotated	Unannotated	Unannotated	FALSE	FALSE	FALSE	FALSE	FALSE	FALSE
r100064	chr18	40381014	40381276	BG	Neural,Stromal B	CRE_101_fetal_neuronal_glial	C4.2,RH4	Unannotated	Unannotated	Unannotated	FALSE	FALSE	FALSE	FALSE	FALSE	FALSE
r100065	chr18	40413183	40413525	BG	Primitive / embryonic	CRE_131_neuronal_glial	C4.2,RH4	Unannotated	Unannotated	Unannotated	FALSE	FALSE	FALSE	FALSE	FALSE	FALSE
r100066	chr18	40414490	40414798	BG	Stromal B	CRE_48_stromal	C4.2,RH4	Unannotated	Unannotated	Unannotated	FALSE	FALSE	FALSE	FALSE	FALSE	FALSE
r100067	chr18	40437540	40437933	BG	Cardiac	CRE_39_cardiomyocyte	C4.2,RH4	Unannotated	Unannotated	Unannotated	FALSE	FALSE	FALSE	FALSE	FALSE	FALSE
r100068	chr18	40473506	40473878	BG	Primitive / embryonic,Neural,Stromal B,Musculoskeletal	CRE_133_neuronal_glial	C4.2,RH4	Unannotated	Unannotated	Unannotated	FALSE	FALSE	FALSE	FALSE	FALSE	FALSE
r100069	chr18	40536638	40536966	BG	Unannotated	CRE_34_endothelial	C4.2,RH4	Unannotated	Unannotated	Unannotated	FALSE	FALSE	FALSE	FALSE	FALSE	FALSE
r100070	chr18	40545038	40545238	BG	Renal / cancer	Unannotated	C4.2,RH4	Unannotated	Unannotated	Unannotated	FALSE	FALSE	FALSE	FALSE	FALSE	FALSE
r100071	chr18	40558572	40559328	BG	Neural,Musculoskeletal,Cardiac	CRE_11_immune	C4.2,RH4	Unannotated	Unannotated	Unannotated	FALSE	FALSE	FALSE	FALSE	FALSE	FALSE
r100072	chr18	40569802	40570102	BG	Primitive / embryonic,Neural	CRE_107_fetal_neuronal_glial	C4.2,RH4	Unannotated	Unannotated	Unannotated	FALSE	FALSE	FALSE	FALSE	FALSE	FALSE
r100073	chr18	40577252	40577821	BG	Stromal B,Organ devel. / renal	CRE_107_fetal_neuronal_glial	C4.2,RH4	Unannotated	Unannotated	Unannotated	FALSE	FALSE	FALSE	FALSE	FALSE	FALSE
r100074	chr18	40670798	40671056	BG	Neural	CRE_109_fetal_neuronal_glial	C4.2,RH4	Unannotated	Unannotated	Unannotated	FALSE	FALSE	FALSE	FALSE	FALSE	FALSE
r100075	chr18	40672556	40672990	BG	Primitive / embryonic,Neural	CRE_131_neuronal_glial	C4.2,RH4	Unannotated	Unannotated	Unannotated	FALSE	FALSE	FALSE	FALSE	FALSE	FALSE
r100076	chr18	40686952	40687225	BG	Organ devel. / renal	CRE_45_stromal	C4.2,RH4	Unannotated	Unannotated	Unannotated	FALSE	FALSE	FALSE	FALSE	FALSE	FALSE
r100077	chr18	40807278	40807856	BG	Primitive / embryonic,Neural,Placental / trophoblast	Unannotated	C4.2,RH4	Unannotated	Unannotated	Unannotated	FALSE	FALSE	FALSE	FALSE	FALSE	FALSE
r10008	chr1	91601588	91602361	BG	Musculoskeletal,Cardiac	CRE_38_cardiomyocyte,CRE_39_cardiomyocyte	UACC812	Unannotated	Unannotated	Unannotated	FALSE	FALSE	FALSE	FALSE	FALSE	FALSE
r100080	chr18	40868126	40868527	BG	Stromal A	CRE_89_neuroendocrine	C4.2,RH4	Unannotated	ADR	Unannotated	FALSE	FALSE	FALSE	FALSE	FALSE	FALSE
r100082	chr18	40878468	40878668	BG	Cardiac	CRE_122_neuronal_glial	C4.2,RH4	Unannotated	ADR	Unannotated	FALSE	FALSE	FALSE	FALSE	FALSE	FALSE
r100083	chr18	40897832	40898301	R1	Primitive / embryonic,Organ devel. / renal	CRE_121_neuronal_glial	C4.2,RH4	Unannotated	ADR	Unannotated	FALSE	FALSE	FALSE	FALSE	FALSE	FALSE
r100084	chr18	40921142	40921577	BG	Primitive / embryonic,Tissue invariant	CRE_119_neuronal_glial	C4.2,RH4	Unannotated	ADR	Unannotated	FALSE	FALSE	FALSE	FALSE	FALSE	FALSE
r100085	chr18	40924826	40925154	R6	Neural,Tissue invariant	CRE_109_fetal_neuronal_glial	C4.2,RH4	Unannotated	ADR	Unannotated	FALSE	FALSE	FALSE	FALSE	FALSE	FALSE
r100086	chr18	40925214	40925619	BG	Neural,Stromal B,Tissue invariant	CRE_109_fetal_neuronal_glial	C4.2,RH4	Unannotated	ADR	Unannotated	FALSE	FALSE	FALSE	FALSE	FALSE	FALSE
r100087	chr18	40926720	40927087	BG	Neural	CRE_109_fetal_neuronal_glial	C4.2,RH4	Unannotated	ADR	Unannotated	FALSE	FALSE	FALSE	FALSE	FALSE	FALSE
r100088	chr18	40941497	40941812	BG	Primitive / embryonic	Unannotated	C4.2,RH4	Unannotated	ADR	Unannotated	FALSE	FALSE	FALSE	FALSE	FALSE	FALSE
r10009	chr1	91611511	91612225	BG	Primitive / embryonic,Stromal B,Placental / trophoblast	CRE_65_pulm_epithelial	UACC812	Unannotated	Unannotated	Unannotated	FALSE	FALSE	FALSE	FALSE	FALSE	FALSE	CDC7
r100090	chr18	40949463	40950078	R2	Organ devel. / renal,Musculoskeletal	CRE_115_skeletal_myocyte,CRE_86_neuroendocrine	C4.2,RH4	Unannotated	ADR	Unannotated	FALSE	FALSE	FALSE	FALSE	FALSE	FALSE
r100091	chr18	40956075	40956426	BG	Neural,Organ devel. / renal	CRE_117_neuronal_glial	C4.2,RH4	Unannotated	ADR	Unannotated	FALSE	FALSE	FALSE	FALSE	FALSE	FALSE
r100092	chr18	41004425	41004761	BG	Organ devel. / renal	Unannotated	C4.2,RH4	Unannotated	Unannotated	Unannotated	FALSE	FALSE	FALSE	FALSE	FALSE	FALSE
r100093	chr18	41050295	41050821	R4	Neural	CRE_11_immune	C4.2,RH4	Unannotated	Unannotated	Unannotated	FALSE	FALSE	FALSE	FALSE	FALSE	FALSE
r100094	chr18	41075145	41075555	BG	Lymphoid,Stromal A	CRE_129_neuronal_glial	C4.2,RH4	Unannotated	Unannotated	Unannotated	FALSE	FALSE	FALSE	FALSE	FALSE	FALSE
r100095	chr18	41096634	41096834	BG	Stromal B,Tissue invariant	CRE_88_neuroendocrine	C4.2,RH4	Unannotated	Unannotated	Unannotated	FALSE	FALSE	FALSE	FALSE	FALSE	FALSE
r100096	chr18	41134429	41134841	R5	Stromal B	CRE_148_adult_stromal	C4.2,RH4	Unannotated	Unannotated	Unannotated	FALSE	FALSE	FALSE	FALSE	FALSE	FALSE
r100097	chr18	41144446	41144837	R5	Stromal B	CRE_134_neuronal_glial	C4.2,RH4	Unannotated	Unannotated	Unannotated	FALSE	FALSE	FALSE	FALSE	FALSE	FALSE
r100098	chr18	41147441	41147709	BG	Digestive	CRE_121_neuronal_glial	C4.2,RH4	Unannotated	Unannotated	Unannotated	FALSE	FALSE	FALSE	FALSE	FALSE	FALSE
r100099	chr18	41150288	41150747	R2	Digestive	CRE_90_neuroendocrine	C4.2,RH4	Unannotated	Unannotated	Unannotated	FALSE	FALSE	FALSE	FALSE	FALSE	FALSE
r1001	chr1	7313002	7313625	R5	Neural,Stromal B	CRE_116_neuronal_glial	Unannotated	Unannotated	ADR,BG	BG	FALSE	FALSE	FALSE	FALSE	FALSE	FALSE
r10010	chr1	91617385	91617863	R2	Primitive / embryonic,Musculoskeletal	CRE_149_adult_stromal	UACC812	Unannotated	Unannotated	Unannotated	FALSE	FALSE	FALSE	FALSE	FALSE	FALSE
r100100	chr18	41154648	41155332	BG	Primitive / embryonic,Organ devel. / renal	CRE_54_follicular	C4.2,RH4	Unannotated	Unannotated	Unannotated	FALSE	FALSE	FALSE	FALSE	FALSE	FALSE
r100101	chr18	41183918	41184157	BG	Primitive / embryonic	Unannotated	C4.2,RH4	Unannotated	Unannotated	Unannotated	FALSE	FALSE	FALSE	FALSE	FALSE	FALSE
r100102	chr18	41266938	41267328	BG	Organ devel. / renal	CRE_45_stromal	C4.2,RH4	Unannotated	Unannotated	Unannotated	FALSE	FALSE	FALSE	FALSE	FALSE	FALSE
r100103	chr18	41311422	41311833	BG	Primitive / embryonic	CRE_131_neuronal_glial	C4.2,RH4	Unannotated	Unannotated	Unannotated	FALSE	FALSE	FALSE	FALSE	FALSE	FALSE
r100105	chr18	41341617	41341908	BG	Neural	CRE_101_fetal_neuronal_glial	C4.2,RH4	Unannotated	Unannotated	Unannotated	FALSE	FALSE	FALSE	FALSE	FALSE	FALSE
r100106	chr18	41370812	41371074	BG	Cardiac,Renal / cancer	CRE_109_fetal_neuronal_glial	C4.2,RH4	Unannotated	Unannotated	Unannotated	FALSE	FALSE	FALSE	FALSE	FALSE	FALSE
r100107	chr18	41389891	41390165	BG	Organ devel. / renal	CRE_95_fetal_neuronal_glial	C4.2,RH4	Unannotated	Unannotated	Unannotated	FALSE	FALSE	FALSE	FALSE	FALSE	FALSE
r100108	chr18	41391584	41391961	BG	Tissue invariant	CRE_6_ubiquitous	C4.2,RH4	Unannotated	Unannotated	Unannotated	FALSE	FALSE	FALSE	FALSE	FALSE	FALSE
r100109	chr18	41429642	41430030	BG	Neural,Stromal B	CRE_123_neuronal_glial	C4.2,RH4	Unannotated	Unannotated	Unannotated	FALSE	FALSE	FALSE	FALSE	FALSE	FALSE
r10011	chr1	91621896	91622364	R5	Cardiac	CRE_125_neuronal_glial	UACC812	Unannotated	Unannotated	Unannotated	FALSE	FALSE	FALSE	FALSE	FALSE	FALSE	HFM1
r100112	chr18	41458446	41458752	BG	Organ devel. / renal	CRE_102_fetal_neuronal_glial	C4.2,RH4	Unannotated	Unannotated	Unannotated	FALSE	FALSE	FALSE	FALSE	FALSE	FALSE
r100113	chr18	41486586	41486895	BG	Primitive / embryonic	Unannotated	Unannotated	Unannotated	Unannotated	Unannotated	FALSE	FALSE	FALSE	FALSE	FALSE	FALSE
r100114	chr18	41499390	41499664	BG	Neural	CRE_61_skin/mammary_epithelial	Unannotated	Unannotated	Unannotated	Unannotated	FALSE	FALSE	FALSE	FALSE	FALSE	FALSE
r100115	chr18	41514596	41514796	BG	Lymphoid	Unannotated	Unannotated	Unannotated	Unannotated	Unannotated	FALSE	FALSE	FALSE	FALSE	FALSE	FALSE
r100116	chr18	41532371	41532623	BG	Primitive / embryonic	CRE_93_gastric_epithelial	Unannotated	Unannotated	Unannotated	Unannotated	FALSE	FALSE	FALSE	FALSE	FALSE	FALSE
r100117	chr18	41563521	41563861	BG	Primitive / embryonic	Unannotated	Unannotated	Unannotated	Unannotated	Unannotated	FALSE	FALSE	FALSE	FALSE	FALSE	FALSE
r100118	chr18	41576656	41577194	R2	Primitive / embryonic,Organ devel. / renal	CRE_101_fetal_neuronal_glial	Unannotated	Unannotated	Unannotated	Unannotated	FALSE	FALSE	FALSE	FALSE	FALSE	FALSE
r100119	chr18	41577725	41577977	BG	Pulmonary devel.	CRE_94_fetal_neuronal_glial	Unannotated	Unannotated	Unannotated	Unannotated	FALSE	FALSE	FALSE	FALSE	FALSE	FALSE
r10012	chr1	91622939	91623283	R5	Neural,Musculoskeletal	CRE_140_adult_stromal,CRE_120_neuronal_glial	UACC812	Unannotated	Unannotated	Unannotated	FALSE	FALSE	FALSE	FALSE	FALSE	FALSE	HFM1
r100120	chr18	41594819	41595150	BG	Cardiac	CRE_40_cardiomyocyte	Unannotated	Unannotated	Unannotated	Unannotated	FALSE	FALSE	FALSE	FALSE	FALSE	FALSE
r100121	chr18	41599606	41599955	BG	Pulmonary devel.	CRE_47_stromal,CRE_122_neuronal_glial	Unannotated	Unannotated	Unannotated	Unannotated	FALSE	FALSE	FALSE	FALSE	FALSE	FALSE
r100122	chr18	41630382	41630691	BG	Primitive / embryonic	Unannotated	Unannotated	Unannotated	Unannotated	Unannotated	FALSE	FALSE	FALSE	FALSE	FALSE	FALSE
r100123	chr18	41631716	41632153	BG	Primitive / embryonic	CRE_147_adult_stromal	Unannotated	Unannotated	Unannotated	Unannotated	FALSE	FALSE	FALSE	FALSE	FALSE	FALSE
r100124	chr18	41643097	41643462	BG	Neural	CRE_132_neuronal_glial	Unannotated	Unannotated	Unannotated	BG	FALSE	FALSE	FALSE	FALSE	FALSE	FALSE
r100125	chr18	41646945	41647461	BG	Organ devel. / renal,Pulmonary devel.	CRE_116_neuronal_glial	Unannotated	Unannotated	Unannotated	BG	FALSE	FALSE	FALSE	FALSE	FALSE	FALSE
r100126	chr18	41674453	41675061	BG	Neural,Tissue invariant	CRE_116_neuronal_glial	Unannotated	Unannotated	MES	BG	FALSE	FALSE	FALSE	FALSE	FALSE	FALSE
r100127	chr18	41690776	41691175	BG	Stromal B,Cardiac	CRE_39_cardiomyocyte	Unannotated	Unannotated	MES	Unannotated	FALSE	FALSE	FALSE	FALSE	FALSE	FALSE
r100129	chr18	41714940	41715214	BG	Cardiac	CRE_78_gi_epithelial	Unannotated	Unannotated	MES	BG	FALSE	FALSE	FALSE	FALSE	FALSE	FALSE	PIK3C3
r10013	chr1	91631800	91632317	R1	Primitive / embryonic,Neural,Myeloid / erythroid	CRE_117_neuronal_glial	UACC812	Unannotated	Unannotated	Unannotated	FALSE	FALSE	FALSE	FALSE	FALSE	FALSE
r100131	chr18	41719931	41720203	BG	Stromal B	CRE_108_fetal_neuronal_glial	Unannotated	Unannotated	MES	BG	FALSE	FALSE	FALSE	FALSE	FALSE	FALSE	PIK3C3
r100132	chr18	41721052	41721554	BG	Primitive / embryonic	CRE_39_cardiomyocyte	Unannotated	Unannotated	MES	BG	FALSE	FALSE	FALSE	FALSE	FALSE	FALSE
r100133	chr18	41744535	41745096	BG	Primitive / embryonic,Cardiac	CRE_131_neuronal_glial	Unannotated	Unannotated	MES	Unannotated	FALSE	FALSE	FALSE	FALSE	FALSE	FALSE
r100134	chr18	41745151	41746271	BG	Primitive / embryonic,Tissue invariant,Organ devel. / renal	CRE_6_ubiquitous,CRE_121_neuronal_glial	Unannotated	Unannotated	MES	Unannotated	FALSE	FALSE	FALSE	FALSE	FALSE	FALSE
r100135	chr18	41768126	41768364	BG	Stromal B	CRE_89_neuroendocrine	Unannotated	Unannotated	Unannotated	Unannotated	FALSE	FALSE	FALSE	FALSE	FALSE	FALSE
r100137	chr18	41818489	41818874	BG	Primitive / embryonic	CRE_147_adult_stromal	Unannotated	Unannotated	Unannotated	Unannotated	FALSE	FALSE	FALSE	FALSE	FALSE	FALSE
r100139	chr18	41850861	41851212	BG	Primitive / embryonic,Placental / trophoblast	CRE_79_gi_epithelial	Unannotated	Unannotated	Unannotated	Unannotated	FALSE	FALSE	FALSE	FALSE	FALSE	FALSE
r10014	chr1	91637492	91638071	R5	Vascular / endothelial	CRE_27_endothelial	UACC812	Unannotated	Unannotated	Unannotated	FALSE	FALSE	FALSE	TRUE	FALSE	TRUE	CDC7
r100140	chr18	41860982	41861555	R4	Neural	CRE_129_neuronal_glial	Unannotated	Unannotated	Unannotated	Unannotated	FALSE	FALSE	FALSE	FALSE	FALSE	FALSE
r100141	chr18	41867979	41868439	R4	Digestive	CRE_79_gi_epithelial	Unannotated	Unannotated	Unannotated	Unannotated	FALSE	FALSE	FALSE	FALSE	FALSE	FALSE
r100142	chr18	41906704	41906904	BG	Tissue invariant,Cancer / epithelial	CRE_6_ubiquitous	Unannotated	Unannotated	Unannotated	Unannotated	FALSE	FALSE	FALSE	FALSE	FALSE	FALSE
r100143	chr18	41933648	41934201	R2	Primitive / embryonic	Unannotated	Unannotated	Unannotated	ADR	Unannotated	FALSE	FALSE	FALSE	FALSE	FALSE	FALSE
r100144	chr18	41940441	41941119	BG	Primitive / embryonic,Neural,Stromal A	CRE_132_neuronal_glial	Unannotated	Unannotated	ADR	Unannotated	FALSE	FALSE	FALSE	FALSE	FALSE	FALSE	PIK3C3
r100145	chr18	41948639	41949091	R5	Lymphoid,Vascular / endothelial	Unannotated	Unannotated	Unannotated	ADR	Unannotated	FALSE	FALSE	FALSE	FALSE	FALSE	FALSE
r100146	chr18	41954915	41955602	BG	Primitive / embryonic,Tissue invariant	CRE_1_ubiquitous	Unannotated	Unannotated	ADR	Unannotated	FALSE	FALSE	FALSE	FALSE	FALSE	FALSE	PIK3C3
r100147	chr18	41974768	41975133	BG	Neural,Organ devel. / renal,Lymphoid,Renal / cancer	CRE_9_immune	D283	Unannotated	ADR	Unannotated	FALSE	FALSE	FALSE	FALSE	FALSE	FALSE	PIK3C3
r100148	chr18	41992043	41992360	BG	Stromal B	CRE_8_immune	FL.HSPC_CD34.CD38.,SHEP.21N	Unannotated	ADR	Unannotated	FALSE	FALSE	FALSE	FALSE	FALSE	FALSE	PIK3C3
r100149	chr18	42030586	42030927	BG	Primitive / embryonic	CRE_87_neuroendocrine	Unannotated	Unannotated	ADR	Unannotated	FALSE	FALSE	FALSE	FALSE	FALSE	FALSE
r10015	chr1	91644978	91645676	R1	Primitive / embryonic,Organ devel. / renal	CRE_54_follicular	UACC812	Unannotated	Unannotated	Unannotated	FALSE	FALSE	FALSE	FALSE	FALSE	FALSE
r100150	chr18	42038877	42039814	R7	Organ devel. / renal,Stromal A,Vascular / endothelial	CRE_72_pancreatic_epithelial	Unannotated	Unannotated	ADR	Unannotated	FALSE	FALSE	FALSE	FALSE	FALSE	TRUE	PIK3C3
r100151	chr18	42053256	42053516	BG	Tissue invariant	CRE_6_ubiquitous	IN528	Unannotated	ADR	Unannotated	FALSE	FALSE	FALSE	FALSE	FALSE	FALSE
r100152	chr18	42064823	42065117	R5	Renal / cancer	CRE_21_immune	Unannotated	Unannotated	ADR	Unannotated	FALSE	FALSE	FALSE	FALSE	FALSE	FALSE
r100153	chr18	42088007	42088423	BG	Placental / trophoblast	CRE_147_adult_stromal,CRE_127_neuronal_glial	Unannotated	Unannotated	ADR	Unannotated	FALSE	FALSE	FALSE	FALSE	FALSE	FALSE
r100154	chr18	42106161	42106541	R4	Vascular / endothelial	Unannotated	Unannotated	Unannotated	ADR	Unannotated	FALSE	FALSE	FALSE	FALSE	FALSE	FALSE
r100155	chr18	42107391	42107607	BG	Neural	Unannotated	Unannotated	Unannotated	ADR	Unannotated	FALSE	FALSE	FALSE	FALSE	FALSE	FALSE
r100156	chr18	42107685	42108482	R4	Neural	CRE_119_neuronal_glial	Unannotated	Unannotated	ADR	Unannotated	FALSE	FALSE	FALSE	FALSE	FALSE	TRUE
r100157	chr18	42113801	42114151	BG	Neural,Stromal A,Pulmonary devel.	CRE_1_ubiquitous,CRE_67_pulm_epithelial	Unannotated	Unannotated	ADR	Unannotated	FALSE	FALSE	FALSE	FALSE	FALSE	FALSE
r100158	chr18	42114299	42114742	BG	Tissue invariant,Digestive	CRE_6_ubiquitous,CRE_95_fetal_neuronal_glial	Unannotated	Unannotated	ADR	Unannotated	FALSE	FALSE	FALSE	FALSE	FALSE	FALSE
r100159	chr18	42131099	42132059	R3	Neural,Tissue invariant,Organ devel. / renal,Cardiac	CRE_85_neuroendocrine,CRE_77_gi_epithelial	Unannotated	Unannotated	ADR	Unannotated	FALSE	FALSE	FALSE	FALSE	TRUE	FALSE
r10016	chr1	91651038	91651367	BG	Tissue invariant,Organ devel. / renal,Musculoskeletal,Stromal A	CRE_41_stromal	UACC812	Unannotated	Unannotated	Unannotated	FALSE	FALSE	FALSE	FALSE	FALSE	FALSE
r100160	chr18	42137929	42138323	R5	Neural	CRE_85_neuroendocrine	Unannotated	Unannotated	Unannotated	Unannotated	FALSE	FALSE	FALSE	FALSE	FALSE	FALSE	PIK3C3
r100161	chr18	42141415	42141846	BG	Primitive / embryonic,Digestive	CRE_51_hepatocyte	Unannotated	Unannotated	Unannotated	Unannotated	FALSE	FALSE	FALSE	FALSE	FALSE	FALSE
r100162	chr18	42160867	42161067	BG	Unannotated	Unannotated	Unannotated	BG	BG	Unannotated	FALSE	FALSE	FALSE	FALSE	FALSE	FALSE
r100163	chr18	42165098	42165387	BG	Vascular / endothelial	Unannotated	Unannotated	BG	BG	Unannotated	FALSE	FALSE	FALSE	FALSE	FALSE	FALSE
r100164	chr18	42183318	42183656	BG	Stromal B,Cardiac	CRE_116_neuronal_glial	Unannotated	BG	BG	Unannotated	FALSE	FALSE	FALSE	FALSE	FALSE	FALSE	PIK3C3
r100166	chr18	42192865	42193380	R5	Renal / cancer	CRE_90_neuroendocrine	SK.MEL.239	BG	BG	Unannotated	FALSE	FALSE	FALSE	FALSE	FALSE	FALSE	PIK3C3
r100167	chr18	42196617	42197154	R5	Primitive / embryonic,Stromal B	CRE_67_pulm_epithelial	SK.MEL.239	BG	Unannotated	Unannotated	FALSE	FALSE	FALSE	FALSE	FALSE	FALSE	PIK3C3
r100168	chr18	42209413	42209782	R5	Neural	Unannotated	SK.MEL.239	Unannotated	Unannotated	Unannotated	FALSE	FALSE	FALSE	FALSE	FALSE	FALSE
r10017	chr1	91651601	91651956	BG	Tissue invariant,Organ devel. / renal,Pulmonary devel.	CRE_41_stromal	UACC812	Unannotated	Unannotated	Unannotated	FALSE	FALSE	FALSE	FALSE	FALSE	FALSE
r100170	chr18	42258630	42259029	BG	Primitive / embryonic,Neural	Unannotated	Unannotated	Unannotated	Unannotated	Unannotated	FALSE	FALSE	FALSE	FALSE	FALSE	FALSE
r100171	chr18	42268760	42269158	BG	Neural,Placental / trophoblast	CRE_109_fetal_neuronal_glial	Unannotated	Unannotated	Unannotated	Unannotated	FALSE	FALSE	FALSE	FALSE	FALSE	FALSE
r100172	chr18	42272066	42272342	BG	Organ devel. / renal,Lymphoid	CRE_88_neuroendocrine	Unannotated	Unannotated	Unannotated	Unannotated	FALSE	FALSE	FALSE	FALSE	FALSE	FALSE
r100173	chr18	42274561	42275518	BG	Neural,Stromal B,Placental / trophoblast,Cardiac,Renal / cancer	CRE_6_ubiquitous,CRE_124_neuronal_glial	Unannotated	Unannotated	Unannotated	Unannotated	FALSE	FALSE	FALSE	FALSE	FALSE	FALSE
r100174	chr18	42279241	42279532	R5	Primitive / embryonic	Unannotated	Unannotated	Unannotated	Unannotated	Unannotated	FALSE	FALSE	FALSE	FALSE	FALSE	FALSE
r100175	chr18	42290328	42290795	BG	Neural	CRE_88_neuroendocrine	SK.MEL.239	Unannotated	Unannotated	Unannotated	FALSE	FALSE	FALSE	FALSE	FALSE	FALSE
r100176	chr18	42298795	42299180	BG	Tissue invariant,Musculoskeletal	CRE_6_ubiquitous	SK.MEL.239	Unannotated	Unannotated	Unannotated	FALSE	FALSE	FALSE	FALSE	FALSE	FALSE
r100177	chr18	42299231	42299541	BG	Primitive / embryonic,Tissue invariant,Musculoskeletal	CRE_131_neuronal_glial	SK.MEL.239	Unannotated	Unannotated	Unannotated	FALSE	FALSE	FALSE	FALSE	FALSE	FALSE
r100178	chr18	42311089	42311307	BG	Renal / cancer	CRE_150_adult_stromal	SK.MEL.239	Unannotated	Unannotated	Unannotated	FALSE	FALSE	FALSE	FALSE	FALSE	FALSE
r10018	chr1	91670066	91670765	BG	Primitive / embryonic,Neural	Unannotated	UACC812	Unannotated	Unannotated	Unannotated	FALSE	FALSE	FALSE	FALSE	FALSE	FALSE
r100180	chr18	42394682	42394985	BG	Primitive / embryonic,Organ devel. / renal	Unannotated	Unannotated	Unannotated	Unannotated	Unannotated	FALSE	FALSE	FALSE	FALSE	FALSE	FALSE
r100181	chr18	42426307	42426998	R4	Primitive / embryonic,Neural,Renal / cancer	CRE_124_neuronal_glial	Unannotated	Unannotated	Unannotated	Unannotated	FALSE	FALSE	FALSE	FALSE	FALSE	FALSE
r100182	chr18	42429209	42429495	BG	Neural	CRE_118_neuronal_glial	Unannotated	Unannotated	Unannotated	Unannotated	FALSE	FALSE	FALSE	FALSE	FALSE	FALSE
r100183	chr18	42446175	42446542	BG	Stromal A	CRE_51_hepatocyte	Unannotated	Unannotated	Unannotated	Unannotated	FALSE	FALSE	FALSE	FALSE	FALSE	FALSE
r100184	chr18	42455756	42456116	BG	Digestive,Vascular / endothelial	Unannotated	Unannotated	Unannotated	Unannotated	Unannotated	FALSE	FALSE	FALSE	FALSE	FALSE	FALSE
r100185	chr18	42480558	42480903	BG	Organ devel. / renal	CRE_119_neuronal_glial	Unannotated	Unannotated	Unannotated	Unannotated	FALSE	FALSE	FALSE	FALSE	FALSE	FALSE
r100186	chr18	42483110	42483523	BG	Primitive / embryonic	Unannotated	Unannotated	Unannotated	Unannotated	Unannotated	FALSE	FALSE	FALSE	FALSE	FALSE	FALSE
r100187	chr18	42520226	42520604	BG	Digestive	CRE_84_gi_epithelial	D283	Unannotated	Unannotated	Unannotated	FALSE	FALSE	FALSE	FALSE	FALSE	FALSE
r100188	chr18	42529193	42529592	R5	Tissue invariant	Unannotated	D283	Unannotated	Unannotated	Unannotated	FALSE	FALSE	FALSE	FALSE	FALSE	FALSE
r100189	chr18	42533181	42533556	BG	Tissue invariant,Organ devel. / renal,Cardiac	CRE_87_neuroendocrine,CRE_93_gastric_epithelial	SAOS2	Unannotated	Unannotated	Unannotated	FALSE	FALSE	FALSE	FALSE	FALSE	FALSE
r10019	chr1	91683402	91683965	BG	Primitive / embryonic	CRE_143_adult_stromal	U937	Unannotated	Unannotated	Unannotated	FALSE	FALSE	FALSE	FALSE	FALSE	FALSE	CDC7,TGFBR3
r100190	chr18	42537499	42537815	BG	Organ devel. / renal	CRE_45_stromal	SAOS2	Unannotated	Unannotated	Unannotated	FALSE	FALSE	FALSE	FALSE	FALSE	FALSE
r100191	chr18	42564578	42565234	R4	Primitive / embryonic,Neural,Digestive	CRE_124_neuronal_glial	SAOS2	Unannotated	Unannotated	Unannotated	FALSE	FALSE	FALSE	FALSE	FALSE	FALSE
r100192	chr18	42596288	42596539	BG	Primitive / embryonic	CRE_1_ubiquitous	RH4	ADR	MES	Unannotated	FALSE	FALSE	FALSE	FALSE	FALSE	FALSE
r100194	chr18	42614623	42615123	R5	Musculoskeletal,Renal / cancer,Vascular / endothelial	CRE_115_skeletal_myocyte	RH4	ADR	MES	BG	FALSE	FALSE	FALSE	FALSE	FALSE	FALSE
r100195	chr18	42635479	42635679	BG	Primitive / embryonic	CRE_149_adult_stromal	RH4	ADR	MES	Unannotated	FALSE	FALSE	FALSE	FALSE	FALSE	FALSE
r100196	chr18	42669016	42669552	BG	Neural,Tissue invariant,Renal / cancer	CRE_138_adrenal_cortical	RH4	Unannotated	Unannotated	Unannotated	FALSE	FALSE	FALSE	FALSE	FALSE	FALSE
r100197	chr18	42672941	42673341	R5	Unannotated	Unannotated	RH4	Unannotated	Unannotated	Unannotated	FALSE	FALSE	FALSE	FALSE	FALSE	FALSE
r100198	chr18	42706587	42707321	R3	Primitive / embryonic,Placental / trophoblast	CRE_59_skin/mammary_epithelial	Unannotated	Unannotated	BG	Unannotated	FALSE	FALSE	FALSE	FALSE	FALSE	FALSE
r100199	chr18	42708142	42708583	R6	Neural	Unannotated	Unannotated	Unannotated	BG	Unannotated	FALSE	FALSE	FALSE	FALSE	FALSE	FALSE
r1002	chr1	7334299	7335102	BG	Primitive / embryonic,Organ devel. / renal,Cardiac,Renal / cancer	CRE_42_stromal	Unannotated	Unannotated	BG	BG	FALSE	FALSE	FALSE	FALSE	FALSE	FALSE
r10020	chr1	91684419	91685250	R5	Stromal B,Tissue invariant,Organ devel. / renal,Myeloid / erythroid,Pulmonary devel.	CRE_29_endothelial,CRE_22_immune	U937	Unannotated	Unannotated	Unannotated	FALSE	FALSE	FALSE	FALSE	FALSE	FALSE	CDC7,TGFBR3
r100201	chr18	42743644	42744144	R1	Primitive / embryonic	Unannotated	Unannotated	Unannotated	BG	Unannotated	FALSE	FALSE	FALSE	FALSE	FALSE	FALSE
r100202	chr18	42752965	42753349	BG	Neural	Unannotated	Unannotated	Unannotated	BG	Unannotated	FALSE	FALSE	FALSE	FALSE	FALSE	FALSE
r100203	chr18	42755738	42756561	R5	Neural	CRE_101_fetal_neuronal_glial	Unannotated	Unannotated	BG	Unannotated	FALSE	FALSE	FALSE	FALSE	FALSE	FALSE
r100204	chr18	42758876	42759257	BG	Stromal B,Organ devel. / renal	Unannotated	Unannotated	Unannotated	BG	Unannotated	FALSE	FALSE	FALSE	FALSE	FALSE	FALSE
r100205	chr18	42765386	42765920	R4	Tissue invariant,Placental / trophoblast	CRE_134_neuronal_glial	Unannotated	Unannotated	BG	Unannotated	FALSE	FALSE	FALSE	FALSE	FALSE	FALSE
r100206	chr18	42768774	42769139	R4	Unannotated	Unannotated	Unannotated	Unannotated	BG	Unannotated	FALSE	FALSE	FALSE	FALSE	FALSE	FALSE
r100207	chr18	42780067	42780410	BG	Primitive / embryonic	Unannotated	Unannotated	Unannotated	BG	Unannotated	FALSE	FALSE	FALSE	FALSE	FALSE	FALSE
r100208	chr18	42798660	42798902	BG	Neural,Pulmonary devel.	CRE_47_stromal	Unannotated	Unannotated	BG	Unannotated	FALSE	FALSE	FALSE	FALSE	FALSE	FALSE
r100209	chr18	42850243	42850575	BG	Renal / cancer	CRE_86_neuroendocrine	Unannotated	Unannotated	BG	Unannotated	FALSE	FALSE	FALSE	FALSE	FALSE	FALSE
r10021	chr1	91699644	91699905	BG	Lymphoid,Stromal A	CRE_41_stromal	Unannotated	Unannotated	Unannotated	Unannotated	FALSE	FALSE	FALSE	FALSE	FALSE	FALSE
r100210	chr18	42856295	42856747	R5	Digestive	CRE_11_immune	Unannotated	Unannotated	BG	Unannotated	FALSE	FALSE	FALSE	FALSE	FALSE	FALSE
r100211	chr18	42883245	42883493	BG	Neural	CRE_134_neuronal_glial	Unannotated	Unannotated	BG	Unannotated	FALSE	FALSE	FALSE	FALSE	FALSE	FALSE
r100212	chr18	42891776	42892256	R5	Neural	CRE_102_fetal_neuronal_glial,CRE_66_pulm_epithelial	Unannotated	Unannotated	BG	Unannotated	FALSE	FALSE	FALSE	FALSE	FALSE	FALSE
r100213	chr18	42893951	42894271	BG	Pulmonary devel.	CRE_131_neuronal_glial	Unannotated	Unannotated	BG	Unannotated	FALSE	FALSE	FALSE	FALSE	FALSE	FALSE
r100214	chr18	42904329	42904681	BG	Primitive / embryonic,Vascular / endothelial	Unannotated	Unannotated	Unannotated	BG	Unannotated	FALSE	FALSE	FALSE	FALSE	FALSE	FALSE
r100215	chr18	42907202	42907476	BG	Neural,Tissue invariant	CRE_134_neuronal_glial	Unannotated	Unannotated	BG	Unannotated	FALSE	FALSE	FALSE	FALSE	FALSE	FALSE
r100217	chr18	42922415	42922845	BG	Stromal B	Unannotated	Unannotated	Unannotated	BG	Unannotated	FALSE	FALSE	FALSE	FALSE	FALSE	FALSE
r100218	chr18	42931497	42931798	BG	Tissue invariant,Stromal A	CRE_41_stromal	Unannotated	Unannotated	BG	Unannotated	FALSE	FALSE	FALSE	FALSE	FALSE	FALSE
r100219	chr18	42953288	42953751	R5	Musculoskeletal	CRE_43_stromal	Unannotated	Unannotated	BG	Unannotated	FALSE	FALSE	FALSE	FALSE	FALSE	FALSE
r10022	chr1	91706108	91706752	R2	Primitive / embryonic	Unannotated	Unannotated	Unannotated	Unannotated	Unannotated	FALSE	FALSE	FALSE	FALSE	FALSE	FALSE
r100220	chr18	42954995	42955266	BG	Neural,Digestive	CRE_28_endothelial	Unannotated	Unannotated	BG	Unannotated	FALSE	FALSE	FALSE	FALSE	FALSE	FALSE
r100221	chr18	42978327	42978580	BG	Neural	CRE_131_neuronal_glial	D283	Unannotated	BG	Unannotated	FALSE	FALSE	FALSE	FALSE	FALSE	FALSE
r100222	chr18	43034622	43035187	R1	Primitive / embryonic,Placental / trophoblast,Cancer / epithelial	CRE_63_placental,CRE_69_pulm_epithelial	SKBR3	Unannotated	Unannotated	Unannotated	FALSE	FALSE	FALSE	FALSE	FALSE	FALSE	RIT2
r100223	chr18	43061884	43062130	BG	Primitive / embryonic	CRE_130_neuronal_glial	SKBR3	Unannotated	Unannotated	Unannotated	FALSE	FALSE	FALSE	FALSE	FALSE	FALSE	RIT2
r100224	chr18	43078422	43078984	BG	Primitive / embryonic,Neural	CRE_62_placental	SKBR3	Unannotated	Unannotated	Unannotated	FALSE	FALSE	FALSE	FALSE	FALSE	FALSE	RIT2
r100225	chr18	43196625	43197129	R5	Unannotated	Unannotated	Unannotated	Unannotated	Unannotated	Unannotated	FALSE	FALSE	FALSE	FALSE	FALSE	FALSE	SYT4
r100226	chr18	43220716	43221018	BG	Unannotated	CRE_122_neuronal_glial	Unannotated	Unannotated	Unannotated	Unannotated	FALSE	FALSE	FALSE	FALSE	FALSE	FALSE
r100227	chr18	43221189	43221474	BG	Tissue invariant	CRE_122_neuronal_glial	Unannotated	Unannotated	Unannotated	Unannotated	FALSE	FALSE	FALSE	FALSE	FALSE	FALSE	SYT4
r100228	chr18	43236930	43237303	BG	Primitive / embryonic,Placental / trophoblast	CRE_63_placental	Unannotated	Unannotated	Unannotated	Unannotated	FALSE	FALSE	FALSE	FALSE	FALSE	FALSE
r10023	chr1	91707815	91708019	BG	Cardiac	CRE_53_skeletal_myocyte	Unannotated	Unannotated	Unannotated	Unannotated	FALSE	FALSE	FALSE	FALSE	FALSE	FALSE
r100230	chr18	43277174	43277706	BG	Neural,Tissue invariant	CRE_131_neuronal_glial	Unannotated	Unannotated	Unannotated	Unannotated	FALSE	FALSE	FALSE	FALSE	FALSE	FALSE	SYT4
r100231	chr18	43279359	43279723	BG	Primitive / embryonic,Digestive,Cardiac	CRE_131_neuronal_glial	Unannotated	Unannotated	Unannotated	Unannotated	FALSE	FALSE	FALSE	FALSE	FALSE	FALSE	SYT4
r100232	chr18	43286093	43286591	BG	Primitive / embryonic	Unannotated	Unannotated	Unannotated	Unannotated	Unannotated	FALSE	FALSE	FALSE	FALSE	FALSE	FALSE
r100233	chr18	43310176	43310479	BG	Neural	Unannotated	Unannotated	Unannotated	Unannotated	Unannotated	FALSE	FALSE	FALSE	FALSE	FALSE	FALSE	RIT2,SYT4
r100234	chr18	43322200	43322500	BG	Neural	CRE_132_neuronal_glial	Unannotated	Unannotated	Unannotated	Unannotated	FALSE	FALSE	FALSE	FALSE	FALSE	FALSE	SYT4
r100235	chr18	43346084	43346354	BG	Neural	CRE_134_neuronal_glial	Unannotated	Unannotated	Unannotated	Unannotated	FALSE	FALSE	FALSE	FALSE	FALSE	FALSE	SYT4
r100236	chr18	43350742	43351050	BG	Unannotated	Unannotated	Unannotated	Unannotated	Unannotated	Unannotated	FALSE	FALSE	FALSE	FALSE	FALSE	FALSE
r100237	chr18	43420971	43421300	BG	Primitive / embryonic,Neural	Unannotated	Unannotated	Unannotated	Unannotated	Unannotated	FALSE	FALSE	FALSE	FALSE	FALSE	FALSE
r100238	chr18	43422530	43422835	BG	Primitive / embryonic,Neural,Tissue invariant	CRE_88_neuroendocrine	Unannotated	Unannotated	Unannotated	Unannotated	FALSE	FALSE	FALSE	FALSE	FALSE	FALSE
r100239	chr18	43513221	43513909	R4	Unannotated	Unannotated	Fetal_spinal_cord	Unannotated	Unannotated	Unannotated	FALSE	FALSE	FALSE	FALSE	FALSE	FALSE
r10024	chr1	91718953	91719489	BG	Digestive	CRE_78_gi_epithelial	Unannotated	Unannotated	Unannotated	Unannotated	FALSE	FALSE	FALSE	FALSE	FALSE	FALSE	TGFBR3
r100240	chr18	43541908	43542407	BG	Primitive / embryonic,Organ devel. / renal	CRE_126_neuronal_glial	Fetal_spinal_cord	Unannotated	Unannotated	BG	FALSE	FALSE	FALSE	FALSE	FALSE	FALSE
r100241	chr18	43543150	43543685	BG	Neural,Tissue invariant	CRE_116_neuronal_glial	Fetal_spinal_cord	Unannotated	Unannotated	BG	FALSE	FALSE	FALSE	FALSE	FALSE	FALSE
r100242	chr18	43563829	43564181	BG	Primitive / embryonic,Neural	CRE_6_ubiquitous	Fetal_spinal_cord	Unannotated	Unannotated	Unannotated	FALSE	FALSE	FALSE	FALSE	FALSE	FALSE
r100243	chr18	43570715	43570915	BG	Primitive / embryonic	Unannotated	Fetal_spinal_cord	Unannotated	Unannotated	Unannotated	FALSE	FALSE	FALSE	FALSE	FALSE	FALSE
r100244	chr18	43588904	43589486	BG	Neural	CRE_40_cardiomyocyte	Fetal_spinal_cord	Unannotated	Unannotated	Unannotated	FALSE	FALSE	FALSE	FALSE	FALSE	FALSE
r100245	chr18	43589956	43590429	BG	Organ devel. / renal	CRE_59_skin/mammary_epithelial	Fetal_spinal_cord	Unannotated	Unannotated	Unannotated	FALSE	FALSE	FALSE	FALSE	FALSE	FALSE
r100246	chr18	43596167	43596575	BG	Stromal B	CRE_6_ubiquitous	Fetal_spinal_cord	Unannotated	Unannotated	Unannotated	FALSE	FALSE	FALSE	FALSE	FALSE	FALSE
r100247	chr18	43621027	43621227	BG	Tissue invariant	CRE_6_ubiquitous	Fetal_spinal_cord	Unannotated	Unannotated	Unannotated	FALSE	FALSE	FALSE	FALSE	FALSE	FALSE
r100248	chr18	43627772	43628470	R2	Primitive / embryonic,Neural	CRE_80_gi_epithelial	Fetal_spinal_cord	Unannotated	Unannotated	Unannotated	FALSE	FALSE	FALSE	FALSE	FALSE	FALSE
r100249	chr18	43661611	43661843	BG	Stromal A	CRE_87_neuroendocrine	Fetal_spinal_cord	Unannotated	Unannotated	Unannotated	FALSE	FALSE	FALSE	FALSE	FALSE	FALSE
r10025	chr1	91731278	91731588	BG	Stromal B	CRE_135_adrenal_cortical	SAOS2,RMG1	Unannotated	Unannotated	Unannotated	FALSE	FALSE	FALSE	FALSE	FALSE	FALSE	BRDT
r100250	chr18	43662672	43662983	BG	Stromal A	CRE_40_cardiomyocyte	Fetal_spinal_cord	Unannotated	Unannotated	Unannotated	FALSE	FALSE	FALSE	FALSE	FALSE	FALSE
r100251	chr18	43665361	43665704	BG	Musculoskeletal,Stromal A	CRE_145_adult_stromal	Fetal_spinal_cord	Unannotated	Unannotated	Unannotated	FALSE	FALSE	FALSE	FALSE	FALSE	FALSE
r100253	chr18	43705976	43706235	BG	Primitive / embryonic	Unannotated	Fetal_spinal_cord	Unannotated	Unannotated	Unannotated	FALSE	FALSE	FALSE	FALSE	FALSE	FALSE
r100254	chr18	43713005	43713205	BG	Renal / cancer	Unannotated	Fetal_spinal_cord	Unannotated	Unannotated	Unannotated	FALSE	FALSE	FALSE	FALSE	FALSE	FALSE
r100255	chr18	43774610	43774878	BG	Primitive / embryonic,Neural	Unannotated	Fetal_spinal_cord	Unannotated	Unannotated	Unannotated	FALSE	FALSE	FALSE	FALSE	FALSE	FALSE
r100256	chr18	43805727	43806120	BG	Primitive / embryonic,Organ devel. / renal	CRE_94_fetal_neuronal_glial	Fetal_spinal_cord	Unannotated	Unannotated	Unannotated	FALSE	FALSE	FALSE	FALSE	FALSE	FALSE
r100257	chr18	43846369	43846581	BG	Primitive / embryonic	CRE_120_neuronal_glial	Fetal_spinal_cord	Unannotated	Unannotated	Unannotated	FALSE	FALSE	FALSE	FALSE	FALSE	FALSE
r100258	chr18	43855314	43855931	R2	Primitive / embryonic	CRE_11_immune,CRE_134_neuronal_glial	Fetal_spinal_cord	Unannotated	BG	Unannotated	FALSE	FALSE	FALSE	FALSE	FALSE	FALSE
r100259	chr18	43882378	43882860	BG	Neural,Cardiac	CRE_149_adult_stromal,CRE_150_adult_stromal	Fetal_spinal_cord	Unannotated	BG	Unannotated	FALSE	FALSE	FALSE	FALSE	FALSE	FALSE
r10026	chr1	91732497	91733038	R6	Lymphoid,Musculoskeletal,Renal / cancer,Pulmonary devel.	CRE_4_ubiquitous,CRE_143_adult_stromal	SAOS2,RMG1	Unannotated	Unannotated	Unannotated	FALSE	FALSE	FALSE	FALSE	FALSE	FALSE
r100262	chr18	44038315	44038597	BG	Primitive / embryonic	Unannotated	Fetal_spinal_cord	Unannotated	Unannotated	Unannotated	FALSE	FALSE	FALSE	FALSE	FALSE	FALSE
r100263	chr18	44050941	44051390	BG	Organ devel. / renal,Cardiac	CRE_96_fetal_neuronal_glial	Fetal_spinal_cord	Unannotated	Unannotated	Unannotated	FALSE	FALSE	FALSE	FALSE	FALSE	FALSE
r100264	chr18	44098616	44099235	BG	Primitive / embryonic,Stromal B,Stromal A	CRE_75_gi_epithelial	Fetal_spinal_cord	Unannotated	Unannotated	Unannotated	FALSE	FALSE	FALSE	FALSE	FALSE	FALSE
r100265	chr18	44130386	44130759	BG	Tissue invariant,Renal / cancer	CRE_6_ubiquitous	Fetal_spinal_cord	Unannotated	Unannotated	Unannotated	FALSE	FALSE	FALSE	FALSE	FALSE	FALSE
r100266	chr18	44143035	44143444	BG	Renal / cancer	CRE_121_neuronal_glial	Fetal_spinal_cord	Unannotated	Unannotated	Unannotated	FALSE	FALSE	FALSE	FALSE	FALSE	FALSE
r100267	chr18	44213617	44213893	BG	Neural	CRE_82_gi_epithelial	Fetal_spinal_cord	Unannotated	Unannotated	Unannotated	FALSE	FALSE	FALSE	FALSE	FALSE	FALSE
r100268	chr18	44232466	44232871	BG	Primitive / embryonic,Musculoskeletal	CRE_75_gi_epithelial	Fetal_spinal_cord	Unannotated	Unannotated	Unannotated	FALSE	FALSE	FALSE	FALSE	FALSE	FALSE
r100269	chr18	44255679	44256053	BG	Primitive / embryonic	Unannotated	Fetal_spinal_cord	Unannotated	Unannotated	Unannotated	FALSE	FALSE	FALSE	FALSE	FALSE	FALSE
r10027	chr1	91736866	91737524	BG	Primitive / embryonic,Stromal B,Organ devel. / renal,Vascular / endothelial	CRE_4_ubiquitous	AC16,HeLa_B2,Hela.Kyoto	Unannotated	Unannotated	Unannotated	FALSE	FALSE	FALSE	FALSE	FALSE	FALSE
r100270	chr18	44320687	44321281	BG	Primitive / embryonic	CRE_121_neuronal_glial	Unannotated	Unannotated	Unannotated	Unannotated	FALSE	FALSE	FALSE	FALSE	FALSE	FALSE
r100271	chr18	44342192	44342547	BG	Stromal B,Stromal A	CRE_63_placental	RPMI.8402,Mast_cell	Unannotated	Unannotated	Unannotated	FALSE	FALSE	FALSE	FALSE	FALSE	FALSE
r100272	chr18	44343537	44343851	BG	Musculoskeletal,Cardiac	CRE_149_adult_stromal	RPMI.8402,Mast_cell	Unannotated	Unannotated	Unannotated	FALSE	FALSE	FALSE	FALSE	FALSE	FALSE
r100273	chr18	44356551	44357358	BG	Primitive / embryonic	CRE_64_pulm_epithelial	RPMI.8402,Mast_cell	Unannotated	Unannotated	Unannotated	FALSE	FALSE	FALSE	FALSE	FALSE	FALSE
r100274	chr18	44389945	44390458	R5	Vascular / endothelial	CRE_121_neuronal_glial	RPMI.8402,Mast_cell	Unannotated	Unannotated	Unannotated	FALSE	FALSE	FALSE	FALSE	FALSE	FALSE
r100275	chr18	44423943	44424546	BG	Primitive / embryonic,Musculoskeletal,Pulmonary devel.	CRE_85_neuroendocrine	RPMI.8402,Mast_cell	Unannotated	Unannotated	Unannotated	FALSE	FALSE	FALSE	FALSE	FALSE	FALSE
r100276	chr18	44449865	44450181	BG	Neural,Organ devel. / renal	CRE_127_neuronal_glial	RPMI.8402,Mast_cell	Unannotated	Unannotated	Unannotated	FALSE	FALSE	FALSE	FALSE	FALSE	FALSE	SETBP1
r100277	chr18	44450221	44450591	BG	Neural	CRE_129_neuronal_glial	RPMI.8402,Mast_cell	Unannotated	Unannotated	Unannotated	FALSE	FALSE	FALSE	FALSE	FALSE	FALSE	SETBP1
r100278	chr18	44453533	44453857	BG	Stromal B	CRE_129_neuronal_glial	RPMI.8402,Mast_cell	Unannotated	Unannotated	Unannotated	FALSE	FALSE	FALSE	FALSE	FALSE	FALSE	SETBP1
r100279	chr18	44464406	44464841	R5	Stromal B,Pulmonary devel.	CRE_44_stromal,CRE_150_adult_stromal	RPMI.8402,Mast_cell	Unannotated	Unannotated	Unannotated	FALSE	FALSE	FALSE	FALSE	FALSE	FALSE	SETBP1
r10028	chr1	91759137	91759515	R5	Musculoskeletal,Placental / trophoblast	CRE_144_adult_stromal	SAOS2	Unannotated	Unannotated	Unannotated	FALSE	FALSE	FALSE	FALSE	FALSE	FALSE	TGFBR3
r100280	chr18	44465449	44465796	R4	Musculoskeletal	CRE_120_neuronal_glial	RPMI.8402,Mast_cell	Unannotated	Unannotated	Unannotated	FALSE	FALSE	FALSE	FALSE	FALSE	FALSE	SETBP1
r100281	chr18	44473924	44474431	BG	Musculoskeletal,Placental / trophoblast,Renal / cancer	CRE_119_neuronal_glial	RPMI.8402,Mast_cell	Unannotated	Unannotated	Unannotated	FALSE	FALSE	FALSE	FALSE	FALSE	FALSE	SETBP1
r100282	chr18	44497305	44497660	R3	Neural	CRE_128_neuronal_glial	RPMI.8402,Mast_cell	Unannotated	Unannotated	Unannotated	FALSE	FALSE	FALSE	FALSE	FALSE	FALSE	SETBP1
r100283	chr18	44497710	44498552	R6	Stromal B,Organ devel. / renal	CRE_139_adult_stromal,CRE_128_neuronal_glial	RPMI.8402,Mast_cell	Unannotated	Unannotated	Unannotated	FALSE	FALSE	FALSE	FALSE	FALSE	FALSE	SETBP1
r100285	chr18	44537556	44537930	BG	Stromal A	CRE_91_neuroendocrine	D283,RH4	Unannotated	Unannotated	Unannotated	FALSE	FALSE	FALSE	FALSE	FALSE	FALSE	SETBP1
r100286	chr18	44540068	44540437	BG	Stromal B,Musculoskeletal	CRE_33_endothelial	D283,RH4	Unannotated	Unannotated	Unannotated	FALSE	FALSE	FALSE	FALSE	FALSE	FALSE	SETBP1
r100287	chr18	44548267	44548721	BG	Stromal B,Organ devel. / renal	CRE_17_immune	D283,RH4	Unannotated	Unannotated	Unannotated	FALSE	FALSE	FALSE	FALSE	FALSE	FALSE	SETBP1
r100288	chr18	44552681	44553245	R2	Primitive / embryonic	CRE_61_skin/mammary_epithelial	D283,RH4	Unannotated	Unannotated	Unannotated	FALSE	FALSE	FALSE	FALSE	FALSE	FALSE
r100289	chr18	44564896	44565133	BG	Primitive / embryonic,Stromal B,Myeloid / erythroid	CRE_55_skin/mammary_epithelial	D283,RH4	Unannotated	Unannotated	Unannotated	FALSE	FALSE	FALSE	FALSE	FALSE	FALSE
r10029	chr1	91764374	91765053	BG	Primitive / embryonic	CRE_3_ubiquitous	SAOS2	Unannotated	Unannotated	Unannotated	FALSE	FALSE	FALSE	FALSE	FALSE	FALSE	TGFBR3
r100291	chr18	44570920	44571256	BG	Unannotated	CRE_11_immune	D283,RH4	Unannotated	Unannotated	Unannotated	FALSE	FALSE	FALSE	FALSE	FALSE	FALSE	SETBP1
r100292	chr18	44589724	44590227	BG	Musculoskeletal,Stromal A	CRE_141_adult_stromal	D283,RH4	Unannotated	Unannotated	Unannotated	FALSE	FALSE	FALSE	FALSE	FALSE	FALSE
r100293	chr18	44592531	44593024	R5	Neural,Stromal B,Cardiac	CRE_141_adult_stromal	D283,RH4	Unannotated	Unannotated	Unannotated	FALSE	FALSE	FALSE	FALSE	FALSE	FALSE	SETBP1
r100296	chr18	44644910	44645196	BG	Primitive / embryonic,Neural	CRE_67_pulm_epithelial	D283,RH4	Unannotated	Unannotated	Unannotated	FALSE	FALSE	FALSE	FALSE	FALSE	FALSE	SETBP1
r100297	chr18	44652794	44653095	BG	Neural,Stromal B	CRE_95_fetal_neuronal_glial	D283,RH4	Unannotated	Unannotated	Unannotated	FALSE	FALSE	FALSE	FALSE	FALSE	FALSE
r100298	chr18	44659059	44659280	BG	Organ devel. / renal	CRE_117_neuronal_glial	D283,RH4	Unannotated	Unannotated	Unannotated	FALSE	FALSE	FALSE	FALSE	FALSE	FALSE	SETBP1
r100299	chr18	44678985	44679765	BG	Stromal B,Tissue invariant,Lymphoid,Musculoskeletal	CRE_1_ubiquitous	Unannotated	Unannotated	BG	Unannotated	FALSE	FALSE	FALSE	FALSE	FALSE	FALSE	SETBP1
r1003	chr1	7346725	7347351	BG	Organ devel. / renal,Digestive,Cardiac	CRE_38_cardiomyocyte	Unannotated	Unannotated	BG	BG	FALSE	FALSE	FALSE	FALSE	FALSE	FALSE
r100300	chr18	44680373	44681064	BG	Primitive / embryonic,Stromal B,Tissue invariant,Lymphoid	CRE_6_ubiquitous	Unannotated	Unannotated	BG	Unannotated	FALSE	FALSE	FALSE	FALSE	FALSE	FALSE	SETBP1
r100301	chr18	44682231	44683206	BG	Primitive / embryonic,Neural,Organ devel. / renal,Pulmonary devel.	CRE_6_ubiquitous,CRE_3_ubiquitous	Unannotated	Unannotated	BG	Unannotated	FALSE	FALSE	FALSE	FALSE	FALSE	FALSE
r100302	chr18	44689499	44690079	BG	Neural	CRE_114_skeletal_myocyte,CRE_70_pancreatic_epithelial	Unannotated	Unannotated	BG	BG	FALSE	FALSE	FALSE	FALSE	FALSE	FALSE
r100303	chr18	44696631	44697336	R5	Primitive / embryonic,Cancer / epithelial	CRE_4_ubiquitous	Unannotated	Unannotated	BG	BG	FALSE	FALSE	FALSE	FALSE	FALSE	FALSE	SETBP1
r100304	chr18	44700660	44700865	BG	Stromal B	CRE_11_immune	Unannotated	Unannotated	BG	BG	FALSE	FALSE	FALSE	FALSE	FALSE	FALSE
r100305	chr18	44711852	44712530	R2	Primitive / embryonic	CRE_6_ubiquitous	Unannotated	Unannotated	BG	BG	FALSE	FALSE	FALSE	FALSE	FALSE	FALSE
r100306	chr18	44715069	44715574	BG	Neural,Organ devel. / renal,Lymphoid	CRE_143_adult_stromal	Unannotated	Unannotated	BG	BG	FALSE	FALSE	FALSE	FALSE	FALSE	FALSE	SETBP1
r100307	chr18	44715722	44716292	R5	Neural,Pulmonary devel.	CRE_109_fetal_neuronal_glial	Unannotated	Unannotated	BG	BG	FALSE	FALSE	FALSE	FALSE	FALSE	TRUE	SETBP1
r100308	chr18	44721665	44721895	R4	Lymphoid	CRE_13_immune	Unannotated	Unannotated	BG	BG	FALSE	FALSE	FALSE	FALSE	FALSE	FALSE	SETBP1
r100309	chr18	44723363	44724754	BG	Primitive / embryonic,Neural,Organ devel. / renal,Lymphoid	CRE_6_ubiquitous,CRE_106_fetal_neuronal_glial,CRE_24_immune	Unannotated	BG	BG	BG	FALSE	FALSE	FALSE	FALSE	FALSE	FALSE	SETBP1
r10031	chr1	91778862	91779195	BG	Vascular / endothelial	CRE_29_endothelial	SAOS2	Unannotated	Unannotated	Unannotated	FALSE	FALSE	FALSE	FALSE	FALSE	FALSE	TGFBR3
r100310	chr18	44729733	44730048	BG	Primitive / embryonic,Placental / trophoblast,Stromal A	CRE_9_immune	Unannotated	BG	BG	BG	FALSE	FALSE	FALSE	FALSE	FALSE	FALSE	SETBP1
r100311	chr18	44732663	44732985	BG	Organ devel. / renal,Placental / trophoblast	CRE_69_pulm_epithelial	Unannotated	BG	BG	BG	FALSE	FALSE	FALSE	FALSE	FALSE	FALSE
r100312	chr18	44733790	44734131	BG	Stromal B,Stromal A	Unannotated	Unannotated	BG	BG	BG	FALSE	FALSE	FALSE	FALSE	FALSE	FALSE	SETBP1
r100313	chr18	44742722	44743251	R5	Neural,Musculoskeletal	CRE_88_neuroendocrine,CRE_131_neuronal_glial	Unannotated	BG	BG	Unannotated	FALSE	FALSE	FALSE	FALSE	FALSE	FALSE
r100314	chr18	44744049	44745348	R4	Primitive / embryonic,Neural,Musculoskeletal	CRE_105_fetal_neuronal_glial,CRE_106_fetal_neuronal_glial	Unannotated	BG	BG	Unannotated	FALSE	FALSE	FALSE	FALSE	TRUE	FALSE	SETBP1
r100316	chr18	44760048	44760575	BG	Lymphoid,Vascular / endothelial	CRE_9_immune,CRE_10_immune	Unannotated	Unannotated	BG	BG	FALSE	FALSE	FALSE	FALSE	FALSE	FALSE
r100317	chr18	44777855	44778258	R5	Neural	CRE_95_fetal_neuronal_glial	Unannotated	Unannotated	BG	BG	FALSE	FALSE	FALSE	FALSE	FALSE	FALSE	SETBP1
r100318	chr18	44778649	44779199	BG	Organ devel. / renal,Musculoskeletal	CRE_87_neuroendocrine	Unannotated	Unannotated	BG	BG	FALSE	FALSE	FALSE	FALSE	FALSE	FALSE	SETBP1
r100319	chr18	44779498	44779770	BG	Neural	Unannotated	Unannotated	Unannotated	BG	BG	FALSE	FALSE	FALSE	FALSE	FALSE	FALSE
r10032	chr1	91781377	91781631	BG	Tissue invariant,Stromal A	CRE_44_stromal	SAOS2	Unannotated	BG	Unannotated	FALSE	FALSE	FALSE	FALSE	FALSE	FALSE
r100320	chr18	44789706	44790119	R5	Stromal B	CRE_29_endothelial	Unannotated	Unannotated	BG	BG	FALSE	FALSE	FALSE	FALSE	FALSE	FALSE	SETBP1
r100321	chr18	44792736	44792995	BG	Stromal B,Organ devel. / renal	CRE_140_adult_stromal	Unannotated	Unannotated	BG	BG	FALSE	FALSE	FALSE	FALSE	FALSE	FALSE
r100322	chr18	44802932	44803578	BG	Primitive / embryonic,Stromal B	CRE_140_adult_stromal	Unannotated	Unannotated	BG	BG	FALSE	FALSE	FALSE	FALSE	FALSE	FALSE	SETBP1
r100323	chr18	44811831	44812109	BG	Primitive / embryonic	Unannotated	Unannotated	Unannotated	BG	BG	FALSE	FALSE	FALSE	FALSE	FALSE	FALSE
r100324	chr18	44815632	44816730	R3	Primitive / embryonic,Neural,Organ devel. / renal	CRE_105_fetal_neuronal_glial	Unannotated	Unannotated	BG	BG	FALSE	FALSE	FALSE	FALSE	TRUE	FALSE	SETBP1
r100325	chr18	44819954	44820239	BG	Musculoskeletal	CRE_140_adult_stromal	Unannotated	Unannotated	BG	BG	FALSE	FALSE	FALSE	FALSE	FALSE	FALSE
r100326	chr18	44826295	44827126	BG	Primitive / embryonic,Stromal B,Tissue invariant	CRE_106_fetal_neuronal_glial	Unannotated	Unannotated	BG	BG	FALSE	FALSE	FALSE	FALSE	FALSE	FALSE
r100328	chr18	44837584	44838161	BG	Organ devel. / renal	CRE_6_ubiquitous,CRE_132_neuronal_glial	Unannotated	Unannotated	BG	BG	FALSE	FALSE	FALSE	FALSE	FALSE	FALSE
r100329	chr18	44839228	44839662	BG	Lymphoid	CRE_9_immune	Unannotated	Unannotated	BG	BG	FALSE	FALSE	FALSE	FALSE	FALSE	FALSE
r10033	chr1	91791146	91791786	BG	Primitive / embryonic,Musculoskeletal,Cancer / epithelial	CRE_3_ubiquitous,CRE_7_ubiquitous	SAOS2	Unannotated	BG	Unannotated	FALSE	FALSE	FALSE	FALSE	FALSE	FALSE	BRDT
r100330	chr18	44845371	44845882	R5	Primitive / embryonic	Unannotated	Unannotated	Unannotated	BG	BG	FALSE	FALSE	FALSE	FALSE	FALSE	TRUE	SETBP1
r100331	chr18	44851866	44852248	BG	Primitive / embryonic,Neural	CRE_103_fetal_neuronal_glial	Unannotated	Unannotated	BG	BG	FALSE	FALSE	FALSE	FALSE	FALSE	FALSE	SETBP1
r100332	chr18	44852814	44853032	BG	Lymphoid,Musculoskeletal,Cardiac	CRE_53_skeletal_myocyte	Unannotated	Unannotated	BG	BG	FALSE	FALSE	FALSE	FALSE	FALSE	FALSE	SETBP1
r100333	chr18	44864010	44864424	BG	Musculoskeletal,Pulmonary devel.	CRE_3_ubiquitous,CRE_44_stromal	Unannotated	Unannotated	Unannotated	BG	FALSE	FALSE	FALSE	FALSE	FALSE	FALSE	SETBP1
r100334	chr18	44864553	44864959	BG	Organ devel. / renal,Pulmonary devel.	CRE_3_ubiquitous	Unannotated	Unannotated	Unannotated	BG	FALSE	FALSE	FALSE	FALSE	FALSE	FALSE	SETBP1
r100335	chr18	44869806	44870020	BG	Myeloid / erythroid	CRE_25_immune	Unannotated	Unannotated	Unannotated	Unannotated	FALSE	FALSE	FALSE	FALSE	FALSE	FALSE	SETBP1
r100336	chr18	44870882	44871479	R5	Stromal B,Lymphoid,Myeloid / erythroid	CRE_6_ubiquitous,CRE_92_gastric_epithelial	Unannotated	Unannotated	Unannotated	Unannotated	FALSE	FALSE	FALSE	FALSE	FALSE	FALSE	SETBP1
r100337	chr18	44887235	44887442	BG	Tissue invariant,Stromal A	CRE_84_gi_epithelial	Unannotated	Unannotated	Unannotated	Unannotated	FALSE	FALSE	FALSE	FALSE	FALSE	FALSE	SETBP1
r100339	chr18	44896917	44897748	R5	Neural	CRE_85_neuroendocrine,CRE_72_pancreatic_epithelial	Unannotated	Unannotated	Unannotated	Unannotated	FALSE	TRUE	FALSE	TRUE	FALSE	TRUE	SETBP1
r10034	chr1	91792567	91793056	BG	Primitive / embryonic,Vascular / endothelial	CRE_29_endothelial,CRE_27_endothelial	SAOS2	Unannotated	BG	Unannotated	FALSE	FALSE	FALSE	FALSE	FALSE	FALSE
r100340	chr18	44922545	44922745	BG	Primitive / embryonic	Unannotated	Unannotated	Unannotated	Unannotated	Unannotated	FALSE	FALSE	FALSE	FALSE	FALSE	FALSE	SETBP1
r100342	chr18	44925161	44925556	BG	Musculoskeletal	CRE_49_stromal	Unannotated	Unannotated	Unannotated	Unannotated	FALSE	FALSE	FALSE	FALSE	FALSE	FALSE
r100343	chr18	44937997	44938349	BG	Primitive / embryonic,Cardiac	CRE_88_neuroendocrine	Unannotated	Unannotated	Unannotated	Unannotated	FALSE	FALSE	FALSE	FALSE	FALSE	FALSE
r100344	chr18	44938653	44938881	BG	Primitive / embryonic,Digestive	CRE_84_gi_epithelial	Unannotated	Unannotated	Unannotated	Unannotated	FALSE	FALSE	FALSE	FALSE	FALSE	FALSE
r100345	chr18	44943453	44943904	R1	Primitive / embryonic,Stromal B,Organ devel. / renal	CRE_4_ubiquitous	Unannotated	Unannotated	Unannotated	Unannotated	FALSE	FALSE	FALSE	FALSE	FALSE	FALSE
r100346	chr18	44945817	44946553	BG	Neural,Organ devel. / renal	CRE_105_fetal_neuronal_glial	Unannotated	Unannotated	Unannotated	Unannotated	FALSE	FALSE	FALSE	FALSE	FALSE	FALSE
r100347	chr18	44968368	44968799	BG	Primitive / embryonic,Cancer / epithelial	CRE_127_neuronal_glial	Unannotated	Unannotated	Unannotated	Unannotated	FALSE	FALSE	FALSE	FALSE	FALSE	FALSE
r100348	chr18	44973561	44973923	BG	Placental / trophoblast	Unannotated	Unannotated	Unannotated	Unannotated	Unannotated	FALSE	FALSE	FALSE	FALSE	FALSE	FALSE
r100349	chr18	44974226	44974558	BG	Primitive / embryonic	Unannotated	Unannotated	Unannotated	Unannotated	Unannotated	FALSE	FALSE	FALSE	FALSE	FALSE	FALSE
r10035	chr1	91798201	91798713	BG	Stromal B,Musculoskeletal	CRE_143_adult_stromal	Unannotated	Unannotated	BG	Unannotated	FALSE	FALSE	FALSE	FALSE	FALSE	FALSE
r100350	chr18	44987077	44987868	R6	Neural,Stromal B,Lymphoid,Placental / trophoblast	CRE_95_fetal_neuronal_glial,CRE_72_pancreatic_epithelial	Unannotated	Unannotated	Unannotated	Unannotated	FALSE	FALSE	FALSE	FALSE	FALSE	FALSE	SLC14A2
r100351	chr18	45014109	45014495	BG	Neural,Stromal A,Pulmonary devel.	CRE_6_ubiquitous	Unannotated	Unannotated	Unannotated	Unannotated	FALSE	FALSE	FALSE	FALSE	FALSE	FALSE
r100352	chr18	45016149	45017339	BG	Primitive / embryonic,Neural,Organ devel. / renal,Lymphoid,Musculoskeletal,Cardiac,Stromal A,Pulmonary devel.	CRE_6_ubiquitous,CRE_131_neuronal_glial	Unannotated	Unannotated	Unannotated	Unannotated	FALSE	FALSE	FALSE	FALSE	FALSE	FALSE	SLC14A2
r100353	chr18	45017500	45018065	R2	Primitive / embryonic,Neural,Stromal B,Lymphoid	Unannotated	Unannotated	Unannotated	Unannotated	Unannotated	FALSE	FALSE	FALSE	FALSE	FALSE	FALSE
r100355	chr18	45050920	45051392	R7	Tissue invariant,Organ devel. / renal,Placental / trophoblast,Stromal A	CRE_42_stromal,CRE_44_stromal	Unannotated	Unannotated	Unannotated	Unannotated	FALSE	FALSE	FALSE	FALSE	FALSE	TRUE	SLC14A2
r100356	chr18	45061151	45062080	R4	Primitive / embryonic,Organ devel. / renal	CRE_120_neuronal_glial	Unannotated	Unannotated	Unannotated	Unannotated	FALSE	FALSE	FALSE	FALSE	FALSE	FALSE
r100357	chr18	45083683	45084119	BG	Primitive / embryonic,Organ devel. / renal,Placental / trophoblast	Unannotated	HSC	Unannotated	Unannotated	Unannotated	FALSE	FALSE	FALSE	FALSE	FALSE	FALSE
r100358	chr18	45084143	45084610	BG	Organ devel. / renal,Musculoskeletal	CRE_28_endothelial	HSC	Unannotated	Unannotated	Unannotated	FALSE	FALSE	FALSE	FALSE	FALSE	FALSE	SLC14A2
r100359	chr18	45103976	45104676	R4	Neural,Lymphoid,Digestive	CRE_13_immune	HSC	Unannotated	Unannotated	Unannotated	FALSE	FALSE	FALSE	FALSE	FALSE	FALSE	SLC14A2
r10036	chr1	91799260	91799555	BG	Cardiac	CRE_140_adult_stromal	Unannotated	Unannotated	BG	Unannotated	FALSE	FALSE	FALSE	FALSE	FALSE	FALSE
r100360	chr18	45119973	45120540	R5	Neural,Organ devel. / renal	CRE_72_pancreatic_epithelial,CRE_98_fetal_neuronal_glial	HSC	Unannotated	Unannotated	Unannotated	FALSE	FALSE	FALSE	FALSE	FALSE	FALSE
r100361	chr18	45127163	45128007	R5	Organ devel. / renal,Cardiac	CRE_32_endothelial	HSC	Unannotated	Unannotated	Unannotated	FALSE	FALSE	FALSE	FALSE	TRUE	FALSE	SLC14A2
r100362	chr18	45197539	45197895	R5	Stromal A	CRE_120_neuronal_glial	HSC	Unannotated	Unannotated	Unannotated	FALSE	FALSE	FALSE	FALSE	FALSE	FALSE	SLC14A2
r100363	chr18	45212500	45213142	BG	Tissue invariant	CRE_5_ubiquitous	Unannotated	Unannotated	Unannotated	Unannotated	FALSE	FALSE	FALSE	FALSE	FALSE	FALSE	SLC14A2
r100364	chr18	45237520	45238025	BG	Neural	CRE_107_fetal_neuronal_glial	Unannotated	Unannotated	Unannotated	Unannotated	FALSE	FALSE	FALSE	FALSE	FALSE	FALSE	SLC14A2
r100368	chr18	45295380	45295740	BG	Musculoskeletal,Placental / trophoblast	CRE_87_neuroendocrine	Unannotated	Unannotated	Unannotated	Unannotated	FALSE	FALSE	FALSE	FALSE	FALSE	FALSE
r100369	chr18	45316165	45316523	BG	Primitive / embryonic	Unannotated	Unannotated	Unannotated	BG	Unannotated	FALSE	FALSE	FALSE	FALSE	FALSE	FALSE
r100370	chr18	45324346	45325087	BG	Neural,Organ devel. / renal,Pulmonary devel.	CRE_135_adrenal_cortical,CRE_150_adult_stromal	Unannotated	Unannotated	BG	Unannotated	FALSE	FALSE	FALSE	FALSE	FALSE	FALSE
r100371	chr18	45335626	45336152	R2	Primitive / embryonic,Cancer / epithelial	CRE_55_skin/mammary_epithelial	Unannotated	Unannotated	BG	Unannotated	FALSE	FALSE	FALSE	FALSE	FALSE	FALSE
r100372	chr18	45336175	45336611	BG	Musculoskeletal	CRE_106_fetal_neuronal_glial	Unannotated	Unannotated	BG	Unannotated	FALSE	FALSE	FALSE	FALSE	FALSE	FALSE
r100373	chr18	45370626	45371001	BG	Lymphoid,Pulmonary devel.	CRE_105_fetal_neuronal_glial	Unannotated	Unannotated	BG	Unannotated	FALSE	FALSE	FALSE	FALSE	FALSE	FALSE	SLC14A2
r100374	chr18	45384178	45384813	BG	Primitive / embryonic,Tissue invariant,Musculoskeletal,Digestive	CRE_1_ubiquitous	Unannotated	Unannotated	BG	Unannotated	FALSE	FALSE	FALSE	FALSE	FALSE	FALSE
r100375	chr18	45386333	45386666	BG	Primitive / embryonic,Musculoskeletal	CRE_6_ubiquitous	Unannotated	Unannotated	Unannotated	Unannotated	FALSE	FALSE	FALSE	FALSE	FALSE	FALSE
r100377	chr18	45415545	45415928	BG	Primitive / embryonic,Neural	CRE_88_neuroendocrine	Unannotated	Unannotated	Unannotated	Unannotated	FALSE	FALSE	FALSE	FALSE	FALSE	FALSE
r100378	chr18	45416285	45416513	BG	Tissue invariant	CRE_88_neuroendocrine	Unannotated	Unannotated	Unannotated	Unannotated	FALSE	FALSE	FALSE	FALSE	FALSE	FALSE
r100379	chr18	45448900	45449373	R5	Neural	CRE_131_neuronal_glial	Unannotated	Unannotated	Unannotated	BG	FALSE	FALSE	FALSE	FALSE	FALSE	TRUE	SLC14A2
r10038	chr1	91817475	91817785	R2	Tissue invariant,Pulmonary devel.	CRE_29_endothelial	Fetal_spinal_cord,Glioblastoma_stem_cell	Unannotated	BG	Unannotated	FALSE	FALSE	FALSE	FALSE	FALSE	FALSE
r100380	chr18	45449723	45450081	BG	Tissue invariant,Pulmonary devel.	CRE_88_neuroendocrine	Unannotated	Unannotated	Unannotated	BG	FALSE	FALSE	FALSE	FALSE	FALSE	FALSE	SLC14A2
r100381	chr18	45450148	45450517	BG	Neural,Pulmonary devel.	CRE_88_neuroendocrine,CRE_44_stromal	Unannotated	Unannotated	Unannotated	BG	FALSE	FALSE	FALSE	FALSE	FALSE	FALSE	SLC14A2
r100383	chr18	45457597	45457797	BG	Unannotated	Unannotated	Unannotated	Unannotated	Unannotated	BG	FALSE	FALSE	FALSE	FALSE	FALSE	FALSE
r100384	chr18	45458049	45458325	BG	Neural	CRE_107_fetal_neuronal_glial	Unannotated	Unannotated	Unannotated	BG	FALSE	FALSE	FALSE	FALSE	FALSE	FALSE	SLC14A2
r100385	chr18	45462270	45462513	BG	Organ devel. / renal	CRE_120_neuronal_glial	Unannotated	Unannotated	Unannotated	BG	FALSE	FALSE	FALSE	FALSE	FALSE	FALSE
r100386	chr18	45465218	45465526	BG	Primitive / embryonic	CRE_106_fetal_neuronal_glial	Unannotated	Unannotated	Unannotated	Unannotated	FALSE	FALSE	FALSE	FALSE	FALSE	FALSE
r100387	chr18	45479761	45480142	R2	Unannotated	Unannotated	Unannotated	Unannotated	Unannotated	Unannotated	FALSE	FALSE	FALSE	FALSE	FALSE	FALSE
r100388	chr18	45485879	45486350	R4	Stromal A	Unannotated	Unannotated	Unannotated	Unannotated	Unannotated	FALSE	FALSE	FALSE	FALSE	FALSE	FALSE
r100389	chr18	45488524	45489060	R4	Musculoskeletal	CRE_44_stromal	Unannotated	Unannotated	Unannotated	Unannotated	FALSE	FALSE	FALSE	FALSE	FALSE	TRUE
r10039	chr1	91819171	91819850	R5	Cardiac,Vascular / endothelial	CRE_35_endothelial	Fetal_spinal_cord,Glioblastoma_stem_cell	Unannotated	BG	Unannotated	FALSE	FALSE	FALSE	FALSE	FALSE	FALSE	TGFBR3
r100390	chr18	45498480	45499034	BG	Neural	CRE_95_fetal_neuronal_glial	Unannotated	Unannotated	Unannotated	Unannotated	FALSE	FALSE	FALSE	FALSE	FALSE	FALSE
r100391	chr18	45503344	45503602	BG	Stromal B	CRE_149_adult_stromal	Unannotated	Unannotated	Unannotated	Unannotated	FALSE	FALSE	FALSE	FALSE	FALSE	FALSE
r100392	chr18	45503983	45504315	R6	Neural,Organ devel. / renal	CRE_41_stromal	Unannotated	Unannotated	Unannotated	Unannotated	FALSE	FALSE	FALSE	FALSE	FALSE	FALSE
r100393	chr18	45510676	45511170	R6	Neural	CRE_133_neuronal_glial	Unannotated	Unannotated	Unannotated	Unannotated	FALSE	FALSE	FALSE	FALSE	FALSE	FALSE
r100394	chr18	45516993	45517798	R6	Tissue invariant,Organ devel. / renal,Stromal A	CRE_41_stromal	SUIT.2	Unannotated	Unannotated	Unannotated	FALSE	FALSE	FALSE	FALSE	FALSE	FALSE
r100395	chr18	45521257	45521457	BG	Stromal A	CRE_143_adult_stromal	SUIT.2	Unannotated	Unannotated	Unannotated	FALSE	FALSE	FALSE	FALSE	FALSE	FALSE
r100396	chr18	45526071	45526495	R5	Stromal B,Musculoskeletal	CRE_143_adult_stromal,CRE_31_endothelial	SUIT.2	Unannotated	Unannotated	Unannotated	FALSE	FALSE	FALSE	FALSE	FALSE	FALSE
r100397	chr18	45539384	45539929	BG	Stromal B,Organ devel. / renal	CRE_45_stromal	SUIT.2	Unannotated	Unannotated	Unannotated	FALSE	FALSE	FALSE	FALSE	FALSE	FALSE
r100398	chr18	45540064	45540528	R6	Primitive / embryonic,Organ devel. / renal	CRE_45_stromal	SUIT.2	Unannotated	Unannotated	Unannotated	FALSE	FALSE	FALSE	FALSE	FALSE	FALSE
r100399	chr18	45540939	45541209	BG	Unannotated	Unannotated	SUIT.2	Unannotated	Unannotated	Unannotated	FALSE	FALSE	FALSE	FALSE	FALSE	FALSE
r10040	chr1	91827548	91828270	R5	Organ devel. / renal,Placental / trophoblast,Renal / cancer	CRE_4_ubiquitous,CRE_87_neuroendocrine	Fetal_spinal_cord,Glioblastoma_stem_cell	Unannotated	BG	Unannotated	FALSE	FALSE	FALSE	FALSE	FALSE	FALSE	TGFBR3
r100401	chr18	45554016	45554600	BG	Organ devel. / renal,Musculoskeletal	CRE_44_stromal	SUIT.2	Unannotated	Unannotated	Unannotated	FALSE	FALSE	FALSE	FALSE	FALSE	FALSE
r100402	chr18	45562617	45563057	BG	Neural,Organ devel. / renal	CRE_41_stromal	SUIT.2	Unannotated	Unannotated	Unannotated	FALSE	FALSE	FALSE	FALSE	FALSE	FALSE
r100403	chr18	45565528	45565981	BG	Neural,Organ devel. / renal	CRE_136_adrenal_cortical	SUIT.2	Unannotated	Unannotated	Unannotated	FALSE	FALSE	FALSE	FALSE	FALSE	FALSE
r100404	chr18	45567014	45567664	R6	Primitive / embryonic,Stromal B,Digestive	CRE_143_adult_stromal	SUIT.2	Unannotated	Unannotated	Unannotated	FALSE	FALSE	FALSE	FALSE	FALSE	FALSE
r100405	chr18	45571178	45571603	R5	Organ devel. / renal,Cancer / epithelial	CRE_45_stromal	SUIT.2	Unannotated	Unannotated	Unannotated	FALSE	FALSE	FALSE	FALSE	FALSE	FALSE
r100406	chr18	45576717	45577275	R5	Primitive / embryonic,Stromal B	CRE_134_neuronal_glial	SUIT.2	Unannotated	Unannotated	Unannotated	FALSE	FALSE	FALSE	FALSE	FALSE	FALSE	SLC14A1
r100407	chr18	45588270	45588789	BG	Tissue invariant,Organ devel. / renal,Musculoskeletal	CRE_44_stromal	SUIT.2	Unannotated	Unannotated	Unannotated	FALSE	FALSE	FALSE	FALSE	FALSE	FALSE
r100408	chr18	45589771	45590170	BG	Primitive / embryonic,Musculoskeletal	CRE_44_stromal	SUIT.2	Unannotated	Unannotated	Unannotated	FALSE	FALSE	FALSE	FALSE	FALSE	FALSE
r10041	chr1	91830215	91830816	R5	Stromal A,Myeloid / erythroid	CRE_4_ubiquitous	Fetal_spinal_cord,Glioblastoma_stem_cell	Unannotated	BG	Unannotated	FALSE	FALSE	FALSE	FALSE	FALSE	FALSE	TGFBR3
r100410	chr18	45620027	45620267	BG	Primitive / embryonic,Tissue invariant	CRE_143_adult_stromal	Unannotated	Unannotated	Unannotated	Unannotated	FALSE	FALSE	FALSE	FALSE	FALSE	FALSE
r100411	chr18	45621070	45621435	BG	Primitive / embryonic	CRE_6_ubiquitous	Unannotated	Unannotated	Unannotated	Unannotated	FALSE	FALSE	FALSE	FALSE	FALSE	FALSE	SLC14A1
r100412	chr18	45626328	45627626	BG	Primitive / embryonic,Neural,Stromal B,Organ devel. / renal	CRE_4_ubiquitous,CRE_87_neuroendocrine,CRE_143_adult_stromal	RMG1	Unannotated	Unannotated	Unannotated	FALSE	FALSE	FALSE	FALSE	FALSE	FALSE
r100413	chr18	45653093	45653546	BG	Primitive / embryonic,Organ devel. / renal	CRE_37_erythroid,CRE_36_erythroid	Unannotated	Unannotated	Unannotated	Unannotated	FALSE	FALSE	FALSE	FALSE	FALSE	FALSE
r100414	chr18	45653564	45654197	R2	Primitive / embryonic	CRE_37_erythroid	Unannotated	Unannotated	Unannotated	Unannotated	FALSE	FALSE	FALSE	FALSE	FALSE	FALSE
r100415	chr18	45661794	45661994	BG	Primitive / embryonic	Unannotated	Unannotated	Unannotated	Unannotated	Unannotated	FALSE	FALSE	FALSE	FALSE	FALSE	FALSE
r100416	chr18	45664791	45665393	BG	Tissue invariant,Pulmonary devel.	CRE_2_ubiquitous	X22Rv1	Unannotated	Unannotated	Unannotated	FALSE	FALSE	FALSE	FALSE	FALSE	FALSE
r100417	chr18	45677258	45677567	BG	Neural	CRE_88_neuroendocrine	Unannotated	Unannotated	Unannotated	Unannotated	FALSE	FALSE	FALSE	FALSE	FALSE	FALSE
r100418	chr18	45686925	45688362	BG	Stromal B,Organ devel. / renal,Lymphoid	CRE_9_immune,CRE_10_immune	Unannotated	Unannotated	Unannotated	Unannotated	FALSE	FALSE	FALSE	FALSE	FALSE	FALSE	SLC14A1
r100419	chr18	45691093	45691660	BG	Primitive / embryonic,Tissue invariant,Stromal A	CRE_1_ubiquitous	Unannotated	Unannotated	Unannotated	Unannotated	FALSE	FALSE	FALSE	FALSE	FALSE	FALSE	SLC14A1
r10042	chr1	91846019	91846363	BG	Primitive / embryonic,Tissue invariant,Musculoskeletal	CRE_106_fetal_neuronal_glial	Fetal_spinal_cord,Glioblastoma_stem_cell	Unannotated	BG	Unannotated	FALSE	FALSE	FALSE	FALSE	FALSE	FALSE
r100420	chr18	45722859	45723240	BG	Tissue invariant	CRE_37_erythroid	Unannotated	Unannotated	Unannotated	Unannotated	FALSE	FALSE	FALSE	FALSE	FALSE	FALSE
r100421	chr18	45725280	45725853	R4	Primitive / embryonic	Unannotated	Unannotated	Unannotated	Unannotated	Unannotated	FALSE	FALSE	FALSE	FALSE	FALSE	FALSE
r100422	chr18	45733571	45733934	BG	Primitive / embryonic	Unannotated	Unannotated	Unannotated	Unannotated	Unannotated	FALSE	FALSE	FALSE	FALSE	FALSE	FALSE
r100423	chr18	45738761	45738985	BG	Primitive / embryonic,Cardiac	CRE_127_neuronal_glial	Unannotated	Unannotated	Unannotated	Unannotated	FALSE	FALSE	FALSE	FALSE	FALSE	FALSE	SLC14A1
r100424	chr18	45740786	45741133	BG	Neural,Organ devel. / renal	Unannotated	Unannotated	Unannotated	Unannotated	Unannotated	FALSE	FALSE	FALSE	FALSE	FALSE	FALSE	SIGLEC15,SLC14A1
r100425	chr18	45752663	45753011	R4	Placental / trophoblast	Unannotated	SUIT.2,H1703,AC16,GM06990	Unannotated	ADR	Unannotated	FALSE	FALSE	FALSE	FALSE	FALSE	FALSE
r100426	chr18	45757705	45758001	R1	Primitive / embryonic	Unannotated	SUIT.2,H1703,AC16,GM06990	Unannotated	ADR	Unannotated	FALSE	FALSE	FALSE	FALSE	FALSE	FALSE	SLC14A1
r100427	chr18	45760389	45761060	R1	Primitive / embryonic,Digestive	CRE_71_pancreatic_epithelial	SUIT.2,H1703,AC16,GM06990	Unannotated	ADR	Unannotated	FALSE	FALSE	FALSE	FALSE	FALSE	FALSE	SIGLEC15,SLC14A1
r100428	chr18	45775236	45775707	BG	Tissue invariant	CRE_1_ubiquitous,CRE_2_ubiquitous	SUIT.2,H1703,AC16,GM06990	Unannotated	ADR	Unannotated	FALSE	FALSE	FALSE	FALSE	FALSE	FALSE
r10043	chr1	91872417	91873057	BG	Stromal B,Organ devel. / renal,Lymphoid,Digestive,Cancer / epithelial	CRE_55_skin/mammary_epithelial	SUIT.2,Hela.Kyoto	Unannotated	BG	Unannotated	FALSE	FALSE	FALSE	FALSE	FALSE	FALSE	TGFBR3
r100430	chr18	45780718	45780973	BG	Stromal B,Organ devel. / renal	CRE_56_skin/mammary_epithelial	SUIT.2,H1703,AC16,GM06990	Unannotated	ADR	Unannotated	FALSE	FALSE	FALSE	FALSE	FALSE	FALSE
r100431	chr18	45783123	45783761	BG	Primitive / embryonic,Stromal B,Stromal A	CRE_142_adult_stromal	SUIT.2,H1703,AC16,GM06990	Unannotated	ADR	Unannotated	FALSE	FALSE	FALSE	FALSE	FALSE	FALSE
r100432	chr18	45802521	45803068	BG	Stromal A,Cancer / epithelial	CRE_89_neuroendocrine	SUIT.2,H1703,AC16,GM06990	Unannotated	ADR	Unannotated	FALSE	FALSE	FALSE	FALSE	FALSE	FALSE	EPG5
r100434	chr18	45806758	45807675	BG	Primitive / embryonic,Digestive	CRE_81_gi_epithelial	SUIT.2,H1703,AC16,GM06990	Unannotated	ADR	Unannotated	FALSE	FALSE	FALSE	FALSE	FALSE	FALSE	SIGLEC15,SLC14A1
r100435	chr18	45827933	45828176	BG	Organ devel. / renal,Placental / trophoblast,Stromal A	CRE_19_immune	GIST.T1,SKBR3,J.Lat_A72,MG63,U937,LHCN.M2	Unannotated	ADR	Unannotated	FALSE	FALSE	FALSE	FALSE	FALSE	FALSE	EPG5,PSTPIP2
r100436	chr18	45828701	45829646	BG	Primitive / embryonic,Digestive,Myeloid / erythroid	CRE_19_immune,CRE_84_gi_epithelial	GIST.T1,SKBR3,J.Lat_A72,MG63,U937,LHCN.M2	Unannotated	ADR	Unannotated	FALSE	FALSE	FALSE	FALSE	FALSE	FALSE
r100437	chr18	45834170	45834786	R5	Neural,Myeloid / erythroid	CRE_118_neuronal_glial,CRE_85_neuroendocrine	GIST.T1,SKBR3,J.Lat_A72,MG63,U937,LHCN.M2	Unannotated	ADR	Unannotated	FALSE	FALSE	FALSE	FALSE	FALSE	FALSE	PSTPIP2
r100438	chr18	45836229	45836831	R4	Primitive / embryonic,Digestive,Myeloid / erythroid	CRE_19_immune,CRE_84_gi_epithelial	GIST.T1,SKBR3,J.Lat_A72,MG63,U937,LHCN.M2	Unannotated	ADR	Unannotated	FALSE	FALSE	FALSE	FALSE	FALSE	FALSE	PSTPIP2
r100439	chr18	45837499	45837951	BG	Primitive / embryonic	CRE_5_ubiquitous	Unannotated	Unannotated	ADR	Unannotated	FALSE	FALSE	FALSE	FALSE	FALSE	FALSE	PSTPIP2
r10044	chr1	91884824	91885176	BG	Primitive / embryonic,Neural,Vascular / endothelial	CRE_1_ubiquitous	SUIT.2,Hela.Kyoto	Unannotated	BG	Unannotated	FALSE	FALSE	FALSE	FALSE	FALSE	FALSE	EPHX4,TGFBR3
r100440	chr18	45839387	45839899	BG	Primitive / embryonic,Stromal A	CRE_5_ubiquitous	Unannotated	Unannotated	ADR	Unannotated	FALSE	FALSE	FALSE	FALSE	FALSE	FALSE
r100441	chr18	45842699	45843034	BG	Digestive	CRE_7_ubiquitous	Unannotated	Unannotated	ADR	Unannotated	FALSE	FALSE	FALSE	FALSE	FALSE	FALSE	PSTPIP2
r100442	chr18	45850018	45850342	BG	Primitive / embryonic,Renal / cancer	CRE_6_ubiquitous	Unannotated	Unannotated	ADR	Unannotated	FALSE	FALSE	FALSE	FALSE	FALSE	FALSE	SLC14A1
r100443	chr18	45854244	45854517	BG	Primitive / embryonic	CRE_117_neuronal_glial	D341	Unannotated	ADR	Unannotated	FALSE	FALSE	FALSE	FALSE	FALSE	FALSE	ATP5F1A
r100445	chr18	45879912	45880655	BG	Primitive / embryonic,Tissue invariant,Vascular / endothelial	CRE_1_ubiquitous	Unannotated	Unannotated	ADR	Unannotated	FALSE	FALSE	FALSE	FALSE	FALSE	FALSE
r100446	chr18	45891933	45892149	BG	Vascular / endothelial	CRE_34_endothelial	Unannotated	Unannotated	ADR	Unannotated	FALSE	FALSE	FALSE	FALSE	FALSE	FALSE	EPG5,PSTPIP2
r100447	chr18	45892339	45892847	R5	Organ devel. / renal	Unannotated	Unannotated	Unannotated	ADR	Unannotated	FALSE	FALSE	FALSE	FALSE	FALSE	FALSE	PSTPIP2
r100448	chr18	45893077	45893313	BG	Neural	Unannotated	Unannotated	Unannotated	ADR	Unannotated	FALSE	FALSE	FALSE	FALSE	FALSE	FALSE	PSTPIP2
r100449	chr18	45910423	45910726	BG	Primitive / embryonic	CRE_5_ubiquitous	Unannotated	Unannotated	ADR	Unannotated	FALSE	FALSE	FALSE	FALSE	FALSE	FALSE	ATP5F1A,HAUS1,SLC14A1
r10045	chr1	91885404	91886977	BG	Primitive / embryonic,Stromal B,Tissue invariant,Organ devel. / renal,Cardiac,Pulmonary devel.	CRE_1_ubiquitous,CRE_3_ubiquitous	SUIT.2,Hela.Kyoto	Unannotated	BG	Unannotated	FALSE	FALSE	FALSE	FALSE	FALSE	FALSE	TGFBR3
r100450	chr18	45920421	45920917	R4	Musculoskeletal,Stromal A	CRE_87_neuroendocrine	SK.MEL.239	Unannotated	ADR	Unannotated	FALSE	FALSE	FALSE	FALSE	FALSE	FALSE	PSTPIP2
r100453	chr18	45966882	45967761	BG	Neural,Tissue invariant,Placental / trophoblast,Myeloid / erythroid,Renal / cancer	CRE_1_ubiquitous,CRE_2_ubiquitous	Fetal_spinal_cord,H1299	Unannotated	ADR	Unannotated	FALSE	FALSE	FALSE	FALSE	FALSE	FALSE	EPG5
r100454	chr18	45978106	45978445	BG	Primitive / embryonic	CRE_87_neuroendocrine	Unannotated	Unannotated	ADR	Unannotated	FALSE	FALSE	FALSE	FALSE	FALSE	FALSE	SIGLEC15
r100455	chr18	45998442	45998667	BG	Myeloid / erythroid	CRE_10_immune	Mast_cell	Unannotated	Unannotated	Unannotated	FALSE	FALSE	FALSE	FALSE	FALSE	FALSE
r100456	chr18	46027964	46028571	BG	Neural,Tissue invariant,Organ devel. / renal	CRE_1_ubiquitous	Fetal_spinal_cord	Unannotated	Unannotated	Unannotated	FALSE	FALSE	FALSE	FALSE	FALSE	FALSE	C18orf25,EPG5,PSTPIP2
r100457	chr18	46041664	46042004	BG	Primitive / embryonic,Neural	CRE_37_erythroid	SUIT.2	Unannotated	Unannotated	Unannotated	FALSE	FALSE	FALSE	FALSE	FALSE	FALSE	PSTPIP2
r100458	chr18	46042476	46042803	BG	Stromal B,Lymphoid	CRE_55_skin/mammary_epithelial	SUIT.2	Unannotated	Unannotated	Unannotated	FALSE	FALSE	FALSE	FALSE	FALSE	FALSE	EPG5,PSTPIP2
r100459	chr18	46046183	46046496	BG	Primitive / embryonic	Unannotated	SUIT.2	Unannotated	Unannotated	Unannotated	FALSE	FALSE	FALSE	FALSE	FALSE	FALSE	ATP5F1A,HAUS1,SIGLEC15
r10046	chr1	91892024	91892471	BG	Primitive / embryonic,Stromal B,Pulmonary devel.	CRE_143_adult_stromal	SK.MEL.239	Unannotated	BG	Unannotated	FALSE	FALSE	FALSE	FALSE	FALSE	FALSE	BTBD8
r100460	chr18	46071076	46072638	BG	Primitive / embryonic,Stromal B,Organ devel. / renal,Lymphoid,Cardiac,Myeloid / erythroid	CRE_1_ubiquitous,CRE_2_ubiquitous,CRE_19_immune	SUIT.2	Unannotated	Unannotated	Unannotated	FALSE	FALSE	FALSE	FALSE	FALSE	FALSE	PSTPIP2
r100461	chr18	46073646	46073914	BG	Tissue invariant,Lymphoid,Myeloid / erythroid	CRE_1_ubiquitous	Unannotated	Unannotated	Unannotated	Unannotated	FALSE	FALSE	FALSE	FALSE	FALSE	FALSE	PSTPIP2
r100462	chr18	46077756	46077982	BG	Stromal B	CRE_38_cardiomyocyte	Unannotated	Unannotated	Unannotated	Unannotated	FALSE	FALSE	FALSE	FALSE	FALSE	FALSE
r100463	chr18	46097761	46098834	BG	Primitive / embryonic,Tissue invariant,Cardiac,Renal / cancer	CRE_1_ubiquitous	MOLT4,SHEP.21N	Unannotated	Unannotated	Unannotated	FALSE	FALSE	FALSE	FALSE	FALSE	FALSE	PSTPIP2,RNF165
r100464	chr18	46104066	46104940	BG	Tissue invariant,Pulmonary devel.	CRE_1_ubiquitous	Unannotated	Unannotated	Unannotated	Unannotated	FALSE	FALSE	FALSE	FALSE	FALSE	FALSE	PSTPIP2,RNF165,HAUS1,ATP5F1A
r100465	chr18	46134985	46135480	BG	Primitive / embryonic,Neural,Cardiac	CRE_53_skeletal_myocyte	Calu.3,Ishikawa	Unannotated	Unannotated	Unannotated	FALSE	FALSE	FALSE	FALSE	FALSE	FALSE
r100466	chr18	46147742	46148078	BG	Primitive / embryonic	Unannotated	Calu.3,Ishikawa	Unannotated	ADR	Unannotated	FALSE	FALSE	FALSE	FALSE	FALSE	FALSE	EPG5,PSTPIP2,RNF165
r100467	chr18	46148676	46149199	BG	Tissue invariant	CRE_2_ubiquitous	Calu.3,Ishikawa	Unannotated	ADR	Unannotated	FALSE	FALSE	FALSE	FALSE	FALSE	FALSE	ATP5F1A,HAUS1
r100468	chr18	46152724	46153569	R2	Stromal B,Tissue invariant,Organ devel. / renal,Cancer / epithelial	CRE_37_erythroid,CRE_114_skeletal_myocyte	Calu.3,Ishikawa	Unannotated	ADR	Unannotated	FALSE	FALSE	FALSE	FALSE	FALSE	FALSE
r100469	chr18	46155591	46155871	BG	Lymphoid,Stromal A	CRE_12_immune	Calu.3,Ishikawa	Unannotated	ADR	Unannotated	FALSE	FALSE	FALSE	FALSE	FALSE	FALSE	EPG5
r100470	chr18	46158569	46158827	BG	Stromal B	CRE_55_skin/mammary_epithelial	Calu.3,Ishikawa	Unannotated	ADR	Unannotated	FALSE	FALSE	FALSE	FALSE	FALSE	FALSE
r100471	chr18	46166515	46166940	BG	Primitive / embryonic,Vascular / endothelial	CRE_126_neuronal_glial	Calu.3,Ishikawa	Unannotated	ADR	Unannotated	FALSE	FALSE	FALSE	FALSE	FALSE	FALSE	ATP5F1A,HAUS1
r100472	chr18	46169549	46169941	R5	Stromal B	CRE_37_erythroid	Unannotated	Unannotated	ADR	Unannotated	FALSE	FALSE	FALSE	FALSE	FALSE	FALSE	PSTPIP2,RNF165
r100473	chr18	46173236	46174971	BG	Primitive / embryonic,Stromal B,Tissue invariant,Musculoskeletal,Cardiac	CRE_1_ubiquitous	Unannotated	Unannotated	ADR	Unannotated	FALSE	FALSE	FALSE	FALSE	FALSE	FALSE	PSTPIP2,RNF165,C18orf25
r100474	chr18	46246146	46246458	BG	Primitive / embryonic	CRE_127_neuronal_glial,CRE_129_neuronal_glial	Calu.3,U937	Unannotated	ADR	Unannotated	FALSE	FALSE	FALSE	FALSE	FALSE	FALSE
r100475	chr18	46250438	46250786	BG	Tissue invariant,Organ devel. / renal	CRE_5_ubiquitous	Calu.3,U937	Unannotated	ADR	Unannotated	FALSE	FALSE	FALSE	FALSE	FALSE	FALSE
r100476	chr18	46260008	46260325	BG	Primitive / embryonic,Stromal A	CRE_63_placental	SK.MEL.239	Unannotated	ADR	Unannotated	FALSE	FALSE	FALSE	FALSE	FALSE	FALSE
r100477	chr18	46261566	46262089	R1	Primitive / embryonic,Placental / trophoblast	CRE_62_placental	SK.MEL.239	Unannotated	ADR	Unannotated	FALSE	FALSE	FALSE	FALSE	FALSE	FALSE
r100478	chr18	46264355	46264679	BG	Primitive / embryonic,Placental / trophoblast	CRE_55_skin/mammary_epithelial	Unannotated	Unannotated	ADR	Unannotated	FALSE	FALSE	FALSE	FALSE	FALSE	FALSE
r100479	chr18	46281205	46281969	BG	Primitive / embryonic,Tissue invariant	CRE_6_ubiquitous,CRE_118_neuronal_glial	SUIT.2	Unannotated	Unannotated	Unannotated	FALSE	FALSE	FALSE	FALSE	FALSE	FALSE	ATP5F1A,HAUS1
r10048	chr1	91913616	91914080	BG	Primitive / embryonic,Placental / trophoblast	Unannotated	Unannotated	Unannotated	Unannotated	Unannotated	FALSE	FALSE	FALSE	FALSE	FALSE	FALSE	EPHX4,SETSIP
r100480	chr18	46283709	46284349	BG	Primitive / embryonic	CRE_118_neuronal_glial	SUIT.2	Unannotated	Unannotated	Unannotated	FALSE	FALSE	FALSE	FALSE	FALSE	FALSE	ATP5F1A,HAUS1
r100481	chr18	46285858	46286126	R4	Placental / trophoblast	CRE_95_fetal_neuronal_glial	SUIT.2	Unannotated	Unannotated	Unannotated	FALSE	FALSE	FALSE	FALSE	FALSE	FALSE	ATP5F1A,PSTPIP2,RNF165
r100482	chr18	46293711	46294467	BG	Primitive / embryonic,Musculoskeletal,Placental / trophoblast	CRE_67_pulm_epithelial	SUIT.2	Unannotated	Unannotated	Unannotated	FALSE	FALSE	FALSE	FALSE	FALSE	FALSE
r100483	chr18	46302457	46302920	BG	Primitive / embryonic	CRE_18_immune	SUIT.2	Unannotated	Unannotated	Unannotated	FALSE	FALSE	FALSE	FALSE	FALSE	FALSE	ATP5F1A,HAUS1,PSTPIP2,RNF165
r100484	chr18	46310826	46311360	BG	Musculoskeletal	Unannotated	SUIT.2	Unannotated	Unannotated	Unannotated	FALSE	FALSE	FALSE	FALSE	FALSE	FALSE
r100485	chr18	46321881	46323273	BG	Primitive / embryonic,Organ devel. / renal,Musculoskeletal,Digestive,Renal / cancer,Cancer / epithelial	CRE_54_follicular,CRE_52_skeletal_myocyte,CRE_68_pulm_epithelial	SUIT.2	Unannotated	MES	Unannotated	FALSE	FALSE	FALSE	FALSE	FALSE	FALSE	ATP5F1A,C18orf25,HAUS1
r100486	chr18	46324539	46324919	BG	Neural,Stromal A	CRE_95_fetal_neuronal_glial	SUIT.2	Unannotated	MES	Unannotated	FALSE	FALSE	FALSE	FALSE	FALSE	FALSE	RNF165
r100487	chr18	46332876	46333200	BG	Neural,Cardiac	CRE_105_fetal_neuronal_glial	Unannotated	Unannotated	MES	Unannotated	FALSE	FALSE	FALSE	FALSE	FALSE	FALSE	RNF165
r100488	chr18	46333467	46334157	BG	Primitive / embryonic,Neural,Lymphoid,Cancer / epithelial	CRE_105_fetal_neuronal_glial	Unannotated	Unannotated	MES	Unannotated	FALSE	FALSE	FALSE	FALSE	FALSE	FALSE	RNF165
r100489	chr18	46334954	46336069	R4	Primitive / embryonic,Neural,Digestive,Cardiac,Cancer / epithelial	CRE_105_fetal_neuronal_glial	EiPSC	Unannotated	MES	Unannotated	FALSE	FALSE	FALSE	FALSE	FALSE	FALSE	C18orf25,RNF165
r10049	chr1	91927911	91928459	BG	Pulmonary devel.	CRE_46_stromal	Unannotated	Unannotated	Unannotated	Unannotated	FALSE	FALSE	FALSE	FALSE	FALSE	FALSE
r100490	chr18	46338242	46338628	BG	Primitive / embryonic,Neural	CRE_105_fetal_neuronal_glial	Unannotated	Unannotated	MES	Unannotated	FALSE	FALSE	FALSE	FALSE	FALSE	FALSE	RNF165
r100491	chr18	46338786	46339157	R5	Organ devel. / renal,Myeloid / erythroid,Pulmonary devel.	CRE_105_fetal_neuronal_glial	Unannotated	Unannotated	MES	Unannotated	FALSE	FALSE	FALSE	FALSE	FALSE	FALSE	RNF165
r100492	chr18	46343876	46344686	BG	Tissue invariant,Lymphoid,Musculoskeletal	CRE_9_immune,CRE_22_immune	Unannotated	Unannotated	MES	MNA-LR	FALSE	FALSE	FALSE	FALSE	FALSE	FALSE
r100493	chr18	46344866	46345066	BG	Lymphoid	CRE_9_immune	Unannotated	Unannotated	MES	MNA-LR	FALSE	FALSE	FALSE	FALSE	FALSE	FALSE
r100494	chr18	46356335	46356780	BG	Cardiac	CRE_38_cardiomyocyte,CRE_39_cardiomyocyte	Unannotated	Unannotated	MES	MNA-LR	FALSE	FALSE	FALSE	FALSE	FALSE	FALSE
r100495	chr18	46369379	46369645	BG	Primitive / embryonic	Unannotated	Unannotated	Unannotated	MES	MNA-LR	FALSE	FALSE	FALSE	FALSE	FALSE	FALSE
r100496	chr18	46373514	46374172	BG	Neural	CRE_105_fetal_neuronal_glial	Unannotated	Unannotated	MES	MNA-LR	FALSE	FALSE	FALSE	FALSE	FALSE	FALSE	RNF165
r100497	chr18	46387337	46388118	R4	Neural,Cardiac,Renal / cancer,Cancer / epithelial	CRE_106_fetal_neuronal_glial,CRE_114_skeletal_myocyte	Unannotated	Unannotated	MES	MNA-LR	FALSE	FALSE	FALSE	FALSE	FALSE	FALSE	RNF165
r100498	chr18	46393223	46393655	BG	Primitive / embryonic	Unannotated	Unannotated	Unannotated	MES	MNA-LR	FALSE	FALSE	FALSE	FALSE	FALSE	FALSE
r100499	chr18	46399381	46399645	BG	Organ devel. / renal	CRE_118_neuronal_glial	Unannotated	Unannotated	MES	MNA-LR	FALSE	FALSE	FALSE	FALSE	FALSE	FALSE
r1005	chr1	7356155	7356374	BG	Neural,Cancer / epithelial	CRE_77_gi_epithelial	Unannotated	Unannotated	BG	BG	FALSE	FALSE	FALSE	FALSE	FALSE	FALSE
r10050	chr1	91929257	91929605	BG	Primitive / embryonic,Vascular / endothelial	CRE_42_stromal	Unannotated	Unannotated	Unannotated	Unannotated	FALSE	FALSE	FALSE	FALSE	FALSE	FALSE	BRDT,BTBD8,SETSIP
r100500	chr18	46408359	46408691	BG	Primitive / embryonic,Stromal A	CRE_38_cardiomyocyte	Unannotated	Unannotated	MES	MNA-LR	FALSE	FALSE	FALSE	FALSE	FALSE	FALSE	LOXHD1
r100501	chr18	46411925	46412796	R2	Neural,Cardiac,Renal / cancer,Pulmonary devel.	CRE_140_adult_stromal,CRE_53_skeletal_myocyte	Unannotated	Unannotated	MES	MNA-LR	FALSE	FALSE	FALSE	FALSE	FALSE	FALSE
r100502	chr18	46414729	46415208	BG	Primitive / embryonic	CRE_118_neuronal_glial	Unannotated	Unannotated	MES	MNA-LR	FALSE	FALSE	FALSE	FALSE	FALSE	FALSE	LOXHD1
r100503	chr18	46415953	46416204	R4	Musculoskeletal,Vascular / endothelial	CRE_30_endothelial	Unannotated	Unannotated	MES	MNA-LR	FALSE	FALSE	FALSE	FALSE	FALSE	FALSE	RNF165
r100504	chr18	46419343	46420230	BG	Primitive / embryonic,Organ devel. / renal,Musculoskeletal	CRE_116_neuronal_glial,CRE_38_cardiomyocyte	Unannotated	Unannotated	MES	MNA-LR	FALSE	FALSE	FALSE	FALSE	FALSE	FALSE	LOXHD1
r100505	chr18	46424760	46425507	R2	Primitive / embryonic,Organ devel. / renal	CRE_114_skeletal_myocyte	Unannotated	Unannotated	MES	MNA-LR	FALSE	FALSE	FALSE	FALSE	FALSE	FALSE	LOXHD1
r100506	chr18	46431142	46432033	R4	Primitive / embryonic,Neural	CRE_118_neuronal_glial	Unannotated	Unannotated	MES	MNA-LR	FALSE	FALSE	FALSE	FALSE	TRUE	FALSE	RNF165
r100507	chr18	46433136	46434017	R2	Primitive / embryonic	CRE_2_ubiquitous	Unannotated	Unannotated	MES	MNA-LR	FALSE	FALSE	TRUE	FALSE	FALSE	FALSE	LOXHD1
r100508	chr18	46437384	46437584	BG	Neural	CRE_116_neuronal_glial	Unannotated	Unannotated	MES	MNA-LR	FALSE	FALSE	FALSE	FALSE	FALSE	FALSE	RNF165
r100509	chr18	46447474	46447824	BG	Cardiac	CRE_121_neuronal_glial	Unannotated	Unannotated	MES	Unannotated	FALSE	FALSE	FALSE	FALSE	FALSE	FALSE	LOXHD1
r10051	chr1	91944159	91944368	BG	Primitive / embryonic,Placental / trophoblast	Unannotated	Unannotated	Unannotated	Unannotated	Unannotated	FALSE	FALSE	FALSE	FALSE	FALSE	FALSE	BRDT,SETSIP
r100510	chr18	46448070	46448800	R2	Primitive / embryonic,Pulmonary devel.	CRE_60_skin/mammary_epithelial	Unannotated	Unannotated	Unannotated	Unannotated	FALSE	FALSE	FALSE	FALSE	FALSE	FALSE	LOXHD1
r100511	chr18	46458463	46458870	BG	Primitive / embryonic	CRE_105_fetal_neuronal_glial	Unannotated	Unannotated	Unannotated	Unannotated	FALSE	FALSE	FALSE	FALSE	FALSE	FALSE	LOXHD1
r100512	chr18	46462224	46462944	BG	Primitive / embryonic	CRE_105_fetal_neuronal_glial	X22Rv1	Unannotated	Unannotated	Unannotated	FALSE	FALSE	FALSE	FALSE	FALSE	FALSE	RNF165
r100513	chr18	46465393	46465593	BG	Myeloid / erythroid	Unannotated	X22Rv1	Unannotated	Unannotated	Unannotated	FALSE	FALSE	FALSE	FALSE	FALSE	FALSE	RNF165
r100514	chr18	46466324	46466909	BG	Primitive / embryonic	CRE_35_endothelial	X22Rv1	Unannotated	Unannotated	Unannotated	FALSE	FALSE	FALSE	FALSE	FALSE	FALSE	LOXHD1
r100515	chr18	46474631	46475279	BG	Neural,Organ devel. / renal,Lymphoid	CRE_38_cardiomyocyte	X22Rv1	Unannotated	Unannotated	Unannotated	FALSE	FALSE	FALSE	FALSE	FALSE	FALSE
r100516	chr18	46480901	46481768	BG	Primitive / embryonic,Tissue invariant,Musculoskeletal	CRE_105_fetal_neuronal_glial,CRE_111_fetal_neuronal_glial	Unannotated	Unannotated	Unannotated	Unannotated	FALSE	FALSE	FALSE	FALSE	FALSE	FALSE
r100517	chr18	46485041	46485272	BG	Primitive / embryonic	CRE_131_neuronal_glial	Unannotated	Unannotated	Unannotated	Unannotated	FALSE	FALSE	FALSE	FALSE	FALSE	FALSE
r100518	chr18	46488324	46488743	BG	Cardiac	CRE_131_neuronal_glial	Unannotated	Unannotated	Unannotated	Unannotated	FALSE	FALSE	FALSE	FALSE	FALSE	FALSE	RNF165
r100519	chr18	46497120	46497445	BG	Organ devel. / renal	CRE_38_cardiomyocyte	Unannotated	Unannotated	Unannotated	Unannotated	FALSE	FALSE	FALSE	FALSE	FALSE	FALSE
r10052	chr1	91947149	91947636	BG	Primitive / embryonic,Renal / cancer	Unannotated	Unannotated	Unannotated	Unannotated	Unannotated	FALSE	FALSE	FALSE	FALSE	FALSE	FALSE	TGFBR3,BRDT
r100520	chr18	46502420	46502849	BG	Organ devel. / renal	Unannotated	Unannotated	Unannotated	Unannotated	Unannotated	FALSE	FALSE	FALSE	FALSE	FALSE	FALSE
r100521	chr18	46518428	46518866	BG	Primitive / embryonic,Lymphoid	CRE_53_skeletal_myocyte	Unannotated	Unannotated	Unannotated	Unannotated	FALSE	FALSE	FALSE	FALSE	FALSE	FALSE	LOXHD1
r100522	chr18	46520452	46520860	BG	Unannotated	Unannotated	Unannotated	Unannotated	Unannotated	Unannotated	FALSE	FALSE	FALSE	FALSE	FALSE	FALSE	RNF165,ST8SIA5
r100523	chr18	46555106	46556055	R5	Primitive / embryonic,Neural	CRE_22_immune,CRE_124_neuronal_glial	Unannotated	Unannotated	Unannotated	Unannotated	FALSE	FALSE	TRUE	FALSE	TRUE	FALSE	RNF165,ST8SIA5
r100524	chr18	46563315	46563712	BG	Primitive / embryonic	CRE_79_gi_epithelial	Unannotated	Unannotated	Unannotated	Unannotated	FALSE	FALSE	FALSE	FALSE	FALSE	FALSE	LOXHD1
r100525	chr18	46573376	46573616	BG	Primitive / embryonic	CRE_121_neuronal_glial	Unannotated	Unannotated	Unannotated	Unannotated	FALSE	FALSE	FALSE	FALSE	FALSE	FALSE	RNF165,ST8SIA5
r100526	chr18	46592662	46593077	R5	Primitive / embryonic,Tissue invariant	CRE_50_hepatocyte	Unannotated	Unannotated	Unannotated	Unannotated	FALSE	FALSE	FALSE	FALSE	FALSE	FALSE	ST8SIA5
r100527	chr18	46623099	46623399	BG	Stromal B,Tissue invariant,Vascular / endothelial	CRE_95_fetal_neuronal_glial	Unannotated	Unannotated	Unannotated	Unannotated	FALSE	FALSE	FALSE	FALSE	FALSE	FALSE
r100528	chr18	46623499	46623892	BG	Lymphoid,Vascular / endothelial	CRE_35_endothelial	Unannotated	Unannotated	Unannotated	Unannotated	FALSE	FALSE	FALSE	FALSE	FALSE	FALSE	ST8SIA5
r100530	chr18	46657190	46657694	BG	Primitive / embryonic,Organ devel. / renal	CRE_118_neuronal_glial	Unannotated	Unannotated	Unannotated	Unannotated	FALSE	FALSE	FALSE	FALSE	FALSE	FALSE	LOXHD1
r100531	chr18	46657996	46658568	BG	Primitive / embryonic,Tissue invariant	CRE_2_ubiquitous	Unannotated	Unannotated	Unannotated	Unannotated	FALSE	FALSE	FALSE	FALSE	FALSE	FALSE	LOXHD1
r100532	chr18	46661038	46661337	BG	Stromal B,Digestive	CRE_131_neuronal_glial	Unannotated	Unannotated	Unannotated	Unannotated	FALSE	FALSE	FALSE	FALSE	FALSE	FALSE
r100533	chr18	46668784	46669029	BG	Neural	CRE_136_adrenal_cortical	Unannotated	Unannotated	Unannotated	Unannotated	FALSE	FALSE	FALSE	FALSE	FALSE	FALSE	LOXHD1
r100534	chr18	46677703	46678012	BG	Renal / cancer	CRE_54_follicular	Unannotated	Unannotated	Unannotated	Unannotated	FALSE	FALSE	FALSE	FALSE	FALSE	FALSE	LOXHD1
r100535	chr18	46688979	46689406	BG	Primitive / embryonic	CRE_38_cardiomyocyte	Unannotated	Unannotated	Unannotated	Unannotated	FALSE	FALSE	FALSE	FALSE	FALSE	FALSE	LOXHD1
r100536	chr18	46692711	46693222	R1	Primitive / embryonic	Unannotated	Unannotated	Unannotated	Unannotated	Unannotated	FALSE	FALSE	FALSE	FALSE	FALSE	FALSE	KATNAL2,LOXHD1
r100538	chr18	46705439	46705918	BG	Primitive / embryonic,Neural	CRE_118_neuronal_glial	LNCaP95	Unannotated	Unannotated	Unannotated	FALSE	FALSE	FALSE	FALSE	FALSE	FALSE	KATNAL2
r100539	chr18	46711457	46711809	R6	Musculoskeletal	CRE_114_skeletal_myocyte	LNCaP95	Unannotated	Unannotated	Unannotated	FALSE	FALSE	FALSE	FALSE	FALSE	FALSE
r10054	chr1	92029765	92030792	BG	Stromal B,Organ devel. / renal,Myeloid / erythroid	CRE_6_ubiquitous	hiPSC_lt.NES	Unannotated	Unannotated	Unannotated	FALSE	FALSE	FALSE	FALSE	FALSE	FALSE	TGFBR3,EPHX4
r100540	chr18	46712045	46712964	R5	Organ devel. / renal,Cardiac,Stromal A,Vascular / endothelial	CRE_136_adrenal_cortical,CRE_114_skeletal_myocyte	LNCaP95	Unannotated	Unannotated	Unannotated	FALSE	FALSE	FALSE	FALSE	FALSE	FALSE	ST8SIA5
r100541	chr18	46715105	46715455	BG	Primitive / embryonic,Neural	Unannotated	LNCaP95	Unannotated	Unannotated	Unannotated	FALSE	FALSE	FALSE	FALSE	FALSE	FALSE	LOXHD1
r100542	chr18	46738684	46739162	BG	Primitive / embryonic	CRE_127_neuronal_glial	LNCaP95	Unannotated	Unannotated	Unannotated	FALSE	FALSE	FALSE	FALSE	FALSE	FALSE	ST8SIA5
r100543	chr18	46754839	46755550	BG	Primitive / embryonic,Neural,Organ devel. / renal,Placental / trophoblast,Myeloid / erythroid	CRE_131_neuronal_glial,CRE_114_skeletal_myocyte	LNCaP95	Unannotated	Unannotated	Unannotated	FALSE	FALSE	FALSE	FALSE	FALSE	FALSE	KATNAL2,LOXHD1
r100544	chr18	46756003	46757127	BG	Primitive / embryonic,Organ devel. / renal	CRE_6_ubiquitous	LNCaP95	Unannotated	Unannotated	Unannotated	FALSE	FALSE	FALSE	FALSE	FALSE	FALSE	ST8SIA5
r100545	chr18	46757497	46758197	R4	Primitive / embryonic,Neural	CRE_6_ubiquitous,CRE_131_neuronal_glial	Unannotated	Unannotated	Unannotated	Unannotated	FALSE	FALSE	FALSE	FALSE	FALSE	FALSE	ST8SIA5
r100546	chr18	46768012	46768575	BG	Primitive / embryonic,Cardiac	CRE_53_skeletal_myocyte	Unannotated	Unannotated	Unannotated	Unannotated	FALSE	FALSE	FALSE	FALSE	FALSE	FALSE	LOXHD1
r100547	chr18	46772068	46772747	BG	Primitive / embryonic,Neural,Organ devel. / renal,Myeloid / erythroid	CRE_26_immune	Unannotated	Unannotated	Unannotated	Unannotated	FALSE	FALSE	FALSE	FALSE	FALSE	FALSE	LOXHD1
r100548	chr18	46787075	46787518	R2	Primitive / embryonic	Unannotated	Unannotated	Unannotated	Unannotated	Unannotated	FALSE	FALSE	FALSE	FALSE	FALSE	FALSE
r100549	chr18	46793652	46794016	BG	Primitive / embryonic,Tissue invariant,Lymphoid	CRE_118_neuronal_glial	Unannotated	Unannotated	Unannotated	Unannotated	FALSE	FALSE	FALSE	FALSE	FALSE	FALSE	LOXHD1
r10055	chr1	92030919	92031137	BG	Stromal B,Renal / cancer	CRE_32_endothelial	hiPSC_lt.NES	Unannotated	Unannotated	Unannotated	FALSE	FALSE	FALSE	FALSE	FALSE	FALSE
r100550	chr18	46794644	46795054	BG	Primitive / embryonic	Unannotated	Unannotated	Unannotated	Unannotated	Unannotated	FALSE	FALSE	FALSE	FALSE	FALSE	FALSE	KATNAL2,LOXHD1
r100551	chr18	46852268	46852767	R5	Neural	CRE_125_neuronal_glial	Unannotated	Unannotated	Unannotated	Unannotated	FALSE	FALSE	FALSE	FALSE	FALSE	FALSE	ST8SIA5
r100552	chr18	46859309	46859669	BG	Renal / cancer	CRE_17_immune	Unannotated	Unannotated	Unannotated	Unannotated	FALSE	FALSE	FALSE	FALSE	FALSE	FALSE	ST8SIA5
r100554	chr18	46886096	46886344	BG	Renal / cancer	Unannotated	HAP1,U937	Unannotated	Unannotated	Unannotated	FALSE	FALSE	FALSE	FALSE	FALSE	FALSE
r100555	chr18	46899231	46899690	R1	Primitive / embryonic	CRE_136_adrenal_cortical	Unannotated	Unannotated	Unannotated	Unannotated	FALSE	FALSE	FALSE	FALSE	FALSE	FALSE	LOXHD1
r100556	chr18	46916728	46918324	BG	Tissue invariant,Stromal A	CRE_1_ubiquitous,CRE_2_ubiquitous	Unannotated	Unannotated	Unannotated	Unannotated	FALSE	FALSE	FALSE	FALSE	FALSE	FALSE	KATNAL2
r100557	chr18	46939505	46939984	R5	Primitive / embryonic,Stromal B	CRE_135_adrenal_cortical	HASM	Unannotated	Unannotated	Unannotated	FALSE	FALSE	FALSE	FALSE	FALSE	FALSE
r100558	chr18	46946480	46947301	BG	Tissue invariant,Lymphoid,Vascular / endothelial	CRE_2_ubiquitous,CRE_6_ubiquitous	Unannotated	Unannotated	Unannotated	Unannotated	FALSE	FALSE	FALSE	FALSE	FALSE	FALSE
r100559	chr18	47036377	47036619	BG	Primitive / embryonic	Unannotated	Unannotated	Unannotated	Unannotated	Unannotated	FALSE	FALSE	FALSE	FALSE	FALSE	FALSE	ELOA2
r10056	chr1	92037501	92037736	BG	Stromal B	CRE_132_neuronal_glial	Unannotated	Unannotated	Unannotated	Unannotated	FALSE	FALSE	FALSE	FALSE	FALSE	FALSE
r100560	chr18	47048546	47048816	BG	Neural	Unannotated	Unannotated	Unannotated	Unannotated	Unannotated	FALSE	FALSE	FALSE	FALSE	FALSE	FALSE
r100561	chr18	47069198	47069398	BG	Vascular / endothelial	Unannotated	Unannotated	Unannotated	Unannotated	Unannotated	FALSE	FALSE	FALSE	FALSE	FALSE	FALSE
r100562	chr18	47075207	47075934	BG	Primitive / embryonic,Neural,Stromal B	CRE_6_ubiquitous,CRE_61_skin/mammary_epithelial	Unannotated	Unannotated	Unannotated	Unannotated	FALSE	FALSE	FALSE	FALSE	FALSE	FALSE
r100563	chr18	47076230	47076511	BG	Cardiac	CRE_116_neuronal_glial	Unannotated	Unannotated	Unannotated	Unannotated	FALSE	FALSE	FALSE	FALSE	FALSE	FALSE
r100564	chr18	47077123	47077594	R5	Neural	CRE_124_neuronal_glial	Unannotated	Unannotated	Unannotated	Unannotated	FALSE	FALSE	FALSE	FALSE	FALSE	FALSE	HDHD2
r100565	chr18	47078018	47078697	R5	Primitive / embryonic	Unannotated	Unannotated	Unannotated	Unannotated	Unannotated	FALSE	FALSE	TRUE	FALSE	FALSE	FALSE
r100567	chr18	47100148	47100587	BG	Tissue invariant,Pulmonary devel.	CRE_6_ubiquitous	Unannotated	Unannotated	Unannotated	Unannotated	FALSE	FALSE	FALSE	FALSE	FALSE	FALSE
r100569	chr18	47109006	47109451	BG	Primitive / embryonic,Neural	CRE_114_skeletal_myocyte	Unannotated	Unannotated	Unannotated	Unannotated	FALSE	FALSE	FALSE	FALSE	FALSE	FALSE	KATNAL2
r10057	chr1	92043756	92044026	BG	Primitive / embryonic	CRE_57_skin/mammary_epithelial	X22Rv1	Unannotated	Unannotated	Unannotated	FALSE	FALSE	FALSE	FALSE	FALSE	FALSE	EPHX4,SETSIP
r100570	chr18	47114215	47114466	BG	Stromal B	CRE_115_skeletal_myocyte	Unannotated	Unannotated	Unannotated	Unannotated	FALSE	FALSE	FALSE	FALSE	FALSE	FALSE
r100571	chr18	47149576	47151069	BG	Primitive / embryonic,Tissue invariant,Myeloid / erythroid	CRE_1_ubiquitous,CRE_2_ubiquitous	MOLT4	Unannotated	Unannotated	Unannotated	FALSE	FALSE	FALSE	FALSE	FALSE	FALSE	HDHD2
r100572	chr18	47166293	47166657	BG	Organ devel. / renal	Unannotated	MOLT4,Mantle_cell_lymphoma	Unannotated	Unannotated	Unannotated	FALSE	FALSE	FALSE	FALSE	FALSE	FALSE
r100573	chr18	47175691	47176554	BG	Stromal B,Tissue invariant	CRE_1_ubiquitous	MOLT4,Mantle_cell_lymphoma	Unannotated	Unannotated	Unannotated	FALSE	FALSE	FALSE	FALSE	FALSE	FALSE	IER3IP1
r100574	chr18	47203457	47204093	R5	Primitive / embryonic,Lymphoid,Placental / trophoblast	CRE_38_cardiomyocyte	Unannotated	Unannotated	Unannotated	Unannotated	FALSE	FALSE	FALSE	FALSE	FALSE	FALSE
r100575	chr18	47204874	47205234	BG	Tissue invariant,Vascular / endothelial	CRE_5_ubiquitous	Unannotated	Unannotated	Unannotated	Unannotated	FALSE	FALSE	FALSE	FALSE	FALSE	FALSE
r100576	chr18	47206886	47207557	BG	Primitive / embryonic,Neural,Stromal B	CRE_48_stromal	Unannotated	Unannotated	Unannotated	Unannotated	FALSE	FALSE	FALSE	FALSE	FALSE	FALSE	HDHD2
r100577	chr18	47215594	47215897	BG	Tissue invariant,Pulmonary devel.	CRE_131_neuronal_glial	Unannotated	Unannotated	Unannotated	Unannotated	FALSE	FALSE	FALSE	FALSE	FALSE	FALSE
r100578	chr18	47222535	47222735	BG	Unannotated	Unannotated	Unannotated	Unannotated	Unannotated	Unannotated	FALSE	FALSE	FALSE	FALSE	FALSE	FALSE
r10058	chr1	92080053	92080957	BG	Tissue invariant,Placental / trophoblast	CRE_1_ubiquitous,CRE_2_ubiquitous	MOLT4	Unannotated	Unannotated	Unannotated	FALSE	FALSE	FALSE	FALSE	FALSE	FALSE	BRDT,EPHX4,SETSIP,BTBD8
r100580	chr18	47246544	47246867	BG	Primitive / embryonic	Unannotated	Unannotated	Unannotated	Unannotated	Unannotated	FALSE	FALSE	FALSE	FALSE	FALSE	FALSE
r100581	chr18	47247206	47247841	BG	Primitive / embryonic,Organ devel. / renal	CRE_118_neuronal_glial	Unannotated	Unannotated	Unannotated	Unannotated	FALSE	FALSE	FALSE	FALSE	FALSE	FALSE
r100583	chr18	47251391	47251903	BG	Primitive / embryonic	CRE_105_fetal_neuronal_glial	Unannotated	Unannotated	Unannotated	Unannotated	FALSE	FALSE	FALSE	FALSE	FALSE	FALSE	SKOR2
r100584	chr18	47254469	47254945	BG	Neural,Tissue invariant,Organ devel. / renal	CRE_46_stromal	Unannotated	Unannotated	Unannotated	Unannotated	FALSE	FALSE	FALSE	FALSE	FALSE	FALSE
r100585	chr18	47260341	47260633	BG	Stromal B	CRE_71_pancreatic_epithelial	Unannotated	Unannotated	Unannotated	Unannotated	FALSE	FALSE	FALSE	FALSE	FALSE	FALSE
r100586	chr18	47261235	47261707	BG	Primitive / embryonic,Neural	CRE_117_neuronal_glial	Unannotated	Unannotated	Unannotated	Unannotated	FALSE	FALSE	FALSE	FALSE	FALSE	FALSE
r100587	chr18	47263163	47264399	BG	Primitive / embryonic,Neural,Stromal B	CRE_118_neuronal_glial,CRE_88_neuroendocrine	Unannotated	Unannotated	Unannotated	Unannotated	FALSE	FALSE	FALSE	FALSE	FALSE	FALSE	HDHD2
r100588	chr18	47283587	47283886	BG	Stromal B	CRE_102_fetal_neuronal_glial	Unannotated	Unannotated	Unannotated	Unannotated	FALSE	FALSE	FALSE	FALSE	FALSE	FALSE
r100589	chr18	47287974	47288781	R5	Neural,Lymphoid	CRE_107_fetal_neuronal_glial	Unannotated	Unannotated	Unannotated	Unannotated	FALSE	FALSE	FALSE	FALSE	FALSE	FALSE	HDHD2
r10059	chr1	92125090	92125614	R5	Neural,Lymphoid	CRE_31_endothelial	Unannotated	Unannotated	Unannotated	Unannotated	FALSE	FALSE	FALSE	FALSE	FALSE	FALSE	RPAP2,TGFBR3
r100590	chr18	47307004	47307253	BG	Primitive / embryonic	CRE_119_neuronal_glial	Unannotated	Unannotated	Unannotated	Unannotated	FALSE	FALSE	FALSE	FALSE	FALSE	FALSE
r100591	chr18	47309731	47310072	BG	Primitive / embryonic,Lymphoid	Unannotated	Unannotated	Unannotated	Unannotated	Unannotated	FALSE	FALSE	FALSE	FALSE	FALSE	FALSE
r100595	chr18	47381958	47382535	R9	Organ devel. / renal	CRE_88_neuroendocrine,CRE_28_endothelial	Unannotated	Unannotated	Unannotated	Unannotated	FALSE	FALSE	FALSE	FALSE	TRUE	FALSE
r100596	chr18	47390360	47390864	BG	Primitive / embryonic,Tissue invariant	CRE_116_neuronal_glial	Unannotated	Unannotated	Unannotated	Unannotated	FALSE	FALSE	FALSE	FALSE	FALSE	FALSE
r100597	chr18	47397756	47398306	BG	Primitive / embryonic	CRE_37_erythroid	Unannotated	Unannotated	Unannotated	Unannotated	FALSE	FALSE	FALSE	FALSE	FALSE	FALSE
r100598	chr18	47404815	47405275	BG	Primitive / embryonic	Unannotated	Unannotated	Unannotated	Unannotated	Unannotated	FALSE	FALSE	FALSE	FALSE	FALSE	FALSE
r100599	chr18	47409593	47409856	BG	Primitive / embryonic	Unannotated	Unannotated	Unannotated	Unannotated	Unannotated	FALSE	FALSE	FALSE	FALSE	FALSE	FALSE
r1006	chr1	7374089	7374511	BG	Primitive / embryonic,Neural,Stromal B,Cancer / epithelial	CRE_106_fetal_neuronal_glial	Unannotated	Unannotated	BG	BG	FALSE	FALSE	FALSE	FALSE	FALSE	FALSE
r100600	chr18	47413349	47413810	R2	Cardiac	CRE_106_fetal_neuronal_glial	Unannotated	Unannotated	Unannotated	Unannotated	FALSE	FALSE	FALSE	FALSE	FALSE	FALSE
r100601	chr18	47422577	47422893	BG	Primitive / embryonic	CRE_116_neuronal_glial	Unannotated	Unannotated	Unannotated	Unannotated	FALSE	FALSE	FALSE	FALSE	FALSE	FALSE
r100602	chr18	47424737	47425097	BG	Unannotated	Unannotated	Unannotated	Unannotated	Unannotated	Unannotated	FALSE	FALSE	FALSE	FALSE	FALSE	FALSE
r100603	chr18	47427972	47428294	BG	Neural	CRE_118_neuronal_glial	Unannotated	Unannotated	Unannotated	Unannotated	FALSE	FALSE	FALSE	FALSE	FALSE	FALSE
r100604	chr18	47438203	47438536	BG	Primitive / embryonic,Neural	CRE_116_neuronal_glial	Unannotated	Unannotated	Unannotated	Unannotated	FALSE	FALSE	FALSE	FALSE	FALSE	FALSE
r100605	chr18	47448951	47449188	BG	Neural	CRE_116_neuronal_glial	Unannotated	Unannotated	Unannotated	Unannotated	FALSE	FALSE	FALSE	FALSE	FALSE	FALSE
r100606	chr18	47450601	47450940	BG	Primitive / embryonic,Placental / trophoblast	CRE_118_neuronal_glial	Unannotated	Unannotated	Unannotated	Unannotated	FALSE	FALSE	FALSE	FALSE	FALSE	FALSE
r100607	chr18	47485194	47485518	BG	Primitive / embryonic	CRE_116_neuronal_glial,CRE_40_cardiomyocyte	Unannotated	Unannotated	Unannotated	Unannotated	FALSE	FALSE	FALSE	FALSE	FALSE	FALSE
r100608	chr18	47502038	47502339	BG	Neural	Unannotated	Unannotated	Unannotated	Unannotated	Unannotated	FALSE	FALSE	FALSE	FALSE	FALSE	FALSE
r100609	chr18	47506856	47507315	R2	Neural	Unannotated	Unannotated	Unannotated	Unannotated	Unannotated	FALSE	TRUE	FALSE	FALSE	FALSE	FALSE
r10061	chr1	92277330	92277647	R4	Stromal B,Musculoskeletal	Unannotated	Unannotated	Unannotated	Unannotated	Unannotated	FALSE	FALSE	FALSE	FALSE	FALSE	FALSE
r100610	chr18	47507395	47507848	R2	Organ devel. / renal,Stromal A	CRE_137_adrenal_cortical	Unannotated	Unannotated	Unannotated	Unannotated	FALSE	FALSE	FALSE	FALSE	FALSE	FALSE
r100611	chr18	47519312	47519812	R5	Placental / trophoblast	Unannotated	Unannotated	Unannotated	Unannotated	Unannotated	FALSE	FALSE	FALSE	FALSE	FALSE	FALSE
r100612	chr18	47531579	47532227	BG	Primitive / embryonic,Neural,Organ devel. / renal	CRE_105_fetal_neuronal_glial,CRE_125_neuronal_glial	Unannotated	Unannotated	Unannotated	Unannotated	FALSE	FALSE	FALSE	FALSE	FALSE	FALSE
r100613	chr18	47545538	47546060	BG	Primitive / embryonic	Unannotated	Unannotated	Unannotated	Unannotated	Unannotated	FALSE	FALSE	FALSE	FALSE	FALSE	FALSE
r100614	chr18	47557294	47557503	BG	Primitive / embryonic	CRE_108_fetal_neuronal_glial	Unannotated	Unannotated	Unannotated	Unannotated	FALSE	FALSE	FALSE	FALSE	FALSE	FALSE
r100615	chr18	47558133	47558556	BG	Renal / cancer	CRE_18_immune	Unannotated	Unannotated	Unannotated	Unannotated	FALSE	FALSE	FALSE	FALSE	FALSE	FALSE
r100616	chr18	47560519	47561139	BG	Primitive / embryonic,Neural	CRE_105_fetal_neuronal_glial	Unannotated	Unannotated	Unannotated	Unannotated	FALSE	FALSE	FALSE	FALSE	FALSE	FALSE
r100617	chr18	47561352	47561584	BG	Primitive / embryonic,Neural	CRE_106_fetal_neuronal_glial	Unannotated	Unannotated	Unannotated	Unannotated	FALSE	FALSE	FALSE	FALSE	FALSE	FALSE
r100618	chr18	47571730	47572601	R2	Primitive / embryonic,Organ devel. / renal	Unannotated	Unannotated	Unannotated	Unannotated	Unannotated	FALSE	FALSE	FALSE	FALSE	FALSE	FALSE
r100619	chr18	47577448	47577964	BG	Primitive / embryonic,Neural	Unannotated	Unannotated	Unannotated	Unannotated	Unannotated	FALSE	FALSE	FALSE	FALSE	FALSE	FALSE
r10062	chr1	92279712	92280008	BG	Primitive / embryonic	Unannotated	Unannotated	Unannotated	Unannotated	Unannotated	FALSE	FALSE	FALSE	FALSE	FALSE	FALSE
r100620	chr18	47581997	47582616	R3	Neural,Organ devel. / renal	CRE_119_neuronal_glial	Unannotated	Unannotated	Unannotated	Unannotated	FALSE	FALSE	FALSE	FALSE	TRUE	FALSE
r100621	chr18	47593881	47595032	R3	Neural,Organ devel. / renal,Musculoskeletal,Placental / trophoblast,Cardiac	CRE_105_fetal_neuronal_glial,CRE_131_neuronal_glial,CRE_107_fetal_neuronal_glial	Unannotated	Unannotated	Unannotated	Unannotated	FALSE	FALSE	FALSE	FALSE	FALSE	FALSE
r100622	chr18	47595956	47596438	BG	Primitive / embryonic,Neural,Placental / trophoblast	CRE_131_neuronal_glial	Unannotated	Unannotated	Unannotated	Unannotated	FALSE	FALSE	FALSE	FALSE	FALSE	FALSE
r100623	chr18	47601555	47602017	BG	Primitive / embryonic,Tissue invariant	CRE_106_fetal_neuronal_glial	Unannotated	Unannotated	Unannotated	Unannotated	FALSE	FALSE	FALSE	FALSE	FALSE	FALSE
r100624	chr18	47605216	47605439	BG	Pulmonary devel.	CRE_65_pulm_epithelial	Unannotated	Unannotated	Unannotated	Unannotated	FALSE	FALSE	FALSE	FALSE	FALSE	FALSE
r100626	chr18	47628311	47628740	BG	Stromal B,Organ devel. / renal,Renal / cancer	CRE_138_adrenal_cortical	Unannotated	Unannotated	Unannotated	Unannotated	FALSE	FALSE	FALSE	FALSE	FALSE	FALSE
r100627	chr18	47633119	47633474	BG	Neural,Cardiac	CRE_68_pulm_epithelial	Unannotated	Unannotated	Unannotated	Unannotated	FALSE	FALSE	FALSE	FALSE	FALSE	FALSE
r100628	chr18	47655087	47655386	BG	Primitive / embryonic,Neural,Renal / cancer	CRE_116_neuronal_glial	Unannotated	Unannotated	Unannotated	Unannotated	FALSE	FALSE	FALSE	FALSE	FALSE	FALSE
r10063	chr1	92298467	92299548	BG	Primitive / embryonic,Stromal B,Tissue invariant,Myeloid / erythroid	CRE_1_ubiquitous,CRE_2_ubiquitous	Unannotated	Unannotated	Unannotated	Unannotated	FALSE	FALSE	FALSE	FALSE	FALSE	FALSE	C1orf146,RPAP2,GLMN
r100630	chr18	47689283	47689816	BG	Primitive / embryonic	CRE_103_fetal_neuronal_glial	Unannotated	Unannotated	Unannotated	Unannotated	FALSE	FALSE	FALSE	FALSE	FALSE	FALSE
r100631	chr18	47690282	47690645	BG	Neural	CRE_138_adrenal_cortical	Unannotated	Unannotated	Unannotated	Unannotated	FALSE	FALSE	FALSE	FALSE	FALSE	FALSE
r100632	chr18	47696631	47696881	BG	Unannotated	Unannotated	Unannotated	Unannotated	Unannotated	Unannotated	FALSE	FALSE	FALSE	FALSE	FALSE	FALSE
r100633	chr18	47716747	47717252	R2	Digestive	CRE_74_gi_epithelial	Unannotated	Unannotated	Unannotated	Unannotated	FALSE	FALSE	FALSE	FALSE	FALSE	FALSE
r100635	chr18	47724472	47725011	R2	Primitive / embryonic	CRE_118_neuronal_glial	Unannotated	Unannotated	Unannotated	Unannotated	FALSE	FALSE	FALSE	FALSE	FALSE	FALSE
r100637	chr18	47748847	47749645	BG	Neural,Tissue invariant,Organ devel. / renal	CRE_1_ubiquitous,CRE_105_fetal_neuronal_glial	Unannotated	Unannotated	Unannotated	Unannotated	FALSE	FALSE	FALSE	FALSE	FALSE	FALSE
r100638	chr18	47754383	47754928	BG	Primitive / embryonic	CRE_118_neuronal_glial	Unannotated	Unannotated	Unannotated	Unannotated	FALSE	FALSE	FALSE	FALSE	FALSE	FALSE
r100639	chr18	47756297	47756758	BG	Primitive / embryonic,Neural	CRE_2_ubiquitous	Unannotated	Unannotated	Unannotated	Unannotated	FALSE	FALSE	FALSE	FALSE	FALSE	FALSE
r10064	chr1	92329231	92329662	BG	Primitive / embryonic,Stromal A	CRE_62_placental	SAOS2,BICR31	Unannotated	Unannotated	Unannotated	FALSE	FALSE	FALSE	FALSE	FALSE	FALSE
r100640	chr18	47767670	47768009	BG	Tissue invariant,Organ devel. / renal,Lymphoid	Unannotated	Unannotated	Unannotated	Unannotated	Unannotated	FALSE	FALSE	FALSE	FALSE	FALSE	FALSE
r100641	chr18	47772562	47773166	BG	Primitive / embryonic	CRE_5_ubiquitous	Unannotated	Unannotated	Unannotated	Unannotated	FALSE	FALSE	FALSE	FALSE	FALSE	FALSE
r100642	chr18	47795079	47795379	BG	Primitive / embryonic,Vascular / endothelial	CRE_3_ubiquitous	Unannotated	Unannotated	Unannotated	BG	FALSE	FALSE	FALSE	FALSE	FALSE	FALSE
r100643	chr18	47798549	47798813	BG	Primitive / embryonic	CRE_55_skin/mammary_epithelial	Unannotated	Unannotated	Unannotated	BG	FALSE	FALSE	FALSE	FALSE	FALSE	FALSE
r100644	chr18	47799546	47799803	BG	Primitive / embryonic	CRE_7_ubiquitous	Unannotated	Unannotated	Unannotated	BG	FALSE	FALSE	FALSE	FALSE	FALSE	FALSE
r100645	chr18	47800389	47800637	BG	Stromal B,Organ devel. / renal,Pulmonary devel.	CRE_105_fetal_neuronal_glial	Unannotated	Unannotated	Unannotated	BG	FALSE	FALSE	FALSE	FALSE	FALSE	FALSE
r100646	chr18	47801813	47802082	BG	Organ devel. / renal	CRE_118_neuronal_glial	Unannotated	Unannotated	Unannotated	BG	FALSE	FALSE	FALSE	FALSE	FALSE	FALSE
r100648	chr18	47873750	47874043	BG	Neural,Tissue invariant	CRE_123_neuronal_glial	Unannotated	Unannotated	Unannotated	Unannotated	FALSE	FALSE	FALSE	FALSE	FALSE	FALSE
r100649	chr18	47893061	47893464	R5	Organ devel. / renal	CRE_45_stromal	Unannotated	Unannotated	Unannotated	Unannotated	FALSE	FALSE	FALSE	FALSE	FALSE	FALSE
r10065	chr1	92374175	92374504	BG	Myeloid / erythroid,Renal / cancer	CRE_32_endothelial	HSC	Unannotated	Unannotated	Unannotated	FALSE	FALSE	FALSE	FALSE	FALSE	FALSE
r100650	chr18	47893997	47894576	BG	Tissue invariant,Cardiac,Renal / cancer	CRE_38_cardiomyocyte	Unannotated	Unannotated	Unannotated	Unannotated	FALSE	FALSE	FALSE	FALSE	FALSE	FALSE	SMAD2
r100651	chr18	47898964	47899206	BG	Primitive / embryonic,Vascular / endothelial	CRE_92_gastric_epithelial	Unannotated	Unannotated	Unannotated	Unannotated	FALSE	FALSE	FALSE	FALSE	FALSE	FALSE	SMAD2
r100652	chr18	47912354	47912757	BG	Musculoskeletal,Renal / cancer	CRE_125_neuronal_glial	Unannotated	Unannotated	Unannotated	Unannotated	FALSE	FALSE	FALSE	FALSE	FALSE	FALSE	SMAD2
r100653	chr18	47918060	47918730	R1	Primitive / embryonic,Lymphoid	Unannotated	Unannotated	Unannotated	Unannotated	Unannotated	FALSE	FALSE	FALSE	FALSE	FALSE	FALSE
r100654	chr18	47923443	47923685	BG	Placental / trophoblast	CRE_101_fetal_neuronal_glial	Unannotated	Unannotated	Unannotated	Unannotated	FALSE	FALSE	FALSE	FALSE	FALSE	FALSE
r100655	chr18	47926196	47926417	BG	Primitive / embryonic,Cardiac	Unannotated	Unannotated	Unannotated	Unannotated	Unannotated	FALSE	FALSE	FALSE	FALSE	FALSE	FALSE	SMAD2
r100656	chr18	47929958	47932081	BG	Primitive / embryonic,Tissue invariant,Organ devel. / renal,Pulmonary devel.	CRE_1_ubiquitous	Unannotated	Unannotated	Unannotated	Unannotated	FALSE	FALSE	FALSE	FALSE	FALSE	FALSE	SMAD2
r100657	chr18	47967933	47968474	R2	Primitive / embryonic,Neural	CRE_67_pulm_epithelial	SKBR3,Aska	Unannotated	Unannotated	Unannotated	FALSE	FALSE	FALSE	FALSE	FALSE	FALSE
r100658	chr18	47971079	47971557	R5	Neural,Placental / trophoblast,Cardiac	CRE_15_immune	SKBR3,Aska	Unannotated	Unannotated	Unannotated	FALSE	FALSE	FALSE	FALSE	FALSE	FALSE
r100659	chr18	47975156	47975449	BG	Primitive / embryonic	Unannotated	SKBR3,Aska	Unannotated	MES	Unannotated	FALSE	FALSE	FALSE	FALSE	FALSE	FALSE
r100660	chr18	47981297	47981660	BG	Neural	CRE_118_neuronal_glial	SKBR3,Aska	Unannotated	MES	Unannotated	FALSE	FALSE	FALSE	FALSE	FALSE	FALSE
r100661	chr18	47984056	47984954	R9	Primitive / embryonic,Neural	CRE_111_fetal_neuronal_glial	SKBR3,Aska	Unannotated	MES	Unannotated	FALSE	FALSE	TRUE	FALSE	FALSE	FALSE
r100662	chr18	47989442	47989693	BG	Primitive / embryonic	CRE_118_neuronal_glial	SKBR3,Aska	Unannotated	MES	Unannotated	FALSE	FALSE	FALSE	FALSE	FALSE	FALSE
r100663	chr18	47991081	47991510	BG	Primitive / embryonic,Neural	CRE_17_immune	SKBR3,Aska	Unannotated	MES	Unannotated	FALSE	FALSE	FALSE	FALSE	FALSE	FALSE
r100664	chr18	47993397	47993894	R4	Primitive / embryonic,Neural	CRE_105_fetal_neuronal_glial	SKBR3,Aska	Unannotated	MES	Unannotated	FALSE	FALSE	FALSE	FALSE	FALSE	FALSE
r100665	chr18	47994711	47994967	BG	Renal / cancer	Unannotated	SKBR3,Aska	Unannotated	MES	Unannotated	FALSE	FALSE	FALSE	FALSE	FALSE	FALSE
r100666	chr18	47996166	47996427	BG	Neural,Stromal B	CRE_119_neuronal_glial	SKBR3,Aska	Unannotated	MES	Unannotated	FALSE	FALSE	FALSE	FALSE	FALSE	FALSE
r100667	chr18	47997358	47997827	BG	Primitive / embryonic,Renal / cancer	Unannotated	SKBR3,Aska	Unannotated	MES	Unannotated	FALSE	FALSE	FALSE	FALSE	FALSE	FALSE
r100668	chr18	48002868	48003340	BG	Renal / cancer	CRE_4_ubiquitous	SKBR3,Aska	Unannotated	MES	Unannotated	FALSE	FALSE	FALSE	FALSE	FALSE	FALSE
r100669	chr18	48004093	48004421	BG	Organ devel. / renal	Unannotated	SKBR3,Aska	Unannotated	MES	Unannotated	FALSE	FALSE	FALSE	FALSE	FALSE	FALSE
r10067	chr1	92411424	92412256	R2	Stromal B,Digestive,Stromal A	CRE_77_gi_epithelial	MOLT4,SKBR3,Chondrocyte,HSC,Colo205,WIBR3	Unannotated	Unannotated	Unannotated	FALSE	FALSE	FALSE	FALSE	FALSE	FALSE
r100670	chr18	48007483	48008747	BG	Primitive / embryonic,Placental / trophoblast,Cardiac,Myeloid / erythroid	CRE_1_ubiquitous,CRE_2_ubiquitous	SKBR3,Aska	Unannotated	MES	Unannotated	FALSE	FALSE	FALSE	FALSE	FALSE	FALSE
r100671	chr18	48017093	48017297	BG	Primitive / embryonic	CRE_116_neuronal_glial	SKBR3,Aska	ADR	MES	BG	FALSE	FALSE	FALSE	FALSE	FALSE	FALSE
r100672	chr18	48022521	48022965	BG	Organ devel. / renal,Lymphoid,Musculoskeletal	CRE_1_ubiquitous	SKBR3,Aska	ADR	MES	BG	FALSE	FALSE	FALSE	FALSE	FALSE	FALSE
r100673	chr18	48023709	48024241	BG	Primitive / embryonic,Musculoskeletal,Renal / cancer	CRE_118_neuronal_glial,CRE_136_adrenal_cortical	SKBR3,Aska	ADR	MES	BG	FALSE	FALSE	FALSE	FALSE	FALSE	FALSE
r100674	chr18	48027433	48027941	BG	Neural,Stromal B	CRE_3_ubiquitous	Unannotated	ADR	MES	BG	FALSE	FALSE	FALSE	FALSE	FALSE	FALSE
r100675	chr18	48030937	48031649	BG	Primitive / embryonic,Tissue invariant	CRE_2_ubiquitous,CRE_6_ubiquitous	Unannotated	ADR	MES	BG	FALSE	FALSE	FALSE	FALSE	FALSE	FALSE
r100676	chr18	48035131	48035331	BG	Primitive / embryonic,Cardiac	CRE_116_neuronal_glial	Unannotated	ADR	MES	BG	FALSE	FALSE	FALSE	FALSE	FALSE	FALSE
r100677	chr18	48036829	48038134	R2	Primitive / embryonic,Neural,Tissue invariant,Organ devel. / renal,Musculoskeletal	CRE_71_pancreatic_epithelial	Unannotated	ADR	MES	BG	FALSE	FALSE	FALSE	FALSE	FALSE	FALSE
r100678	chr18	48054177	48054607	BG	Primitive / embryonic,Organ devel. / renal	CRE_77_gi_epithelial	Unannotated	ADR	MES	BG	FALSE	FALSE	FALSE	FALSE	FALSE	FALSE
r100679	chr18	48059392	48060393	R2	Neural,Organ devel. / renal,Pulmonary devel.	CRE_118_neuronal_glial,CRE_105_fetal_neuronal_glial	Unannotated	ADR	MES	BG	FALSE	FALSE	FALSE	FALSE	FALSE	FALSE
r10068	chr1	92419656	92420068	BG	Neural	CRE_127_neuronal_glial	MOLT4,SKBR3,Chondrocyte,HSC,Colo205,WIBR3	Unannotated	Unannotated	Unannotated	FALSE	FALSE	FALSE	FALSE	FALSE	FALSE
r100680	chr18	48065579	48065809	BG	Placental / trophoblast	CRE_71_pancreatic_epithelial	Unannotated	ADR	MES	BG	FALSE	FALSE	FALSE	FALSE	FALSE	FALSE	SMAD2
r100681	chr18	48072714	48073740	BG	Primitive / embryonic,Stromal B,Tissue invariant,Musculoskeletal,Cardiac,Cancer / epithelial	CRE_35_endothelial,CRE_59_skin/mammary_epithelial	Unannotated	ADR	MES	BG	FALSE	FALSE	FALSE	FALSE	FALSE	FALSE
r100682	chr18	48079805	48080332	BG	Neural	CRE_109_fetal_neuronal_glial	Unannotated	ADR	MES	BG	FALSE	FALSE	FALSE	FALSE	FALSE	FALSE
r100683	chr18	48080467	48080936	R1	Primitive / embryonic,Neural	CRE_118_neuronal_glial	Unannotated	ADR	MES	BG	FALSE	FALSE	FALSE	FALSE	FALSE	FALSE
r100684	chr18	48085758	48085988	BG	Renal / cancer	CRE_73_gi_epithelial	Unannotated	ADR	MES	BG	FALSE	FALSE	FALSE	FALSE	FALSE	FALSE
r100685	chr18	48095758	48096012	BG	Neural	CRE_85_neuroendocrine	Unannotated	Unannotated	MES	BG	FALSE	FALSE	FALSE	FALSE	FALSE	FALSE
r100686	chr18	48099801	48101273	BG	Neural,Tissue invariant,Organ devel. / renal	CRE_118_neuronal_glial,CRE_144_adult_stromal	Unannotated	Unannotated	MES	BG	FALSE	FALSE	FALSE	FALSE	FALSE	FALSE
r100687	chr18	48106784	48107658	BG	Primitive / embryonic,Organ devel. / renal,Placental / trophoblast,Renal / cancer	CRE_81_gi_epithelial,CRE_73_gi_epithelial,CRE_55_skin/mammary_epithelial	Unannotated	Unannotated	MES	BG	FALSE	FALSE	FALSE	FALSE	FALSE	FALSE
r100688	chr18	48116477	48116719	BG	Unannotated	CRE_71_pancreatic_epithelial	Unannotated	Unannotated	MES	BG	FALSE	FALSE	FALSE	FALSE	FALSE	FALSE
r100689	chr18	48121770	48122102	BG	Primitive / embryonic,Musculoskeletal	CRE_118_neuronal_glial	Unannotated	Unannotated	MES	BG	FALSE	FALSE	FALSE	FALSE	FALSE	FALSE
r10069	chr1	92425597	92426003	R1	Primitive / embryonic	CRE_110_fetal_neuronal_glial	MOLT4,SKBR3,Chondrocyte,HSC,Colo205,WIBR3	Unannotated	Unannotated	Unannotated	FALSE	FALSE	FALSE	FALSE	FALSE	FALSE
r100690	chr18	48123181	48124500	R4	Primitive / embryonic,Neural	CRE_118_neuronal_glial,CRE_106_fetal_neuronal_glial	Unannotated	Unannotated	MES	BG	FALSE	FALSE	FALSE	FALSE	FALSE	FALSE
r100691	chr18	48129691	48130211	R2	Primitive / embryonic,Organ devel. / renal,Placental / trophoblast	CRE_144_adult_stromal	Unannotated	Unannotated	MES	BG	FALSE	FALSE	FALSE	FALSE	FALSE	FALSE
r100692	chr18	48135961	48137212	BG	Primitive / embryonic,Neural,Organ devel. / renal,Digestive,Myeloid / erythroid	CRE_4_ubiquitous	Unannotated	Unannotated	MES	BG	FALSE	FALSE	FALSE	FALSE	FALSE	FALSE
r100693	chr18	48138326	48138562	BG	Primitive / embryonic,Renal / cancer	Unannotated	Unannotated	Unannotated	MES	BG	FALSE	FALSE	FALSE	FALSE	FALSE	FALSE
r100694	chr18	48139480	48139723	BG	Cardiac,Stromal A	CRE_73_gi_epithelial	Unannotated	Unannotated	MES	BG	FALSE	FALSE	FALSE	FALSE	FALSE	FALSE
r100695	chr18	48151794	48152127	BG	Placental / trophoblast	CRE_81_gi_epithelial	Unannotated	Unannotated	MES	Unannotated	FALSE	FALSE	FALSE	FALSE	FALSE	FALSE	SMAD2
r100696	chr18	48153563	48153919	BG	Primitive / embryonic,Stromal B	CRE_135_adrenal_cortical	Unannotated	Unannotated	MES	Unannotated	FALSE	FALSE	FALSE	FALSE	FALSE	FALSE	SMAD2
r100697	chr18	48161090	48162457	BG	Primitive / embryonic,Tissue invariant,Musculoskeletal,Stromal A,Renal / cancer,Vascular / endothelial	CRE_1_ubiquitous,CRE_4_ubiquitous	Unannotated	Unannotated	MES	Unannotated	FALSE	FALSE	FALSE	FALSE	FALSE	FALSE	ZBTB7C
r100698	chr18	48163533	48163880	BG	Neural,Organ devel. / renal,Musculoskeletal	Unannotated	Unannotated	Unannotated	MES	Unannotated	FALSE	FALSE	FALSE	FALSE	FALSE	FALSE	ZBTB7C
r100699	chr18	48166919	48167390	BG	Myeloid / erythroid,Pulmonary devel.	CRE_22_immune	Unannotated	Unannotated	MES	Unannotated	FALSE	FALSE	FALSE	FALSE	FALSE	FALSE
r1007	chr1	7379456	7379998	BG	Primitive / embryonic,Stromal B,Stromal A	CRE_139_adult_stromal	Unannotated	Unannotated	BG	BG	FALSE	FALSE	FALSE	FALSE	FALSE	FALSE
r10070	chr1	92441643	92442262	BG	Primitive / embryonic,Digestive	CRE_84_gi_epithelial	MOLT4,SKBR3,Chondrocyte,HSC,Colo205,WIBR3	Unannotated	Unannotated	Unannotated	FALSE	FALSE	FALSE	FALSE	FALSE	FALSE
r100700	chr18	48169814	48170254	R5	Organ devel. / renal	Unannotated	Unannotated	Unannotated	MES	Unannotated	FALSE	FALSE	FALSE	FALSE	FALSE	FALSE	ZBTB7C
r100701	chr18	48172534	48173051	BG	Stromal B,Organ devel. / renal	CRE_137_adrenal_cortical	Unannotated	Unannotated	MES	Unannotated	FALSE	FALSE	FALSE	FALSE	FALSE	FALSE
r100702	chr18	48179171	48179545	BG	Musculoskeletal,Digestive	Unannotated	Unannotated	Unannotated	MES	Unannotated	FALSE	FALSE	FALSE	FALSE	FALSE	FALSE
r100703	chr18	48181199	48181522	BG	Primitive / embryonic,Digestive	CRE_83_gi_epithelial	Unannotated	Unannotated	MES	Unannotated	FALSE	FALSE	FALSE	FALSE	FALSE	FALSE
r100704	chr18	48186050	48186757	BG	Neural,Tissue invariant,Organ devel. / renal,Renal / cancer	CRE_105_fetal_neuronal_glial	Unannotated	Unannotated	MES	Unannotated	FALSE	FALSE	FALSE	FALSE	FALSE	FALSE	ZBTB7C
r100705	chr18	48186889	48187171	BG	Neural	CRE_105_fetal_neuronal_glial	Unannotated	Unannotated	MES	Unannotated	FALSE	FALSE	FALSE	FALSE	FALSE	FALSE
r100706	chr18	48191088	48191290	BG	Primitive / embryonic	Unannotated	Unannotated	Unannotated	MES	Unannotated	FALSE	FALSE	FALSE	FALSE	FALSE	FALSE
r100707	chr18	48191380	48191953	R3	Primitive / embryonic	CRE_115_skeletal_myocyte	Unannotated	Unannotated	MES	Unannotated	FALSE	FALSE	FALSE	FALSE	FALSE	FALSE	ZBTB7C
r100709	chr18	48193978	48194273	BG	Primitive / embryonic,Cardiac,Renal / cancer	CRE_136_adrenal_cortical	Unannotated	Unannotated	MES	Unannotated	FALSE	FALSE	FALSE	FALSE	FALSE	FALSE
r10071	chr1	92446904	92447331	BG	Primitive / embryonic,Renal / cancer	CRE_21_immune	MOLT4,SKBR3,Chondrocyte,HSC,Colo205,WIBR3	Unannotated	Unannotated	Unannotated	FALSE	FALSE	FALSE	FALSE	FALSE	FALSE
r100710	chr18	48202575	48202798	BG	Unannotated	CRE_32_endothelial	Unannotated	Unannotated	Unannotated	Unannotated	FALSE	FALSE	FALSE	FALSE	FALSE	FALSE
r100711	chr18	48208465	48208723	BG	Digestive	Unannotated	Unannotated	Unannotated	Unannotated	BG	FALSE	FALSE	FALSE	FALSE	FALSE	FALSE
r100712	chr18	48218778	48218988	BG	Unannotated	Unannotated	Unannotated	Unannotated	BG	BG	FALSE	FALSE	FALSE	FALSE	FALSE	FALSE
r100713	chr18	48219417	48219759	BG	Primitive / embryonic	CRE_118_neuronal_glial	Unannotated	Unannotated	BG	BG	FALSE	FALSE	FALSE	FALSE	FALSE	FALSE
r100714	chr18	48227264	48227591	BG	Placental / trophoblast,Renal / cancer	CRE_56_skin/mammary_epithelial	Unannotated	Unannotated	BG	BG	FALSE	FALSE	FALSE	FALSE	FALSE	FALSE
r100715	chr18	48229775	48230080	BG	Neural,Organ devel. / renal	CRE_3_ubiquitous	Unannotated	Unannotated	BG	BG	FALSE	FALSE	FALSE	FALSE	FALSE	FALSE
r100716	chr18	48230462	48231141	BG	Primitive / embryonic	CRE_5_ubiquitous,CRE_7_ubiquitous	Unannotated	Unannotated	BG	BG	FALSE	FALSE	FALSE	FALSE	FALSE	FALSE
r100717	chr18	48263410	48263663	BG	Neural	CRE_116_neuronal_glial	Unannotated	Unannotated	BG	BG	FALSE	FALSE	FALSE	FALSE	FALSE	FALSE	ZBTB7C
r100718	chr18	48264195	48264912	BG	Neural,Stromal B,Renal / cancer	CRE_116_neuronal_glial,CRE_88_neuroendocrine	Unannotated	Unannotated	BG	BG	FALSE	FALSE	FALSE	FALSE	FALSE	FALSE
r100719	chr18	48265558	48265864	BG	Neural	CRE_116_neuronal_glial	Unannotated	Unannotated	BG	BG	FALSE	FALSE	FALSE	FALSE	FALSE	FALSE
r10072	chr1	92464496	92464854	BG	Lymphoid,Myeloid / erythroid	CRE_8_immune	MOLT4,SKBR3,Chondrocyte,HSC,Colo205,WIBR3	Unannotated	Unannotated	Unannotated	FALSE	FALSE	FALSE	FALSE	FALSE	FALSE	C1orf146
r100720	chr18	48279008	48279480	BG	Neural,Stromal B	Unannotated	Unannotated	Unannotated	BG	BG	FALSE	FALSE	FALSE	FALSE	FALSE	FALSE
r100721	chr18	48290197	48290861	R3	Primitive / embryonic,Neural,Placental / trophoblast	CRE_106_fetal_neuronal_glial	Unannotated	Unannotated	BG	BG	FALSE	FALSE	FALSE	FALSE	FALSE	FALSE	ZBTB7C
r100722	chr18	48294432	48294818	BG	Primitive / embryonic,Musculoskeletal,Placental / trophoblast	CRE_114_skeletal_myocyte	Unannotated	Unannotated	BG	BG	FALSE	FALSE	FALSE	FALSE	FALSE	FALSE	CTIF,ZBTB7C
r100723	chr18	48295462	48296374	BG	Primitive / embryonic,Neural,Musculoskeletal	CRE_118_neuronal_glial,CRE_106_fetal_neuronal_glial	Unannotated	Unannotated	BG	BG	FALSE	FALSE	FALSE	FALSE	FALSE	FALSE
r100724	chr18	48300392	48301011	BG	Primitive / embryonic,Neural,Cardiac,Cancer / epithelial	CRE_5_ubiquitous	Unannotated	Unannotated	BG	BG	FALSE	FALSE	FALSE	FALSE	FALSE	FALSE	ZBTB7C
r100725	chr18	48306897	48307292	R2	Primitive / embryonic,Neural	CRE_141_adult_stromal	Unannotated	Unannotated	BG	BG	FALSE	FALSE	FALSE	FALSE	FALSE	FALSE
r100726	chr18	48310447	48310932	R5	Neural	CRE_106_fetal_neuronal_glial	Unannotated	Unannotated	BG	BG	FALSE	FALSE	FALSE	FALSE	FALSE	FALSE	ZBTB7C
r100727	chr18	48314578	48315207	BG	Neural,Tissue invariant	CRE_107_fetal_neuronal_glial	Unannotated	Unannotated	BG	BG	FALSE	FALSE	FALSE	FALSE	FALSE	FALSE
r100728	chr18	48318393	48318813	BG	Neural	CRE_107_fetal_neuronal_glial	Unannotated	Unannotated	BG	BG	FALSE	FALSE	FALSE	FALSE	FALSE	FALSE
r100729	chr18	48319965	48320221	BG	Neural,Stromal B	CRE_136_adrenal_cortical	Unannotated	Unannotated	BG	BG	FALSE	FALSE	FALSE	FALSE	FALSE	FALSE	CTIF
r100730	chr18	48320675	48320966	BG	Neural,Musculoskeletal	CRE_118_neuronal_glial	Unannotated	Unannotated	BG	BG	FALSE	FALSE	FALSE	FALSE	FALSE	FALSE	CTIF,ZBTB7C
r100731	chr18	48321132	48321463	BG	Neural	CRE_118_neuronal_glial	Unannotated	Unannotated	BG	BG	FALSE	FALSE	FALSE	FALSE	FALSE	FALSE
r100732	chr18	48321605	48321805	BG	Neural	CRE_118_neuronal_glial	Unannotated	Unannotated	BG	BG	FALSE	FALSE	FALSE	FALSE	FALSE	FALSE
r100733	chr18	48324707	48325267	R5	Neural,Placental / trophoblast,Cancer / epithelial	CRE_55_skin/mammary_epithelial	Unannotated	Unannotated	BG	BG	FALSE	FALSE	FALSE	FALSE	FALSE	FALSE	CTIF
r100734	chr18	48328560	48329195	BG	Stromal B,Renal / cancer	CRE_89_neuroendocrine	Unannotated	Unannotated	BG	BG	FALSE	FALSE	FALSE	FALSE	FALSE	FALSE	CTIF
r100735	chr18	48330707	48330969	BG	Organ devel. / renal,Stromal A	CRE_89_neuroendocrine	Unannotated	Unannotated	BG	BG	FALSE	FALSE	FALSE	FALSE	FALSE	FALSE
r100736	chr18	48333594	48333960	BG	Neural	CRE_138_adrenal_cortical	Unannotated	Unannotated	BG	BG	FALSE	FALSE	FALSE	FALSE	FALSE	FALSE
r100737	chr18	48336015	48336215	BG	Placental / trophoblast	CRE_67_pulm_epithelial	Unannotated	Unannotated	BG	BG	FALSE	FALSE	FALSE	FALSE	FALSE	FALSE
r100738	chr18	48339618	48340006	R6	Primitive / embryonic	CRE_137_adrenal_cortical	Unannotated	Unannotated	BG	BG	FALSE	FALSE	FALSE	FALSE	FALSE	FALSE	CTIF
r100739	chr18	48340550	48341049	R9	Neural,Myeloid / erythroid	CRE_106_fetal_neuronal_glial	Unannotated	Unannotated	BG	BG	FALSE	FALSE	FALSE	FALSE	TRUE	FALSE	ZBTB7C
r10074	chr1	92475922	92476264	BG	Primitive / embryonic	CRE_10_immune	Unannotated	Unannotated	Unannotated	Unannotated	FALSE	FALSE	FALSE	FALSE	FALSE	FALSE
r100740	chr18	48342466	48342677	BG	Primitive / embryonic,Tissue invariant,Cardiac	CRE_106_fetal_neuronal_glial	Unannotated	Unannotated	BG	BG	FALSE	FALSE	FALSE	FALSE	FALSE	FALSE
r100741	chr18	48343699	48343962	BG	Primitive / embryonic	Unannotated	Unannotated	Unannotated	BG	BG	FALSE	FALSE	FALSE	FALSE	FALSE	FALSE
r100742	chr18	48348771	48349272	R4	Organ devel. / renal	CRE_116_neuronal_glial	Unannotated	Unannotated	BG	BG	FALSE	FALSE	FALSE	FALSE	FALSE	FALSE	ZBTB7C
r100743	chr18	48356852	48357620	BG	Tissue invariant,Organ devel. / renal,Placental / trophoblast	CRE_71_pancreatic_epithelial	Unannotated	Unannotated	BG	Unannotated	FALSE	FALSE	FALSE	FALSE	FALSE	FALSE
r100744	chr18	48363135	48363433	BG	Primitive / embryonic,Organ devel. / renal	CRE_35_endothelial	Unannotated	Unannotated	BG	Unannotated	FALSE	FALSE	FALSE	FALSE	FALSE	FALSE	CTIF
r100745	chr18	48367518	48367988	R2	Primitive / embryonic,Organ devel. / renal	Unannotated	Unannotated	Unannotated	BG	Unannotated	FALSE	FALSE	FALSE	FALSE	FALSE	FALSE
r100746	chr18	48375080	48375319	BG	Primitive / embryonic,Stromal B,Myeloid / erythroid	CRE_67_pulm_epithelial,CRE_55_skin/mammary_epithelial	Unannotated	Unannotated	BG	Unannotated	FALSE	FALSE	FALSE	FALSE	FALSE	FALSE
r100747	chr18	48376329	48377084	BG	Primitive / embryonic,Placental / trophoblast,Pulmonary devel.	CRE_118_neuronal_glial,CRE_67_pulm_epithelial	Unannotated	Unannotated	BG	Unannotated	FALSE	FALSE	FALSE	FALSE	FALSE	FALSE	ZBTB7C
r100748	chr18	48390657	48391070	R4	Primitive / embryonic	CRE_118_neuronal_glial	Unannotated	Unannotated	Unannotated	Unannotated	FALSE	FALSE	FALSE	FALSE	FALSE	FALSE	ZBTB7C
r100749	chr18	48398488	48398688	BG	Organ devel. / renal	CRE_54_follicular	Unannotated	Unannotated	Unannotated	Unannotated	FALSE	FALSE	FALSE	FALSE	FALSE	FALSE
r10075	chr1	92480434	92481056	BG	Primitive / embryonic	CRE_118_neuronal_glial,CRE_71_pancreatic_epithelial	Unannotated	Unannotated	Unannotated	Unannotated	FALSE	FALSE	FALSE	FALSE	FALSE	FALSE
r100750	chr18	48400393	48400661	BG	Primitive / embryonic,Placental / trophoblast,Myeloid / erythroid	Unannotated	Unannotated	Unannotated	Unannotated	Unannotated	FALSE	FALSE	FALSE	FALSE	FALSE	FALSE
r100751	chr18	48404923	48405345	BG	Primitive / embryonic,Stromal B,Musculoskeletal	CRE_115_skeletal_myocyte	Unannotated	Unannotated	Unannotated	Unannotated	FALSE	FALSE	FALSE	FALSE	FALSE	FALSE
r100752	chr18	48408839	48409480	BG	Primitive / embryonic,Neural,Placental / trophoblast	CRE_6_ubiquitous	Unannotated	Unannotated	Unannotated	Unannotated	FALSE	FALSE	FALSE	FALSE	FALSE	FALSE
r100753	chr18	48409551	48410884	BG	Primitive / embryonic,Tissue invariant,Cardiac,Vascular / endothelial	CRE_1_ubiquitous,CRE_6_ubiquitous	Unannotated	Unannotated	Unannotated	Unannotated	FALSE	FALSE	FALSE	FALSE	FALSE	FALSE	ZBTB7C
r100754	chr18	48419718	48420125	BG	Primitive / embryonic	CRE_5_ubiquitous	Unannotated	Unannotated	Unannotated	Unannotated	FALSE	FALSE	FALSE	FALSE	FALSE	FALSE
r100755	chr18	48422900	48423517	R2	Primitive / embryonic,Placental / trophoblast	CRE_64_pulm_epithelial	Unannotated	Unannotated	Unannotated	Unannotated	FALSE	FALSE	FALSE	FALSE	FALSE	FALSE
r100756	chr18	48428577	48428984	BG	Musculoskeletal	CRE_115_skeletal_myocyte	Unannotated	Unannotated	Unannotated	Unannotated	FALSE	FALSE	FALSE	FALSE	FALSE	FALSE
r100757	chr18	48439024	48439328	BG	Unannotated	Unannotated	Unannotated	Unannotated	Unannotated	Unannotated	FALSE	FALSE	FALSE	FALSE	FALSE	FALSE	CTIF
r100758	chr18	48441634	48441923	BG	Neural,Musculoskeletal,Myeloid / erythroid	CRE_29_endothelial	Unannotated	Unannotated	Unannotated	Unannotated	FALSE	FALSE	FALSE	FALSE	FALSE	FALSE	CTIF
r100759	chr18	48445426	48445869	BG	Tissue invariant	CRE_5_ubiquitous	Unannotated	Unannotated	Unannotated	Unannotated	FALSE	FALSE	FALSE	FALSE	FALSE	FALSE
r10076	chr1	92481211	92481433	BG	Primitive / embryonic,Neural	CRE_118_neuronal_glial	Unannotated	Unannotated	Unannotated	Unannotated	FALSE	FALSE	FALSE	FALSE	FALSE	FALSE
r100760	chr18	48446522	48447229	BG	Tissue invariant,Stromal A	CRE_1_ubiquitous	Unannotated	Unannotated	Unannotated	Unannotated	FALSE	FALSE	FALSE	FALSE	FALSE	FALSE	ZBTB7C
r100761	chr18	48454381	48454696	BG	Organ devel. / renal,Digestive	CRE_136_adrenal_cortical	Unannotated	Unannotated	Unannotated	Unannotated	FALSE	FALSE	FALSE	FALSE	FALSE	FALSE	CTIF
r100762	chr18	48468205	48468615	R5	Stromal B	CRE_61_skin/mammary_epithelial	Unannotated	Unannotated	Unannotated	Unannotated	FALSE	FALSE	FALSE	FALSE	FALSE	FALSE	ZBTB7C
r100763	chr18	48475648	48476341	BG	Neural,Tissue invariant	CRE_2_ubiquitous,CRE_6_ubiquitous	Unannotated	Unannotated	Unannotated	Unannotated	FALSE	FALSE	FALSE	FALSE	FALSE	FALSE	ZBTB7C
r100764	chr18	48488334	48488869	R7	Digestive,Cardiac,Stromal A	CRE_71_pancreatic_epithelial,CRE_4_ubiquitous	Unannotated	Unannotated	Unannotated	Unannotated	FALSE	FALSE	FALSE	TRUE	FALSE	TRUE	CTIF
r100765	chr18	48493602	48493876	BG	Vascular / endothelial	CRE_4_ubiquitous	Unannotated	Unannotated	Unannotated	Unannotated	FALSE	FALSE	FALSE	FALSE	FALSE	FALSE	CTIF
r100766	chr18	48514804	48515156	BG	Neural	CRE_119_neuronal_glial	Unannotated	Unannotated	Unannotated	Unannotated	FALSE	FALSE	FALSE	FALSE	FALSE	FALSE
r100767	chr18	48521720	48522230	R4	Primitive / embryonic,Tissue invariant	CRE_106_fetal_neuronal_glial	Unannotated	Unannotated	Unannotated	Unannotated	FALSE	FALSE	FALSE	FALSE	FALSE	FALSE	ZBTB7C
r100769	chr18	48529851	48530138	BG	Stromal A	CRE_53_skeletal_myocyte	Unannotated	BG	ADR,BG	Unannotated	FALSE	FALSE	FALSE	FALSE	FALSE	FALSE
r10077	chr1	92483752	92484086	BG	Primitive / embryonic,Neural	CRE_9_immune	Unannotated	Unannotated	Unannotated	Unannotated	FALSE	FALSE	FALSE	FALSE	FALSE	FALSE
r100770	chr18	48530834	48531153	BG	Primitive / embryonic	Unannotated	Unannotated	BG	ADR,BG	Unannotated	FALSE	FALSE	FALSE	FALSE	FALSE	FALSE
r100771	chr18	48538506	48539994	BG	Primitive / embryonic,Neural,Stromal B,Tissue invariant,Lymphoid,Myeloid / erythroid	CRE_1_ubiquitous,CRE_2_ubiquitous,CRE_6_ubiquitous	SUIT.2,HSC	BG	ADR,BG	Unannotated	FALSE	FALSE	FALSE	FALSE	FALSE	FALSE	CTIF,ZBTB7C
r100772	chr18	48540296	48541549	BG	Primitive / embryonic,Stromal B,Tissue invariant,Organ devel. / renal,Cancer / epithelial	CRE_1_ubiquitous	SUIT.2,HSC	BG	ADR,BG	Unannotated	FALSE	FALSE	FALSE	FALSE	FALSE	FALSE	CTIF
r100773	chr18	48543358	48543589	BG	Primitive / embryonic,Stromal B	CRE_136_adrenal_cortical	SUIT.2,HSC	BG	ADR,BG	Unannotated	FALSE	FALSE	FALSE	FALSE	FALSE	FALSE
r100774	chr18	48545637	48546080	BG	Organ devel. / renal	CRE_3_ubiquitous	SUIT.2,HSC	BG	ADR,BG	Unannotated	FALSE	FALSE	FALSE	FALSE	FALSE	FALSE
r100775	chr18	48547425	48548418	R6	Primitive / embryonic,Tissue invariant,Organ devel. / renal,Musculoskeletal,Stromal A	CRE_140_adult_stromal	SUIT.2,HSC	BG	ADR,BG	BG	FALSE	FALSE	FALSE	FALSE	FALSE	FALSE
r100776	chr18	48563859	48564431	BG	Primitive / embryonic,Musculoskeletal,Pulmonary devel.	CRE_113_fetal_neuronal_glial	SUIT.2,HSC	Unannotated	ADR,BG	BG	FALSE	FALSE	FALSE	FALSE	FALSE	FALSE
r100777	chr18	48573695	48574171	BG	Primitive / embryonic,Organ devel. / renal,Placental / trophoblast	CRE_50_hepatocyte	SUIT.2,HSC	Unannotated	ADR,BG	BG	FALSE	FALSE	FALSE	FALSE	FALSE	FALSE
r100778	chr18	48575262	48576323	R5	Neural,Musculoskeletal,Digestive	CRE_105_fetal_neuronal_glial,CRE_125_neuronal_glial	SUIT.2,HSC	Unannotated	ADR,BG	BG	FALSE	FALSE	FALSE	FALSE	FALSE	FALSE	CTIF
r100779	chr18	48580654	48581021	BG	Primitive / embryonic,Musculoskeletal	CRE_95_fetal_neuronal_glial	SUIT.2,HSC	Unannotated	ADR,BG	BG	FALSE	FALSE	FALSE	FALSE	FALSE	FALSE
r10078	chr1	92484735	92485657	BG	Primitive / embryonic,Lymphoid,Myeloid / erythroid,Pulmonary devel.	CRE_9_immune	Unannotated	Unannotated	Unannotated	Unannotated	FALSE	FALSE	FALSE	FALSE	FALSE	FALSE
r100780	chr18	48588455	48588871	BG	Unannotated	CRE_38_cardiomyocyte	SUIT.2,HSC	Unannotated	ADR,BG	BG	FALSE	FALSE	FALSE	FALSE	FALSE	FALSE
r100781	chr18	48592579	48593035	BG	Cardiac	CRE_38_cardiomyocyte	SUIT.2,HSC	Unannotated	ADR,BG	BG	FALSE	FALSE	FALSE	FALSE	FALSE	FALSE
r100782	chr18	48598955	48599228	BG	Primitive / embryonic,Musculoskeletal,Digestive	CRE_118_neuronal_glial	SUIT.2,HSC	Unannotated	ADR,BG	BG	FALSE	FALSE	FALSE	FALSE	FALSE	FALSE	ZBTB7C
r100783	chr18	48599984	48600360	BG	Neural	Unannotated	SUIT.2,HSC	Unannotated	ADR,BG	BG	FALSE	FALSE	FALSE	FALSE	FALSE	FALSE
r100784	chr18	48600531	48601038	BG	Neural,Organ devel. / renal,Cardiac,Myeloid / erythroid	CRE_136_adrenal_cortical	SUIT.2,HSC	Unannotated	ADR,BG	BG	FALSE	FALSE	FALSE	FALSE	FALSE	FALSE	CTIF
r100785	chr18	48605305	48605984	R2	Primitive / embryonic,Tissue invariant,Myeloid / erythroid	CRE_118_neuronal_glial	SUIT.2,HSC	Unannotated	ADR,BG	BG	FALSE	FALSE	FALSE	FALSE	FALSE	FALSE
r100786	chr18	48607104	48607483	BG	Primitive / embryonic,Stromal A,Myeloid / erythroid	CRE_3_ubiquitous	SUIT.2,HSC	Unannotated	ADR,BG	BG	FALSE	FALSE	FALSE	FALSE	FALSE	FALSE	ZBTB7C
r100787	chr18	48613433	48614247	R2	Organ devel. / renal,Musculoskeletal,Pulmonary devel.	CRE_6_ubiquitous	SUIT.2,HSC	Unannotated	ADR,BG	BG	FALSE	FALSE	FALSE	FALSE	FALSE	FALSE
r100788	chr18	48622794	48623460	BG	Primitive / embryonic,Stromal B,Lymphoid	CRE_141_adult_stromal	Unannotated	Unannotated	ADR,BG	BG	FALSE	FALSE	FALSE	FALSE	FALSE	FALSE
r100789	chr18	48629868	48630367	BG	Stromal A,Cancer / epithelial	CRE_141_adult_stromal	Unannotated	Unannotated	ADR,BG	BG	FALSE	FALSE	FALSE	FALSE	FALSE	FALSE	CTIF
r10079	chr1	92485954	92486184	BG	Primitive / embryonic,Myeloid / erythroid	CRE_9_immune	Unannotated	Unannotated	Unannotated	Unannotated	FALSE	FALSE	FALSE	FALSE	FALSE	FALSE
r100790	chr18	48632035	48632512	BG	Musculoskeletal	Unannotated	Unannotated	Unannotated	ADR,BG	Unannotated	FALSE	FALSE	FALSE	FALSE	FALSE	FALSE
r100791	chr18	48634554	48634761	BG	Primitive / embryonic,Lymphoid,Musculoskeletal,Pulmonary devel.	Unannotated	Unannotated	Unannotated	ADR,BG	Unannotated	FALSE	FALSE	FALSE	FALSE	FALSE	FALSE
r100793	chr18	48649201	48649671	R1	Primitive / embryonic,Lymphoid,Musculoskeletal	CRE_71_pancreatic_epithelial	Calu.3	Unannotated	ADR,BG	BG	FALSE	FALSE	FALSE	FALSE	FALSE	FALSE
r100794	chr18	48655536	48655736	BG	Musculoskeletal	CRE_6_ubiquitous	Calu.3	Unannotated	ADR,BG	BG	FALSE	FALSE	FALSE	FALSE	FALSE	FALSE
r100795	chr18	48656364	48656956	R6	Neural,Stromal B,Musculoskeletal	CRE_105_fetal_neuronal_glial	Calu.3	Unannotated	ADR,BG	BG	FALSE	FALSE	FALSE	FALSE	FALSE	FALSE	CTIF
r100796	chr18	48657485	48657685	BG	Stromal B	CRE_127_neuronal_glial	Calu.3	Unannotated	ADR,BG	BG	FALSE	FALSE	FALSE	FALSE	FALSE	FALSE	CTIF
r100797	chr18	48662120	48662356	BG	Stromal B	CRE_4_ubiquitous	Calu.3	Unannotated	ADR,BG	BG	FALSE	FALSE	FALSE	FALSE	FALSE	FALSE	CTIF
r100798	chr18	48664094	48664765	BG	Primitive / embryonic,Musculoskeletal	CRE_1_ubiquitous,CRE_6_ubiquitous	Unannotated	Unannotated	ADR,BG	BG	FALSE	FALSE	FALSE	FALSE	FALSE	FALSE
r100799	chr18	48667717	48668232	BG	Primitive / embryonic,Lymphoid,Digestive,Renal / cancer	CRE_88_neuroendocrine	Unannotated	Unannotated	ADR,BG	BG	FALSE	FALSE	FALSE	FALSE	FALSE	FALSE
r1008	chr1	7385660	7386012	BG	Primitive / embryonic	CRE_67_pulm_epithelial	Unannotated	Unannotated	BG	BG	FALSE	FALSE	FALSE	FALSE	FALSE	FALSE
r10080	chr1	92486849	92487151	BG	Primitive / embryonic,Pulmonary devel.	CRE_9_immune	Unannotated	Unannotated	Unannotated	Unannotated	FALSE	FALSE	FALSE	FALSE	FALSE	FALSE	GLMN,GFI1
r100800	chr18	48675139	48675793	BG	Primitive / embryonic,Tissue invariant,Lymphoid	CRE_1_ubiquitous	Fetal_spinal_cord,J.Lat_A72,GP5d	Unannotated	ADR,BG	Unannotated	FALSE	FALSE	FALSE	FALSE	FALSE	FALSE	CTIF
r100801	chr18	48676843	48677198	BG	Primitive / embryonic,Tissue invariant	CRE_1_ubiquitous	Fetal_spinal_cord,J.Lat_A72,GP5d	Unannotated	ADR,BG	Unannotated	FALSE	FALSE	FALSE	FALSE	FALSE	FALSE
r100802	chr18	48680383	48681376	BG	Neural,Vascular / endothelial	CRE_29_endothelial,CRE_27_endothelial	Fetal_spinal_cord,J.Lat_A72,GP5d	Unannotated	ADR,BG	Unannotated	FALSE	FALSE	FALSE	FALSE	FALSE	FALSE	CTIF
r100803	chr18	48687362	48687652	BG	Neural	Unannotated	Fetal_spinal_cord,J.Lat_A72,GP5d	Unannotated	BG	Unannotated	FALSE	FALSE	FALSE	FALSE	FALSE	FALSE
r100804	chr18	48702967	48703259	BG	Unannotated	CRE_35_endothelial	Fetal_spinal_cord,J.Lat_A72,GP5d	Unannotated	BG	Unannotated	FALSE	FALSE	FALSE	FALSE	FALSE	FALSE
r100805	chr18	48709330	48709805	BG	Primitive / embryonic,Musculoskeletal	CRE_27_endothelial	Fetal_spinal_cord,J.Lat_A72,GP5d	Unannotated	BG	Unannotated	FALSE	FALSE	FALSE	FALSE	FALSE	FALSE
r100806	chr18	48711842	48712288	BG	Primitive / embryonic,Neural,Renal / cancer	CRE_3_ubiquitous	Unannotated	Unannotated	BG	Unannotated	FALSE	FALSE	FALSE	FALSE	FALSE	FALSE
r100807	chr18	48714857	48715318	R2	Stromal B,Digestive	CRE_81_gi_epithelial	Unannotated	Unannotated	BG	Unannotated	FALSE	FALSE	FALSE	FALSE	FALSE	FALSE
r100808	chr18	48715554	48716000	R2	Digestive,Myeloid / erythroid	CRE_15_immune	Unannotated	Unannotated	BG	Unannotated	FALSE	FALSE	FALSE	FALSE	FALSE	FALSE	SMAD7
r100809	chr18	48719775	48720570	R6	Neural,Stromal B,Myeloid / erythroid	CRE_131_neuronal_glial	Unannotated	Unannotated	BG	Unannotated	FALSE	FALSE	FALSE	FALSE	FALSE	FALSE	CTIF,SMAD7
r10081	chr1	92662597	92662961	BG	Neural	Unannotated	Unannotated	Unannotated	Unannotated	Unannotated	FALSE	FALSE	FALSE	FALSE	FALSE	FALSE
r100810	chr18	48724524	48724743	BG	Cancer / epithelial	CRE_32_endothelial	Unannotated	Unannotated	BG	Unannotated	FALSE	FALSE	FALSE	FALSE	FALSE	FALSE	SMAD7
r100811	chr18	48727318	48727794	R4	Primitive / embryonic,Stromal B	CRE_143_adult_stromal,CRE_135_adrenal_cortical	Unannotated	Unannotated	BG	Unannotated	FALSE	FALSE	FALSE	FALSE	FALSE	FALSE
r100812	chr18	48729481	48729743	BG	Stromal B	CRE_3_ubiquitous	Unannotated	Unannotated	BG	Unannotated	FALSE	FALSE	FALSE	FALSE	FALSE	FALSE	CTIF,SMAD7
r100813	chr18	48733722	48734318	BG	Neural	CRE_106_fetal_neuronal_glial	Unannotated	Unannotated	BG	Unannotated	FALSE	FALSE	FALSE	FALSE	FALSE	FALSE	CTIF
r100814	chr18	48735152	48735394	BG	Primitive / embryonic,Vascular / endothelial	CRE_22_immune	Unannotated	Unannotated	BG	Unannotated	FALSE	FALSE	FALSE	FALSE	FALSE	FALSE
r100815	chr18	48736419	48736798	BG	Stromal B	CRE_38_cardiomyocyte,CRE_95_fetal_neuronal_glial	Unannotated	Unannotated	BG	Unannotated	FALSE	FALSE	FALSE	FALSE	FALSE	FALSE	CTIF
r100816	chr18	48740696	48741247	R5	Stromal B	CRE_38_cardiomyocyte,CRE_126_neuronal_glial	Unannotated	Unannotated	BG	Unannotated	FALSE	FALSE	FALSE	FALSE	FALSE	FALSE	CTIF
r100817	chr18	48742847	48743373	R5	Musculoskeletal,Pulmonary devel.	CRE_3_ubiquitous	Unannotated	Unannotated	BG	Unannotated	FALSE	FALSE	FALSE	FALSE	FALSE	FALSE	CTIF
r100818	chr18	48751215	48751768	BG	Neural	CRE_106_fetal_neuronal_glial	Unannotated	Unannotated	BG	Unannotated	FALSE	FALSE	FALSE	FALSE	FALSE	FALSE	CTIF
r100819	chr18	48755250	48755475	BG	Stromal B,Lymphoid	CRE_136_adrenal_cortical	Unannotated	Unannotated	BG	Unannotated	FALSE	FALSE	FALSE	FALSE	FALSE	FALSE
r100820	chr18	48756603	48756872	BG	Placental / trophoblast	Unannotated	Unannotated	Unannotated	BG	Unannotated	FALSE	FALSE	FALSE	FALSE	FALSE	FALSE
r100821	chr18	48765298	48765556	BG	Lymphoid,Cardiac	CRE_7_ubiquitous	moDCs	Unannotated	BG	Unannotated	FALSE	FALSE	FALSE	FALSE	FALSE	FALSE
r100822	chr18	48767034	48767662	R6	Stromal B	CRE_140_adult_stromal	moDCs	Unannotated	BG	Unannotated	FALSE	FALSE	FALSE	FALSE	FALSE	TRUE	CTIF,SMAD7
r100823	chr18	48771669	48771950	BG	Digestive,Cardiac	CRE_38_cardiomyocyte	moDCs	BG	BG	BG	FALSE	FALSE	FALSE	FALSE	FALSE	FALSE	SMAD7
r100824	chr18	48776688	48777506	BG	Primitive / embryonic,Stromal B,Tissue invariant,Renal / cancer	CRE_1_ubiquitous,CRE_2_ubiquitous	moDCs	BG	BG	BG	FALSE	FALSE	FALSE	FALSE	FALSE	FALSE	SMAD7
r100825	chr18	48780254	48781818	R5	Neural,Stromal B,Tissue invariant,Digestive,Pulmonary devel.	CRE_3_ubiquitous,CRE_29_endothelial	moDCs	BG	BG	BG	FALSE	FALSE	FALSE	FALSE	FALSE	FALSE	CTIF
r100826	chr18	48786837	48787923	R6	Neural,Stromal B,Musculoskeletal,Placental / trophoblast,Cardiac	CRE_118_neuronal_glial,CRE_38_cardiomyocyte	moDCs	BG	BG	BG	FALSE	FALSE	TRUE	FALSE	FALSE	FALSE	CTIF
r100827	chr18	48792967	48793584	R2	Primitive / embryonic,Organ devel. / renal,Cardiac	CRE_114_skeletal_myocyte	moDCs	BG	BG	BG	FALSE	FALSE	FALSE	FALSE	FALSE	FALSE
r100828	chr18	48794290	48794937	R6	Primitive / embryonic	CRE_6_ubiquitous	moDCs	BG	BG	BG	FALSE	FALSE	FALSE	FALSE	FALSE	FALSE	SMAD7
r100829	chr18	48802662	48803225	BG	Neural,Placental / trophoblast	CRE_131_neuronal_glial	moDCs	BG	BG	BG	FALSE	FALSE	FALSE	FALSE	FALSE	FALSE	SMAD7
r100830	chr18	48806319	48807227	R3	Primitive / embryonic,Stromal B,Placental / trophoblast	CRE_29_endothelial	moDCs	BG	BG	BG	FALSE	FALSE	FALSE	FALSE	FALSE	FALSE
r100831	chr18	48813690	48814273	BG	Placental / trophoblast,Myeloid / erythroid	CRE_2_ubiquitous,CRE_9_immune	moDCs	BG	BG	BG	FALSE	FALSE	FALSE	FALSE	FALSE	FALSE
r100832	chr18	48827433	48828388	BG	Primitive / embryonic,Stromal B,Tissue invariant,Organ devel. / renal,Placental / trophoblast,Renal / cancer	CRE_3_ubiquitous,CRE_46_stromal	SUIT.2	BG	BG	BG	FALSE	FALSE	FALSE	FALSE	FALSE	FALSE
r100833	chr18	48828551	48829205	BG	Primitive / embryonic,Placental / trophoblast,Myeloid / erythroid	CRE_46_stromal	SUIT.2	BG	BG	BG	FALSE	FALSE	FALSE	FALSE	FALSE	FALSE	SMAD7
r100834	chr18	48829513	48830128	BG	Primitive / embryonic	CRE_46_stromal	SUIT.2	BG	BG	BG	FALSE	FALSE	FALSE	FALSE	FALSE	FALSE
r100835	chr18	48834697	48834965	BG	Tissue invariant,Stromal A	CRE_22_immune	SUIT.2	BG	BG	BG	FALSE	FALSE	FALSE	FALSE	FALSE	FALSE
r100836	chr18	48835938	48836321	BG	Organ devel. / renal	Unannotated	SUIT.2	BG	BG	BG	FALSE	FALSE	FALSE	FALSE	FALSE	FALSE
r100837	chr18	48840533	48840850	R4	Neural	CRE_124_neuronal_glial	SUIT.2	BG	BG	BG	FALSE	FALSE	FALSE	FALSE	FALSE	FALSE
r100838	chr18	48842246	48842797	BG	Neural,Organ devel. / renal	CRE_35_endothelial	SUIT.2	BG	BG	BG	FALSE	FALSE	FALSE	FALSE	FALSE	FALSE	SMAD7
r100839	chr18	48842839	48843490	BG	Musculoskeletal,Placental / trophoblast	CRE_35_endothelial	SUIT.2	BG	BG	BG	FALSE	FALSE	FALSE	FALSE	FALSE	FALSE
r10084	chr1	92736466	92736684	BG	Renal / cancer	CRE_87_neuroendocrine	Unannotated	Unannotated	Unannotated	Unannotated	FALSE	FALSE	FALSE	FALSE	FALSE	FALSE
r100840	chr18	48848239	48848616	BG	Primitive / embryonic,Placental / trophoblast	CRE_106_fetal_neuronal_glial	SUIT.2	BG	BG	BG	FALSE	FALSE	FALSE	FALSE	FALSE	FALSE
r100841	chr18	48848709	48848954	BG	Primitive / embryonic,Organ devel. / renal,Vascular / endothelial	CRE_27_endothelial	SUIT.2	BG	BG	BG	FALSE	FALSE	FALSE	FALSE	FALSE	FALSE
r100842	chr18	48850749	48851838	BG	Organ devel. / renal,Cardiac,Myeloid / erythroid	CRE_42_stromal,CRE_22_immune	SUIT.2	BG	BG	BG	FALSE	FALSE	FALSE	FALSE	FALSE	FALSE
r100843	chr18	48859213	48860922	R3	Primitive / embryonic,Neural,Organ devel. / renal,Musculoskeletal,Pulmonary devel.	CRE_105_fetal_neuronal_glial	Unannotated	BG	BG	BG	FALSE	FALSE	FALSE	FALSE	FALSE	FALSE
r100844	chr18	48860946	48861172	BG	Organ devel. / renal	Unannotated	Unannotated	BG	BG	BG	FALSE	FALSE	FALSE	FALSE	FALSE	FALSE
r100845	chr18	48861274	48861711	BG	Primitive / embryonic,Placental / trophoblast	CRE_118_neuronal_glial	Unannotated	BG	BG	BG	FALSE	FALSE	FALSE	FALSE	FALSE	FALSE
r100846	chr18	48868826	48869103	BG	Tissue invariant,Lymphoid	CRE_9_immune	FL.HSPC_CD34.CD38.	BG	BG	BG	FALSE	FALSE	FALSE	FALSE	FALSE	FALSE
r100847	chr18	48873361	48873647	BG	Stromal A	CRE_135_adrenal_cortical	FL.HSPC_CD34.CD38.	BG	BG	BG	FALSE	FALSE	FALSE	FALSE	FALSE	FALSE	SMAD7
r100848	chr18	48876031	48876595	BG	Primitive / embryonic,Musculoskeletal,Placental / trophoblast,Myeloid / erythroid	CRE_46_stromal	FL.HSPC_CD34.CD38.	BG	BG	BG	FALSE	FALSE	FALSE	FALSE	FALSE	FALSE
r100849	chr18	48878995	48879431	BG	Organ devel. / renal,Musculoskeletal,Digestive	CRE_69_pulm_epithelial	FL.HSPC_CD34.CD38.	BG	BG	BG	FALSE	FALSE	FALSE	FALSE	FALSE	FALSE
r10085	chr1	92749074	92749454	BG	Primitive / embryonic	CRE_5_ubiquitous	H1703,X22Rv1,AC16,SKBR3,FL.HSPC_CD34.CD38.,CRL7250,HAP1,GM06990,Ishikawa,Aska,Lung,HSSY2,MG63,SW480,G401,HOS,FiPSC,Primary_B.CLL	Unannotated	Unannotated	Unannotated	FALSE	FALSE	FALSE	FALSE	FALSE	FALSE
r100850	chr18	48889341	48889865	BG	Primitive / embryonic	CRE_3_ubiquitous	FL.HSPC_CD34.CD38.	BG	BG	BG	FALSE	FALSE	FALSE	FALSE	FALSE	FALSE
r100851	chr18	48893471	48894005	BG	Primitive / embryonic,Neural,Placental / trophoblast,Digestive	CRE_7_ubiquitous,CRE_81_gi_epithelial	FL.HSPC_CD34.CD38.	BG	BG	BG	FALSE	FALSE	FALSE	FALSE	FALSE	FALSE
r100852	chr18	48896769	48897626	BG	Primitive / embryonic,Stromal B,Myeloid / erythroid	CRE_19_immune,CRE_15_immune	FL.HSPC_CD34.CD38.	BG	BG	BG	FALSE	FALSE	FALSE	FALSE	FALSE	FALSE
r100853	chr18	48901844	48902625	R6	Primitive / embryonic,Stromal B,Tissue invariant,Renal / cancer	CRE_3_ubiquitous	FL.HSPC_CD34.CD38.	BG	BG	BG	FALSE	FALSE	FALSE	TRUE	FALSE	TRUE	SMAD7
r100854	chr18	48914644	48915313	BG	Primitive / embryonic,Organ devel. / renal	CRE_46_stromal	FL.HSPC_CD34.CD38.	BG	BG	BG	FALSE	FALSE	FALSE	FALSE	FALSE	FALSE	SMAD7
r100855	chr18	48922504	48923536	R3	Primitive / embryonic,Stromal B,Organ devel. / renal,Musculoskeletal,Stromal A	CRE_3_ubiquitous	MOLT4,HASM,ALL.SIL,G401,Adipocyte	BG	BG	Unannotated	FALSE	FALSE	FALSE	FALSE	FALSE	FALSE
r100856	chr18	48924549	48924842	BG	Primitive / embryonic,Lymphoid	CRE_1_ubiquitous,CRE_3_ubiquitous	MOLT4,HASM,ALL.SIL,G401,Adipocyte	BG	BG	Unannotated	FALSE	FALSE	FALSE	FALSE	FALSE	FALSE
r100857	chr18	48928828	48929202	R5	Lymphoid,Musculoskeletal	CRE_1_ubiquitous	MOLT4,HASM,ALL.SIL,G401,Adipocyte	BG	BG	MES	FALSE	FALSE	FALSE	FALSE	FALSE	FALSE
r100858	chr18	48929856	48930758	R3	Primitive / embryonic,Neural,Organ devel. / renal,Digestive,Renal / cancer	CRE_84_gi_epithelial	MOLT4,HASM,ALL.SIL,G401,Adipocyte	BG	BG	MES	FALSE	FALSE	FALSE	FALSE	FALSE	FALSE	SMAD7
r100859	chr18	48931991	48932305	BG	Lymphoid,Renal / cancer	CRE_1_ubiquitous	MOLT4,HASM,ALL.SIL,G401,Adipocyte	BG	BG	MES	FALSE	FALSE	FALSE	FALSE	FALSE	FALSE
r10086	chr1	92754041	92754326	BG	Cardiac,Stromal A	CRE_124_neuronal_glial	H1703,X22Rv1,AC16,SKBR3,FL.HSPC_CD34.CD38.,CRL7250,HAP1,GM06990,Ishikawa,Aska,Lung,HSSY2,MG63,SW480,G401,HOS,FiPSC,Primary_B.CLL	Unannotated	Unannotated	Unannotated	FALSE	FALSE	FALSE	FALSE	FALSE	FALSE	EVI5
r100860	chr18	48937480	48937882	BG	Lymphoid,Placental / trophoblast	CRE_81_gi_epithelial	MOLT4,HASM,ALL.SIL,G401,Adipocyte	BG	BG	MES	FALSE	FALSE	FALSE	FALSE	FALSE	FALSE
r100861	chr18	48939162	48940102	BG	Stromal B,Musculoskeletal,Pulmonary devel.	CRE_4_ubiquitous,CRE_29_endothelial	MOLT4,HASM,ALL.SIL,G401,Adipocyte	BG	BG	MES	FALSE	FALSE	FALSE	FALSE	FALSE	FALSE
r100862	chr18	48940862	48941098	BG	Lymphoid,Vascular / endothelial	CRE_9_immune	MOLT4,HASM,ALL.SIL,G401,Adipocyte	BG	BG	MES	FALSE	FALSE	FALSE	FALSE	FALSE	FALSE	SMAD7
r100863	chr18	48941165	48941365	BG	Organ devel. / renal,Vascular / endothelial	Unannotated	MOLT4,HASM,ALL.SIL,G401,Adipocyte	BG	BG	MES	FALSE	FALSE	FALSE	FALSE	FALSE	FALSE	SMAD7
r100864	chr18	48942551	48942924	R6	Musculoskeletal,Stromal A	CRE_87_neuroendocrine	Unannotated	BG	BG	Unannotated	FALSE	FALSE	FALSE	FALSE	FALSE	FALSE	SMAD7
r100865	chr18	48948517	48948901	BG	Stromal B,Musculoskeletal	CRE_1_ubiquitous	Unannotated	BG	BG	Unannotated	FALSE	FALSE	FALSE	FALSE	FALSE	FALSE	SMAD7
r100866	chr18	48949562	48950311	BG	Primitive / embryonic,Lymphoid,Musculoskeletal,Cardiac	CRE_1_ubiquitous	Unannotated	BG	BG	Unannotated	FALSE	FALSE	FALSE	FALSE	FALSE	FALSE
r100867	chr18	48951501	48953177	BG	Primitive / embryonic,Tissue invariant,Lymphoid	CRE_1_ubiquitous	Unannotated	BG	BG	Unannotated	FALSE	FALSE	FALSE	FALSE	FALSE	FALSE	SMAD7
r100868	chr18	48955476	48955727	R2	Primitive / embryonic,Placental / trophoblast	CRE_4_ubiquitous	SUIT.2,SKBR3,HSC,CiPSC	BG	BG	Unannotated	FALSE	FALSE	FALSE	FALSE	FALSE	FALSE	SMAD7
r100869	chr18	48959616	48960332	R1	Primitive / embryonic,Stromal B,Cardiac	CRE_62_placental	SUIT.2,SKBR3,HSC,CiPSC	BG	BG	Unannotated	FALSE	FALSE	FALSE	FALSE	FALSE	FALSE
r10087	chr1	92756643	92756863	BG	Cardiac,Stromal A,Pulmonary devel.	CRE_47_stromal	H1703,X22Rv1,AC16,SKBR3,FL.HSPC_CD34.CD38.,CRL7250,HAP1,GM06990,Ishikawa,Aska,Lung,HSSY2,MG63,SW480,G401,HOS,FiPSC,Primary_B.CLL	Unannotated	Unannotated	Unannotated	FALSE	FALSE	FALSE	FALSE	FALSE	FALSE
r100870	chr18	48962514	48963038	BG	Primitive / embryonic,Myeloid / erythroid,Pulmonary devel.	CRE_47_stromal	SUIT.2,SKBR3,HSC,CiPSC	BG	BG	Unannotated	FALSE	FALSE	FALSE	FALSE	FALSE	FALSE
r100871	chr18	48963349	48963611	BG	Primitive / embryonic,Stromal B,Pulmonary devel.	CRE_44_stromal	SUIT.2,SKBR3,HSC,CiPSC	BG	BG	Unannotated	FALSE	FALSE	FALSE	FALSE	FALSE	FALSE
r100872	chr18	48963640	48964444	BG	Primitive / embryonic,Placental / trophoblast,Pulmonary devel.	CRE_143_adult_stromal,CRE_44_stromal	SUIT.2,SKBR3,HSC,CiPSC	BG	BG	Unannotated	FALSE	FALSE	FALSE	FALSE	FALSE	FALSE	SMAD7
r100873	chr18	48968540	48969150	BG	Primitive / embryonic	CRE_100_fetal_neuronal_glial	SUIT.2,SKBR3,HSC,CiPSC	Unannotated	BG	Unannotated	FALSE	FALSE	FALSE	FALSE	FALSE	FALSE
r100874	chr18	48973903	48976500	BG	Primitive / embryonic,Neural,Stromal B,Musculoskeletal,Digestive,Cardiac	CRE_1_ubiquitous,CRE_2_ubiquitous,CRE_71_pancreatic_epithelial	SUIT.2,SKBR3,HSC,CiPSC	Unannotated	BG	Unannotated	FALSE	FALSE	FALSE	FALSE	FALSE	FALSE	SMAD7
r100875	chr18	48983901	48984286	BG	Primitive / embryonic,Neural	CRE_136_adrenal_cortical	SUIT.2,SKBR3,HSC,CiPSC	Unannotated	BG	BG	FALSE	FALSE	FALSE	FALSE	FALSE	FALSE
r100876	chr18	48989727	48990208	BG	Primitive / embryonic,Organ devel. / renal	CRE_46_stromal	SUIT.2,SKBR3,HSC,CiPSC	Unannotated	BG	BG	FALSE	FALSE	FALSE	FALSE	FALSE	FALSE
r100877	chr18	48990355	48990860	BG	Stromal B,Organ devel. / renal	CRE_4_ubiquitous	SUIT.2,SKBR3,HSC,CiPSC	Unannotated	BG	BG	FALSE	FALSE	FALSE	FALSE	FALSE	FALSE
r100878	chr18	48996958	48997294	BG	Primitive / embryonic,Stromal A	CRE_71_pancreatic_epithelial	SUIT.2,SKBR3,HSC,CiPSC	Unannotated	BG	BG	FALSE	FALSE	FALSE	FALSE	FALSE	FALSE	SMAD7
r100879	chr18	48997790	48998873	R6	Primitive / embryonic,Cardiac,Stromal A	CRE_3_ubiquitous,CRE_140_adult_stromal,CRE_95_fetal_neuronal_glial	SUIT.2,SKBR3,HSC,CiPSC	Unannotated	BG	BG	FALSE	FALSE	FALSE	FALSE	FALSE	FALSE
r10088	chr1	92774475	92774805	R5	Primitive / embryonic	CRE_124_neuronal_glial	H1703,X22Rv1,AC16,SKBR3,FL.HSPC_CD34.CD38.,CRL7250,HAP1,GM06990,Ishikawa,Aska,Lung,HSSY2,MG63,SW480,G401,HOS,FiPSC,Primary_B.CLL	Unannotated	Unannotated	Unannotated	FALSE	FALSE	FALSE	FALSE	FALSE	FALSE	EVI5
r100880	chr18	49006585	49007215	BG	Neural	CRE_105_fetal_neuronal_glial	SUIT.2,SKBR3,HSC,CiPSC	Unannotated	BG	BG	FALSE	FALSE	FALSE	FALSE	FALSE	FALSE	SMAD7
r100881	chr18	49007881	49008095	BG	Neural	CRE_105_fetal_neuronal_glial	SUIT.2,SKBR3,HSC,CiPSC	Unannotated	BG	BG	FALSE	FALSE	FALSE	FALSE	FALSE	FALSE	SMAD7
r100882	chr18	49011248	49011742	BG	Organ devel. / renal,Placental / trophoblast	CRE_2_ubiquitous	SUIT.2,SKBR3,HSC,CiPSC	Unannotated	BG	BG	FALSE	FALSE	FALSE	FALSE	FALSE	FALSE
r100883	chr18	49013293	49013520	BG	Musculoskeletal,Placental / trophoblast	CRE_46_stromal	SUIT.2,SKBR3,HSC,CiPSC	Unannotated	BG	BG	FALSE	FALSE	FALSE	FALSE	FALSE	FALSE
r100884	chr18	49016396	49017558	BG	Primitive / embryonic,Organ devel. / renal,Stromal A	CRE_71_pancreatic_epithelial	SUIT.2,SKBR3,HSC,CiPSC	Unannotated	BG	BG	FALSE	FALSE	FALSE	FALSE	FALSE	FALSE
r100885	chr18	49021439	49022125	R1	Primitive / embryonic,Digestive	CRE_73_gi_epithelial	SUIT.2,SKBR3,HSC,CiPSC	Unannotated	BG	BG	FALSE	FALSE	FALSE	FALSE	FALSE	FALSE
r100886	chr18	49031845	49032149	BG	Primitive / embryonic,Lymphoid	CRE_10_immune	SUIT.2,SKBR3,HSC,CiPSC	Unannotated	BG	Unannotated	FALSE	FALSE	FALSE	FALSE	FALSE	FALSE
r100887	chr18	49041870	49042564	BG	Primitive / embryonic,Stromal B,Organ devel. / renal	CRE_1_ubiquitous,CRE_7_ubiquitous	SUIT.2,SKBR3,HSC,CiPSC	BG	BG	Unannotated	FALSE	FALSE	FALSE	FALSE	FALSE	FALSE	SMAD7
r100888	chr18	49045628	49046065	BG	Primitive / embryonic,Digestive	CRE_18_immune	KG1	BG	BG	Unannotated	FALSE	FALSE	FALSE	FALSE	FALSE	FALSE
r100889	chr18	49047555	49048024	BG	Primitive / embryonic	CRE_18_immune	KG1	BG	BG	Unannotated	FALSE	FALSE	FALSE	FALSE	FALSE	FALSE
r10089	chr1	92784578	92785614	BG	Tissue invariant,Lymphoid,Stromal A	CRE_1_ubiquitous	H1703,X22Rv1,AC16,SKBR3,FL.HSPC_CD34.CD38.,CRL7250,HAP1,GM06990,Ishikawa,Aska,Lung,HSSY2,MG63,SW480,G401,HOS,FiPSC,Primary_B.CLL	Unannotated	ADR	Unannotated	FALSE	FALSE	FALSE	FALSE	FALSE	FALSE	EVI5
r100890	chr18	49050543	49050864	BG	Myeloid / erythroid	CRE_32_endothelial	Unannotated	BG	BG	Unannotated	FALSE	FALSE	FALSE	FALSE	FALSE	FALSE
r100892	chr18	49057410	49057760	R5	Neural	CRE_64_pulm_epithelial	PBMC	BG	BG	Unannotated	FALSE	FALSE	FALSE	FALSE	FALSE	FALSE
r100893	chr18	49061345	49061820	BG	Neural,Musculoskeletal,Vascular / endothelial	CRE_22_immune	PBMC	BG	BG	Unannotated	FALSE	FALSE	FALSE	FALSE	FALSE	FALSE	SMAD7
r100894	chr18	49061872	49062605	R6	Neural,Musculoskeletal,Myeloid / erythroid	CRE_35_endothelial	PBMC	BG	BG	Unannotated	FALSE	FALSE	FALSE	FALSE	FALSE	FALSE	SMAD7
r100895	chr18	49071303	49072061	R6	Stromal B,Myeloid / erythroid	CRE_101_fetal_neuronal_glial,CRE_64_pulm_epithelial	PBMC	BG	BG	Unannotated	FALSE	FALSE	FALSE	FALSE	FALSE	FALSE	SMAD7
r100896	chr18	49098418	49098740	BG	Neural	CRE_106_fetal_neuronal_glial	Unannotated	Unannotated	BG	Unannotated	FALSE	FALSE	FALSE	FALSE	FALSE	FALSE
r100897	chr18	49111201	49111881	R7	Stromal B,Lymphoid,Placental / trophoblast	CRE_90_neuroendocrine	Unannotated	Unannotated	BG	Unannotated	FALSE	FALSE	FALSE	TRUE	FALSE	TRUE	SMAD7
r100898	chr18	49111915	49112458	BG	Primitive / embryonic,Placental / trophoblast	Unannotated	Unannotated	Unannotated	BG	Unannotated	FALSE	FALSE	FALSE	FALSE	FALSE	FALSE	SMAD7
r100899	chr18	49127790	49128128	BG	Tissue invariant,Musculoskeletal,Myeloid / erythroid	CRE_46_stromal	HASM	Unannotated	Unannotated	Unannotated	FALSE	FALSE	FALSE	FALSE	FALSE	FALSE
r1009	chr1	7388637	7390037	BG	Primitive / embryonic,Stromal B,Organ devel. / renal,Musculoskeletal,Cardiac,Vascular / endothelial	CRE_29_endothelial,CRE_35_endothelial,CRE_27_endothelial	Unannotated	Unannotated	BG	BG	FALSE	FALSE	FALSE	FALSE	FALSE	FALSE
r10090	chr1	92792329	92792655	BG	Primitive / embryonic,Cardiac,Vascular / endothelial	CRE_77_gi_epithelial	H1703,X22Rv1,AC16,SKBR3,FL.HSPC_CD34.CD38.,CRL7250,HAP1,GM06990,Ishikawa,Aska,Lung,HSSY2,MG63,SW480,G401,HOS,FiPSC,Primary_B.CLL	Unannotated	ADR	Unannotated	FALSE	FALSE	FALSE	FALSE	FALSE	FALSE	EVI5
r100901	chr18	49135917	49136225	BG	Stromal B	CRE_90_neuroendocrine	HASM	Unannotated	Unannotated	Unannotated	FALSE	FALSE	FALSE	FALSE	FALSE	FALSE	SMAD7
r100902	chr18	49139752	49140178	BG	Primitive / embryonic	Unannotated	HASM	Unannotated	Unannotated	Unannotated	FALSE	FALSE	FALSE	FALSE	FALSE	FALSE
r100903	chr18	49161732	49162014	BG	Stromal B	CRE_12_immune	HASM	Unannotated	Unannotated	Unannotated	FALSE	FALSE	FALSE	FALSE	FALSE	FALSE	SMAD7
r100905	chr18	49169141	49169404	BG	Digestive	CRE_84_gi_epithelial	Unannotated	Unannotated	Unannotated	Unannotated	FALSE	FALSE	FALSE	FALSE	FALSE	FALSE	SMAD7
r100906	chr18	49183711	49184130	BG	Primitive / embryonic,Stromal B	Unannotated	Unannotated	Unannotated	Unannotated	Unannotated	FALSE	FALSE	FALSE	FALSE	FALSE	FALSE
r100907	chr18	49186309	49186509	BG	Stromal B	CRE_127_neuronal_glial	Unannotated	Unannotated	Unannotated	Unannotated	FALSE	FALSE	FALSE	FALSE	FALSE	FALSE
r100908	chr18	49189978	49190178	BG	Stromal B,Vascular / endothelial	CRE_124_neuronal_glial	Unannotated	Unannotated	Unannotated	Unannotated	FALSE	FALSE	FALSE	FALSE	FALSE	FALSE
r100909	chr18	49250799	49251298	BG	Stromal B,Digestive	CRE_6_ubiquitous	Unannotated	Unannotated	Unannotated	Unannotated	FALSE	FALSE	FALSE	FALSE	FALSE	FALSE	DYM
r10091	chr1	92797894	92798380	R5	Neural,Stromal B	CRE_125_neuronal_glial	SK.MEL.239,GIST.48,CPC	Unannotated	ADR	Unannotated	FALSE	FALSE	FALSE	FALSE	FALSE	FALSE	EVI5
r100910	chr18	49258921	49259245	BG	Primitive / embryonic	Unannotated	Unannotated	Unannotated	Unannotated	Unannotated	FALSE	FALSE	FALSE	FALSE	FALSE	FALSE
r100913	chr18	49368846	49369281	BG	Musculoskeletal,Digestive,Renal / cancer	CRE_69_pulm_epithelial	Unannotated	Unannotated	Unannotated	Unannotated	FALSE	FALSE	FALSE	FALSE	FALSE	FALSE
r100914	chr18	49380551	49381147	BG	Primitive / embryonic	CRE_106_fetal_neuronal_glial	Unannotated	Unannotated	Unannotated	Unannotated	FALSE	FALSE	FALSE	FALSE	FALSE	FALSE
r100915	chr18	49399087	49399524	BG	Stromal B,Vascular / endothelial	CRE_19_immune,CRE_22_immune	Unannotated	Unannotated	Unannotated	Unannotated	FALSE	FALSE	FALSE	FALSE	FALSE	FALSE	C18orf32,DYM
r100916	chr18	49447759	49448161	BG	Primitive / embryonic	CRE_5_ubiquitous	Unannotated	Unannotated	Unannotated	Unannotated	FALSE	FALSE	FALSE	FALSE	FALSE	FALSE
r100917	chr18	49460081	49460961	BG	Stromal B,Tissue invariant	CRE_1_ubiquitous	Unannotated	Unannotated	Unannotated	Unannotated	FALSE	FALSE	FALSE	FALSE	FALSE	FALSE
r100918	chr18	49465126	49465784	R2	Primitive / embryonic	CRE_62_placental	FL.HSPC_CD34.CD38.	Unannotated	Unannotated	Unannotated	FALSE	FALSE	FALSE	FALSE	FALSE	FALSE	LIPG,RPL17
r100919	chr18	49486683	49487669	BG	Stromal B,Tissue invariant,Pulmonary devel.	CRE_1_ubiquitous	Unannotated	Unannotated	Unannotated	Unannotated	FALSE	FALSE	FALSE	FALSE	FALSE	FALSE	DYM,RPL17,C18orf32
r10092	chr1	92804701	92805140	R5	Stromal A	CRE_4_ubiquitous	SK.MEL.239,GIST.48,CPC	Unannotated	ADR	Unannotated	FALSE	FALSE	FALSE	FALSE	FALSE	FALSE	EVI5
r100920	chr18	49491844	49492635	BG	Stromal B,Tissue invariant	CRE_1_ubiquitous	Unannotated	Unannotated	Unannotated	Unannotated	FALSE	FALSE	FALSE	FALSE	FALSE	FALSE	C18orf32,RPL17
r100921	chr18	49499052	49499428	BG	Primitive / embryonic,Placental / trophoblast	CRE_63_placental	D341	Unannotated	Unannotated	Unannotated	FALSE	FALSE	FALSE	FALSE	FALSE	FALSE
r100922	chr18	49500095	49500969	BG	Primitive / embryonic,Neural	CRE_118_neuronal_glial,CRE_119_neuronal_glial	D341	Unannotated	Unannotated	Unannotated	FALSE	FALSE	FALSE	FALSE	FALSE	FALSE	LIPG,RPL17
r100923	chr18	49510590	49510978	BG	Primitive / embryonic	CRE_6_ubiquitous	D341	Unannotated	Unannotated	Unannotated	FALSE	FALSE	FALSE	FALSE	FALSE	FALSE	LIPG,RPL17
r100924	chr18	49519136	49519842	R5	Primitive / embryonic,Neural,Stromal B	CRE_107_fetal_neuronal_glial	D341	Unannotated	Unannotated	Unannotated	FALSE	FALSE	FALSE	FALSE	TRUE	FALSE	LIPG,RPL17
r100925	chr18	49520790	49520994	BG	Stromal B,Placental / trophoblast	CRE_100_fetal_neuronal_glial	D341	Unannotated	Unannotated	Unannotated	FALSE	FALSE	FALSE	FALSE	FALSE	FALSE
r100926	chr18	49521428	49521638	BG	Neural,Cardiac	CRE_107_fetal_neuronal_glial	D341	Unannotated	Unannotated	Unannotated	FALSE	FALSE	FALSE	FALSE	FALSE	FALSE	LIPG
r100927	chr18	49546809	49547082	BG	Primitive / embryonic	Unannotated	D341	Unannotated	Unannotated	Unannotated	FALSE	FALSE	FALSE	FALSE	FALSE	FALSE	RPL17
r100928	chr18	49560824	49562395	BG	Primitive / embryonic,Neural,Tissue invariant,Organ devel. / renal	CRE_2_ubiquitous,CRE_71_pancreatic_epithelial	Unannotated	Unannotated	Unannotated	Unannotated	FALSE	FALSE	FALSE	FALSE	FALSE	FALSE	LIPG,RPL17
r100929	chr18	49562452	49562760	BG	Primitive / embryonic	CRE_71_pancreatic_epithelial	RWPE1	Unannotated	Unannotated	Unannotated	FALSE	FALSE	FALSE	FALSE	FALSE	FALSE	LIPG,RPL17
r10093	chr1	92820152	92820370	BG	Stromal B	CRE_62_placental	SK.MEL.239,GIST.48,CPC	Unannotated	ADR	Unannotated	FALSE	FALSE	FALSE	FALSE	FALSE	FALSE
r100930	chr18	49565626	49566006	R3	Stromal B,Organ devel. / renal	CRE_107_fetal_neuronal_glial	Unannotated	Unannotated	Unannotated	Unannotated	FALSE	FALSE	FALSE	FALSE	FALSE	FALSE	C18orf32,DYM
r100931	chr18	49572826	49573415	R4	Neural,Stromal B	CRE_107_fetal_neuronal_glial	SUIT.2,Fetal_spinal_cord	Unannotated	Unannotated	Unannotated	FALSE	FALSE	TRUE	FALSE	TRUE	FALSE	DYM
r100932	chr18	49573666	49574165	BG	Primitive / embryonic,Organ devel. / renal	CRE_107_fetal_neuronal_glial	SUIT.2,Fetal_spinal_cord	Unannotated	Unannotated	Unannotated	FALSE	FALSE	FALSE	FALSE	FALSE	FALSE
r100933	chr18	49585681	49586276	R4	Primitive / embryonic,Musculoskeletal	CRE_79_gi_epithelial	SK.MEL.239,NCC_H9	Unannotated	Unannotated	Unannotated	FALSE	FALSE	FALSE	FALSE	FALSE	FALSE	RPL17
r100934	chr18	49596604	49596954	BG	Neural,Stromal B	CRE_88_neuroendocrine	H1703	Unannotated	Unannotated	Unannotated	FALSE	FALSE	FALSE	FALSE	FALSE	FALSE	DYM
r100935	chr18	49597559	49597934	BG	Placental / trophoblast	CRE_88_neuroendocrine	H1703	Unannotated	Unannotated	Unannotated	FALSE	FALSE	FALSE	FALSE	FALSE	FALSE
r100936	chr18	49612692	49613722	BG	Primitive / embryonic,Tissue invariant,Organ devel. / renal,Renal / cancer	CRE_107_fetal_neuronal_glial	H1703	Unannotated	Unannotated	Unannotated	FALSE	FALSE	FALSE	FALSE	FALSE	FALSE	ACAA2,LIPG
r100937	chr18	49613795	49614103	BG	Organ devel. / renal,Digestive,Renal / cancer	CRE_105_fetal_neuronal_glial	H1703	Unannotated	Unannotated	Unannotated	FALSE	FALSE	FALSE	FALSE	FALSE	FALSE	ACAA2,LIPG
r100938	chr18	49618870	49619641	R3	Organ devel. / renal,Musculoskeletal	CRE_81_gi_epithelial	H1703	Unannotated	Unannotated	Unannotated	FALSE	FALSE	FALSE	FALSE	FALSE	FALSE	DYM
r100939	chr18	49619832	49620154	BG	Musculoskeletal,Placental / trophoblast	CRE_106_fetal_neuronal_glial	H1703	Unannotated	Unannotated	Unannotated	FALSE	FALSE	FALSE	FALSE	FALSE	FALSE	C18orf32
r10094	chr1	92822987	92823207	BG	Stromal B,Vascular / endothelial	CRE_22_immune	SK.MEL.239,GIST.48,CPC	Unannotated	ADR	Unannotated	FALSE	FALSE	FALSE	FALSE	FALSE	FALSE
r100940	chr18	49621768	49622303	BG	Placental / trophoblast,Myeloid / erythroid	CRE_106_fetal_neuronal_glial,CRE_35_endothelial	H1703	Unannotated	Unannotated	Unannotated	FALSE	FALSE	FALSE	FALSE	FALSE	FALSE	DYM
r100941	chr18	49625061	49625350	BG	Stromal B,Organ devel. / renal	CRE_54_follicular	H1703	Unannotated	Unannotated	Unannotated	FALSE	FALSE	FALSE	FALSE	FALSE	FALSE	DYM
r100942	chr18	49628840	49629063	BG	Primitive / embryonic,Pulmonary devel.	CRE_106_fetal_neuronal_glial	H1703	Unannotated	Unannotated	Unannotated	FALSE	FALSE	FALSE	FALSE	FALSE	FALSE	DYM
r100943	chr18	49629152	49629559	BG	Primitive / embryonic,Pulmonary devel.	CRE_106_fetal_neuronal_glial	H1703	Unannotated	Unannotated	Unannotated	FALSE	FALSE	FALSE	FALSE	FALSE	FALSE
r100944	chr18	49640696	49641171	BG	Primitive / embryonic	CRE_113_fetal_neuronal_glial	H1703	Unannotated	Unannotated	Unannotated	FALSE	FALSE	FALSE	FALSE	FALSE	FALSE
r100946	chr18	49647537	49647971	BG	Stromal B,Musculoskeletal,Placental / trophoblast	CRE_85_neuroendocrine	H1703	Unannotated	Unannotated	Unannotated	FALSE	FALSE	FALSE	FALSE	FALSE	FALSE	C18orf32
r100947	chr18	49663902	49664433	R1	Stromal B,Musculoskeletal	CRE_44_stromal	H1703	Unannotated	Unannotated	Unannotated	FALSE	FALSE	FALSE	FALSE	FALSE	FALSE	ACAA2
r100948	chr18	49666164	49666382	BG	Neural,Stromal B	CRE_96_fetal_neuronal_glial	H1703	Unannotated	Unannotated	Unannotated	FALSE	FALSE	FALSE	FALSE	FALSE	FALSE	C18orf32
r100949	chr18	49668735	49669471	BG	Primitive / embryonic,Tissue invariant,Musculoskeletal	CRE_88_neuroendocrine,CRE_44_stromal	H1703	Unannotated	Unannotated	Unannotated	FALSE	FALSE	FALSE	FALSE	FALSE	FALSE	ACAA2,RPL17
r10095	chr1	92831429	92832770	BG	Primitive / embryonic,Tissue invariant,Lymphoid,Musculoskeletal,Pulmonary devel.,Vascular / endothelial	CRE_1_ubiquitous,CRE_2_ubiquitous	Fetal_spinal_cord	Unannotated	ADR	Unannotated	FALSE	FALSE	FALSE	FALSE	FALSE	FALSE	RPL5
r100950	chr18	49678048	49678917	R4	Neural,Organ devel. / renal,Placental / trophoblast,Vascular / endothelial	CRE_118_neuronal_glial,CRE_77_gi_epithelial	H1703	Unannotated	Unannotated	Unannotated	FALSE	FALSE	FALSE	FALSE	FALSE	TRUE
r100951	chr18	49694418	49694988	R7	Primitive / embryonic,Musculoskeletal	CRE_46_stromal	H1703	Unannotated	Unannotated	Unannotated	FALSE	FALSE	FALSE	FALSE	FALSE	TRUE	C18orf32
r100952	chr18	49697688	49698555	BG	Primitive / embryonic,Neural,Organ devel. / renal,Musculoskeletal	CRE_44_stromal	H1703	Unannotated	Unannotated	Unannotated	FALSE	FALSE	FALSE	FALSE	FALSE	FALSE	ACAA2,LIPG
r100953	chr18	49707732	49708052	BG	Primitive / embryonic,Neural	CRE_106_fetal_neuronal_glial	H1703	Unannotated	Unannotated	Unannotated	FALSE	FALSE	FALSE	FALSE	FALSE	FALSE	C18orf32
r100954	chr18	49725866	49726607	BG	Musculoskeletal,Stromal A	CRE_44_stromal,CRE_108_fetal_neuronal_glial	H1703	Unannotated	Unannotated	Unannotated	FALSE	FALSE	FALSE	FALSE	FALSE	FALSE	LIPG,RPL17
r100955	chr18	49728602	49728952	BG	Primitive / embryonic	CRE_5_ubiquitous	H1703	Unannotated	Unannotated	Unannotated	FALSE	FALSE	FALSE	FALSE	FALSE	FALSE	ACAA2
r100956	chr18	49730987	49731417	BG	Placental / trophoblast,Digestive	CRE_83_gi_epithelial	H1703	Unannotated	Unannotated	Unannotated	FALSE	FALSE	FALSE	FALSE	FALSE	FALSE	ACAA2
r100957	chr18	49732101	49732396	BG	Placental / trophoblast,Digestive	CRE_63_placental	H1703	Unannotated	Unannotated	Unannotated	FALSE	FALSE	FALSE	FALSE	FALSE	FALSE	LIPG
r100958	chr18	49747842	49748227	BG	Stromal B	CRE_65_pulm_epithelial	H1703	Unannotated	Unannotated	Unannotated	FALSE	FALSE	FALSE	FALSE	FALSE	FALSE
r100959	chr18	49752153	49752593	BG	Primitive / embryonic,Placental / trophoblast	Unannotated	H1703	Unannotated	Unannotated	Unannotated	FALSE	FALSE	FALSE	FALSE	FALSE	FALSE	ACAA2
r10096	chr1	92858904	92859278	BG	Tissue invariant,Organ devel. / renal	CRE_1_ubiquitous	HSC	Unannotated	Unannotated	Unannotated	FALSE	FALSE	FALSE	FALSE	FALSE	FALSE
r100960	chr18	49757921	49758470	BG	Primitive / embryonic	CRE_81_gi_epithelial	H1703	Unannotated	Unannotated	Unannotated	FALSE	FALSE	FALSE	FALSE	FALSE	FALSE	ACAA2
r100961	chr18	49759639	49760175	BG	Primitive / embryonic	CRE_117_neuronal_glial	H1703	Unannotated	Unannotated	Unannotated	FALSE	FALSE	FALSE	FALSE	FALSE	FALSE	ACAA2
r100962	chr18	49762451	49763063	R5	Primitive / embryonic	Unannotated	H1703	Unannotated	Unannotated	Unannotated	FALSE	FALSE	FALSE	FALSE	FALSE	FALSE
r100963	chr18	49767506	49768365	BG	Primitive / embryonic,Tissue invariant,Cardiac	CRE_6_ubiquitous,CRE_115_skeletal_myocyte	H1703	Unannotated	Unannotated	Unannotated	FALSE	FALSE	FALSE	FALSE	FALSE	FALSE	ACAA2,LIPG
r100964	chr18	49812969	49814519	BG	Primitive / embryonic,Stromal B,Tissue invariant,Organ devel. / renal	CRE_1_ubiquitous	Unannotated	Unannotated	Unannotated	Unannotated	FALSE	FALSE	FALSE	FALSE	FALSE	FALSE	ACAA2
r100965	chr18	49834989	49835258	BG	Stromal A	CRE_84_gi_epithelial	HASM	Unannotated	Unannotated	Unannotated	FALSE	FALSE	FALSE	FALSE	FALSE	FALSE
r100966	chr18	49843940	49844250	BG	Musculoskeletal	CRE_115_skeletal_myocyte	Unannotated	Unannotated	Unannotated	Unannotated	FALSE	FALSE	FALSE	FALSE	FALSE	FALSE
r100967	chr18	49845814	49846222	BG	Neural,Musculoskeletal	CRE_106_fetal_neuronal_glial	Unannotated	Unannotated	Unannotated	Unannotated	FALSE	FALSE	FALSE	FALSE	FALSE	FALSE
r100968	chr18	49849727	49850184	R2	Neural,Digestive,Stromal A	CRE_73_gi_epithelial	Unannotated	Unannotated	Unannotated	Unannotated	FALSE	FALSE	FALSE	FALSE	FALSE	FALSE	ACAA2
r100969	chr18	49858342	49859182	BG	Primitive / embryonic,Tissue invariant,Digestive,Renal / cancer	CRE_71_pancreatic_epithelial,CRE_84_gi_epithelial	SUIT.2,Lung,RMG1,Colo205	Unannotated	Unannotated	Unannotated	FALSE	FALSE	FALSE	FALSE	FALSE	FALSE	ACAA2
r10097	chr1	92862629	92862956	BG	Stromal B	CRE_48_stromal	HSC	Unannotated	Unannotated	Unannotated	FALSE	FALSE	FALSE	FALSE	FALSE	FALSE	EVI5
r100970	chr18	49875858	49876058	BG	Neural	CRE_111_fetal_neuronal_glial	Unannotated	Unannotated	Unannotated	Unannotated	FALSE	FALSE	FALSE	FALSE	FALSE	FALSE
r100971	chr18	49888640	49888937	BG	Primitive / embryonic,Tissue invariant	Unannotated	MNNG	Unannotated	Unannotated	Unannotated	FALSE	FALSE	FALSE	FALSE	FALSE	FALSE
r100972	chr18	49905300	49905510	BG	Primitive / embryonic	Unannotated	Unannotated	Unannotated	Unannotated	Unannotated	FALSE	FALSE	FALSE	FALSE	FALSE	FALSE
r100973	chr18	49905587	49905947	BG	Primitive / embryonic,Digestive	CRE_83_gi_epithelial	Unannotated	Unannotated	Unannotated	Unannotated	FALSE	FALSE	FALSE	FALSE	FALSE	FALSE
r100974	chr18	49907583	49908103	BG	Primitive / embryonic,Neural,Stromal B,Musculoskeletal	CRE_87_neuroendocrine	LNCaP95	Unannotated	Unannotated	Unannotated	FALSE	FALSE	FALSE	FALSE	FALSE	FALSE	ACAA2
r100975	chr18	49915308	49915691	BG	Primitive / embryonic,Stromal B	CRE_76_gi_epithelial	Unannotated	Unannotated	Unannotated	Unannotated	FALSE	FALSE	FALSE	FALSE	FALSE	FALSE
r100976	chr18	49920541	49920876	BG	Neural,Renal / cancer	CRE_106_fetal_neuronal_glial	Unannotated	Unannotated	Unannotated	Unannotated	FALSE	FALSE	FALSE	FALSE	FALSE	FALSE
r100977	chr18	49921387	49921796	BG	Neural,Stromal B	CRE_131_neuronal_glial	Unannotated	Unannotated	Unannotated	Unannotated	FALSE	FALSE	FALSE	FALSE	FALSE	FALSE
r100978	chr18	49931485	49931685	BG	Tissue invariant,Organ devel. / renal	CRE_126_neuronal_glial	Unannotated	Unannotated	Unannotated	Unannotated	FALSE	FALSE	FALSE	FALSE	FALSE	FALSE
r100979	chr18	49934381	49934738	BG	Renal / cancer	CRE_17_immune	Unannotated	Unannotated	Unannotated	Unannotated	FALSE	FALSE	FALSE	FALSE	FALSE	FALSE
r100980	chr18	49944677	49945044	BG	Primitive / embryonic,Stromal B	CRE_87_neuroendocrine	J.Lat_A72	Unannotated	Unannotated	Unannotated	FALSE	FALSE	FALSE	FALSE	FALSE	FALSE
r100981	chr18	49949337	49949668	BG	Neural	CRE_148_adult_stromal	J.Lat_A72	Unannotated	Unannotated	Unannotated	FALSE	FALSE	FALSE	FALSE	FALSE	FALSE
r100982	chr18	49957673	49958066	R2	Unannotated	Unannotated	Unannotated	Unannotated	Unannotated	Unannotated	FALSE	FALSE	FALSE	FALSE	FALSE	FALSE
r100983	chr18	49967987	49968295	BG	Organ devel. / renal,Digestive,Renal / cancer	CRE_64_pulm_epithelial	Colo205	Unannotated	Unannotated	Unannotated	FALSE	FALSE	FALSE	FALSE	FALSE	FALSE
r100984	chr18	49988674	49989236	R1	Musculoskeletal	CRE_43_stromal	Unannotated	Unannotated	Unannotated	Unannotated	FALSE	FALSE	FALSE	FALSE	FALSE	FALSE	ACAA2,MYO5B
r100985	chr18	49997558	49998197	BG	Cardiac	CRE_126_neuronal_glial	Unannotated	Unannotated	Unannotated	Unannotated	FALSE	FALSE	FALSE	FALSE	FALSE	FALSE
r100986	chr18	50007514	50007849	R7	Neural	Unannotated	Unannotated	Unannotated	Unannotated	Unannotated	FALSE	FALSE	FALSE	FALSE	FALSE	TRUE
r100987	chr18	50009785	50010267	BG	Neural,Tissue invariant,Pulmonary devel.	CRE_5_ubiquitous	Unannotated	Unannotated	Unannotated	Unannotated	FALSE	FALSE	FALSE	FALSE	FALSE	FALSE	ACAA2,MYO5B
r100988	chr18	50014604	50014998	BG	Neural	Unannotated	Unannotated	Unannotated	Unannotated	Unannotated	FALSE	FALSE	FALSE	FALSE	FALSE	FALSE
r100989	chr18	50028484	50028757	BG	Primitive / embryonic,Neural	Unannotated	Unannotated	Unannotated	Unannotated	Unannotated	FALSE	FALSE	FALSE	FALSE	FALSE	FALSE
r10099	chr1	92882961	92883234	BG	Lymphoid	CRE_10_immune	Adipocyte	Unannotated	Unannotated	Unannotated	FALSE	FALSE	FALSE	FALSE	FALSE	FALSE	EVI5
r100990	chr18	50042689	50042997	BG	Primitive / embryonic,Myeloid / erythroid	Unannotated	Unannotated	Unannotated	Unannotated	Unannotated	FALSE	FALSE	FALSE	FALSE	FALSE	FALSE	ACAA2,CXXC1,MYO5B
r100991	chr18	50044318	50044827	BG	Primitive / embryonic,Stromal B,Digestive	CRE_88_neuroendocrine	Unannotated	Unannotated	Unannotated	Unannotated	FALSE	FALSE	FALSE	FALSE	FALSE	FALSE	ACAA2,CXXC1,MYO5B
r100992	chr18	50051341	50051681	BG	Primitive / embryonic	CRE_69_pulm_epithelial	Unannotated	Unannotated	Unannotated	Unannotated	FALSE	FALSE	FALSE	FALSE	FALSE	FALSE	ACAA2,CXXC1,MYO5B
r100993	chr18	50059699	50060159	BG	Neural	CRE_97_fetal_neuronal_glial	Unannotated	Unannotated	Unannotated	Unannotated	FALSE	FALSE	FALSE	FALSE	FALSE	FALSE
r100994	chr18	50064084	50064321	BG	Musculoskeletal,Digestive	Unannotated	Unannotated	Unannotated	Unannotated	Unannotated	FALSE	FALSE	FALSE	FALSE	FALSE	FALSE
r100996	chr18	50089855	50090125	BG	Primitive / embryonic	Unannotated	Unannotated	Unannotated	Unannotated	Unannotated	FALSE	FALSE	FALSE	FALSE	FALSE	FALSE	CXXC1,MYO5B
r100997	chr18	50091024	50091235	BG	Digestive	CRE_96_fetal_neuronal_glial	Unannotated	Unannotated	Unannotated	Unannotated	FALSE	FALSE	FALSE	FALSE	FALSE	FALSE	MYO5B
r100998	chr18	50106590	50107062	BG	Primitive / embryonic	CRE_102_fetal_neuronal_glial	Unannotated	Unannotated	Unannotated	Unannotated	FALSE	FALSE	FALSE	FALSE	FALSE	FALSE	MBD1
r100999	chr18	50114262	50114632	BG	Primitive / embryonic	CRE_67_pulm_epithelial	Unannotated	Unannotated	Unannotated	Unannotated	FALSE	FALSE	FALSE	FALSE	FALSE	FALSE
r101	chr1	1264836	1265634	R7	Primitive / embryonic,Stromal A	CRE_7_ubiquitous	RKO	Unannotated	Unannotated	Unannotated	FALSE	FALSE	FALSE	FALSE	FALSE	TRUE	CPTP,MRPL20,MXRA8,SDF4
r1010	chr1	7399140	7399340	BG	Primitive / embryonic	Unannotated	Unannotated	Unannotated	BG	BG	FALSE	FALSE	FALSE	FALSE	FALSE	FALSE
r10100	chr1	92934756	92935156	BG	Stromal B,Tissue invariant,Musculoskeletal,Renal / cancer	CRE_143_adult_stromal	Adipocyte	Unannotated	BG	Unannotated	FALSE	FALSE	FALSE	FALSE	FALSE	FALSE	DIPK1A,EVI5,TMED5
r101000	chr18	50117686	50118416	BG	Primitive / embryonic,Cancer / epithelial	CRE_90_neuroendocrine	Unannotated	Unannotated	Unannotated	Unannotated	FALSE	FALSE	FALSE	FALSE	FALSE	FALSE
r101001	chr18	50128483	50129334	R1	Primitive / embryonic,Digestive,Cardiac	CRE_84_gi_epithelial,CRE_82_gi_epithelial	Unannotated	Unannotated	Unannotated	Unannotated	FALSE	FALSE	FALSE	FALSE	FALSE	FALSE	CXXC1,MYO5B,SKA1
r101002	chr18	50133651	50133863	BG	Primitive / embryonic	Unannotated	Chondrocyte,BICR31	Unannotated	Unannotated	Unannotated	FALSE	FALSE	FALSE	FALSE	FALSE	FALSE	CXXC1,MYO5B
r101003	chr18	50143357	50143630	BG	Primitive / embryonic	Unannotated	Chondrocyte,BICR31	Unannotated	Unannotated	Unannotated	FALSE	FALSE	FALSE	FALSE	FALSE	FALSE	CXXC1,MYO5B
r101004	chr18	50177557	50177935	BG	Digestive	CRE_74_gi_epithelial	Chondrocyte,BICR31	Unannotated	Unannotated	Unannotated	FALSE	FALSE	FALSE	FALSE	FALSE	FALSE	CXXC1,MYO5B,SKA1
r101005	chr18	50183630	50183945	BG	Neural,Renal / cancer	CRE_60_skin/mammary_epithelial	Chondrocyte,BICR31	Unannotated	Unannotated	Unannotated	FALSE	FALSE	FALSE	FALSE	FALSE	FALSE	CXXC1,MYO5B,SKA1
r101006	chr18	50193102	50193572	BG	Primitive / embryonic,Digestive	CRE_73_gi_epithelial	Chondrocyte,BICR31	Unannotated	Unannotated	Unannotated	FALSE	FALSE	FALSE	FALSE	FALSE	FALSE	CXXC1,MYO5B,SKA1
r101007	chr18	50193803	50195472	BG	Primitive / embryonic,Stromal B,Organ devel. / renal,Placental / trophoblast,Digestive,Myeloid / erythroid	CRE_71_pancreatic_epithelial,CRE_73_gi_epithelial	Chondrocyte,BICR31	Unannotated	Unannotated	Unannotated	FALSE	FALSE	FALSE	FALSE	FALSE	FALSE	CXXC1,MYO5B,SKA1
r101008	chr18	50203603	50204432	BG	Primitive / embryonic,Stromal B,Tissue invariant,Organ devel. / renal	CRE_6_ubiquitous,CRE_95_fetal_neuronal_glial	Unannotated	Unannotated	Unannotated	Unannotated	FALSE	FALSE	FALSE	FALSE	FALSE	FALSE	CXXC1,MYO5B,SKA1
r10101	chr1	92935600	92935997	R7	Primitive / embryonic,Neural	CRE_6_ubiquitous	Adipocyte	Unannotated	BG	Unannotated	FALSE	FALSE	FALSE	FALSE	FALSE	TRUE	DIPK1A,TMED5
r101010	chr18	50218666	50219136	BG	Primitive / embryonic,Digestive,Myeloid / erythroid	CRE_5_ubiquitous	Unannotated	Unannotated	Unannotated	Unannotated	FALSE	FALSE	FALSE	FALSE	FALSE	FALSE	CXXC1,MYO5B,SKA1
r101011	chr18	50226456	50226750	BG	Neural,Lymphoid	Unannotated	Unannotated	Unannotated	Unannotated	Unannotated	FALSE	FALSE	FALSE	FALSE	FALSE	FALSE
r101012	chr18	50231700	50231997	BG	Renal / cancer	CRE_91_neuroendocrine	Unannotated	Unannotated	Unannotated	Unannotated	FALSE	FALSE	FALSE	FALSE	FALSE	FALSE	SKA1
r101013	chr18	50232198	50232975	R2	Primitive / embryonic	CRE_101_fetal_neuronal_glial	Unannotated	Unannotated	Unannotated	Unannotated	FALSE	FALSE	FALSE	FALSE	FALSE	FALSE	CXXC1,SKA1
r101014	chr18	50266117	50266781	BG	Tissue invariant,Renal / cancer	CRE_1_ubiquitous	Unannotated	Unannotated	Unannotated	Unannotated	FALSE	FALSE	FALSE	FALSE	FALSE	FALSE	CFAP53,MBD1
r101015	chr18	50268187	50268817	R1	Primitive / embryonic,Neural,Stromal B	CRE_1_ubiquitous	Unannotated	Unannotated	Unannotated	Unannotated	FALSE	FALSE	FALSE	FALSE	FALSE	FALSE	CXXC1,MYO5B,SKA1,CFAP53
r101016	chr18	50281179	50282072	BG	Tissue invariant,Digestive	CRE_1_ubiquitous,CRE_2_ubiquitous	Unannotated	Unannotated	Unannotated	Unannotated	FALSE	FALSE	FALSE	FALSE	FALSE	FALSE	MBD1
r101017	chr18	50287265	50288306	BG	Tissue invariant,Renal / cancer	CRE_1_ubiquitous,CRE_2_ubiquitous	Unannotated	Unannotated	Unannotated	Unannotated	FALSE	FALSE	FALSE	FALSE	FALSE	FALSE	CFAP53,MBD1,CXXC1
r101018	chr18	50297791	50298299	BG	Tissue invariant,Organ devel. / renal	CRE_1_ubiquitous	Fetal_spinal_cord,Chondrocyte,KG1,D341	Unannotated	Unannotated	Unannotated	FALSE	FALSE	FALSE	FALSE	FALSE	FALSE	MYO5B
r101019	chr18	50307336	50308428	BG	Stromal B,Tissue invariant,Placental / trophoblast,Stromal A	CRE_1_ubiquitous,CRE_24_immune	Fetal_spinal_cord,Chondrocyte,KG1,D341	Unannotated	Unannotated	Unannotated	FALSE	FALSE	FALSE	FALSE	FALSE	FALSE
r10102	chr1	92960388	92962137	BG	Primitive / embryonic,Stromal B,Tissue invariant,Organ devel. / renal,Cancer / epithelial	CRE_1_ubiquitous	Adipocyte	Unannotated	BG	Unannotated	FALSE	FALSE	FALSE	FALSE	FALSE	FALSE	DIPK1A
r101020	chr18	50338635	50339114	R4	Primitive / embryonic,Organ devel. / renal	CRE_108_fetal_neuronal_glial	Fetal_spinal_cord,Chondrocyte,KG1,D341	Unannotated	Unannotated	Unannotated	FALSE	FALSE	FALSE	FALSE	FALSE	FALSE
r101021	chr18	50340100	50340572	BG	Primitive / embryonic	Unannotated	Fetal_spinal_cord,Chondrocyte,KG1,D341	Unannotated	Unannotated	Unannotated	FALSE	FALSE	FALSE	FALSE	FALSE	FALSE	MYO5B
r101022	chr18	50356185	50356953	BG	Primitive / embryonic,Stromal B,Lymphoid	CRE_13_immune,CRE_23_immune	Fetal_spinal_cord,Chondrocyte,KG1,D341	Unannotated	Unannotated	Unannotated	FALSE	FALSE	FALSE	FALSE	FALSE	FALSE
r101023	chr18	50357272	50357549	BG	Tissue invariant	CRE_5_ubiquitous	Fetal_spinal_cord,Chondrocyte,KG1,D341	Unannotated	Unannotated	Unannotated	FALSE	FALSE	FALSE	FALSE	FALSE	FALSE
r101024	chr18	50374576	50375607	BG	Tissue invariant,Lymphoid	CRE_1_ubiquitous,CRE_2_ubiquitous	Unannotated	Unannotated	Unannotated	Unannotated	FALSE	FALSE	FALSE	FALSE	FALSE	FALSE	SKA1
r101025	chr18	50384370	50384716	R2	Primitive / embryonic	Unannotated	Unannotated	Unannotated	Unannotated	Unannotated	FALSE	FALSE	FALSE	FALSE	FALSE	FALSE
r101026	chr18	50388950	50389391	BG	Neural,Pulmonary devel.	CRE_65_pulm_epithelial	Unannotated	Unannotated	Unannotated	Unannotated	FALSE	FALSE	FALSE	FALSE	FALSE	FALSE	SKA1
r101027	chr18	50397124	50397324	BG	Primitive / embryonic	Unannotated	SUIT.2	Unannotated	Unannotated	Unannotated	FALSE	FALSE	FALSE	FALSE	FALSE	FALSE
r101028	chr18	50398989	50399546	R2	Primitive / embryonic,Neural	Unannotated	SUIT.2	Unannotated	Unannotated	Unannotated	FALSE	FALSE	FALSE	FALSE	FALSE	FALSE	CXXC1,SKA1
r101029	chr18	50400421	50400758	R2	Primitive / embryonic	CRE_136_adrenal_cortical	SUIT.2	Unannotated	Unannotated	Unannotated	FALSE	FALSE	FALSE	FALSE	FALSE	FALSE	CXXC1,MYO5B,SKA1
r10103	chr1	92962238	92962503	BG	Tissue invariant,Lymphoid,Musculoskeletal	CRE_9_immune	Unannotated	Unannotated	BG	Unannotated	FALSE	FALSE	FALSE	FALSE	FALSE	FALSE	MTF2,RPL5,DIPK1A
r101030	chr18	50401917	50402301	BG	Primitive / embryonic,Neural	CRE_136_adrenal_cortical	SUIT.2	Unannotated	Unannotated	Unannotated	FALSE	FALSE	FALSE	FALSE	FALSE	FALSE	CXXC1,MYO5B,SKA1
r101031	chr18	50405686	50406307	R2	Primitive / embryonic,Neural,Pulmonary devel.	CRE_88_neuroendocrine	SUIT.2	Unannotated	Unannotated	Unannotated	FALSE	FALSE	FALSE	FALSE	FALSE	FALSE	CXXC1,MYO5B,SKA1
r101033	chr18	50428499	50429079	BG	Primitive / embryonic,Stromal B,Digestive	CRE_136_adrenal_cortical	SUIT.2	Unannotated	Unannotated	Unannotated	FALSE	FALSE	FALSE	FALSE	FALSE	FALSE
r101034	chr18	50429299	50429515	BG	Stromal B,Tissue invariant,Lymphoid	CRE_6_ubiquitous	SUIT.2	Unannotated	Unannotated	Unannotated	FALSE	FALSE	FALSE	FALSE	FALSE	FALSE
r101035	chr18	50454636	50455024	BG	Primitive / embryonic,Cancer / epithelial	CRE_56_skin/mammary_epithelial	SUIT.2	Unannotated	Unannotated	Unannotated	FALSE	FALSE	FALSE	FALSE	FALSE	FALSE
r101036	chr18	50466571	50466916	BG	Primitive / embryonic,Neural,Cancer / epithelial	Unannotated	SUIT.2	Unannotated	Unannotated	Unannotated	FALSE	FALSE	FALSE	FALSE	FALSE	FALSE	MBD1
r101037	chr18	50507004	50507645	BG	Tissue invariant,Myeloid / erythroid,Pulmonary devel.	CRE_6_ubiquitous	SUIT.2	Unannotated	Unannotated	Unannotated	FALSE	FALSE	FALSE	FALSE	FALSE	FALSE	SKA1
r101038	chr18	50519142	50519449	R4	Neural,Placental / trophoblast	CRE_120_neuronal_glial	SUIT.2	Unannotated	Unannotated	Unannotated	FALSE	FALSE	FALSE	FALSE	FALSE	FALSE	MAPK4
r101039	chr18	50523064	50524353	R3	Neural,Tissue invariant,Organ devel. / renal	CRE_107_fetal_neuronal_glial,CRE_120_neuronal_glial	SUIT.2	Unannotated	Unannotated	Unannotated	FALSE	FALSE	FALSE	FALSE	FALSE	FALSE	MAPK4
r10104	chr1	92972775	92973142	BG	Primitive / embryonic	CRE_16_immune	MOLT4,Calu.3,Mantle_cell_lymphoma	Unannotated	Unannotated	Unannotated	FALSE	FALSE	FALSE	FALSE	FALSE	FALSE	MTF2
r101041	chr18	50559474	50561334	BG	Primitive / embryonic,Neural,Stromal B,Digestive	CRE_6_ubiquitous	Unannotated	Unannotated	Unannotated	Unannotated	FALSE	FALSE	FALSE	FALSE	FALSE	FALSE	MAPK4
r101042	chr18	50569806	50570145	BG	Primitive / embryonic	CRE_53_skeletal_myocyte	Unannotated	Unannotated	Unannotated	Unannotated	FALSE	FALSE	FALSE	FALSE	FALSE	FALSE
r101043	chr18	50573200	50573596	BG	Organ devel. / renal	CRE_88_neuroendocrine	Unannotated	Unannotated	Unannotated	Unannotated	FALSE	FALSE	FALSE	FALSE	FALSE	FALSE
r101044	chr18	50602467	50602990	BG	Stromal B,Placental / trophoblast	CRE_63_placental	Unannotated	Unannotated	Unannotated	Unannotated	FALSE	FALSE	FALSE	FALSE	FALSE	FALSE
r101046	chr18	50614830	50615566	R4	Primitive / embryonic,Tissue invariant,Pulmonary devel.	CRE_135_adrenal_cortical	Unannotated	Unannotated	MES	BG	FALSE	FALSE	FALSE	FALSE	FALSE	FALSE	MAPK4
r101047	chr18	50629176	50629398	BG	Organ devel. / renal,Cancer / epithelial	CRE_88_neuroendocrine	Unannotated	Unannotated	MES	BG	FALSE	FALSE	FALSE	FALSE	FALSE	FALSE
r101048	chr18	50632320	50632694	R7	Placental / trophoblast,Renal / cancer,Cancer / epithelial	CRE_135_adrenal_cortical	Unannotated	Unannotated	MES	BG	FALSE	FALSE	FALSE	TRUE	FALSE	TRUE
r101049	chr18	50638726	50639198	R1	Primitive / embryonic,Neural	CRE_88_neuroendocrine	Unannotated	Unannotated	MES	BG	FALSE	FALSE	FALSE	FALSE	FALSE	FALSE	MRO
r10105	chr1	92994084	92994442	BG	Tissue invariant,Organ devel. / renal	CRE_1_ubiquitous	MOLT4,Calu.3,Mantle_cell_lymphoma	Unannotated	Unannotated	Unannotated	FALSE	FALSE	FALSE	FALSE	FALSE	FALSE
r101050	chr18	50640038	50640458	R4	Unannotated	CRE_91_neuroendocrine	Unannotated	Unannotated	MES	BG	FALSE	FALSE	FALSE	FALSE	FALSE	TRUE	MAPK4
r101052	chr18	50644752	50645258	R1	Primitive / embryonic	CRE_127_neuronal_glial	Unannotated	Unannotated	MES	BG	FALSE	FALSE	FALSE	FALSE	FALSE	FALSE	MRO
r101053	chr18	50649788	50650084	BG	Musculoskeletal	CRE_140_adult_stromal	Unannotated	Unannotated	MES	BG	FALSE	FALSE	FALSE	FALSE	FALSE	FALSE
r101054	chr18	50654638	50654930	BG	Digestive	CRE_140_adult_stromal	Unannotated	Unannotated	MES	BG	FALSE	FALSE	FALSE	FALSE	FALSE	FALSE	ME2
r101055	chr18	50662891	50663101	BG	Organ devel. / renal	CRE_127_neuronal_glial	Unannotated	Unannotated	MES	BG	FALSE	FALSE	FALSE	FALSE	FALSE	FALSE
r101056	chr18	50665619	50665857	BG	Cardiac	CRE_53_skeletal_myocyte	Unannotated	Unannotated	MES	BG	FALSE	FALSE	FALSE	FALSE	FALSE	FALSE
r101057	chr18	50672562	50672925	BG	Organ devel. / renal	CRE_118_neuronal_glial	Unannotated	Unannotated	MES	BG	FALSE	FALSE	FALSE	FALSE	FALSE	FALSE
r101059	chr18	50679219	50679620	BG	Primitive / embryonic,Placental / trophoblast	CRE_137_adrenal_cortical	Unannotated	Unannotated	Unannotated	BG	FALSE	FALSE	FALSE	FALSE	FALSE	FALSE
r10106	chr1	93000345	93000751	BG	Primitive / embryonic,Organ devel. / renal	CRE_106_fetal_neuronal_glial	MOLT4,Calu.3,Mantle_cell_lymphoma	Unannotated	Unannotated	Unannotated	FALSE	FALSE	FALSE	FALSE	FALSE	FALSE	MTF2
r101061	chr18	50692216	50692804	R2	Primitive / embryonic	CRE_92_gastric_epithelial	Unannotated	Unannotated	MES	BG	FALSE	FALSE	FALSE	FALSE	FALSE	FALSE
r101062	chr18	50696888	50697094	BG	Primitive / embryonic,Tissue invariant	CRE_88_neuroendocrine	Unannotated	Unannotated	MES	BG	FALSE	FALSE	FALSE	FALSE	FALSE	FALSE	MRO
r101063	chr18	50700543	50700870	BG	Primitive / embryonic,Lymphoid	CRE_65_pulm_epithelial	Unannotated	Unannotated	MES	BG	FALSE	FALSE	FALSE	FALSE	FALSE	FALSE	MRO
r101064	chr18	50706490	50706724	BG	Neural	CRE_116_neuronal_glial	Unannotated	Unannotated	MES	BG	FALSE	FALSE	FALSE	FALSE	FALSE	FALSE
r101065	chr18	50706974	50707398	BG	Neural	CRE_106_fetal_neuronal_glial,CRE_116_neuronal_glial	Unannotated	Unannotated	MES	BG	FALSE	FALSE	FALSE	FALSE	FALSE	FALSE	MAPK4,ME2
r101066	chr18	50709030	50709677	BG	Primitive / embryonic,Neural	CRE_116_neuronal_glial,CRE_127_neuronal_glial	Unannotated	Unannotated	MES	BG	FALSE	FALSE	FALSE	FALSE	FALSE	FALSE	MRO
r101067	chr18	50710919	50711666	R2	Neural,Musculoskeletal	CRE_105_fetal_neuronal_glial,CRE_114_skeletal_myocyte	Unannotated	Unannotated	MES	BG	FALSE	FALSE	FALSE	FALSE	FALSE	FALSE
r101068	chr18	50717613	50717942	BG	Organ devel. / renal	CRE_38_cardiomyocyte	Unannotated	Unannotated	MES	BG	FALSE	FALSE	FALSE	FALSE	FALSE	FALSE
r101069	chr18	50720442	50720642	BG	Placental / trophoblast	Unannotated	Unannotated	Unannotated	MES	BG	FALSE	FALSE	FALSE	FALSE	FALSE	FALSE	MAPK4,ME2
r10107	chr1	93016121	93016493	BG	Stromal B,Placental / trophoblast	CRE_52_skeletal_myocyte	MOLT4,Calu.3,Mantle_cell_lymphoma	Unannotated	Unannotated	Unannotated	FALSE	FALSE	FALSE	FALSE	FALSE	FALSE	CCDC18
r101070	chr18	50722335	50722680	BG	Placental / trophoblast	CRE_62_placental	Unannotated	Unannotated	MES	BG	FALSE	FALSE	FALSE	FALSE	FALSE	FALSE	MRO
r101071	chr18	50727405	50727704	BG	Vascular / endothelial	CRE_114_skeletal_myocyte	SK.MEL.239	Unannotated	MES	BG	FALSE	FALSE	FALSE	FALSE	FALSE	FALSE
r101072	chr18	50734102	50734703	BG	Primitive / embryonic,Neural	CRE_80_gi_epithelial	SUIT.2	Unannotated	MES	BG	FALSE	FALSE	FALSE	FALSE	FALSE	FALSE
r101073	chr18	50748112	50749255	R3	Primitive / embryonic,Neural,Organ devel. / renal,Placental / trophoblast	CRE_118_neuronal_glial	SUIT.2	Unannotated	MES	Unannotated	FALSE	FALSE	FALSE	FALSE	FALSE	FALSE	ELAC1,MAPK4,ME2
r101074	chr18	50751375	50751876	BG	Organ devel. / renal	CRE_116_neuronal_glial	SUIT.2	Unannotated	MES	Unannotated	FALSE	FALSE	FALSE	FALSE	FALSE	FALSE
r101075	chr18	50776481	50776833	BG	Primitive / embryonic	CRE_123_neuronal_glial	SUIT.2	Unannotated	Unannotated	Unannotated	FALSE	FALSE	FALSE	FALSE	FALSE	FALSE
r101076	chr18	50784557	50785178	BG	Tissue invariant,Organ devel. / renal	CRE_140_adult_stromal	SUIT.2	Unannotated	Unannotated	Unannotated	FALSE	FALSE	FALSE	FALSE	FALSE	FALSE	MRO
r101077	chr18	50786934	50787185	BG	Placental / trophoblast	CRE_123_neuronal_glial	SUIT.2	Unannotated	Unannotated	Unannotated	FALSE	FALSE	FALSE	FALSE	FALSE	FALSE
r101078	chr18	50788260	50788746	R2	Primitive / embryonic	CRE_114_skeletal_myocyte	SUIT.2	Unannotated	Unannotated	Unannotated	FALSE	FALSE	FALSE	FALSE	FALSE	FALSE	MRO
r101079	chr18	50795402	50795658	BG	Pulmonary devel.	CRE_72_pancreatic_epithelial	Unannotated	Unannotated	Unannotated	Unannotated	FALSE	FALSE	FALSE	FALSE	FALSE	FALSE
r10108	chr1	93029382	93029758	BG	Tissue invariant,Lymphoid	CRE_18_immune	MOLT4,Calu.3,Mantle_cell_lymphoma	Unannotated	Unannotated	Unannotated	FALSE	FALSE	FALSE	FALSE	FALSE	FALSE	CCDC18
r101080	chr18	50806148	50806674	BG	Digestive,Myeloid / erythroid	CRE_19_immune	FL.HSPC_CD34.CD38.,THP1	Unannotated	Unannotated	Unannotated	FALSE	FALSE	FALSE	FALSE	FALSE	FALSE	MRO
r101081	chr18	50819309	50820374	BG	Primitive / embryonic,Stromal B,Tissue invariant,Digestive	CRE_1_ubiquitous	Unannotated	Unannotated	Unannotated	Unannotated	FALSE	FALSE	FALSE	FALSE	FALSE	FALSE	ELAC1
r101082	chr18	50832032	50832335	BG	Primitive / embryonic	CRE_16_immune	Calu.3	Unannotated	Unannotated	Unannotated	FALSE	FALSE	FALSE	FALSE	FALSE	FALSE	MRO
r101083	chr18	50839930	50840612	R5	Vascular / endothelial	CRE_35_endothelial	Calu.3	Unannotated	Unannotated	Unannotated	FALSE	FALSE	FALSE	FALSE	FALSE	FALSE	SMAD4
r101084	chr18	50849448	50849677	BG	Stromal B,Myeloid / erythroid	CRE_20_immune	Calu.3	Unannotated	Unannotated	Unannotated	FALSE	FALSE	FALSE	FALSE	FALSE	FALSE	SMAD4
r101085	chr18	50853705	50854369	R5	Organ devel. / renal,Digestive,Renal / cancer	CRE_82_gi_epithelial,CRE_20_immune	Calu.3	Unannotated	Unannotated	Unannotated	FALSE	FALSE	FALSE	FALSE	FALSE	TRUE	SMAD4
r101087	chr18	50876025	50876350	R4	Primitive / embryonic,Digestive	CRE_74_gi_epithelial	Unannotated	Unannotated	Unannotated	Unannotated	FALSE	FALSE	FALSE	FALSE	FALSE	FALSE	ELAC1,ME2
r101088	chr18	50878447	50879777	BG	Primitive / embryonic,Stromal B,Tissue invariant,Myeloid / erythroid	CRE_1_ubiquitous	Unannotated	Unannotated	Unannotated	Unannotated	FALSE	FALSE	FALSE	FALSE	FALSE	FALSE	ME2
r101089	chr18	50955223	50955738	BG	Primitive / embryonic	CRE_62_placental	Unannotated	Unannotated	Unannotated	Unannotated	FALSE	FALSE	FALSE	FALSE	FALSE	FALSE	MRO
r10109	chr1	93036754	93036975	BG	Primitive / embryonic	Unannotated	MOLT4,Calu.3,Mantle_cell_lymphoma	Unannotated	Unannotated	Unannotated	FALSE	FALSE	FALSE	FALSE	FALSE	FALSE	MTF2
r101090	chr18	50967736	50968692	BG	Tissue invariant	CRE_1_ubiquitous	MOLT4,X22Rv1,GIST.48,MOLM13,hiPSC_lt.NES,LHCN.M2	Unannotated	Unannotated	Unannotated	FALSE	FALSE	FALSE	FALSE	FALSE	FALSE	SMAD4,ELAC1
r101091	chr18	50992231	50992941	BG	Primitive / embryonic,Cardiac	CRE_105_fetal_neuronal_glial	Unannotated	Unannotated	Unannotated	Unannotated	FALSE	FALSE	FALSE	FALSE	FALSE	FALSE	MEX3C,MRO
r101092	chr18	51006600	51006830	BG	Placental / trophoblast	CRE_67_pulm_epithelial	Unannotated	Unannotated	Unannotated	Unannotated	FALSE	FALSE	FALSE	FALSE	FALSE	FALSE	SMAD4
r101093	chr18	51007037	51007370	BG	Placental / trophoblast,Digestive	CRE_36_erythroid	Unannotated	Unannotated	Unannotated	Unannotated	FALSE	FALSE	FALSE	FALSE	FALSE	FALSE	SMAD4
r101094	chr18	51007787	51007987	BG	Neural	Unannotated	Unannotated	Unannotated	Unannotated	Unannotated	FALSE	FALSE	FALSE	FALSE	FALSE	FALSE
r101095	chr18	51016988	51017949	BG	Primitive / embryonic,Neural,Placental / trophoblast	CRE_120_neuronal_glial	Unannotated	Unannotated	Unannotated	Unannotated	FALSE	FALSE	FALSE	FALSE	FALSE	FALSE	MEX3C,MRO
r101096	chr18	51028185	51028584	BG	Neural,Stromal B,Lymphoid	CRE_5_ubiquitous	Unannotated	Unannotated	Unannotated	Unannotated	FALSE	FALSE	FALSE	FALSE	FALSE	FALSE	MEX3C,MRO,SMAD4
r101097	chr18	51029608	51031314	BG	Neural,Stromal B,Tissue invariant,Placental / trophoblast,Cardiac	CRE_1_ubiquitous	LHCN.M2	Unannotated	Unannotated	Unannotated	FALSE	FALSE	FALSE	FALSE	FALSE	FALSE	SMAD4
r101098	chr18	51039271	51039660	BG	Primitive / embryonic,Stromal B	CRE_89_neuroendocrine	LHCN.M2	Unannotated	Unannotated	Unannotated	FALSE	FALSE	FALSE	FALSE	FALSE	FALSE	MEX3C,MRO
r101099	chr18	51051110	51051505	BG	Neural,Stromal B	CRE_1_ubiquitous	Unannotated	Unannotated	Unannotated	Unannotated	FALSE	FALSE	FALSE	FALSE	FALSE	FALSE	ELAC1
r1011	chr1	7401742	7402249	R6	Primitive / embryonic,Stromal A	CRE_89_neuroendocrine	Unannotated	Unannotated	BG	BG	FALSE	FALSE	FALSE	TRUE	FALSE	TRUE
r10110	chr1	93056176	93056550	BG	Stromal B	Unannotated	MOLT4,Calu.3,Mantle_cell_lymphoma	Unannotated	Unannotated	Unannotated	FALSE	FALSE	FALSE	FALSE	FALSE	FALSE
r101100	chr18	51070603	51070894	BG	Stromal A	CRE_89_neuroendocrine	Unannotated	Unannotated	Unannotated	Unannotated	FALSE	FALSE	FALSE	FALSE	FALSE	FALSE
r101101	chr18	51083060	51083354	BG	Renal / cancer	CRE_67_pulm_epithelial	Unannotated	Unannotated	Unannotated	Unannotated	FALSE	FALSE	FALSE	FALSE	FALSE	FALSE	SMAD4
r101103	chr18	51092051	51092531	BG	Primitive / embryonic,Pulmonary devel.	CRE_67_pulm_epithelial	Unannotated	Unannotated	Unannotated	Unannotated	FALSE	FALSE	FALSE	FALSE	FALSE	FALSE
r101105	chr18	51100648	51100868	BG	Primitive / embryonic,Lymphoid,Vascular / endothelial	CRE_121_neuronal_glial	Unannotated	Unannotated	Unannotated	Unannotated	FALSE	FALSE	FALSE	FALSE	FALSE	FALSE	MEX3C
r101106	chr18	51101034	51101569	R4	Vascular / endothelial	Unannotated	Unannotated	Unannotated	Unannotated	Unannotated	FALSE	FALSE	FALSE	FALSE	FALSE	FALSE	ME2
r101107	chr18	51110081	51110822	BG	Tissue invariant,Lymphoid,Digestive	CRE_1_ubiquitous,CRE_7_ubiquitous	Unannotated	Unannotated	Unannotated	Unannotated	FALSE	FALSE	FALSE	FALSE	FALSE	FALSE	MEX3C
r101108	chr18	51120786	51121110	BG	Primitive / embryonic	Unannotated	Unannotated	Unannotated	Unannotated	Unannotated	FALSE	FALSE	FALSE	FALSE	FALSE	FALSE	MEX3C
r101109	chr18	51135686	51136252	R1	Primitive / embryonic,Cancer / epithelial	CRE_9_immune,CRE_59_skin/mammary_epithelial	Unannotated	Unannotated	Unannotated	Unannotated	FALSE	FALSE	FALSE	FALSE	FALSE	FALSE	MEX3C
r10111	chr1	93062248	93062598	BG	Neural,Stromal B	CRE_5_ubiquitous	MOLT4,Calu.3,Mantle_cell_lymphoma	Unannotated	Unannotated	Unannotated	FALSE	FALSE	FALSE	FALSE	FALSE	FALSE	MTF2
r101110	chr18	51137705	51138206	BG	Neural,Placental / trophoblast	CRE_59_skin/mammary_epithelial	Unannotated	Unannotated	Unannotated	Unannotated	FALSE	FALSE	FALSE	FALSE	FALSE	FALSE
r101111	chr18	51154074	51154401	BG	Neural,Musculoskeletal	CRE_13_immune	Unannotated	Unannotated	Unannotated	Unannotated	FALSE	FALSE	FALSE	FALSE	FALSE	FALSE
r101112	chr18	51159682	51159943	BG	Organ devel. / renal	CRE_17_immune	Unannotated	Unannotated	Unannotated	Unannotated	FALSE	FALSE	FALSE	FALSE	FALSE	FALSE	MEX3C
r101113	chr18	51164768	51165354	R3	Primitive / embryonic,Neural,Stromal B	CRE_55_skin/mammary_epithelial,CRE_58_skin/mammary_epithelial	Unannotated	Unannotated	Unannotated	Unannotated	FALSE	FALSE	FALSE	FALSE	FALSE	FALSE	ELAC1
r101114	chr18	51167914	51168677	BG	Primitive / embryonic,Stromal B,Lymphoid,Myeloid / erythroid	CRE_118_neuronal_glial,CRE_18_immune	Unannotated	Unannotated	Unannotated	Unannotated	FALSE	FALSE	FALSE	FALSE	FALSE	FALSE	MEX3C
r101115	chr18	51195658	51195934	BG	Tissue invariant,Lymphoid	CRE_2_ubiquitous	Unannotated	Unannotated	Unannotated	Unannotated	FALSE	FALSE	FALSE	FALSE	FALSE	FALSE
r101116	chr18	51196848	51197071	BG	Stromal B,Tissue invariant,Placental / trophoblast	CRE_1_ubiquitous	Unannotated	Unannotated	Unannotated	Unannotated	FALSE	FALSE	FALSE	FALSE	FALSE	FALSE
r101117	chr18	51197326	51198544	BG	Stromal B,Tissue invariant	CRE_1_ubiquitous	Unannotated	Unannotated	Unannotated	Unannotated	FALSE	FALSE	FALSE	FALSE	FALSE	FALSE
r101118	chr18	51235250	51235450	BG	Neural,Renal / cancer	CRE_26_immune	Unannotated	Unannotated	Unannotated	Unannotated	FALSE	FALSE	FALSE	FALSE	FALSE	FALSE
r101119	chr18	51250079	51250373	BG	Primitive / embryonic	Unannotated	Unannotated	Unannotated	Unannotated	Unannotated	FALSE	FALSE	FALSE	FALSE	FALSE	FALSE
r10112	chr1	93078583	93080159	BG	Primitive / embryonic,Tissue invariant,Cardiac	CRE_1_ubiquitous,CRE_2_ubiquitous	Calu.3	Unannotated	Unannotated	Unannotated	FALSE	FALSE	FALSE	FALSE	FALSE	FALSE	TMED5,MTF2
r101120	chr18	51274887	51275242	BG	Primitive / embryonic	Unannotated	Unannotated	Unannotated	Unannotated	Unannotated	FALSE	FALSE	FALSE	FALSE	FALSE	FALSE	MEX3C
r101121	chr18	51276117	51276381	BG	Musculoskeletal,Pulmonary devel.	CRE_115_skeletal_myocyte	Unannotated	Unannotated	Unannotated	Unannotated	FALSE	FALSE	FALSE	FALSE	FALSE	FALSE
r101122	chr18	51277973	51278437	BG	Primitive / embryonic	CRE_5_ubiquitous	Unannotated	Unannotated	Unannotated	Unannotated	FALSE	FALSE	FALSE	FALSE	FALSE	FALSE	MEX3C
r101123	chr18	51287857	51288171	BG	Placental / trophoblast	CRE_53_skeletal_myocyte	Unannotated	Unannotated	Unannotated	Unannotated	FALSE	FALSE	FALSE	FALSE	FALSE	FALSE
r101124	chr18	51323999	51324741	BG	Neural,Tissue invariant,Musculoskeletal	CRE_105_fetal_neuronal_glial	Unannotated	Unannotated	Unannotated	Unannotated	FALSE	FALSE	FALSE	FALSE	FALSE	FALSE
r101125	chr18	51342913	51343241	BG	Digestive	CRE_73_gi_epithelial	Unannotated	Unannotated	Unannotated	Unannotated	FALSE	FALSE	FALSE	FALSE	FALSE	FALSE
r101126	chr18	51361532	51361864	BG	Neural,Cardiac	CRE_29_endothelial	Unannotated	Unannotated	Unannotated	Unannotated	FALSE	FALSE	FALSE	FALSE	FALSE	FALSE
r101127	chr18	51362788	51363146	BG	Unannotated	Unannotated	Unannotated	Unannotated	Unannotated	Unannotated	FALSE	FALSE	FALSE	FALSE	FALSE	FALSE
r101128	chr18	51384383	51384758	BG	Primitive / embryonic,Lymphoid	CRE_136_adrenal_cortical	Unannotated	Unannotated	Unannotated	Unannotated	FALSE	FALSE	FALSE	FALSE	FALSE	FALSE	MEX3C
r101129	chr18	51390793	51391045	BG	Neural,Cancer / epithelial	Unannotated	Unannotated	Unannotated	Unannotated	Unannotated	FALSE	FALSE	FALSE	FALSE	FALSE	FALSE
r10113	chr1	93093403	93093856	BG	Primitive / embryonic	Unannotated	Calu.3	Unannotated	Unannotated	Unannotated	FALSE	FALSE	FALSE	FALSE	FALSE	FALSE
r101130	chr18	51391527	51392146	R4	Primitive / embryonic,Cancer / epithelial	CRE_124_neuronal_glial	Unannotated	Unannotated	Unannotated	Unannotated	FALSE	FALSE	FALSE	FALSE	FALSE	FALSE
r101131	chr18	51417641	51418603	R1	Primitive / embryonic,Placental / trophoblast	Unannotated	RH4	Unannotated	Unannotated	Unannotated	FALSE	FALSE	FALSE	FALSE	FALSE	FALSE	MEX3C
r101132	chr18	51421070	51421309	BG	Primitive / embryonic	CRE_86_neuroendocrine	RH4	Unannotated	Unannotated	Unannotated	FALSE	FALSE	FALSE	FALSE	FALSE	FALSE	MEX3C
r101133	chr18	51447225	51447837	BG	Primitive / embryonic,Neural,Musculoskeletal	CRE_72_pancreatic_epithelial	RH4	Unannotated	Unannotated	Unannotated	FALSE	FALSE	FALSE	FALSE	FALSE	FALSE	MEX3C
r101136	chr18	51517626	51517835	BG	Neural,Cardiac	Unannotated	Unannotated	Unannotated	Unannotated	Unannotated	FALSE	FALSE	FALSE	FALSE	FALSE	FALSE
r101137	chr18	51518085	51518348	BG	Vascular / endothelial	Unannotated	Unannotated	Unannotated	Unannotated	Unannotated	FALSE	FALSE	FALSE	FALSE	FALSE	FALSE
r101138	chr18	51522212	51522992	R1	Primitive / embryonic,Placental / trophoblast	Unannotated	Unannotated	Unannotated	Unannotated	Unannotated	FALSE	FALSE	FALSE	FALSE	FALSE	FALSE
r101139	chr18	51525858	51526278	R4	Cancer / epithelial	CRE_122_neuronal_glial	Unannotated	Unannotated	Unannotated	Unannotated	FALSE	FALSE	FALSE	FALSE	FALSE	FALSE
r10114	chr1	93100471	93100834	BG	Primitive / embryonic	CRE_117_neuronal_glial	Calu.3	Unannotated	Unannotated	Unannotated	FALSE	FALSE	FALSE	FALSE	FALSE	FALSE	DR1,MTF2
r101140	chr18	51528477	51528762	BG	Organ devel. / renal,Cancer / epithelial	Unannotated	Unannotated	Unannotated	Unannotated	Unannotated	FALSE	FALSE	FALSE	FALSE	FALSE	FALSE
r101141	chr18	51537498	51537843	BG	Primitive / embryonic	CRE_87_neuroendocrine	Unannotated	Unannotated	Unannotated	Unannotated	FALSE	FALSE	FALSE	FALSE	FALSE	FALSE
r101143	chr18	51563214	51563909	BG	Primitive / embryonic,Organ devel. / renal	CRE_91_neuroendocrine,CRE_108_fetal_neuronal_glial	Unannotated	Unannotated	Unannotated	Unannotated	FALSE	FALSE	FALSE	FALSE	FALSE	FALSE
r101144	chr18	51569555	51569903	BG	Primitive / embryonic,Stromal B,Cardiac	CRE_145_adult_stromal	Unannotated	Unannotated	Unannotated	Unannotated	FALSE	FALSE	FALSE	FALSE	FALSE	FALSE
r101145	chr18	51570067	51570466	BG	Primitive / embryonic,Neural	Unannotated	Unannotated	Unannotated	Unannotated	Unannotated	FALSE	FALSE	FALSE	FALSE	FALSE	FALSE
r101146	chr18	51578440	51579190	R4	Neural	Unannotated	Unannotated	Unannotated	Unannotated	Unannotated	FALSE	FALSE	FALSE	FALSE	FALSE	FALSE
r101147	chr18	51603211	51603411	BG	Primitive / embryonic	Unannotated	Unannotated	Unannotated	Unannotated	Unannotated	FALSE	FALSE	FALSE	FALSE	FALSE	FALSE
r101148	chr18	51610421	51610877	BG	Neural	CRE_119_neuronal_glial	Unannotated	Unannotated	Unannotated	Unannotated	FALSE	FALSE	FALSE	FALSE	FALSE	FALSE
r101150	chr18	51621195	51621439	BG	Tissue invariant	CRE_6_ubiquitous	Unannotated	Unannotated	Unannotated	Unannotated	FALSE	FALSE	FALSE	FALSE	FALSE	FALSE
r101151	chr18	51622576	51623234	R2	Neural	CRE_131_neuronal_glial,CRE_119_neuronal_glial	Unannotated	Unannotated	Unannotated	Unannotated	FALSE	FALSE	FALSE	FALSE	TRUE	FALSE
r101152	chr18	51639606	51639819	BG	Primitive / embryonic	Unannotated	Unannotated	Unannotated	Unannotated	Unannotated	FALSE	FALSE	FALSE	FALSE	FALSE	FALSE
r101153	chr18	51654375	51655469	BG	Primitive / embryonic,Neural,Lymphoid	CRE_109_fetal_neuronal_glial,CRE_86_neuroendocrine	Unannotated	Unannotated	Unannotated	Unannotated	FALSE	FALSE	FALSE	FALSE	FALSE	FALSE
r101154	chr18	51666729	51667638	R4	Neural,Tissue invariant	CRE_105_fetal_neuronal_glial,CRE_131_neuronal_glial	Unannotated	Unannotated	Unannotated	Unannotated	FALSE	FALSE	FALSE	FALSE	TRUE	FALSE
r101155	chr18	51668029	51668516	BG	Stromal B,Tissue invariant	CRE_6_ubiquitous	Unannotated	Unannotated	Unannotated	Unannotated	FALSE	FALSE	FALSE	FALSE	FALSE	FALSE
r101156	chr18	51668619	51668906	BG	Neural	CRE_105_fetal_neuronal_glial	Unannotated	Unannotated	Unannotated	Unannotated	FALSE	FALSE	FALSE	FALSE	FALSE	FALSE
r101157	chr18	51686627	51686838	BG	Organ devel. / renal	Unannotated	Unannotated	Unannotated	Unannotated	Unannotated	FALSE	FALSE	FALSE	FALSE	FALSE	FALSE
r101159	chr18	51727419	51727987	R2	Neural,Lymphoid	CRE_14_immune	Unannotated	Unannotated	Unannotated	Unannotated	FALSE	FALSE	FALSE	FALSE	FALSE	FALSE
r10116	chr1	93170426	93171204	BG	Primitive / embryonic,Myeloid / erythroid	CRE_7_ubiquitous,CRE_10_immune	MOLT4	Unannotated	Unannotated	Unannotated	FALSE	FALSE	FALSE	FALSE	FALSE	FALSE	MTF2
r101161	chr18	51789566	51790193	BG	Tissue invariant,Organ devel. / renal	CRE_147_adult_stromal	Unannotated	Unannotated	Unannotated	Unannotated	FALSE	FALSE	FALSE	FALSE	FALSE	FALSE
r101162	chr18	51842502	51842953	BG	Primitive / embryonic	Unannotated	Unannotated	Unannotated	Unannotated	Unannotated	FALSE	FALSE	FALSE	FALSE	FALSE	FALSE
r101163	chr18	51853024	51853491	R2	Renal / cancer	Unannotated	Unannotated	Unannotated	Unannotated	Unannotated	FALSE	FALSE	FALSE	FALSE	FALSE	FALSE
r101164	chr18	51896516	51896842	BG	Organ devel. / renal	Unannotated	Unannotated	Unannotated	Unannotated	Unannotated	FALSE	FALSE	FALSE	FALSE	FALSE	FALSE
r101167	chr18	51952870	51953181	BG	Primitive / embryonic	Unannotated	Unannotated	Unannotated	Unannotated	Unannotated	FALSE	FALSE	FALSE	FALSE	FALSE	FALSE
r101168	chr18	51988252	51988795	BG	Primitive / embryonic	CRE_147_adult_stromal	Unannotated	Unannotated	Unannotated	Unannotated	FALSE	FALSE	FALSE	FALSE	FALSE	FALSE
r101169	chr18	52046869	52047230	R9	Neural	CRE_109_fetal_neuronal_glial	Unannotated	Unannotated	Unannotated	Unannotated	FALSE	FALSE	FALSE	FALSE	TRUE	FALSE
r10117	chr1	93172762	93173163	BG	Stromal B,Cardiac,Myeloid / erythroid	Unannotated	MOLT4	Unannotated	Unannotated	Unannotated	FALSE	FALSE	FALSE	FALSE	FALSE	FALSE	TMED5
r101170	chr18	52053671	52054130	BG	Unannotated	Unannotated	Unannotated	Unannotated	Unannotated	Unannotated	FALSE	FALSE	FALSE	FALSE	FALSE	FALSE
r101171	chr18	52060663	52061321	BG	Primitive / embryonic,Neural,Organ devel. / renal,Digestive	CRE_83_gi_epithelial	Unannotated	Unannotated	Unannotated	Unannotated	FALSE	FALSE	FALSE	FALSE	FALSE	FALSE
r101172	chr18	52070128	52070668	BG	Tissue invariant,Organ devel. / renal	CRE_82_gi_epithelial	Unannotated	Unannotated	Unannotated	Unannotated	FALSE	FALSE	FALSE	FALSE	FALSE	FALSE
r101173	chr18	52190632	52191006	BG	Primitive / embryonic	CRE_14_immune	Calu.3	Unannotated	Unannotated	Unannotated	FALSE	FALSE	FALSE	FALSE	FALSE	FALSE
r101174	chr18	52200947	52201280	BG	Neural	CRE_119_neuronal_glial	Calu.3	Unannotated	Unannotated	Unannotated	FALSE	FALSE	FALSE	FALSE	FALSE	FALSE
r101175	chr18	52207231	52207498	BG	Neural,Cardiac	CRE_116_neuronal_glial	Calu.3	Unannotated	Unannotated	Unannotated	FALSE	FALSE	FALSE	FALSE	FALSE	FALSE	DCC
r101177	chr18	52237635	52238009	BG	Stromal A,Renal / cancer	CRE_91_neuroendocrine	Calu.3	Unannotated	Unannotated	Unannotated	FALSE	FALSE	FALSE	FALSE	FALSE	FALSE	DCC
r101178	chr18	52274087	52274589	BG	Neural,Musculoskeletal	Unannotated	Calu.3	Unannotated	Unannotated	Unannotated	FALSE	FALSE	FALSE	FALSE	FALSE	FALSE	DCC
r101179	chr18	52288492	52288793	BG	Primitive / embryonic	CRE_5_ubiquitous	Calu.3	Unannotated	Unannotated	Unannotated	FALSE	FALSE	FALSE	FALSE	FALSE	FALSE
r10118	chr1	93179637	93181098	BG	Stromal B,Tissue invariant,Lymphoid,Stromal A	CRE_1_ubiquitous,CRE_2_ubiquitous	Unannotated	Unannotated	Unannotated	Unannotated	FALSE	FALSE	FALSE	FALSE	FALSE	FALSE	TMED5,CCDC18
r101182	chr18	52319448	52319758	BG	Stromal A	Unannotated	Calu.3	Unannotated	BG	Unannotated	FALSE	FALSE	FALSE	FALSE	FALSE	FALSE	DCC
r101183	chr18	52339808	52340652	BG	Neural,Tissue invariant,Digestive	CRE_131_neuronal_glial	Unannotated	Unannotated	BG	Unannotated	FALSE	FALSE	FALSE	FALSE	FALSE	FALSE	DCC
r101184	chr18	52341794	52342695	BG	Primitive / embryonic,Neural,Stromal B,Renal / cancer	CRE_131_neuronal_glial	Unannotated	Unannotated	BG	Unannotated	FALSE	FALSE	FALSE	FALSE	FALSE	FALSE	DCC
r101185	chr18	52343725	52344157	R5	Stromal B,Organ devel. / renal	CRE_131_neuronal_glial	Unannotated	Unannotated	BG	Unannotated	FALSE	FALSE	FALSE	FALSE	FALSE	FALSE	DCC
r101186	chr18	52353512	52354344	R5	Neural	CRE_124_neuronal_glial	Unannotated	Unannotated	BG	Unannotated	FALSE	FALSE	FALSE	FALSE	FALSE	FALSE	DCC
r101187	chr18	52370901	52371101	R4	Neural	CRE_124_neuronal_glial	Unannotated	Unannotated	BG	Unannotated	FALSE	FALSE	FALSE	FALSE	FALSE	FALSE	DCC
r101188	chr18	52372009	52372592	R4	Vascular / endothelial	Unannotated	Unannotated	Unannotated	BG	Unannotated	FALSE	FALSE	FALSE	FALSE	FALSE	FALSE	DCC
r101189	chr18	52394895	52395515	BG	Primitive / embryonic,Lymphoid,Renal / cancer	CRE_124_neuronal_glial,CRE_14_immune	Unannotated	Unannotated	BG	Unannotated	FALSE	FALSE	FALSE	FALSE	FALSE	FALSE	DCC
r101190	chr18	52408910	52409204	BG	Neural,Organ devel. / renal	CRE_126_neuronal_glial	Unannotated	Unannotated	BG	Unannotated	FALSE	FALSE	FALSE	FALSE	FALSE	FALSE	DCC
r101191	chr18	52421256	52421754	R4	Primitive / embryonic,Neural	Unannotated	Unannotated	Unannotated	BG	Unannotated	FALSE	FALSE	FALSE	FALSE	FALSE	FALSE	DCC
r101192	chr18	52435163	52435513	BG	Primitive / embryonic	CRE_119_neuronal_glial	Unannotated	Unannotated	BG	Unannotated	FALSE	FALSE	FALSE	FALSE	FALSE	FALSE	DCC
r101193	chr18	52437207	52437525	BG	Pulmonary devel.	CRE_133_neuronal_glial	Unannotated	Unannotated	BG	Unannotated	FALSE	FALSE	FALSE	FALSE	FALSE	FALSE	DCC
r101194	chr18	52442768	52442982	BG	Primitive / embryonic	CRE_142_adult_stromal	Unannotated	Unannotated	BG	Unannotated	FALSE	FALSE	FALSE	FALSE	FALSE	FALSE	DCC
r101195	chr18	52451092	52451997	R5	Primitive / embryonic,Neural,Organ devel. / renal,Musculoskeletal	CRE_116_neuronal_glial,CRE_88_neuroendocrine	Unannotated	Unannotated	BG	Unannotated	FALSE	FALSE	FALSE	FALSE	FALSE	FALSE	DCC
r101196	chr18	52465215	52465888	R4	Primitive / embryonic	CRE_110_fetal_neuronal_glial	Unannotated	Unannotated	BG	Unannotated	FALSE	FALSE	FALSE	FALSE	TRUE	FALSE	DCC
r101198	chr18	52510200	52510422	BG	Primitive / embryonic	CRE_147_adult_stromal	Unannotated	Unannotated	BG	Unannotated	FALSE	FALSE	FALSE	FALSE	FALSE	FALSE
r101199	chr18	52572242	52572784	BG	Neural,Organ devel. / renal,Musculoskeletal,Cardiac	CRE_127_neuronal_glial	Unannotated	Unannotated	BG	Unannotated	FALSE	FALSE	FALSE	FALSE	FALSE	FALSE	DCC
r1012	chr1	7407181	7407582	BG	Primitive / embryonic,Placental / trophoblast	Unannotated	Unannotated	Unannotated	BG	Unannotated	FALSE	FALSE	FALSE	FALSE	FALSE	FALSE
r10120	chr1	93296568	93297055	BG	Primitive / embryonic	CRE_106_fetal_neuronal_glial	Unannotated	Unannotated	Unannotated	Unannotated	FALSE	FALSE	FALSE	FALSE	FALSE	FALSE	CCDC18,DR1,FNBP1L,MTF2
r101200	chr18	52582498	52582933	R2	Primitive / embryonic	CRE_102_fetal_neuronal_glial	Unannotated	Unannotated	BG	Unannotated	FALSE	FALSE	FALSE	FALSE	FALSE	FALSE
r101201	chr18	52596776	52596976	BG	Primitive / embryonic	CRE_109_fetal_neuronal_glial	Unannotated	Unannotated	BG	Unannotated	FALSE	FALSE	FALSE	FALSE	FALSE	FALSE
r101202	chr18	52615368	52615749	BG	Primitive / embryonic	Unannotated	Unannotated	Unannotated	BG	Unannotated	FALSE	FALSE	FALSE	FALSE	FALSE	FALSE
r101203	chr18	52633707	52634323	R5	Neural	CRE_103_fetal_neuronal_glial	Unannotated	Unannotated	BG	Unannotated	FALSE	FALSE	FALSE	FALSE	FALSE	FALSE
r101204	chr18	52636507	52636977	BG	Primitive / embryonic,Digestive	CRE_82_gi_epithelial	Unannotated	Unannotated	BG	Unannotated	FALSE	FALSE	FALSE	FALSE	FALSE	FALSE
r101205	chr18	52652152	52652894	R3	Neural,Organ devel. / renal,Cardiac,Renal / cancer	CRE_110_fetal_neuronal_glial	Unannotated	Unannotated	BG	Unannotated	FALSE	FALSE	FALSE	FALSE	FALSE	FALSE
r101207	chr18	52667541	52667901	BG	Neural,Renal / cancer	CRE_112_fetal_neuronal_glial	Unannotated	Unannotated	BG	Unannotated	FALSE	FALSE	FALSE	FALSE	FALSE	FALSE
r101208	chr18	52677884	52678435	R4	Neural,Organ devel. / renal	CRE_108_fetal_neuronal_glial	Unannotated	Unannotated	BG	Unannotated	FALSE	FALSE	FALSE	FALSE	TRUE	FALSE
r101209	chr18	52694705	52695065	BG	Primitive / embryonic	CRE_131_neuronal_glial	Unannotated	Unannotated	BG	Unannotated	FALSE	FALSE	FALSE	FALSE	FALSE	FALSE
r10121	chr1	93331557	93331764	BG	Primitive / embryonic,Stromal B	CRE_62_placental	KG1	Unannotated	Unannotated	Unannotated	FALSE	FALSE	FALSE	FALSE	FALSE	FALSE
r101213	chr18	52869425	52870575	BG	Primitive / embryonic,Lymphoid,Digestive	CRE_6_ubiquitous,CRE_147_adult_stromal,CRE_86_neuroendocrine	UACC812,CRL7250,GM06990,Ishikawa,Aska,LNCaP95,NCC_H9,MDA.MB.468,moDCs,DIPGIV,FiPSC,THP1,EiPSC,DIPG_SF8628,CiPSC,MDM,C42B,HBTEC,WIBR3,LP.1,BM.hMSC.TERT4,HESC,ESC_NPC,Fetal_kidney	Unannotated	Unannotated	Unannotated	FALSE	FALSE	FALSE	FALSE	FALSE	FALSE
r101214	chr18	52888051	52888302	BG	Neural	CRE_107_fetal_neuronal_glial	Unannotated	Unannotated	Unannotated	Unannotated	FALSE	FALSE	FALSE	FALSE	FALSE	FALSE
r101216	chr18	52903774	52904182	BG	Tissue invariant,Renal / cancer	CRE_131_neuronal_glial	Unannotated	Unannotated	Unannotated	Unannotated	FALSE	FALSE	FALSE	FALSE	FALSE	FALSE
r101217	chr18	52979756	52980385	BG	Neural,Renal / cancer	CRE_119_neuronal_glial	Unannotated	Unannotated	Unannotated	Unannotated	FALSE	FALSE	FALSE	FALSE	FALSE	FALSE
r101218	chr18	52992127	52992402	BG	Primitive / embryonic	CRE_6_ubiquitous	Unannotated	Unannotated	Unannotated	Unannotated	FALSE	FALSE	FALSE	FALSE	FALSE	FALSE
r101219	chr18	53070599	53071265	R5	Organ devel. / renal	CRE_88_neuroendocrine	Unannotated	Unannotated	Unannotated	Unannotated	FALSE	FALSE	FALSE	FALSE	FALSE	FALSE
r10122	chr1	93338467	93338742	BG	Stromal A	CRE_63_placental	Unannotated	Unannotated	Unannotated	Unannotated	FALSE	FALSE	FALSE	FALSE	FALSE	FALSE	TMED5
r101220	chr18	53093678	53093964	BG	Neural	CRE_88_neuroendocrine	UACC812	Unannotated	Unannotated	Unannotated	FALSE	FALSE	FALSE	FALSE	FALSE	FALSE
r101221	chr18	53105712	53106181	BG	Organ devel. / renal,Placental / trophoblast	CRE_121_neuronal_glial	UACC812	Unannotated	Unannotated	Unannotated	FALSE	FALSE	FALSE	FALSE	FALSE	FALSE
r101222	chr18	53148129	53148543	R4	Neural,Tissue invariant	CRE_111_fetal_neuronal_glial,CRE_108_fetal_neuronal_glial	UACC812	Unannotated	Unannotated	Unannotated	FALSE	FALSE	FALSE	FALSE	FALSE	FALSE
r101223	chr18	53153908	53154161	BG	Primitive / embryonic	Unannotated	UACC812	Unannotated	Unannotated	Unannotated	FALSE	FALSE	FALSE	FALSE	FALSE	FALSE
r101224	chr18	53254345	53254614	BG	Primitive / embryonic,Organ devel. / renal	CRE_132_neuronal_glial	Unannotated	Unannotated	Unannotated	Unannotated	FALSE	FALSE	FALSE	FALSE	FALSE	FALSE
r101225	chr18	53273738	53274060	R5	Neural	CRE_119_neuronal_glial	Unannotated	Unannotated	Unannotated	Unannotated	FALSE	FALSE	FALSE	FALSE	FALSE	FALSE
r101227	chr18	53319680	53319922	BG	Primitive / embryonic	CRE_51_hepatocyte	Unannotated	Unannotated	Unannotated	Unannotated	FALSE	FALSE	FALSE	FALSE	FALSE	FALSE
r101228	chr18	53417106	53417371	BG	Primitive / embryonic	Unannotated	Unannotated	Unannotated	Unannotated	Unannotated	FALSE	FALSE	FALSE	FALSE	FALSE	FALSE
r101229	chr18	53421370	53421690	BG	Primitive / embryonic	Unannotated	Unannotated	Unannotated	Unannotated	Unannotated	FALSE	FALSE	FALSE	FALSE	FALSE	FALSE
r10123	chr1	93345204	93346915	BG	Primitive / embryonic,Neural,Stromal B,Tissue invariant,Lymphoid,Placental / trophoblast,Digestive	CRE_1_ubiquitous,CRE_2_ubiquitous	Unannotated	Unannotated	Unannotated	Unannotated	FALSE	FALSE	FALSE	FALSE	FALSE	FALSE	DR1
r101230	chr18	53426683	53427323	BG	Primitive / embryonic,Neural,Organ devel. / renal	CRE_133_neuronal_glial	Unannotated	Unannotated	Unannotated	Unannotated	FALSE	FALSE	FALSE	FALSE	FALSE	FALSE
r101231	chr18	53441744	53442061	BG	Neural	CRE_150_adult_stromal	Unannotated	Unannotated	Unannotated	Unannotated	FALSE	FALSE	FALSE	FALSE	FALSE	FALSE
r101232	chr18	53458849	53459505	BG	Primitive / embryonic,Vascular / endothelial	CRE_107_fetal_neuronal_glial,CRE_120_neuronal_glial	Unannotated	Unannotated	Unannotated	Unannotated	FALSE	FALSE	FALSE	FALSE	FALSE	FALSE
r101234	chr18	53503908	53504405	BG	Neural,Organ devel. / renal	CRE_45_stromal	Unannotated	Unannotated	Unannotated	Unannotated	FALSE	FALSE	FALSE	FALSE	FALSE	FALSE
r101235	chr18	53541876	53542273	R5	Renal / cancer	CRE_56_skin/mammary_epithelial	SK.MEL.239	Unannotated	Unannotated	Unannotated	FALSE	FALSE	FALSE	FALSE	FALSE	FALSE
r101236	chr18	53579759	53580153	R5	Tissue invariant	Unannotated	Unannotated	Unannotated	Unannotated	Unannotated	FALSE	FALSE	FALSE	FALSE	FALSE	FALSE
r101237	chr18	53599606	53600024	R4	Neural,Tissue invariant,Musculoskeletal	CRE_132_neuronal_glial	Unannotated	Unannotated	Unannotated	Unannotated	FALSE	FALSE	FALSE	FALSE	FALSE	FALSE
r101238	chr18	53625873	53626448	R4	Primitive / embryonic	CRE_79_gi_epithelial	Unannotated	Unannotated	Unannotated	Unannotated	FALSE	FALSE	FALSE	FALSE	FALSE	FALSE
r101239	chr18	53649615	53649993	R2	Cardiac	Unannotated	Unannotated	Unannotated	Unannotated	Unannotated	FALSE	FALSE	FALSE	FALSE	FALSE	FALSE
r10124	chr1	93411030	93411307	BG	Primitive / embryonic	Unannotated	CiPSC	Unannotated	Unannotated	Unannotated	FALSE	FALSE	FALSE	FALSE	FALSE	FALSE	DR1,FNBP1L
r101240	chr18	53651853	53652134	BG	Primitive / embryonic	CRE_147_adult_stromal	Unannotated	Unannotated	Unannotated	Unannotated	FALSE	FALSE	FALSE	FALSE	FALSE	FALSE
r101241	chr18	53698862	53699407	BG	Tissue invariant,Cardiac	CRE_6_ubiquitous	Unannotated	Unannotated	Unannotated	Unannotated	FALSE	FALSE	FALSE	FALSE	FALSE	FALSE
r101242	chr18	53710902	53711164	BG	Renal / cancer	Unannotated	Unannotated	Unannotated	Unannotated	Unannotated	FALSE	FALSE	FALSE	FALSE	FALSE	FALSE
r101243	chr18	53753505	53753890	BG	Neural,Tissue invariant	CRE_116_neuronal_glial	Unannotated	Unannotated	Unannotated	Unannotated	FALSE	FALSE	FALSE	FALSE	FALSE	FALSE
r101245	chr18	53820863	53821674	BG	Primitive / embryonic,Neural	CRE_65_pulm_epithelial	Unannotated	Unannotated	Unannotated	Unannotated	FALSE	FALSE	FALSE	FALSE	FALSE	FALSE
r101246	chr18	53851010	53851241	BG	Primitive / embryonic	CRE_107_fetal_neuronal_glial	Unannotated	Unannotated	Unannotated	Unannotated	FALSE	FALSE	FALSE	FALSE	FALSE	FALSE
r101247	chr18	53861564	53862128	R4	Vascular / endothelial	Unannotated	Unannotated	Unannotated	Unannotated	Unannotated	FALSE	FALSE	FALSE	FALSE	FALSE	FALSE
r10125	chr1	93411502	93412022	BG	Primitive / embryonic	Unannotated	CiPSC	Unannotated	Unannotated	Unannotated	FALSE	FALSE	FALSE	FALSE	FALSE	FALSE	FNBP1L
r101250	chr18	54004825	54005216	BG	Primitive / embryonic	CRE_5_ubiquitous	Unannotated	Unannotated	Unannotated	Unannotated	FALSE	FALSE	FALSE	FALSE	FALSE	FALSE	MBD2
r101251	chr18	54033171	54033456	BG	Tissue invariant,Renal / cancer	Unannotated	Unannotated	Unannotated	Unannotated	Unannotated	FALSE	FALSE	FALSE	FALSE	FALSE	FALSE
r101252	chr18	54069793	54070180	BG	Primitive / embryonic	Unannotated	Unannotated	Unannotated	Unannotated	Unannotated	FALSE	FALSE	FALSE	FALSE	FALSE	FALSE	MBD2
r101253	chr18	54114650	54115000	BG	Neural,Pulmonary devel.	Unannotated	Unannotated	Unannotated	Unannotated	Unannotated	FALSE	FALSE	FALSE	FALSE	FALSE	FALSE
r101254	chr18	54118274	54118737	BG	Primitive / embryonic,Stromal B	CRE_133_neuronal_glial	Unannotated	Unannotated	Unannotated	Unannotated	FALSE	FALSE	FALSE	FALSE	FALSE	FALSE	C18orf54,MBD2
r101255	chr18	54119584	54119899	BG	Primitive / embryonic,Tissue invariant	CRE_6_ubiquitous	Unannotated	Unannotated	ADR	Unannotated	FALSE	FALSE	FALSE	FALSE	FALSE	FALSE
r101256	chr18	54127664	54128152	BG	Primitive / embryonic,Neural,Tissue invariant	CRE_6_ubiquitous	Unannotated	Unannotated	ADR	Unannotated	FALSE	FALSE	FALSE	FALSE	FALSE	FALSE	MBD2
r101257	chr18	54130855	54131060	BG	Primitive / embryonic,Placental / trophoblast,Cardiac	CRE_63_placental	Unannotated	Unannotated	ADR	Unannotated	FALSE	FALSE	FALSE	FALSE	FALSE	FALSE
r101258	chr18	54149015	54149604	BG	Digestive,Stromal A	CRE_135_adrenal_cortical	Unannotated	Unannotated	ADR	Unannotated	FALSE	FALSE	FALSE	FALSE	FALSE	FALSE	MBD2
r101259	chr18	54158415	54158715	BG	Placental / trophoblast	CRE_63_placental	BM.hMSC.TERT4	Unannotated	ADR	Unannotated	FALSE	FALSE	FALSE	FALSE	FALSE	FALSE
r10126	chr1	93419326	93419825	R4	Neural	CRE_79_gi_epithelial	CiPSC	Unannotated	Unannotated	Unannotated	FALSE	FALSE	FALSE	FALSE	FALSE	FALSE
r101260	chr18	54166724	54166929	BG	Neural	Unannotated	Unannotated	Unannotated	ADR	Unannotated	FALSE	FALSE	FALSE	FALSE	FALSE	FALSE	STARD6
r101261	chr18	54223735	54224080	BG	Primitive / embryonic,Tissue invariant,Lymphoid	CRE_1_ubiquitous	Unannotated	Unannotated	Unannotated	Unannotated	FALSE	FALSE	FALSE	FALSE	FALSE	FALSE
r101262	chr18	54224274	54225136	BG	Tissue invariant,Stromal A,Vascular / endothelial	CRE_1_ubiquitous	Unannotated	Unannotated	Unannotated	Unannotated	FALSE	FALSE	FALSE	FALSE	FALSE	FALSE	MBD2
r101263	chr18	54228294	54228753	R2	Renal / cancer	CRE_83_gi_epithelial	Unannotated	Unannotated	Unannotated	Unannotated	FALSE	FALSE	FALSE	FALSE	FALSE	FALSE	C18orf54,POLI
r101264	chr18	54232904	54233154	BG	Primitive / embryonic,Cardiac	Unannotated	HAP1,FiPSC	Unannotated	Unannotated	Unannotated	FALSE	FALSE	FALSE	FALSE	FALSE	FALSE	C18orf54,MBD2
r101266	chr18	54240898	54241156	BG	Musculoskeletal	CRE_24_immune	HAP1,FiPSC	Unannotated	Unannotated	Unannotated	FALSE	FALSE	FALSE	FALSE	FALSE	FALSE
r101268	chr18	54246687	54247657	BG	Primitive / embryonic,Neural	CRE_88_neuroendocrine,CRE_59_skin/mammary_epithelial	HAP1,FiPSC	Unannotated	Unannotated	Unannotated	FALSE	FALSE	FALSE	FALSE	FALSE	FALSE	C18orf54,POLI
r101269	chr18	54254388	54254736	BG	Stromal B,Digestive	CRE_84_gi_epithelial	HAP1,FiPSC	Unannotated	Unannotated	Unannotated	FALSE	FALSE	FALSE	FALSE	FALSE	FALSE
r101271	chr18	54269250	54270388	BG	Stromal B,Tissue invariant,Lymphoid	CRE_1_ubiquitous	Unannotated	Unannotated	Unannotated	Unannotated	FALSE	FALSE	FALSE	FALSE	FALSE	FALSE	POLI
r101272	chr18	54280133	54280725	BG	Primitive / embryonic,Organ devel. / renal,Renal / cancer	CRE_90_neuroendocrine	SK.MEL.239	Unannotated	Unannotated	Unannotated	FALSE	FALSE	FALSE	FALSE	FALSE	FALSE	C18orf54
r101273	chr18	54319096	54319318	BG	Neural	Unannotated	LNCaP95	Unannotated	Unannotated	Unannotated	FALSE	FALSE	FALSE	FALSE	FALSE	FALSE
r101274	chr18	54357279	54358635	BG	Stromal B,Tissue invariant	CRE_1_ubiquitous,CRE_2_ubiquitous,CRE_6_ubiquitous	Unannotated	Unannotated	Unannotated	Unannotated	FALSE	FALSE	FALSE	FALSE	FALSE	FALSE	C18orf54,STARD6
r101275	chr18	54382746	54383260	BG	Primitive / embryonic	Unannotated	AC16	Unannotated	Unannotated	Unannotated	FALSE	FALSE	FALSE	FALSE	FALSE	FALSE	C18orf54,DYNAP,MBD2
r101276	chr18	54386634	54386949	R2	Primitive / embryonic	Unannotated	AC16	Unannotated	Unannotated	Unannotated	FALSE	FALSE	FALSE	FALSE	FALSE	FALSE	C18orf54
r101277	chr18	54388704	54389265	R2	Stromal B,Placental / trophoblast,Stromal A	CRE_5_ubiquitous,CRE_63_placental	AC16	Unannotated	Unannotated	Unannotated	FALSE	FALSE	FALSE	FALSE	FALSE	FALSE	C18orf54
r101278	chr18	54392626	54392972	BG	Primitive / embryonic,Tissue invariant	CRE_1_ubiquitous	AC16	Unannotated	Unannotated	Unannotated	FALSE	FALSE	FALSE	FALSE	FALSE	FALSE
r101279	chr18	54423870	54424321	BG	Primitive / embryonic	CRE_147_adult_stromal	Unannotated	Unannotated	Unannotated	Unannotated	FALSE	FALSE	FALSE	FALSE	FALSE	FALSE	STARD6
r10128	chr1	93433630	93434060	BG	Primitive / embryonic,Organ devel. / renal	CRE_69_pulm_epithelial	CiPSC	Unannotated	Unannotated	Unannotated	FALSE	FALSE	FALSE	FALSE	FALSE	FALSE	DR1,FNBP1L
r101280	chr18	54444378	54445039	BG	Neural,Tissue invariant	CRE_6_ubiquitous,CRE_121_neuronal_glial	Unannotated	Unannotated	Unannotated	Unannotated	FALSE	FALSE	FALSE	FALSE	FALSE	FALSE
r101281	chr18	54465319	54465705	BG	Primitive / embryonic	Unannotated	Unannotated	Unannotated	Unannotated	Unannotated	FALSE	FALSE	FALSE	FALSE	FALSE	FALSE	C18orf54,POLI
r101282	chr18	54480721	54481031	BG	Primitive / embryonic	Unannotated	Unannotated	Unannotated	Unannotated	Unannotated	FALSE	FALSE	FALSE	FALSE	FALSE	FALSE	C18orf54,POLI
r101283	chr18	54529207	54529790	R1	Primitive / embryonic	Unannotated	D283	Unannotated	Unannotated	Unannotated	FALSE	FALSE	FALSE	FALSE	FALSE	FALSE	C18orf54,DYNAP
r101284	chr18	54531477	54531802	BG	Primitive / embryonic,Lymphoid,Digestive	CRE_83_gi_epithelial	D283	Unannotated	Unannotated	Unannotated	FALSE	FALSE	FALSE	FALSE	FALSE	FALSE	C18orf54,DYNAP
r101285	chr18	54532259	54532468	BG	Primitive / embryonic,Lymphoid	CRE_63_placental	D283	Unannotated	Unannotated	Unannotated	FALSE	FALSE	FALSE	FALSE	FALSE	FALSE	C18orf54,DYNAP
r101286	chr18	54558088	54558328	BG	Primitive / embryonic	Unannotated	Unannotated	Unannotated	Unannotated	Unannotated	FALSE	FALSE	FALSE	FALSE	FALSE	FALSE	C18orf54,DYNAP
r101287	chr18	54561868	54562384	BG	Tissue invariant,Organ devel. / renal,Placental / trophoblast,Cancer / epithelial	CRE_76_gi_epithelial	Unannotated	Unannotated	Unannotated	Unannotated	FALSE	FALSE	FALSE	FALSE	FALSE	FALSE	RAB27B
r101288	chr18	54598588	54599044	R2	Unannotated	Unannotated	Unannotated	Unannotated	Unannotated	Unannotated	FALSE	FALSE	FALSE	FALSE	FALSE	FALSE
r101289	chr18	54606981	54607852	R1	Primitive / embryonic,Organ devel. / renal,Digestive	CRE_73_gi_epithelial,CRE_84_gi_epithelial	Unannotated	Unannotated	Unannotated	Unannotated	FALSE	FALSE	FALSE	FALSE	FALSE	FALSE	C18orf54,DYNAP
r10129	chr1	93435528	93435728	BG	Primitive / embryonic	CRE_76_gi_epithelial	CiPSC	Unannotated	Unannotated	Unannotated	FALSE	FALSE	FALSE	FALSE	FALSE	FALSE	DR1
r101291	chr18	54675067	54675527	R5	Neural	CRE_88_neuroendocrine	Unannotated	Unannotated	Unannotated	Unannotated	FALSE	FALSE	FALSE	FALSE	FALSE	FALSE
r101292	chr18	54679453	54679862	BG	Tissue invariant	CRE_6_ubiquitous	Unannotated	Unannotated	Unannotated	Unannotated	FALSE	FALSE	FALSE	FALSE	FALSE	FALSE	RAB27B
r101293	chr18	54684853	54685154	BG	Organ devel. / renal	CRE_6_ubiquitous	Unannotated	Unannotated	Unannotated	Unannotated	FALSE	FALSE	FALSE	FALSE	FALSE	FALSE
r101294	chr18	54690198	54690443	BG	Stromal B	CRE_80_gi_epithelial	Unannotated	Unannotated	Unannotated	Unannotated	FALSE	FALSE	FALSE	FALSE	FALSE	FALSE	RAB27B
r101295	chr18	54700620	54701024	BG	Primitive / embryonic	Unannotated	Unannotated	Unannotated	Unannotated	Unannotated	FALSE	FALSE	FALSE	FALSE	FALSE	FALSE
r101296	chr18	54717651	54718487	BG	Primitive / embryonic,Tissue invariant,Lymphoid	CRE_131_neuronal_glial	Unannotated	Unannotated	ADR	Unannotated	FALSE	FALSE	FALSE	FALSE	FALSE	FALSE	RAB27B
r101297	chr18	54734098	54734463	R7	Stromal A	CRE_89_neuroendocrine	Unannotated	Unannotated	ADR	Unannotated	FALSE	FALSE	FALSE	FALSE	FALSE	TRUE	RAB27B
r101298	chr18	54776220	54776581	BG	Tissue invariant,Stromal A	CRE_135_adrenal_cortical	Unannotated	Unannotated	ADR	Unannotated	FALSE	FALSE	FALSE	FALSE	FALSE	FALSE
r101299	chr18	54791913	54792368	BG	Unannotated	Unannotated	Unannotated	Unannotated	ADR	Unannotated	FALSE	FALSE	FALSE	FALSE	FALSE	FALSE
r1013	chr1	7408983	7409183	BG	Primitive / embryonic	Unannotated	Unannotated	Unannotated	BG	BG	FALSE	FALSE	FALSE	FALSE	FALSE	FALSE
r10130	chr1	93447757	93449445	BG	Primitive / embryonic,Tissue invariant,Organ devel. / renal,Digestive	CRE_1_ubiquitous,CRE_2_ubiquitous,CRE_71_pancreatic_epithelial	moDCs	Unannotated	Unannotated	Unannotated	FALSE	FALSE	FALSE	FALSE	FALSE	FALSE	FNBP1L
r101300	chr18	54794853	54795343	BG	Stromal B,Cardiac	CRE_130_neuronal_glial	Unannotated	Unannotated	ADR	Unannotated	FALSE	FALSE	FALSE	FALSE	FALSE	FALSE	RAB27B
r101301	chr18	54805984	54806414	BG	Stromal A,Cancer / epithelial	CRE_9_immune	Unannotated	Unannotated	ADR	Unannotated	FALSE	FALSE	FALSE	FALSE	FALSE	FALSE	RAB27B
r101302	chr18	54815097	54815516	R5	Neural	Unannotated	Unannotated	Unannotated	ADR	Unannotated	FALSE	FALSE	FALSE	FALSE	FALSE	FALSE
r101303	chr18	54828165	54829166	BG	Stromal B,Tissue invariant,Organ devel. / renal,Lymphoid,Pulmonary devel.	CRE_5_ubiquitous,CRE_71_pancreatic_epithelial	HSC	Unannotated	ADR	Unannotated	FALSE	FALSE	FALSE	FALSE	FALSE	FALSE
r101305	chr18	54873873	54874228	BG	Stromal B,Digestive	CRE_74_gi_epithelial	HSC	Unannotated	ADR	Unannotated	FALSE	FALSE	FALSE	FALSE	FALSE	FALSE
r101306	chr18	54880405	54881246	R5	Neural,Cardiac,Stromal A	CRE_95_fetal_neuronal_glial,CRE_111_fetal_neuronal_glial	Unannotated	Unannotated	ADR	Unannotated	FALSE	FALSE	FALSE	FALSE	FALSE	FALSE
r101307	chr18	54910714	54911192	BG	Myeloid / erythroid,Pulmonary devel.	Unannotated	Unannotated	Unannotated	ADR	Unannotated	FALSE	FALSE	FALSE	FALSE	FALSE	FALSE
r101308	chr18	54917626	54917933	BG	Neural	CRE_116_neuronal_glial	Unannotated	Unannotated	ADR	Unannotated	FALSE	FALSE	FALSE	FALSE	FALSE	FALSE
r101309	chr18	54918140	54918491	BG	Neural	CRE_116_neuronal_glial	SK.N.BE2.C	Unannotated	ADR	Unannotated	FALSE	FALSE	FALSE	FALSE	FALSE	FALSE	RAB27B
r10131	chr1	93471319	93471687	BG	Primitive / embryonic	CRE_4_ubiquitous	moDCs	Unannotated	Unannotated	Unannotated	FALSE	FALSE	FALSE	FALSE	FALSE	FALSE	DR1,FNBP1L
r101310	chr18	54923492	54923928	BG	Pulmonary devel.	CRE_68_pulm_epithelial	Unannotated	Unannotated	ADR	Unannotated	FALSE	FALSE	FALSE	FALSE	FALSE	FALSE	RAB27B
r101311	chr18	54935505	54935747	BG	Unannotated	CRE_121_neuronal_glial	Unannotated	Unannotated	ADR	Unannotated	FALSE	FALSE	FALSE	FALSE	FALSE	FALSE
r101312	chr18	54958119	54958426	BG	Stromal B	CRE_71_pancreatic_epithelial	Unannotated	Unannotated	ADR	Unannotated	FALSE	FALSE	FALSE	FALSE	FALSE	FALSE
r101313	chr18	54969651	54970324	BG	Unannotated	Unannotated	Unannotated	Unannotated	ADR	Unannotated	FALSE	FALSE	FALSE	FALSE	FALSE	FALSE
r101314	chr18	54983142	54983553	BG	Tissue invariant,Lymphoid	CRE_6_ubiquitous	Unannotated	Unannotated	ADR	Unannotated	FALSE	FALSE	FALSE	FALSE	FALSE	FALSE
r101315	chr18	54983711	54983984	BG	Neural,Vascular / endothelial	CRE_125_neuronal_glial	Unannotated	Unannotated	ADR	Unannotated	FALSE	FALSE	FALSE	FALSE	FALSE	FALSE
r101317	chr18	55007660	55008098	BG	Neural,Stromal B	CRE_64_pulm_epithelial	Unannotated	Unannotated	Unannotated	Unannotated	FALSE	FALSE	FALSE	FALSE	FALSE	FALSE
r101318	chr18	55032060	55032352	BG	Placental / trophoblast	CRE_65_pulm_epithelial	Unannotated	Unannotated	Unannotated	Unannotated	FALSE	FALSE	FALSE	FALSE	FALSE	FALSE
r101319	chr18	55054784	55055206	BG	Pulmonary devel.	CRE_111_fetal_neuronal_glial	Unannotated	Unannotated	Unannotated	Unannotated	FALSE	FALSE	FALSE	FALSE	FALSE	FALSE
r10132	chr1	93552630	93553544	R4	Primitive / embryonic,Neural,Vascular / endothelial	CRE_6_ubiquitous,CRE_56_skin/mammary_epithelial	Unannotated	Unannotated	ADR	Unannotated	FALSE	FALSE	FALSE	FALSE	FALSE	FALSE
r101320	chr18	55078321	55079003	BG	Organ devel. / renal,Digestive	CRE_42_stromal	Unannotated	Unannotated	Unannotated	Unannotated	FALSE	FALSE	FALSE	FALSE	FALSE	FALSE
r101321	chr18	55079614	55080193	BG	Primitive / embryonic,Stromal B,Musculoskeletal	CRE_95_fetal_neuronal_glial,CRE_96_fetal_neuronal_glial	Unannotated	Unannotated	Unannotated	Unannotated	FALSE	FALSE	FALSE	FALSE	FALSE	FALSE
r101322	chr18	55090605	55091071	R6	Stromal B,Tissue invariant	CRE_75_gi_epithelial	Unannotated	Unannotated	Unannotated	Unannotated	FALSE	FALSE	FALSE	FALSE	FALSE	FALSE
r101323	chr18	55096333	55096715	BG	Primitive / embryonic,Neural	CRE_29_endothelial	Unannotated	Unannotated	Unannotated	Unannotated	FALSE	FALSE	FALSE	FALSE	FALSE	FALSE
r101324	chr18	55097711	55098279	R2	Organ devel. / renal	CRE_88_neuroendocrine	Unannotated	Unannotated	Unannotated	Unannotated	FALSE	FALSE	FALSE	FALSE	FALSE	FALSE
r101328	chr18	55158622	55159037	BG	Primitive / embryonic	Unannotated	Unannotated	Unannotated	Unannotated	Unannotated	FALSE	FALSE	FALSE	FALSE	FALSE	FALSE
r101329	chr18	55189742	55190478	R6	Primitive / embryonic,Organ devel. / renal	CRE_110_fetal_neuronal_glial	Unannotated	Unannotated	Unannotated	Unannotated	FALSE	FALSE	FALSE	FALSE	FALSE	FALSE
r101330	chr18	55214502	55215517	BG	Primitive / embryonic,Neural	CRE_6_ubiquitous	Unannotated	Unannotated	Unannotated	Unannotated	FALSE	FALSE	FALSE	FALSE	FALSE	FALSE
r101331	chr18	55228206	55228591	BG	Stromal B	CRE_141_adult_stromal	Unannotated	BG	BG	Unannotated	FALSE	FALSE	FALSE	FALSE	FALSE	FALSE
r101332	chr18	55228685	55229047	BG	Primitive / embryonic,Tissue invariant	CRE_6_ubiquitous	Unannotated	BG	BG	Unannotated	FALSE	FALSE	FALSE	FALSE	FALSE	FALSE
r101333	chr18	55234521	55235145	BG	Tissue invariant,Musculoskeletal,Pulmonary devel.,Vascular / endothelial	CRE_6_ubiquitous	Unannotated	BG	BG	Unannotated	FALSE	FALSE	FALSE	FALSE	FALSE	FALSE
r101334	chr18	55237653	55238117	R5	Neural	CRE_120_neuronal_glial	Unannotated	BG	BG	Unannotated	FALSE	FALSE	FALSE	FALSE	FALSE	FALSE
r101337	chr18	55264270	55264629	BG	Vascular / endothelial	CRE_136_adrenal_cortical	Mantle_cell_lymphoma	BG	BG	BG	FALSE	FALSE	FALSE	FALSE	FALSE	FALSE
r101339	chr18	55287451	55287796	BG	Neural	CRE_6_ubiquitous	Unannotated	BG	BG	BG	FALSE	FALSE	FALSE	FALSE	FALSE	FALSE
r10134	chr1	93566158	93566511	BG	Cardiac,Vascular / endothelial	CRE_4_ubiquitous,CRE_29_endothelial	Unannotated	Unannotated	ADR	Unannotated	FALSE	FALSE	FALSE	FALSE	FALSE	FALSE
r101340	chr18	55288447	55288848	R5	Vascular / endothelial	CRE_106_fetal_neuronal_glial	Unannotated	BG	BG	BG	FALSE	FALSE	FALSE	FALSE	FALSE	FALSE
r101341	chr18	55290992	55291275	BG	Stromal B	Unannotated	Unannotated	BG	BG	BG	FALSE	FALSE	FALSE	FALSE	FALSE	FALSE
r101342	chr18	55300359	55301263	R9	Primitive / embryonic,Neural,Stromal B,Organ devel. / renal,Stromal A	CRE_6_ubiquitous,CRE_131_neuronal_glial,CRE_149_adult_stromal	Unannotated	BG	BG	BG	FALSE	FALSE	TRUE	FALSE	TRUE	FALSE
r101343	chr18	55302236	55302926	R2	Primitive / embryonic,Stromal B	CRE_6_ubiquitous,CRE_44_stromal	Unannotated	BG	BG	BG	FALSE	FALSE	FALSE	FALSE	FALSE	FALSE
r101345	chr18	55314736	55315252	BG	Primitive / embryonic,Neural	CRE_6_ubiquitous	Mantle_cell_lymphoma	BG	BG	Unannotated	FALSE	FALSE	FALSE	FALSE	FALSE	FALSE
r101346	chr18	55321577	55322133	BG	Tissue invariant,Lymphoid	CRE_6_ubiquitous	Mantle_cell_lymphoma	BG	BG	Unannotated	FALSE	FALSE	FALSE	FALSE	FALSE	FALSE
r101347	chr18	55322155	55322825	BG	Primitive / embryonic,Tissue invariant	CRE_1_ubiquitous	Unannotated	BG	BG	Unannotated	FALSE	FALSE	FALSE	FALSE	FALSE	FALSE
r101348	chr18	55337907	55338414	BG	Musculoskeletal,Vascular / endothelial	CRE_22_immune	Unannotated	BG	BG	Unannotated	FALSE	FALSE	FALSE	FALSE	FALSE	FALSE
r101349	chr18	55347284	55347710	BG	Neural	CRE_131_neuronal_glial	Unannotated	BG	BG	Unannotated	FALSE	FALSE	FALSE	FALSE	FALSE	FALSE
r10135	chr1	93567435	93567811	BG	Neural,Stromal A	CRE_89_neuroendocrine	Unannotated	Unannotated	ADR	Unannotated	FALSE	FALSE	FALSE	FALSE	FALSE	FALSE
r101350	chr18	55349746	55350177	BG	Primitive / embryonic,Organ devel. / renal	CRE_131_neuronal_glial	Unannotated	BG	BG	Unannotated	FALSE	FALSE	FALSE	FALSE	FALSE	FALSE
r101351	chr18	55351314	55351514	BG	Stromal B,Renal / cancer	CRE_131_neuronal_glial	AC16,HSC	BG	BG	Unannotated	FALSE	FALSE	FALSE	FALSE	FALSE	FALSE
r101352	chr18	55352006	55352447	BG	Primitive / embryonic,Stromal B,Lymphoid	CRE_107_fetal_neuronal_glial	AC16,HSC	BG	BG	Unannotated	FALSE	FALSE	FALSE	FALSE	FALSE	FALSE
r101354	chr18	55376575	55377304	R2	Lymphoid	CRE_15_immune	AC16,HSC	Unannotated	BG	Unannotated	FALSE	FALSE	FALSE	FALSE	FALSE	FALSE
r101355	chr18	55384648	55384954	BG	Stromal B,Lymphoid	CRE_30_endothelial	AC16,HSC	BG	BG	Unannotated	FALSE	FALSE	FALSE	FALSE	FALSE	FALSE
r101356	chr18	55385856	55386110	BG	Neural,Cancer / epithelial	CRE_125_neuronal_glial	AC16,HSC	BG	BG	Unannotated	FALSE	FALSE	FALSE	FALSE	FALSE	FALSE
r101357	chr18	55387606	55387993	R5	Digestive,Vascular / endothelial	CRE_27_endothelial	AC16,HSC	BG	BG	Unannotated	FALSE	FALSE	FALSE	FALSE	FALSE	FALSE
r101358	chr18	55401485	55402305	BG	Primitive / embryonic,Stromal B,Organ devel. / renal,Vascular / endothelial	CRE_29_endothelial	AC16,HSC	BG	BG	Unannotated	FALSE	FALSE	FALSE	FALSE	FALSE	FALSE
r101359	chr18	55405824	55406163	BG	Tissue invariant,Cardiac,Stromal A	CRE_6_ubiquitous	Unannotated	BG	BG	Unannotated	FALSE	FALSE	FALSE	FALSE	FALSE	FALSE
r10136	chr1	93575223	93576663	R5	Primitive / embryonic,Musculoskeletal,Placental / trophoblast,Cardiac	CRE_106_fetal_neuronal_glial,CRE_88_neuroendocrine	Unannotated	Unannotated	ADR	Unannotated	FALSE	FALSE	FALSE	FALSE	FALSE	FALSE
r101360	chr18	55415325	55415671	BG	Tissue invariant	CRE_6_ubiquitous	Mantle_cell_lymphoma	BG	BG	Unannotated	FALSE	FALSE	FALSE	FALSE	FALSE	FALSE
r101361	chr18	55416790	55417112	BG	Neural,Lymphoid	CRE_131_neuronal_glial	Mantle_cell_lymphoma	BG	BG	Unannotated	FALSE	FALSE	FALSE	FALSE	FALSE	FALSE	TCF4
r101362	chr18	55423576	55424101	R9	Neural	CRE_105_fetal_neuronal_glial	Unannotated	BG	BG	Unannotated	FALSE	FALSE	FALSE	FALSE	TRUE	FALSE
r101363	chr18	55438851	55439609	R1	Primitive / embryonic,Lymphoid	CRE_90_neuroendocrine	Mantle_cell_lymphoma	BG	BG	Unannotated	FALSE	FALSE	FALSE	FALSE	FALSE	FALSE
r101364	chr18	55458415	55459340	R5	Neural	CRE_125_neuronal_glial	Mantle_cell_lymphoma	BG	BG	Unannotated	FALSE	FALSE	FALSE	FALSE	FALSE	FALSE
r101365	chr18	55462712	55462923	BG	Musculoskeletal	CRE_114_skeletal_myocyte	Unannotated	BG	BG	Unannotated	FALSE	FALSE	FALSE	FALSE	FALSE	FALSE	TCF4
r101366	chr18	55466775	55467146	BG	Primitive / embryonic	Unannotated	Unannotated	BG	BG	MNA-LR	FALSE	FALSE	FALSE	FALSE	FALSE	FALSE
r101367	chr18	55473550	55473954	BG	Neural	CRE_116_neuronal_glial	Unannotated	BG	BG	MNA-LR	FALSE	FALSE	FALSE	FALSE	FALSE	FALSE	TCF4
r101368	chr18	55477824	55478295	BG	Stromal B,Musculoskeletal,Renal / cancer	CRE_29_endothelial	Unannotated	BG	BG	MNA-LR	FALSE	FALSE	FALSE	FALSE	FALSE	FALSE	TCF4
r101369	chr18	55479533	55479912	BG	Primitive / embryonic,Vascular / endothelial	CRE_30_endothelial	Unannotated	BG	BG	MNA-LR	FALSE	FALSE	FALSE	FALSE	FALSE	FALSE
r10137	chr1	93585278	93585539	BG	Organ devel. / renal,Digestive	CRE_73_gi_epithelial	SUIT.2,X22Rv1,LNCaP95	Unannotated	ADR	Unannotated	FALSE	FALSE	FALSE	FALSE	FALSE	FALSE
r101370	chr18	55488460	55489618	R2	Primitive / embryonic,Musculoskeletal,Cardiac	CRE_6_ubiquitous	Unannotated	BG	BG	MNA-LR	FALSE	FALSE	FALSE	FALSE	FALSE	FALSE
r101371	chr18	55498196	55498440	BG	Musculoskeletal,Renal / cancer	CRE_113_fetal_neuronal_glial	Unannotated	BG	BG	MNA-LR	FALSE	FALSE	FALSE	FALSE	FALSE	FALSE
r101373	chr18	55501655	55502250	R2	Primitive / embryonic,Stromal B	CRE_35_endothelial	Unannotated	BG	BG	MNA-LR	FALSE	FALSE	FALSE	FALSE	FALSE	FALSE
r101375	chr18	55510707	55511144	BG	Musculoskeletal,Renal / cancer	CRE_22_immune	Unannotated	BG	BG	MNA-LR	FALSE	FALSE	FALSE	FALSE	FALSE	FALSE
r101376	chr18	55513018	55513367	BG	Stromal B,Tissue invariant	CRE_104_fetal_neuronal_glial	Unannotated	BG	BG	MNA-LR	FALSE	FALSE	FALSE	FALSE	FALSE	FALSE
r101377	chr18	55524639	55525165	BG	Neural	Unannotated	Mantle_cell_lymphoma	BG	BG	MNA-LR	FALSE	FALSE	FALSE	FALSE	FALSE	FALSE
r101378	chr18	55533253	55533587	BG	Primitive / embryonic,Organ devel. / renal	Unannotated	Mantle_cell_lymphoma	BG	BG	MNA-LR	FALSE	FALSE	FALSE	FALSE	FALSE	FALSE
r101379	chr18	55546848	55547109	BG	Neural,Stromal A,Myeloid / erythroid	CRE_143_adult_stromal	Mantle_cell_lymphoma	BG	BG	MNA-LR	FALSE	FALSE	FALSE	FALSE	FALSE	FALSE	TCF4
r10138	chr1	93591720	93592216	BG	Organ devel. / renal,Vascular / endothelial	CRE_84_gi_epithelial	Unannotated	BG	ADR	Unannotated	FALSE	FALSE	FALSE	FALSE	FALSE	FALSE	FNBP1L
r101380	chr18	55549534	55549944	BG	Neural,Myeloid / erythroid	CRE_95_fetal_neuronal_glial	Mantle_cell_lymphoma	BG	BG	MNA-LR	FALSE	FALSE	FALSE	FALSE	FALSE	FALSE	TCF4
r101381	chr18	55573358	55573755	BG	Primitive / embryonic	Unannotated	Mantle_cell_lymphoma	Unannotated	BG	Unannotated	FALSE	FALSE	FALSE	FALSE	FALSE	FALSE
r101382	chr18	55582302	55582693	R2	Primitive / embryonic	CRE_6_ubiquitous	Mantle_cell_lymphoma	Unannotated	BG	Unannotated	FALSE	FALSE	FALSE	FALSE	FALSE	FALSE
r101383	chr18	55585945	55586280	BG	Stromal B,Organ devel. / renal,Cardiac	CRE_6_ubiquitous	GIST.T1,UACC812,HASM,RWPE1	Unannotated	BG	Unannotated	FALSE	FALSE	FALSE	FALSE	FALSE	FALSE
r101384	chr18	55587502	55588531	BG	Primitive / embryonic,Stromal B	CRE_1_ubiquitous,CRE_6_ubiquitous	Unannotated	Unannotated	Unannotated	Unannotated	FALSE	FALSE	FALSE	FALSE	FALSE	FALSE
r101385	chr18	55589675	55590339	BG	Primitive / embryonic,Tissue invariant	CRE_1_ubiquitous	Unannotated	Unannotated	Unannotated	Unannotated	FALSE	FALSE	FALSE	FALSE	FALSE	FALSE
r101386	chr18	55697101	55697960	R4	Stromal B	Unannotated	HSSY2,Primary_B.CLL	Unannotated	Unannotated	Unannotated	FALSE	FALSE	TRUE	FALSE	FALSE	FALSE
r101388	chr18	55763887	55764820	R6	Neural,Organ devel. / renal,Musculoskeletal,Digestive	CRE_118_neuronal_glial	HSSY2,Primary_B.CLL	Unannotated	BG	Unannotated	FALSE	FALSE	FALSE	FALSE	FALSE	FALSE	TCF4
r101389	chr18	55768175	55768577	BG	Primitive / embryonic	CRE_30_endothelial	HSSY2,Primary_B.CLL	Unannotated	BG	Unannotated	FALSE	FALSE	FALSE	FALSE	FALSE	FALSE
r10139	chr1	93600051	93600480	R4	Musculoskeletal	CRE_43_stromal	SK.MEL.239,SAOS2	BG	ADR	BG	FALSE	FALSE	FALSE	FALSE	FALSE	FALSE	BCAR3
r101390	chr18	55779153	55779357	BG	Primitive / embryonic,Neural,Myeloid / erythroid	CRE_22_immune	HSSY2,Primary_B.CLL	BG	BG	Unannotated	FALSE	FALSE	FALSE	FALSE	FALSE	FALSE
r101391	chr18	55779481	55780663	BG	Primitive / embryonic,Neural,Stromal B,Organ devel. / renal	CRE_6_ubiquitous	HSSY2,Primary_B.CLL	BG	BG	Unannotated	FALSE	FALSE	FALSE	FALSE	FALSE	FALSE
r101392	chr18	55781427	55781954	BG	Primitive / embryonic	CRE_6_ubiquitous	HSSY2,Primary_B.CLL	BG	BG	Unannotated	FALSE	FALSE	FALSE	FALSE	FALSE	FALSE
r101393	chr18	55790317	55790825	R7	Primitive / embryonic,Stromal A	CRE_30_endothelial	HSSY2,Primary_B.CLL	BG	Unannotated	Unannotated	FALSE	FALSE	FALSE	FALSE	FALSE	TRUE	TCF4
r101394	chr18	55833501	55833849	BG	Stromal A	CRE_150_adult_stromal	HSSY2,Primary_B.CLL	Unannotated	Unannotated	Unannotated	FALSE	FALSE	FALSE	FALSE	FALSE	FALSE	TCF4
r101395	chr18	55851286	55851664	R4	Primitive / embryonic,Vascular / endothelial	CRE_60_skin/mammary_epithelial	HSSY2,Primary_B.CLL	Unannotated	Unannotated	Unannotated	FALSE	FALSE	FALSE	FALSE	FALSE	FALSE
r101396	chr18	55856224	55856663	BG	Stromal A	CRE_55_skin/mammary_epithelial	HSSY2,Primary_B.CLL	Unannotated	Unannotated	Unannotated	FALSE	FALSE	FALSE	FALSE	FALSE	FALSE
r101397	chr18	55861249	55861862	BG	Primitive / embryonic,Stromal B	CRE_6_ubiquitous	HSSY2,Primary_B.CLL	Unannotated	Unannotated	Unannotated	FALSE	FALSE	FALSE	FALSE	FALSE	FALSE
r101398	chr18	55875201	55875898	R4	Neural,Cardiac	CRE_124_neuronal_glial	HSSY2,Primary_B.CLL	Unannotated	Unannotated	Unannotated	FALSE	FALSE	FALSE	FALSE	FALSE	FALSE
r101399	chr18	55893051	55893318	BG	Unannotated	CRE_63_placental	X22Rv1,LNCaP95,U266	Unannotated	Unannotated	Unannotated	FALSE	FALSE	FALSE	FALSE	FALSE	FALSE
r1014	chr1	7432544	7433413	BG	Neural,Organ devel. / renal,Cardiac	CRE_116_neuronal_glial	Unannotated	Unannotated	BG	BG	FALSE	FALSE	FALSE	FALSE	FALSE	FALSE
r10140	chr1	93601808	93602048	R5	Digestive	CRE_78_gi_epithelial	SK.MEL.239,SAOS2	BG	ADR	BG	FALSE	FALSE	FALSE	FALSE	FALSE	FALSE	BCAR3
r101400	chr18	55908812	55909418	R6	Organ devel. / renal,Placental / trophoblast,Pulmonary devel.	CRE_44_stromal	Unannotated	Unannotated	Unannotated	Unannotated	FALSE	FALSE	FALSE	FALSE	FALSE	FALSE	TCF4
r101401	chr18	55935004	55935588	R6	Neural	CRE_109_fetal_neuronal_glial	Unannotated	Unannotated	Unannotated	Unannotated	FALSE	FALSE	FALSE	FALSE	FALSE	FALSE
r101402	chr18	55971539	55971894	R2	Neural	Unannotated	Unannotated	Unannotated	Unannotated	Unannotated	FALSE	FALSE	FALSE	FALSE	FALSE	FALSE
r101403	chr18	55982992	55983378	R6	Stromal B,Organ devel. / renal	CRE_30_endothelial	Unannotated	Unannotated	Unannotated	Unannotated	FALSE	FALSE	FALSE	FALSE	FALSE	FALSE
r101404	chr18	55997756	55998718	R4	Primitive / embryonic,Stromal B,Musculoskeletal,Cardiac,Cancer / epithelial	CRE_106_fetal_neuronal_glial	Unannotated	Unannotated	Unannotated	Unannotated	FALSE	FALSE	FALSE	FALSE	FALSE	FALSE
r101405	chr18	56002975	56003775	BG	Primitive / embryonic,Musculoskeletal	CRE_124_neuronal_glial,CRE_120_neuronal_glial	Unannotated	Unannotated	Unannotated	Unannotated	FALSE	FALSE	FALSE	FALSE	FALSE	FALSE
r101406	chr18	56009466	56009791	BG	Primitive / embryonic,Placental / trophoblast	CRE_60_skin/mammary_epithelial	Unannotated	Unannotated	Unannotated	Unannotated	FALSE	FALSE	FALSE	FALSE	FALSE	FALSE
r101407	chr18	56038241	56038824	R5	Primitive / embryonic,Neural,Pulmonary devel.	CRE_107_fetal_neuronal_glial	Unannotated	BG	MES	Unannotated	FALSE	FALSE	FALSE	FALSE	FALSE	FALSE
r101408	chr18	56043181	56044190	R5	Primitive / embryonic,Neural,Cardiac	CRE_125_neuronal_glial,CRE_120_neuronal_glial	Unannotated	BG	MES	Unannotated	FALSE	FALSE	FALSE	FALSE	FALSE	FALSE
r101409	chr18	56061120	56061499	BG	Primitive / embryonic	Unannotated	Unannotated	Unannotated	MES	Unannotated	FALSE	FALSE	FALSE	FALSE	FALSE	FALSE
r10141	chr1	93603247	93603956	R5	Primitive / embryonic,Placental / trophoblast	CRE_101_fetal_neuronal_glial	SK.MEL.239,SAOS2	BG	ADR	BG	FALSE	FALSE	FALSE	FALSE	FALSE	FALSE	BCAR3
r101412	chr18	56083673	56084402	BG	Neural,Tissue invariant,Placental / trophoblast,Pulmonary devel.	CRE_105_fetal_neuronal_glial	Unannotated	BG	MES	Unannotated	FALSE	FALSE	FALSE	FALSE	FALSE	FALSE
r101413	chr18	56106863	56107449	R4	Neural,Musculoskeletal	CRE_43_stromal	Unannotated	Unannotated	MES	Unannotated	FALSE	FALSE	FALSE	FALSE	FALSE	FALSE
r101414	chr18	56127856	56128282	BG	Unannotated	CRE_24_immune	Unannotated	Unannotated	MES	Unannotated	FALSE	FALSE	FALSE	FALSE	FALSE	FALSE
r101415	chr18	56139868	56140336	BG	Stromal B	CRE_143_adult_stromal	Unannotated	Unannotated	Unannotated	Unannotated	FALSE	FALSE	FALSE	FALSE	FALSE	FALSE
r101416	chr18	56152583	56152818	BG	Neural,Tissue invariant,Organ devel. / renal	CRE_45_stromal	HSC	Unannotated	Unannotated	Unannotated	FALSE	FALSE	FALSE	FALSE	FALSE	FALSE
r101418	chr18	56168381	56168824	BG	Primitive / embryonic,Stromal A,Cancer / epithelial	CRE_143_adult_stromal	HSC	Unannotated	Unannotated	Unannotated	FALSE	FALSE	FALSE	FALSE	FALSE	FALSE
r101419	chr18	56188287	56189350	R5	Primitive / embryonic,Neural,Organ devel. / renal	CRE_119_neuronal_glial,CRE_138_adrenal_cortical	HSC	Unannotated	Unannotated	Unannotated	FALSE	FALSE	FALSE	FALSE	TRUE	FALSE
r10142	chr1	93605155	93605404	BG	Digestive,Renal / cancer	CRE_87_neuroendocrine	SK.MEL.239,SAOS2	BG	ADR	BG	FALSE	FALSE	FALSE	FALSE	FALSE	FALSE	BCAR3
r101420	chr18	56200226	56200837	BG	Stromal A,Vascular / endothelial	CRE_27_endothelial	HSC	Unannotated	Unannotated	Unannotated	FALSE	FALSE	FALSE	FALSE	FALSE	FALSE
r101421	chr18	56210629	56211017	R5	Musculoskeletal	CRE_17_immune	HSC	Unannotated	Unannotated	Unannotated	FALSE	FALSE	FALSE	FALSE	FALSE	FALSE
r101422	chr18	56224613	56224980	BG	Neural,Lymphoid,Pulmonary devel.	CRE_44_stromal	HSC	Unannotated	Unannotated	Unannotated	FALSE	FALSE	FALSE	FALSE	FALSE	FALSE
r101423	chr18	56235317	56236012	BG	Neural,Tissue invariant,Organ devel. / renal,Myeloid / erythroid	CRE_15_immune,CRE_13_immune	HSC	Unannotated	Unannotated	Unannotated	FALSE	FALSE	FALSE	FALSE	FALSE	FALSE
r101425	chr18	56257263	56257522	BG	Stromal A	CRE_41_stromal	HSC	Unannotated	Unannotated	Unannotated	FALSE	FALSE	FALSE	FALSE	FALSE	FALSE
r101426	chr18	56268266	56268766	BG	Myeloid / erythroid	CRE_36_erythroid	HSC	Unannotated	Unannotated	Unannotated	FALSE	FALSE	FALSE	FALSE	FALSE	FALSE
r101427	chr18	56277945	56278609	R2	Primitive / embryonic,Neural	CRE_119_neuronal_glial,CRE_128_neuronal_glial	HSC	Unannotated	Unannotated	Unannotated	FALSE	FALSE	FALSE	FALSE	FALSE	FALSE
r101428	chr18	56278626	56278946	BG	Neural	CRE_119_neuronal_glial	HSC	Unannotated	Unannotated	Unannotated	FALSE	FALSE	FALSE	FALSE	FALSE	FALSE
r10143	chr1	93613947	93614226	BG	Primitive / embryonic,Pulmonary devel.	CRE_4_ubiquitous	Unannotated	BG	ADR	BG	FALSE	FALSE	FALSE	FALSE	FALSE	FALSE
r101430	chr18	56307780	56308152	BG	Musculoskeletal	CRE_17_immune	HSC	Unannotated	Unannotated	Unannotated	FALSE	FALSE	FALSE	FALSE	FALSE	FALSE
r101431	chr18	56312764	56313344	BG	Neural,Organ devel. / renal	CRE_96_fetal_neuronal_glial	HSC	Unannotated	Unannotated	Unannotated	FALSE	FALSE	FALSE	FALSE	FALSE	FALSE
r101432	chr18	56322342	56322816	R5	Organ devel. / renal,Cardiac,Cancer / epithelial	CRE_114_skeletal_myocyte	HSC	Unannotated	Unannotated	Unannotated	FALSE	FALSE	FALSE	FALSE	FALSE	FALSE
r101433	chr18	56323565	56324152	R2	Primitive / embryonic,Neural	Unannotated	HSC	Unannotated	Unannotated	Unannotated	FALSE	FALSE	FALSE	FALSE	FALSE	FALSE
r101434	chr18	56326731	56326934	BG	Primitive / embryonic	Unannotated	HSC	Unannotated	Unannotated	Unannotated	FALSE	FALSE	FALSE	FALSE	FALSE	FALSE
r101435	chr18	56330012	56330225	BG	Myeloid / erythroid	Unannotated	HSC	Unannotated	Unannotated	Unannotated	FALSE	FALSE	FALSE	FALSE	FALSE	FALSE
r101436	chr18	56330715	56331206	R5	Organ devel. / renal,Vascular / endothelial	CRE_35_endothelial	HSC	Unannotated	Unannotated	Unannotated	FALSE	FALSE	FALSE	FALSE	FALSE	FALSE
r101437	chr18	56332843	56333101	BG	Primitive / embryonic	Unannotated	HSC	Unannotated	Unannotated	Unannotated	FALSE	FALSE	FALSE	FALSE	FALSE	FALSE
r101438	chr18	56367763	56368311	BG	Primitive / embryonic	CRE_17_immune	HSC	Unannotated	Unannotated	Unannotated	FALSE	FALSE	FALSE	FALSE	FALSE	FALSE
r101439	chr18	56390773	56390974	BG	Musculoskeletal	CRE_125_neuronal_glial	HSC	Unannotated	Unannotated	Unannotated	FALSE	FALSE	FALSE	FALSE	FALSE	FALSE
r10144	chr1	93616632	93617192	BG	Primitive / embryonic,Neural	CRE_1_ubiquitous	Unannotated	BG	ADR	BG	FALSE	FALSE	FALSE	FALSE	FALSE	FALSE
r101440	chr18	56413916	56414242	BG	Primitive / embryonic	CRE_54_follicular	HSC	Unannotated	Unannotated	Unannotated	FALSE	FALSE	FALSE	FALSE	FALSE	FALSE
r101441	chr18	56433985	56434315	R1	Primitive / embryonic	Unannotated	HSC	Unannotated	Unannotated	Unannotated	FALSE	FALSE	FALSE	FALSE	FALSE	FALSE
r101442	chr18	56563464	56564078	BG	Primitive / embryonic,Musculoskeletal	CRE_114_skeletal_myocyte	HSC	Unannotated	Unannotated	Unannotated	FALSE	FALSE	FALSE	FALSE	FALSE	FALSE	TXNL1
r101443	chr18	56565613	56565829	BG	Neural,Stromal A	CRE_150_adult_stromal	HSC	Unannotated	Unannotated	Unannotated	FALSE	FALSE	FALSE	FALSE	FALSE	FALSE	WDR7
r101444	chr18	56575975	56576383	BG	Tissue invariant,Stromal A,Myeloid / erythroid	CRE_6_ubiquitous	HSC	Unannotated	Unannotated	Unannotated	FALSE	FALSE	FALSE	FALSE	FALSE	FALSE	WDR7
r101445	chr18	56576826	56577152	BG	Cardiac	CRE_38_cardiomyocyte	HSC	Unannotated	Unannotated	Unannotated	FALSE	FALSE	FALSE	FALSE	FALSE	FALSE
r101446	chr18	56598486	56598808	BG	Neural,Musculoskeletal	CRE_114_skeletal_myocyte	Unannotated	Unannotated	ADR	Unannotated	FALSE	FALSE	FALSE	FALSE	FALSE	FALSE	TXNL1
r101447	chr18	56637998	56638996	BG	Tissue invariant,Cardiac,Stromal A	CRE_1_ubiquitous	Unannotated	Unannotated	ADR	Unannotated	FALSE	FALSE	FALSE	FALSE	FALSE	FALSE	WDR7
r101448	chr18	56650910	56651787	BG	Primitive / embryonic,Tissue invariant	CRE_1_ubiquitous	Fetal_spinal_cord	Unannotated	ADR	Unannotated	FALSE	FALSE	FALSE	FALSE	FALSE	FALSE	WDR7,TXNL1
r101449	chr18	56680161	56680423	BG	Neural	CRE_124_neuronal_glial	Unannotated	Unannotated	Unannotated	Unannotated	FALSE	FALSE	FALSE	FALSE	FALSE	FALSE
r10145	chr1	93617742	93618485	R5	Primitive / embryonic,Neural,Digestive	CRE_81_gi_epithelial,CRE_84_gi_epithelial	Unannotated	BG	ADR	BG	FALSE	FALSE	FALSE	FALSE	FALSE	FALSE	BCAR3
r101451	chr18	56711974	56712409	R9	Neural,Stromal A	CRE_149_adult_stromal	Unannotated	Unannotated	Unannotated	Unannotated	FALSE	FALSE	FALSE	FALSE	TRUE	FALSE	WDR7
r101452	chr18	56756624	56757305	R4	Neural,Musculoskeletal	CRE_126_neuronal_glial,CRE_21_immune	Unannotated	Unannotated	Unannotated	Unannotated	FALSE	FALSE	FALSE	FALSE	FALSE	FALSE	WDR7
r101453	chr18	56787187	56787867	R4	Primitive / embryonic,Neural	CRE_101_fetal_neuronal_glial	Unannotated	Unannotated	Unannotated	Unannotated	FALSE	FALSE	FALSE	FALSE	FALSE	FALSE	WDR7
r101454	chr18	56789468	56789932	BG	Primitive / embryonic,Vascular / endothelial	CRE_27_endothelial	Unannotated	Unannotated	Unannotated	Unannotated	FALSE	FALSE	FALSE	FALSE	FALSE	FALSE
r101455	chr18	56815959	56816229	BG	Neural,Cancer / epithelial	CRE_137_adrenal_cortical	Unannotated	Unannotated	Unannotated	Unannotated	FALSE	FALSE	FALSE	FALSE	FALSE	FALSE	WDR7
r101456	chr18	56831799	56832503	BG	Primitive / embryonic,Tissue invariant	CRE_64_pulm_epithelial,CRE_61_skin/mammary_epithelial	Unannotated	Unannotated	Unannotated	Unannotated	FALSE	FALSE	FALSE	FALSE	FALSE	FALSE
r101457	chr18	56836256	56836554	BG	Primitive / embryonic	Unannotated	Unannotated	Unannotated	Unannotated	Unannotated	FALSE	FALSE	FALSE	FALSE	FALSE	FALSE
r101458	chr18	56853983	56854581	R5	Placental / trophoblast	CRE_124_neuronal_glial	Unannotated	Unannotated	Unannotated	Unannotated	FALSE	FALSE	FALSE	FALSE	FALSE	FALSE	WDR7
r101459	chr18	56861257	56861601	BG	Neural	CRE_88_neuroendocrine	Unannotated	Unannotated	Unannotated	Unannotated	FALSE	FALSE	FALSE	FALSE	FALSE	FALSE	WDR7
r10146	chr1	93625290	93626058	R5	Stromal B,Placental / trophoblast,Pulmonary devel.	CRE_29_endothelial	SK.MEL.239,hiPSC_lt.NES	BG	ADR	BG	FALSE	FALSE	FALSE	FALSE	FALSE	FALSE	BCAR3
r101460	chr18	56873229	56874272	R2	Primitive / embryonic,Neural	CRE_19_immune	Unannotated	Unannotated	Unannotated	Unannotated	FALSE	FALSE	FALSE	FALSE	FALSE	FALSE
r101461	chr18	56884575	56884949	BG	Cancer / epithelial	Unannotated	Unannotated	Unannotated	Unannotated	Unannotated	FALSE	FALSE	FALSE	FALSE	FALSE	FALSE
r101462	chr18	56890706	56891036	BG	Stromal A	CRE_52_skeletal_myocyte	Unannotated	Unannotated	Unannotated	Unannotated	FALSE	FALSE	FALSE	FALSE	FALSE	FALSE
r101463	chr18	56910983	56911377	BG	Digestive	CRE_85_neuroendocrine	Unannotated	Unannotated	Unannotated	Unannotated	FALSE	FALSE	FALSE	FALSE	FALSE	FALSE
r101464	chr18	56913803	56914401	BG	Primitive / embryonic	CRE_88_neuroendocrine	Unannotated	Unannotated	Unannotated	Unannotated	FALSE	FALSE	FALSE	FALSE	FALSE	FALSE
r101465	chr18	56919174	56919495	BG	Vascular / endothelial	CRE_30_endothelial	Unannotated	Unannotated	Unannotated	Unannotated	FALSE	FALSE	FALSE	FALSE	FALSE	FALSE
r101466	chr18	56921442	56921762	BG	Pulmonary devel.	CRE_32_endothelial	Unannotated	Unannotated	Unannotated	Unannotated	FALSE	FALSE	FALSE	FALSE	FALSE	FALSE
r101467	chr18	56935620	56935960	BG	Pulmonary devel.	CRE_119_neuronal_glial	Unannotated	Unannotated	Unannotated	Unannotated	FALSE	FALSE	FALSE	FALSE	FALSE	FALSE
r101468	chr18	56936526	56936726	BG	Neural,Vascular / endothelial	Unannotated	Unannotated	Unannotated	Unannotated	Unannotated	FALSE	FALSE	FALSE	FALSE	FALSE	FALSE
r101469	chr18	56940637	56941257	R2	Primitive / embryonic,Neural	CRE_79_gi_epithelial	Unannotated	Unannotated	Unannotated	Unannotated	FALSE	FALSE	FALSE	FALSE	FALSE	FALSE
r10147	chr1	93629589	93629806	BG	Tissue invariant	CRE_1_ubiquitous	SK.MEL.239,hiPSC_lt.NES	BG	ADR	Unannotated	FALSE	FALSE	FALSE	FALSE	FALSE	FALSE	BCAR3
r101471	chr18	56952110	56952406	BG	Primitive / embryonic,Cardiac	CRE_87_neuroendocrine	Unannotated	Unannotated	Unannotated	Unannotated	FALSE	FALSE	FALSE	FALSE	FALSE	FALSE
r101472	chr18	56953421	56953816	R4	Cardiac	CRE_39_cardiomyocyte	Unannotated	Unannotated	Unannotated	Unannotated	FALSE	FALSE	FALSE	FALSE	FALSE	FALSE
r101473	chr18	56967123	56967434	BG	Primitive / embryonic	CRE_123_neuronal_glial	Unannotated	Unannotated	Unannotated	Unannotated	FALSE	FALSE	FALSE	FALSE	FALSE	FALSE
r101474	chr18	56984735	56985106	R4	Neural	CRE_127_neuronal_glial	Unannotated	Unannotated	Unannotated	Unannotated	FALSE	FALSE	FALSE	FALSE	FALSE	FALSE
r101475	chr18	56986716	56987274	BG	Primitive / embryonic,Neural,Tissue invariant	CRE_74_gi_epithelial	Unannotated	Unannotated	Unannotated	Unannotated	FALSE	FALSE	FALSE	FALSE	FALSE	FALSE
r101476	chr18	56995642	56995962	BG	Primitive / embryonic,Digestive	CRE_80_gi_epithelial	Unannotated	Unannotated	Unannotated	Unannotated	FALSE	FALSE	FALSE	FALSE	FALSE	FALSE
r101477	chr18	57007889	57008652	BG	Primitive / embryonic,Myeloid / erythroid	CRE_20_immune	Unannotated	Unannotated	Unannotated	Unannotated	FALSE	FALSE	FALSE	FALSE	FALSE	FALSE
r101478	chr18	57014999	57015233	BG	Neural,Pulmonary devel.	CRE_46_stromal	Unannotated	Unannotated	Unannotated	Unannotated	FALSE	FALSE	FALSE	FALSE	FALSE	FALSE
r101479	chr18	57015506	57015778	BG	Neural	CRE_105_fetal_neuronal_glial	Unannotated	Unannotated	Unannotated	Unannotated	FALSE	FALSE	FALSE	FALSE	FALSE	FALSE
r10148	chr1	93635687	93636844	BG	Primitive / embryonic,Neural,Vascular / endothelial	CRE_106_fetal_neuronal_glial,CRE_120_neuronal_glial	SK.MEL.239,hiPSC_lt.NES	Unannotated	ADR	Unannotated	FALSE	FALSE	FALSE	FALSE	FALSE	FALSE	BCAR3,DNTTIP2
r101480	chr18	57017070	57017509	BG	Neural,Lymphoid,Musculoskeletal	CRE_9_immune	Unannotated	Unannotated	Unannotated	Unannotated	FALSE	FALSE	FALSE	FALSE	FALSE	FALSE
r101481	chr18	57025587	57025924	BG	Stromal B	CRE_88_neuroendocrine	Mantle_cell_lymphoma	Unannotated	Unannotated	Unannotated	FALSE	FALSE	FALSE	FALSE	FALSE	FALSE
r101483	chr18	57029780	57030140	BG	Primitive / embryonic,Neural	Unannotated	Unannotated	Unannotated	Unannotated	Unannotated	FALSE	FALSE	FALSE	FALSE	FALSE	FALSE
r101484	chr18	57048747	57049238	BG	Primitive / embryonic	CRE_118_neuronal_glial	Unannotated	Unannotated	Unannotated	BG	FALSE	FALSE	FALSE	FALSE	FALSE	FALSE
r101485	chr18	57051006	57051497	BG	Digestive	CRE_81_gi_epithelial	Unannotated	Unannotated	Unannotated	BG	FALSE	FALSE	FALSE	FALSE	FALSE	FALSE
r101486	chr18	57062824	57063117	BG	Neural,Musculoskeletal	CRE_111_fetal_neuronal_glial	D341	Unannotated	Unannotated	BG	FALSE	FALSE	FALSE	FALSE	FALSE	FALSE
r101487	chr18	57063149	57063481	BG	Primitive / embryonic,Neural	CRE_111_fetal_neuronal_glial	D341	Unannotated	Unannotated	BG	FALSE	FALSE	FALSE	FALSE	FALSE	FALSE
r101489	chr18	57074623	57074862	BG	Primitive / embryonic,Neural	Unannotated	Unannotated	Unannotated	Unannotated	Unannotated	FALSE	FALSE	FALSE	FALSE	FALSE	FALSE
r10149	chr1	93639141	93639345	BG	Placental / trophoblast	CRE_87_neuroendocrine	SK.MEL.239,hiPSC_lt.NES	Unannotated	ADR	Unannotated	FALSE	FALSE	FALSE	FALSE	FALSE	FALSE	FNBP1L
r101490	chr18	57075798	57076634	BG	Primitive / embryonic	Unannotated	Unannotated	Unannotated	Unannotated	Unannotated	FALSE	FALSE	FALSE	FALSE	FALSE	FALSE
r101491	chr18	57077260	57078141	BG	Primitive / embryonic,Lymphoid	CRE_10_immune	H1703	Unannotated	Unannotated	Unannotated	FALSE	FALSE	FALSE	FALSE	FALSE	FALSE
r101492	chr18	57083279	57083701	R4	Primitive / embryonic,Renal / cancer	Unannotated	H1703	Unannotated	Unannotated	Unannotated	FALSE	FALSE	FALSE	FALSE	FALSE	FALSE
r101493	chr18	57084800	57085150	BG	Lymphoid	CRE_107_fetal_neuronal_glial	H1703	Unannotated	Unannotated	Unannotated	FALSE	FALSE	FALSE	FALSE	FALSE	FALSE
r101494	chr18	57094215	57094824	R5	Primitive / embryonic,Neural,Pulmonary devel.	CRE_47_stromal	H1703	Unannotated	Unannotated	Unannotated	FALSE	FALSE	FALSE	FALSE	FALSE	FALSE
r101495	chr18	57095733	57096295	BG	Primitive / embryonic,Vascular / endothelial	CRE_32_endothelial	H1703	Unannotated	Unannotated	Unannotated	FALSE	FALSE	FALSE	FALSE	FALSE	FALSE
r101497	chr18	57113881	57114285	BG	Neural,Digestive	CRE_131_neuronal_glial	H1703	Unannotated	Unannotated	Unannotated	FALSE	FALSE	FALSE	FALSE	FALSE	FALSE	ST8SIA3
r101499	chr18	57121426	57122346	BG	Primitive / embryonic	CRE_118_neuronal_glial	H1703	Unannotated	Unannotated	Unannotated	FALSE	FALSE	FALSE	FALSE	FALSE	FALSE
r1015	chr1	7438516	7438722	BG	Unannotated	Unannotated	Unannotated	Unannotated	BG	BG	FALSE	FALSE	FALSE	FALSE	FALSE	FALSE
r10150	chr1	93660124	93660373	BG	Stromal B	CRE_42_stromal	Unannotated	BG	ADR	Unannotated	FALSE	FALSE	FALSE	FALSE	FALSE	FALSE
r101500	chr18	57128680	57128963	BG	Neural	CRE_50_hepatocyte	H1703	Unannotated	Unannotated	Unannotated	FALSE	FALSE	FALSE	FALSE	FALSE	FALSE
r101501	chr18	57144820	57145059	BG	Neural	CRE_116_neuronal_glial	Unannotated	Unannotated	Unannotated	Unannotated	FALSE	FALSE	FALSE	FALSE	FALSE	FALSE
r101502	chr18	57149049	57149349	BG	Neural	CRE_119_neuronal_glial	Unannotated	Unannotated	Unannotated	Unannotated	FALSE	FALSE	FALSE	FALSE	FALSE	FALSE
r101503	chr18	57150716	57151413	R3	Primitive / embryonic,Neural,Musculoskeletal	CRE_105_fetal_neuronal_glial	Fetal_spinal_cord,HeLa_B2	Unannotated	Unannotated	Unannotated	FALSE	FALSE	FALSE	FALSE	TRUE	FALSE
r101504	chr18	57154940	57155265	BG	Neural	CRE_118_neuronal_glial	Fetal_spinal_cord,HeLa_B2	Unannotated	Unannotated	Unannotated	FALSE	FALSE	FALSE	FALSE	FALSE	FALSE
r101505	chr18	57177304	57177790	R5	Cancer / epithelial	Unannotated	Fetal_spinal_cord,HeLa_B2	Unannotated	Unannotated	Unannotated	FALSE	FALSE	FALSE	FALSE	FALSE	FALSE
r101506	chr18	57189087	57189515	BG	Neural	CRE_116_neuronal_glial	Fetal_spinal_cord,HeLa_B2	Unannotated	Unannotated	Unannotated	FALSE	FALSE	FALSE	FALSE	FALSE	FALSE
r101507	chr18	57209757	57211042	R6	Neural,Digestive,Stromal A,Myeloid / erythroid	CRE_6_ubiquitous,CRE_81_gi_epithelial,CRE_82_gi_epithelial	Fetal_spinal_cord,HeLa_B2	Unannotated	Unannotated	Unannotated	FALSE	FALSE	FALSE	FALSE	FALSE	FALSE	ST8SIA3
r101508	chr18	57220564	57221453	BG	Neural,Organ devel. / renal	CRE_105_fetal_neuronal_glial,CRE_103_fetal_neuronal_glial	Fetal_spinal_cord,HeLa_B2	Unannotated	Unannotated	Unannotated	FALSE	FALSE	FALSE	FALSE	FALSE	FALSE
r101509	chr18	57230846	57231177	BG	Neural,Renal / cancer	Unannotated	Fetal_spinal_cord,HeLa_B2	Unannotated	Unannotated	Unannotated	FALSE	FALSE	FALSE	FALSE	FALSE	FALSE	ST8SIA3
r10151	chr1	93662995	93663497	R5	Primitive / embryonic,Renal / cancer	CRE_83_gi_epithelial	Unannotated	BG	ADR	Unannotated	FALSE	FALSE	FALSE	FALSE	FALSE	FALSE	BCAR3
r101510	chr18	57231388	57231703	BG	Neural	CRE_107_fetal_neuronal_glial	Fetal_spinal_cord,HeLa_B2	Unannotated	Unannotated	Unannotated	FALSE	FALSE	FALSE	FALSE	FALSE	FALSE	ONECUT2
r101511	chr18	57248992	57249511	R4	Primitive / embryonic,Neural,Pulmonary devel.	CRE_42_stromal	Fetal_spinal_cord,HeLa_B2	Unannotated	Unannotated	Unannotated	FALSE	FALSE	FALSE	FALSE	FALSE	FALSE	ONECUT2
r101512	chr18	57249982	57250195	BG	Organ devel. / renal	Unannotated	Fetal_spinal_cord,HeLa_B2	Unannotated	Unannotated	Unannotated	FALSE	FALSE	FALSE	FALSE	FALSE	FALSE
r101514	chr18	57267332	57267548	BG	Neural,Renal / cancer	CRE_106_fetal_neuronal_glial	Fetal_spinal_cord,HeLa_B2	Unannotated	Unannotated	Unannotated	FALSE	FALSE	FALSE	FALSE	FALSE	FALSE
r101515	chr18	57273231	57273518	BG	Digestive	CRE_84_gi_epithelial	Fetal_spinal_cord,HeLa_B2	Unannotated	Unannotated	Unannotated	FALSE	FALSE	FALSE	FALSE	FALSE	FALSE
r101516	chr18	57286275	57286512	BG	Primitive / embryonic	CRE_79_gi_epithelial	Fetal_spinal_cord,HeLa_B2	Unannotated	Unannotated	Unannotated	FALSE	FALSE	FALSE	FALSE	FALSE	FALSE
r101517	chr18	57294613	57294882	BG	Primitive / embryonic,Neural	Unannotated	Fetal_spinal_cord,HeLa_B2	Unannotated	Unannotated	Unannotated	FALSE	FALSE	FALSE	FALSE	FALSE	FALSE
r101518	chr18	57301487	57302445	BG	Primitive / embryonic,Neural,Organ devel. / renal	CRE_116_neuronal_glial,CRE_102_fetal_neuronal_glial	Fetal_spinal_cord,HeLa_B2	Unannotated	Unannotated	Unannotated	FALSE	FALSE	FALSE	FALSE	FALSE	FALSE	ONECUT2,ST8SIA3
r10152	chr1	93664672	93665283	R5	Stromal B,Tissue invariant	CRE_136_adrenal_cortical	Unannotated	BG	ADR	Unannotated	FALSE	FALSE	FALSE	FALSE	FALSE	FALSE	BCAR3
r101520	chr18	57320626	57320889	BG	Primitive / embryonic,Cancer / epithelial	CRE_121_neuronal_glial	Fetal_spinal_cord,HeLa_B2	Unannotated	Unannotated	Unannotated	FALSE	FALSE	FALSE	FALSE	FALSE	FALSE
r101521	chr18	57325918	57326335	R5	Primitive / embryonic	CRE_101_fetal_neuronal_glial	Fetal_spinal_cord,HeLa_B2	Unannotated	Unannotated	Unannotated	FALSE	FALSE	FALSE	FALSE	FALSE	FALSE	ONECUT2
r101522	chr18	57326635	57327361	R5	Primitive / embryonic,Neural	CRE_116_neuronal_glial	Fetal_spinal_cord,HeLa_B2	Unannotated	Unannotated	Unannotated	FALSE	FALSE	FALSE	FALSE	FALSE	FALSE	ONECUT2
r101523	chr18	57333997	57334215	BG	Primitive / embryonic	CRE_52_skeletal_myocyte	Fetal_spinal_cord,HeLa_B2	Unannotated	Unannotated	Unannotated	FALSE	FALSE	FALSE	FALSE	FALSE	FALSE
r101524	chr18	57344384	57345009	R2	Primitive / embryonic	CRE_129_neuronal_glial	Fetal_spinal_cord,HeLa_B2	Unannotated	Unannotated	Unannotated	FALSE	FALSE	FALSE	FALSE	FALSE	FALSE	ST8SIA3
r101525	chr18	57352412	57354400	BG	Primitive / embryonic,Neural,Tissue invariant	CRE_6_ubiquitous,CRE_88_neuroendocrine,CRE_131_neuronal_glial	X22Rv1,FiPSC	Unannotated	Unannotated	Unannotated	FALSE	FALSE	FALSE	FALSE	FALSE	FALSE	ST8SIA3
r101526	chr18	57427488	57428586	BG	Primitive / embryonic,Neural	CRE_118_neuronal_glial,CRE_5_ubiquitous	Chondrocyte	Unannotated	Unannotated	Unannotated	FALSE	FALSE	FALSE	FALSE	FALSE	FALSE
r101527	chr18	57430337	57430877	BG	Primitive / embryonic,Neural,Organ devel. / renal	CRE_118_neuronal_glial	Chondrocyte	Unannotated	Unannotated	Unannotated	FALSE	FALSE	FALSE	FALSE	FALSE	FALSE	FECH,NARS
r101528	chr18	57434788	57435550	BG	Primitive / embryonic,Neural,Tissue invariant	CRE_1_ubiquitous,CRE_6_ubiquitous	Unannotated	Unannotated	Unannotated	Unannotated	FALSE	FALSE	FALSE	FALSE	FALSE	FALSE	ONECUT2
r101529	chr18	57437439	57438408	BG	Primitive / embryonic,Tissue invariant,Organ devel. / renal	CRE_6_ubiquitous,CRE_105_fetal_neuronal_glial	MOLT4,RPMI.8402,J.Lat_A72	Unannotated	Unannotated	Unannotated	FALSE	FALSE	FALSE	FALSE	FALSE	FALSE	ST8SIA3
r10153	chr1	93666713	93667071	BG	Primitive / embryonic	CRE_56_skin/mammary_epithelial	Unannotated	BG	ADR	Unannotated	FALSE	FALSE	FALSE	FALSE	FALSE	FALSE	DNTTIP2,FNBP1L,GCLM
r101530	chr18	57439515	57439916	BG	Primitive / embryonic,Organ devel. / renal,Digestive	CRE_105_fetal_neuronal_glial	MOLT4,RPMI.8402,J.Lat_A72	Unannotated	Unannotated	Unannotated	FALSE	FALSE	FALSE	FALSE	FALSE	FALSE	ST8SIA3
r101531	chr18	57441440	57441684	BG	Primitive / embryonic,Stromal B	CRE_87_neuroendocrine	MOLT4,RPMI.8402,J.Lat_A72	Unannotated	Unannotated	Unannotated	FALSE	FALSE	FALSE	FALSE	FALSE	FALSE	FECH
r101532	chr18	57445726	57446278	R2	Primitive / embryonic,Digestive,Cancer / epithelial	CRE_50_hepatocyte	MOLT4,RPMI.8402,J.Lat_A72	Unannotated	Unannotated	Unannotated	FALSE	FALSE	FALSE	FALSE	FALSE	FALSE	ST8SIA3
r101533	chr18	57446321	57446745	BG	Primitive / embryonic,Digestive	CRE_88_neuroendocrine	MOLT4,RPMI.8402,J.Lat_A72	Unannotated	Unannotated	Unannotated	FALSE	FALSE	FALSE	FALSE	FALSE	FALSE	FECH,NARS,ST8SIA3
r101534	chr18	57447099	57447643	BG	Neural,Stromal B	CRE_118_neuronal_glial	MOLT4,RPMI.8402,J.Lat_A72	Unannotated	Unannotated	Unannotated	FALSE	FALSE	FALSE	FALSE	FALSE	FALSE	FECH,ST8SIA3
r101535	chr18	57455554	57455803	BG	Primitive / embryonic	Unannotated	MOLT4,RPMI.8402,J.Lat_A72	Unannotated	Unannotated	Unannotated	FALSE	FALSE	FALSE	FALSE	FALSE	FALSE
r101536	chr18	57466818	57467134	BG	Primitive / embryonic,Organ devel. / renal,Vascular / endothelial	CRE_43_stromal	MOLT4,RPMI.8402,J.Lat_A72	Unannotated	Unannotated	Unannotated	FALSE	FALSE	FALSE	FALSE	FALSE	FALSE	FECH,NARS
r101537	chr18	57472141	57472570	R5	Primitive / embryonic,Neural	Unannotated	MOLT4,RPMI.8402,J.Lat_A72	Unannotated	Unannotated	Unannotated	FALSE	FALSE	FALSE	FALSE	FALSE	FALSE	ONECUT2
r101538	chr18	57497908	57498225	BG	Stromal B,Cardiac	CRE_140_adult_stromal	Unannotated	Unannotated	Unannotated	Unannotated	FALSE	FALSE	FALSE	FALSE	FALSE	FALSE
r10154	chr1	93667654	93667935	R5	Placental / trophoblast,Digestive	CRE_63_placental	Unannotated	BG	ADR	Unannotated	FALSE	FALSE	FALSE	FALSE	FALSE	FALSE	BCAR3
r101540	chr18	57511905	57512446	BG	Neural	Unannotated	Unannotated	Unannotated	Unannotated	Unannotated	FALSE	FALSE	FALSE	FALSE	FALSE	FALSE
r101541	chr18	57523428	57523887	R5	Neural,Myeloid / erythroid	CRE_20_immune	Unannotated	Unannotated	Unannotated	Unannotated	FALSE	FALSE	FALSE	TRUE	FALSE	TRUE	ONECUT2
r101542	chr18	57527970	57528170	BG	Neural	Unannotated	Unannotated	Unannotated	Unannotated	Unannotated	FALSE	FALSE	FALSE	FALSE	FALSE	FALSE	ONECUT2
r101543	chr18	57533277	57534732	R4	Stromal B,Organ devel. / renal,Digestive,Pulmonary devel.	CRE_42_stromal,CRE_35_endothelial,CRE_121_neuronal_glial,CRE_45_stromal	Unannotated	Unannotated	Unannotated	Unannotated	FALSE	FALSE	FALSE	FALSE	TRUE	FALSE	ONECUT2
r101544	chr18	57542852	57543430	BG	Organ devel. / renal,Musculoskeletal,Stromal A,Cancer / epithelial	CRE_114_skeletal_myocyte	Unannotated	Unannotated	Unannotated	Unannotated	FALSE	FALSE	FALSE	FALSE	FALSE	FALSE	ONECUT2
r101545	chr18	57557843	57558287	BG	Primitive / embryonic	CRE_5_ubiquitous	X22Rv1	Unannotated	Unannotated	Unannotated	FALSE	FALSE	FALSE	FALSE	FALSE	FALSE	FECH
r101546	chr18	57561474	57562069	BG	Primitive / embryonic,Neural,Tissue invariant	CRE_105_fetal_neuronal_glial	Unannotated	Unannotated	Unannotated	Unannotated	FALSE	FALSE	FALSE	FALSE	FALSE	FALSE	ONECUT2
r101547	chr18	57574861	57575408	BG	Cancer / epithelial	CRE_126_neuronal_glial	SK.MEL.239,X22Rv1	Unannotated	Unannotated	Unannotated	FALSE	FALSE	FALSE	FALSE	FALSE	FALSE
r101549	chr18	57585428	57585833	R4	Neural,Stromal B	CRE_6_ubiquitous	SK.MEL.239,Mantle_cell_lymphoma,KG1	Unannotated	ADR	Unannotated	FALSE	FALSE	FALSE	FALSE	FALSE	FALSE	ONECUT2
r10155	chr1	93668050	93668541	R5	Primitive / embryonic,Musculoskeletal,Digestive	CRE_115_skeletal_myocyte	Unannotated	BG	ADR	Unannotated	FALSE	FALSE	FALSE	FALSE	FALSE	FALSE	BCAR3
r101550	chr18	57586065	57587017	BG	Primitive / embryonic,Tissue invariant,Lymphoid	CRE_1_ubiquitous	SK.MEL.239,Mantle_cell_lymphoma,KG1	Unannotated	ADR	Unannotated	FALSE	FALSE	FALSE	FALSE	FALSE	FALSE	FECH
r101551	chr18	57595379	57595633	BG	Primitive / embryonic,Neural	Unannotated	Unannotated	Unannotated	ADR	Unannotated	FALSE	FALSE	FALSE	FALSE	FALSE	FALSE	NARS
r101552	chr18	57621282	57622257	BG	Tissue invariant,Lymphoid,Digestive,Cardiac	CRE_1_ubiquitous	Fetal_spinal_cord	Unannotated	ADR	Unannotated	FALSE	FALSE	FALSE	FALSE	FALSE	FALSE	ONECUT2,NARS
r101553	chr18	57629912	57630797	BG	Tissue invariant,Lymphoid,Renal / cancer	CRE_1_ubiquitous,CRE_2_ubiquitous	Fetal_spinal_cord	Unannotated	ADR	Unannotated	FALSE	FALSE	FALSE	FALSE	FALSE	FALSE
r101554	chr18	57664814	57665144	BG	Primitive / embryonic,Myeloid / erythroid	Unannotated	Unannotated	Unannotated	ADR	Unannotated	FALSE	FALSE	FALSE	FALSE	FALSE	FALSE	ONECUT2
r101555	chr18	57697467	57697831	R5	Neural,Organ devel. / renal	CRE_44_stromal	Unannotated	Unannotated	ADR	Unannotated	FALSE	FALSE	FALSE	FALSE	FALSE	FALSE
r101556	chr18	57710284	57710546	BG	Neural	CRE_80_gi_epithelial	Unannotated	Unannotated	ADR	Unannotated	FALSE	FALSE	FALSE	FALSE	FALSE	FALSE
r101557	chr18	57712191	57712956	R5	Neural,Digestive	CRE_4_ubiquitous	Unannotated	Unannotated	ADR	Unannotated	FALSE	FALSE	FALSE	FALSE	FALSE	FALSE
r101559	chr18	57771188	57771547	BG	Digestive	CRE_73_gi_epithelial	AC16	Unannotated	ADR	Unannotated	FALSE	FALSE	FALSE	FALSE	FALSE	FALSE
r101561	chr18	57784242	57784530	BG	Myeloid / erythroid,Renal / cancer	CRE_29_endothelial,CRE_135_adrenal_cortical	AC16	Unannotated	ADR	Unannotated	FALSE	FALSE	FALSE	FALSE	FALSE	FALSE
r101562	chr18	57797056	57797646	R2	Lymphoid,Digestive	CRE_73_gi_epithelial	AC16	Unannotated	ADR	Unannotated	FALSE	FALSE	FALSE	FALSE	FALSE	FALSE	ATP8B1
r101563	chr18	57801718	57802031	BG	Primitive / embryonic,Organ devel. / renal	CRE_4_ubiquitous	AC16	Unannotated	ADR	Unannotated	FALSE	FALSE	FALSE	FALSE	FALSE	FALSE
r101564	chr18	57802452	57803926	BG	Primitive / embryonic,Stromal B,Organ devel. / renal,Musculoskeletal	CRE_4_ubiquitous	AC16	Unannotated	ADR	Unannotated	FALSE	FALSE	FALSE	FALSE	FALSE	FALSE	FECH,NARS,NEDD4L,ATP8B1
r101566	chr18	57846328	57846650	BG	Stromal A,Pulmonary devel.	CRE_136_adrenal_cortical	Unannotated	Unannotated	ADR	Unannotated	FALSE	FALSE	FALSE	FALSE	FALSE	FALSE
r101567	chr18	57856177	57856952	R2	Neural,Tissue invariant,Vascular / endothelial	CRE_92_gastric_epithelial	Unannotated	Unannotated	ADR	Unannotated	FALSE	FALSE	FALSE	FALSE	FALSE	FALSE
r101568	chr18	57859334	57859678	BG	Primitive / embryonic	CRE_81_gi_epithelial	Unannotated	Unannotated	ADR	Unannotated	FALSE	FALSE	FALSE	FALSE	FALSE	FALSE	NARS
r101569	chr18	57881873	57882286	BG	Tissue invariant,Digestive	CRE_6_ubiquitous	Unannotated	Unannotated	Unannotated	Unannotated	FALSE	FALSE	FALSE	FALSE	FALSE	FALSE
r10157	chr1	93680343	93682139	BG	Primitive / embryonic,Stromal B,Tissue invariant,Organ devel. / renal,Cancer / epithelial	CRE_1_ubiquitous	HASM	BG	ADR	Unannotated	FALSE	FALSE	FALSE	FALSE	FALSE	FALSE	BCAR3
r101571	chr18	57906896	57907782	BG	Primitive / embryonic	CRE_136_adrenal_cortical,CRE_113_fetal_neuronal_glial	Unannotated	Unannotated	Unannotated	Unannotated	FALSE	FALSE	FALSE	FALSE	FALSE	FALSE	NEDD4L
r101572	chr18	57910760	57911206	BG	Primitive / embryonic,Musculoskeletal	CRE_37_erythroid	Unannotated	Unannotated	Unannotated	Unannotated	FALSE	FALSE	FALSE	FALSE	FALSE	FALSE	NEDD4L
r101573	chr18	57915889	57916641	R4	Primitive / embryonic,Neural,Digestive,Myeloid / erythroid	CRE_105_fetal_neuronal_glial	Unannotated	Unannotated	Unannotated	Unannotated	FALSE	FALSE	FALSE	FALSE	FALSE	FALSE
r101574	chr18	57942058	57942886	R2	Primitive / embryonic,Neural,Cancer / epithelial	CRE_112_fetal_neuronal_glial	Unannotated	Unannotated	Unannotated	Unannotated	FALSE	FALSE	FALSE	FALSE	FALSE	FALSE	NEDD4L
r101575	chr18	57959299	57959643	BG	Primitive / embryonic,Stromal B	CRE_87_neuroendocrine	Unannotated	Unannotated	Unannotated	Unannotated	FALSE	FALSE	FALSE	FALSE	FALSE	FALSE
r101576	chr18	57970343	57970922	BG	Primitive / embryonic,Neural,Placental / trophoblast	CRE_63_placental,CRE_113_fetal_neuronal_glial	Unannotated	Unannotated	Unannotated	Unannotated	FALSE	FALSE	FALSE	FALSE	FALSE	FALSE	NEDD4L
r101578	chr18	58024172	58024532	R4	Neural,Digestive	CRE_82_gi_epithelial	Unannotated	Unannotated	Unannotated	Unannotated	FALSE	FALSE	FALSE	FALSE	FALSE	FALSE
r101579	chr18	58043507	58045340	BG	Primitive / embryonic,Stromal B,Tissue invariant,Digestive	CRE_1_ubiquitous,CRE_2_ubiquitous	Unannotated	Unannotated	Unannotated	Unannotated	FALSE	FALSE	FALSE	FALSE	FALSE	FALSE	NEDD4L
r10158	chr1	93689513	93689975	R5	Primitive / embryonic,Placental / trophoblast	CRE_13_immune	SKBR3,RMG1,SW480,RKO,MDM,JMSU1	BG	ADR	BG	FALSE	FALSE	FALSE	FALSE	FALSE	FALSE	BCAR3
r101580	chr18	58045467	58046012	BG	Primitive / embryonic,Stromal B,Cancer / epithelial	CRE_6_ubiquitous	Unannotated	Unannotated	Unannotated	Unannotated	FALSE	FALSE	FALSE	FALSE	FALSE	FALSE
r101581	chr18	58057255	58057662	BG	Musculoskeletal,Renal / cancer	CRE_56_skin/mammary_epithelial	SK.MEL.239,HSC	Unannotated	Unannotated	Unannotated	FALSE	FALSE	FALSE	FALSE	FALSE	FALSE
r101582	chr18	58069923	58070201	BG	Primitive / embryonic,Tissue invariant	CRE_72_pancreatic_epithelial	SK.MEL.239,HSC	Unannotated	Unannotated	Unannotated	FALSE	FALSE	FALSE	FALSE	FALSE	FALSE
r101583	chr18	58080555	58080879	BG	Primitive / embryonic,Placental / trophoblast	CRE_37_erythroid	SK.MEL.239,HSC	Unannotated	Unannotated	Unannotated	FALSE	FALSE	FALSE	FALSE	FALSE	FALSE
r101584	chr18	58087930	58088168	BG	Cancer / epithelial	CRE_73_gi_epithelial	SK.MEL.239,HSC	Unannotated	Unannotated	Unannotated	FALSE	FALSE	FALSE	FALSE	FALSE	FALSE	NEDD4L
r101585	chr18	58094420	58094770	BG	Primitive / embryonic	Unannotated	SK.MEL.239,HSC	Unannotated	Unannotated	Unannotated	FALSE	FALSE	FALSE	FALSE	FALSE	FALSE	NEDD4L
r101586	chr18	58095333	58095613	BG	Primitive / embryonic	Unannotated	SK.MEL.239,HSC	Unannotated	Unannotated	Unannotated	FALSE	FALSE	FALSE	FALSE	FALSE	FALSE	NEDD4L
r101587	chr18	58097395	58097780	BG	Stromal B	CRE_67_pulm_epithelial	SK.MEL.239,HSC	Unannotated	Unannotated	Unannotated	FALSE	FALSE	FALSE	FALSE	FALSE	FALSE
r101588	chr18	58100290	58100495	BG	Organ devel. / renal	CRE_77_gi_epithelial	SK.MEL.239,HSC	Unannotated	Unannotated	Unannotated	FALSE	FALSE	FALSE	FALSE	FALSE	FALSE
r101589	chr18	58101180	58101629	R4	Neural	CRE_107_fetal_neuronal_glial	SK.MEL.239,HSC	Unannotated	Unannotated	Unannotated	FALSE	FALSE	FALSE	FALSE	FALSE	FALSE
r10159	chr1	93691207	93691782	BG	Primitive / embryonic,Neural,Stromal B,Placental / trophoblast	CRE_5_ubiquitous	SKBR3,RMG1,SW480,RKO,MDM,JMSU1	BG	ADR	BG	FALSE	FALSE	FALSE	FALSE	FALSE	FALSE	FNBP1L
r101590	chr18	58105333	58105552	BG	Pulmonary devel.	CRE_88_neuroendocrine	SK.MEL.239,HSC	Unannotated	Unannotated	Unannotated	FALSE	FALSE	FALSE	FALSE	FALSE	FALSE
r101591	chr18	58105950	58106656	BG	Primitive / embryonic,Neural,Pulmonary devel.	CRE_105_fetal_neuronal_glial,CRE_88_neuroendocrine	SK.MEL.239,HSC	Unannotated	Unannotated	Unannotated	FALSE	FALSE	FALSE	FALSE	FALSE	FALSE
r101592	chr18	58116656	58116856	BG	Unannotated	CRE_65_pulm_epithelial	SK.MEL.239,HSC	Unannotated	Unannotated	Unannotated	FALSE	FALSE	FALSE	FALSE	FALSE	FALSE	NEDD4L
r101593	chr18	58117849	58118245	BG	Musculoskeletal,Cardiac,Stromal A	CRE_84_gi_epithelial	SK.MEL.239,HSC	Unannotated	Unannotated	Unannotated	FALSE	FALSE	FALSE	FALSE	FALSE	FALSE
r101594	chr18	58121876	58122280	BG	Tissue invariant	CRE_1_ubiquitous	SK.MEL.239,HSC	Unannotated	Unannotated	Unannotated	FALSE	FALSE	FALSE	FALSE	FALSE	FALSE
r101595	chr18	58135767	58136114	BG	Tissue invariant,Organ devel. / renal,Stromal A	CRE_1_ubiquitous	SK.MEL.239,HSC	Unannotated	Unannotated	Unannotated	FALSE	FALSE	FALSE	FALSE	FALSE	FALSE
r101596	chr18	58140472	58140903	BG	Neural	CRE_136_adrenal_cortical	SK.MEL.239,HSC	Unannotated	Unannotated	Unannotated	FALSE	FALSE	FALSE	FALSE	FALSE	FALSE
r101597	chr18	58143324	58143676	BG	Pulmonary devel.	CRE_35_endothelial	SK.MEL.239,HSC	Unannotated	Unannotated	Unannotated	FALSE	FALSE	FALSE	FALSE	FALSE	FALSE
r101598	chr18	58147772	58147972	BG	Primitive / embryonic	Unannotated	Unannotated	Unannotated	Unannotated	Unannotated	FALSE	FALSE	FALSE	FALSE	FALSE	FALSE
r101599	chr18	58161688	58162091	BG	Primitive / embryonic	CRE_81_gi_epithelial	LNCaP95	Unannotated	ADR	Unannotated	FALSE	FALSE	FALSE	FALSE	FALSE	FALSE
r1016	chr1	7451223	7451514	BG	Tissue invariant	CRE_118_neuronal_glial	Unannotated	Unannotated	BG	BG	FALSE	FALSE	FALSE	FALSE	FALSE	FALSE
r10160	chr1	93694842	93695192	BG	Renal / cancer	CRE_58_skin/mammary_epithelial	SKBR3,RMG1,SW480,RKO,MDM,JMSU1	BG	ADR	BG	FALSE	FALSE	FALSE	FALSE	FALSE	FALSE	DNTTIP2,FNBP1L,GCLM
r101600	chr18	58168915	58169963	R5	Primitive / embryonic,Musculoskeletal,Pulmonary devel.	CRE_106_fetal_neuronal_glial	SK.MEL.239	Unannotated	ADR	Unannotated	FALSE	FALSE	FALSE	FALSE	FALSE	FALSE
r101601	chr18	58174217	58174633	BG	Primitive / embryonic,Musculoskeletal	Unannotated	SK.MEL.239	Unannotated	ADR	Unannotated	FALSE	FALSE	FALSE	FALSE	FALSE	FALSE	NEDD4L
r101602	chr18	58175457	58175671	BG	Primitive / embryonic,Stromal B,Placental / trophoblast	CRE_71_pancreatic_epithelial	SK.MEL.239	Unannotated	ADR	Unannotated	FALSE	FALSE	FALSE	FALSE	FALSE	FALSE
r101603	chr18	58177875	58178288	R5	Neural,Renal / cancer	CRE_105_fetal_neuronal_glial	SK.MEL.239	Unannotated	ADR	Unannotated	FALSE	FALSE	FALSE	FALSE	FALSE	FALSE
r101604	chr18	58180185	58180565	BG	Myeloid / erythroid	CRE_71_pancreatic_epithelial	SK.MEL.239	Unannotated	ADR	Unannotated	FALSE	FALSE	FALSE	FALSE	FALSE	FALSE
r101605	chr18	58186122	58186551	R2	Primitive / embryonic,Stromal B	CRE_6_ubiquitous	SK.MEL.239	Unannotated	ADR	Unannotated	FALSE	FALSE	FALSE	FALSE	FALSE	FALSE
r101606	chr18	58186622	58186923	BG	Stromal A	CRE_69_pulm_epithelial	SK.MEL.239	Unannotated	ADR	Unannotated	FALSE	FALSE	FALSE	FALSE	FALSE	FALSE	NEDD4L
r101607	chr18	58189086	58189381	BG	Cardiac	CRE_101_fetal_neuronal_glial	SK.MEL.239	Unannotated	ADR	Unannotated	FALSE	FALSE	FALSE	FALSE	FALSE	FALSE	NEDD4L
r101608	chr18	58193892	58194633	BG	Primitive / embryonic,Stromal B	CRE_71_pancreatic_epithelial	Unannotated	Unannotated	ADR	Unannotated	FALSE	FALSE	FALSE	FALSE	FALSE	FALSE	NEDD4L
r101609	chr18	58195262	58195778	BG	Primitive / embryonic	CRE_87_neuroendocrine	Unannotated	Unannotated	ADR	Unannotated	FALSE	FALSE	FALSE	FALSE	FALSE	FALSE	NEDD4L
r10161	chr1	93701677	93701944	BG	Stromal A	CRE_59_skin/mammary_epithelial	SKBR3,RMG1,SW480,RKO,MDM,JMSU1	BG	ADR	BG	FALSE	FALSE	FALSE	FALSE	FALSE	FALSE
r101610	chr18	58196816	58197218	BG	Organ devel. / renal,Digestive	CRE_71_pancreatic_epithelial	Unannotated	Unannotated	ADR	Unannotated	FALSE	FALSE	FALSE	FALSE	FALSE	FALSE
r101611	chr18	58201756	58202685	BG	Neural,Organ devel. / renal,Renal / cancer,Vascular / endothelial	CRE_87_neuroendocrine,CRE_30_endothelial	Unannotated	Unannotated	ADR	BG	FALSE	FALSE	FALSE	FALSE	FALSE	FALSE
r101612	chr18	58216103	58216739	BG	Primitive / embryonic,Organ devel. / renal	CRE_69_pulm_epithelial	Unannotated	Unannotated	ADR	BG	FALSE	FALSE	FALSE	FALSE	FALSE	FALSE
r101613	chr18	58221275	58221557	BG	Stromal B,Renal / cancer	CRE_73_gi_epithelial	Unannotated	Unannotated	ADR	BG	FALSE	FALSE	FALSE	FALSE	FALSE	FALSE	NEDD4L
r101614	chr18	58223938	58224467	BG	Stromal B,Placental / trophoblast,Stromal A	CRE_4_ubiquitous	LNCaP95,HeLa_B2	Unannotated	ADR	BG	FALSE	FALSE	FALSE	FALSE	FALSE	FALSE
r101615	chr18	58226515	58226730	BG	Primitive / embryonic,Neural	CRE_19_immune	LNCaP95,HeLa_B2	Unannotated	ADR	BG	FALSE	FALSE	FALSE	FALSE	FALSE	FALSE	NEDD4L
r101616	chr18	58228493	58229109	R1	Primitive / embryonic,Cancer / epithelial	CRE_131_neuronal_glial,CRE_69_pulm_epithelial	SUIT.2,X22Rv1	Unannotated	ADR	BG	FALSE	FALSE	FALSE	FALSE	FALSE	FALSE	NEDD4L
r101617	chr18	58241984	58242206	BG	Stromal A	CRE_6_ubiquitous	SUIT.2,X22Rv1	Unannotated	ADR	Unannotated	FALSE	FALSE	FALSE	FALSE	FALSE	FALSE	NEDD4L
r101618	chr18	58247201	58247908	BG	Primitive / embryonic,Neural,Placental / trophoblast	CRE_6_ubiquitous,CRE_131_neuronal_glial	Unannotated	Unannotated	ADR	Unannotated	FALSE	FALSE	FALSE	FALSE	FALSE	FALSE
r101619	chr18	58254784	58255925	R2	Primitive / embryonic,Neural,Tissue invariant,Organ devel. / renal,Cardiac	CRE_53_skeletal_myocyte	Unannotated	Unannotated	ADR	Unannotated	FALSE	FALSE	FALSE	FALSE	FALSE	FALSE	NEDD4L
r10162	chr1	93702535	93702893	BG	Renal / cancer	CRE_53_skeletal_myocyte	SKBR3,RMG1,SW480,RKO,MDM,JMSU1	BG	ADR	BG	FALSE	FALSE	FALSE	FALSE	FALSE	FALSE
r101620	chr18	58257354	58257744	R5	Neural,Stromal B	CRE_87_neuroendocrine	Unannotated	Unannotated	ADR	Unannotated	FALSE	FALSE	FALSE	FALSE	FALSE	FALSE
r101622	chr18	58284795	58285636	R2	Neural,Digestive	CRE_81_gi_epithelial	Unannotated	Unannotated	ADR	Unannotated	FALSE	FALSE	FALSE	FALSE	FALSE	FALSE
r101623	chr18	58287289	58287978	R5	Tissue invariant,Organ devel. / renal,Digestive,Cardiac	CRE_73_gi_epithelial,CRE_84_gi_epithelial	Unannotated	Unannotated	ADR	Unannotated	FALSE	FALSE	FALSE	FALSE	FALSE	FALSE
r101624	chr18	58289348	58289563	BG	Stromal B,Organ devel. / renal	CRE_87_neuroendocrine	Unannotated	Unannotated	ADR	Unannotated	FALSE	FALSE	FALSE	FALSE	FALSE	FALSE
r101625	chr18	58314375	58314650	BG	Stromal A	CRE_135_adrenal_cortical	Unannotated	Unannotated	ADR	Unannotated	FALSE	FALSE	FALSE	FALSE	FALSE	FALSE
r101626	chr18	58315721	58316041	BG	Musculoskeletal,Vascular / endothelial	CRE_30_endothelial	X22Rv1	Unannotated	ADR	Unannotated	FALSE	FALSE	FALSE	FALSE	FALSE	FALSE
r101627	chr18	58316564	58317354	R2	Primitive / embryonic,Organ devel. / renal,Lymphoid,Musculoskeletal	CRE_6_ubiquitous,CRE_32_endothelial	X22Rv1	Unannotated	ADR	Unannotated	FALSE	FALSE	FALSE	FALSE	FALSE	FALSE
r101628	chr18	58322051	58322462	BG	Stromal A	CRE_4_ubiquitous	X22Rv1	Unannotated	ADR	Unannotated	FALSE	FALSE	FALSE	FALSE	FALSE	FALSE
r101629	chr18	58335178	58335602	BG	Neural	CRE_105_fetal_neuronal_glial	HASM,GIST.48	Unannotated	ADR	Unannotated	FALSE	FALSE	FALSE	FALSE	FALSE	FALSE
r10163	chr1	93705235	93705649	R2	Primitive / embryonic,Organ devel. / renal	Unannotated	SKBR3,RMG1,SW480,RKO,MDM,JMSU1	BG	ADR	BG	FALSE	FALSE	FALSE	FALSE	FALSE	FALSE
r101630	chr18	58337318	58337578	BG	Vascular / endothelial	Unannotated	HASM,GIST.48	Unannotated	ADR	Unannotated	FALSE	FALSE	FALSE	FALSE	FALSE	FALSE
r101631	chr18	58337729	58338066	BG	Primitive / embryonic,Cardiac	CRE_106_fetal_neuronal_glial	HASM,GIST.48	Unannotated	ADR	Unannotated	FALSE	FALSE	FALSE	FALSE	FALSE	FALSE
r101632	chr18	58338966	58339608	BG	Neural,Organ devel. / renal,Renal / cancer,Cancer / epithelial	CRE_106_fetal_neuronal_glial	HASM,GIST.48	Unannotated	ADR	Unannotated	FALSE	FALSE	FALSE	FALSE	FALSE	FALSE
r101633	chr18	58345238	58345438	BG	Primitive / embryonic	CRE_105_fetal_neuronal_glial	U937	Unannotated	ADR	Unannotated	FALSE	FALSE	FALSE	FALSE	FALSE	FALSE
r101634	chr18	58345942	58346278	R1	Primitive / embryonic	Unannotated	U937	Unannotated	ADR	Unannotated	FALSE	FALSE	FALSE	FALSE	FALSE	FALSE
r101635	chr18	58354804	58355167	BG	Primitive / embryonic	Unannotated	Unannotated	Unannotated	ADR	Unannotated	FALSE	FALSE	FALSE	FALSE	FALSE	FALSE
r101636	chr18	58373535	58373940	R2	Neural	CRE_65_pulm_epithelial	Unannotated	Unannotated	ADR	Unannotated	FALSE	FALSE	FALSE	FALSE	FALSE	FALSE
r101637	chr18	58378779	58379110	BG	Primitive / embryonic,Organ devel. / renal	CRE_46_stromal	Unannotated	Unannotated	ADR	Unannotated	FALSE	FALSE	FALSE	FALSE	FALSE	FALSE
r101638	chr18	58381259	58381748	BG	Primitive / embryonic,Neural	Unannotated	Unannotated	Unannotated	ADR	Unannotated	FALSE	FALSE	FALSE	FALSE	FALSE	FALSE
r101639	chr18	58391210	58391694	BG	Neural,Musculoskeletal	CRE_106_fetal_neuronal_glial	Unannotated	Unannotated	ADR	Unannotated	FALSE	FALSE	FALSE	FALSE	FALSE	FALSE	ALPK2
r10164	chr1	93705943	93706269	BG	Primitive / embryonic,Cancer / epithelial	CRE_15_immune	MOLT4,SK.MEL.239,SKBR3,RMG1,SW480,RKO,MDM,JMSU1	BG	ADR	BG	FALSE	FALSE	FALSE	FALSE	FALSE	FALSE	GCLM
r101640	chr18	58392062	58392262	BG	Primitive / embryonic,Stromal B	CRE_106_fetal_neuronal_glial	Unannotated	Unannotated	ADR	Unannotated	FALSE	FALSE	FALSE	FALSE	FALSE	FALSE
r101641	chr18	58399991	58400360	BG	Primitive / embryonic,Organ devel. / renal	CRE_5_ubiquitous	Unannotated	Unannotated	Unannotated	Unannotated	FALSE	FALSE	FALSE	FALSE	FALSE	FALSE
r101642	chr18	58402232	58402833	BG	Neural,Placental / trophoblast	CRE_6_ubiquitous,CRE_71_pancreatic_epithelial	Unannotated	Unannotated	Unannotated	Unannotated	FALSE	FALSE	FALSE	FALSE	FALSE	FALSE	ALPK2
r101643	chr18	58402842	58403408	BG	Primitive / embryonic,Neural,Cardiac	CRE_71_pancreatic_epithelial	Unannotated	Unannotated	Unannotated	Unannotated	FALSE	FALSE	FALSE	FALSE	FALSE	FALSE
r101644	chr18	58429333	58429862	BG	Organ devel. / renal,Digestive,Pulmonary devel.	CRE_72_pancreatic_epithelial	Unannotated	Unannotated	Unannotated	Unannotated	FALSE	FALSE	FALSE	FALSE	FALSE	FALSE	MALT1
r101645	chr18	58447298	58448080	BG	Neural,Stromal B,Organ devel. / renal	CRE_107_fetal_neuronal_glial	Unannotated	Unannotated	Unannotated	Unannotated	FALSE	FALSE	FALSE	FALSE	FALSE	FALSE
r101647	chr18	58476910	58477445	R4	Neural	CRE_105_fetal_neuronal_glial	SUIT.2	Unannotated	Unannotated	Unannotated	FALSE	FALSE	FALSE	FALSE	FALSE	FALSE
r101648	chr18	58485143	58486285	BG	Primitive / embryonic,Placental / trophoblast	CRE_118_neuronal_glial,CRE_105_fetal_neuronal_glial	Unannotated	Unannotated	Unannotated	Unannotated	FALSE	FALSE	FALSE	FALSE	FALSE	FALSE
r101649	chr18	58493603	58494199	BG	Tissue invariant,Musculoskeletal	CRE_6_ubiquitous	Unannotated	Unannotated	Unannotated	Unannotated	FALSE	FALSE	FALSE	FALSE	FALSE	FALSE	MALT1
r10165	chr1	93708076	93708333	BG	Organ devel. / renal,Lymphoid	CRE_15_immune	MOLT4,SK.MEL.239	BG	ADR	BG	FALSE	FALSE	FALSE	FALSE	FALSE	FALSE	BCAR3
r101650	chr18	58496870	58497324	BG	Primitive / embryonic,Musculoskeletal	CRE_127_neuronal_glial	Unannotated	Unannotated	Unannotated	Unannotated	FALSE	FALSE	FALSE	FALSE	FALSE	FALSE
r101651	chr18	58506426	58506849	R5	Renal / cancer	Unannotated	Unannotated	Unannotated	Unannotated	Unannotated	FALSE	FALSE	FALSE	FALSE	FALSE	FALSE
r101652	chr18	58512046	58512765	R1	Primitive / embryonic,Lymphoid,Musculoskeletal	CRE_107_fetal_neuronal_glial	Unannotated	Unannotated	Unannotated	Unannotated	FALSE	FALSE	FALSE	FALSE	FALSE	FALSE
r101653	chr18	58529791	58530140	BG	Primitive / embryonic,Renal / cancer	CRE_5_ubiquitous	Unannotated	Unannotated	ADR	Unannotated	FALSE	FALSE	FALSE	FALSE	FALSE	FALSE
r101655	chr18	58534832	58535690	R4	Primitive / embryonic,Musculoskeletal	CRE_15_immune	Unannotated	Unannotated	ADR	Unannotated	FALSE	FALSE	FALSE	FALSE	FALSE	TRUE
r101656	chr18	58541135	58541485	BG	Primitive / embryonic	CRE_5_ubiquitous	SUIT.2,LNCaP95,HAEC	Unannotated	ADR	Unannotated	FALSE	FALSE	FALSE	FALSE	FALSE	FALSE
r101657	chr18	58541832	58542429	BG	Primitive / embryonic,Stromal A,Myeloid / erythroid	CRE_69_pulm_epithelial	SUIT.2,LNCaP95,HAEC	Unannotated	ADR	Unannotated	FALSE	FALSE	FALSE	FALSE	FALSE	FALSE	ALPK2
r101658	chr18	58556298	58557044	BG	Tissue invariant,Musculoskeletal,Placental / trophoblast,Cardiac	CRE_38_cardiomyocyte,CRE_53_skeletal_myocyte	SUIT.2,LNCaP95,HAEC	Unannotated	ADR	Unannotated	FALSE	FALSE	FALSE	FALSE	FALSE	FALSE	ALPK2
r101659	chr18	58569455	58569896	BG	Stromal B	CRE_50_hepatocyte	SUIT.2,LNCaP95,HAEC	Unannotated	ADR	Unannotated	FALSE	FALSE	FALSE	FALSE	FALSE	FALSE
r10166	chr1	93708960	93709627	R3	Organ devel. / renal,Lymphoid	CRE_87_neuroendocrine	MOLT4,SK.MEL.239	BG	ADR	BG	FALSE	FALSE	FALSE	FALSE	FALSE	FALSE	BCAR3
r101661	chr18	58576985	58577383	BG	Primitive / embryonic	CRE_87_neuroendocrine,CRE_85_neuroendocrine	SUIT.2,LNCaP95,HAEC	Unannotated	ADR	Unannotated	FALSE	FALSE	FALSE	FALSE	FALSE	FALSE	MALT1
r101664	chr18	58580651	58580981	BG	Stromal B	CRE_38_cardiomyocyte	Chondrocyte,RPMI.8402,Fetal_osteoblast	Unannotated	ADR	Unannotated	FALSE	FALSE	FALSE	FALSE	FALSE	FALSE
r101665	chr18	58581401	58581637	BG	Stromal A	CRE_55_skin/mammary_epithelial	Chondrocyte,RPMI.8402,Fetal_osteoblast	Unannotated	ADR	Unannotated	FALSE	FALSE	FALSE	FALSE	FALSE	FALSE
r101666	chr18	58584447	58585031	BG	Primitive / embryonic,Neural,Stromal B	CRE_103_fetal_neuronal_glial,CRE_102_fetal_neuronal_glial	Chondrocyte,RPMI.8402,Fetal_osteoblast	Unannotated	ADR	Unannotated	FALSE	FALSE	FALSE	FALSE	FALSE	FALSE
r101667	chr18	58590238	58590531	BG	Organ devel. / renal,Cardiac	CRE_44_stromal	Chondrocyte,RPMI.8402,Fetal_osteoblast	Unannotated	ADR	Unannotated	FALSE	FALSE	FALSE	FALSE	FALSE	FALSE	ALPK2
r101668	chr18	58590829	58591264	BG	Musculoskeletal,Cardiac,Renal / cancer	CRE_42_stromal	Chondrocyte,RPMI.8402,Fetal_osteoblast	Unannotated	ADR	Unannotated	FALSE	FALSE	FALSE	FALSE	FALSE	FALSE
r101669	chr18	58592292	58592820	R2	Primitive / embryonic,Vascular / endothelial	CRE_38_cardiomyocyte	Chondrocyte,RPMI.8402,Fetal_osteoblast	Unannotated	ADR	Unannotated	FALSE	FALSE	FALSE	FALSE	FALSE	FALSE	MALT1
r10167	chr1	93715455	93715771	BG	Primitive / embryonic,Neural	CRE_88_neuroendocrine	MOLT4,SK.MEL.239	BG	ADR	BG	FALSE	FALSE	FALSE	FALSE	FALSE	FALSE
r101670	chr18	58596325	58596775	BG	Neural,Digestive	CRE_38_cardiomyocyte	Chondrocyte,RPMI.8402,Fetal_osteoblast	Unannotated	ADR	Unannotated	FALSE	FALSE	FALSE	FALSE	FALSE	FALSE
r101672	chr18	58603298	58604136	R6	Organ devel. / renal,Musculoskeletal	CRE_46_stromal	Chondrocyte,RPMI.8402,Fetal_osteoblast	Unannotated	ADR	Unannotated	FALSE	FALSE	FALSE	FALSE	FALSE	FALSE	ALPK2
r101673	chr18	58611569	58612212	R2	Primitive / embryonic	CRE_106_fetal_neuronal_glial	hiPSC_lt.NES	Unannotated	ADR	Unannotated	FALSE	FALSE	FALSE	FALSE	FALSE	FALSE
r101674	chr18	58612635	58612870	BG	Neural,Placental / trophoblast	CRE_52_skeletal_myocyte	Unannotated	Unannotated	ADR	Unannotated	FALSE	FALSE	FALSE	FALSE	FALSE	FALSE
r101675	chr18	58618860	58619440	BG	Primitive / embryonic,Musculoskeletal,Cardiac,Pulmonary devel.	CRE_106_fetal_neuronal_glial,CRE_52_skeletal_myocyte	Unannotated	Unannotated	Unannotated	Unannotated	FALSE	FALSE	FALSE	FALSE	FALSE	FALSE
r101676	chr18	58628736	58629548	BG	Primitive / embryonic,Stromal B,Lymphoid,Musculoskeletal,Cardiac,Stromal A	CRE_38_cardiomyocyte,CRE_39_cardiomyocyte	Unannotated	Unannotated	Unannotated	Unannotated	FALSE	FALSE	FALSE	FALSE	FALSE	FALSE	ALPK2
r101677	chr18	58639783	58640032	BG	Stromal A	Unannotated	Mantle_cell_lymphoma,J.Lat_A72	Unannotated	Unannotated	Unannotated	FALSE	FALSE	FALSE	FALSE	FALSE	FALSE
r101678	chr18	58640233	58640566	BG	Primitive / embryonic,Lymphoid	CRE_127_neuronal_glial	Mantle_cell_lymphoma,J.Lat_A72	Unannotated	Unannotated	Unannotated	FALSE	FALSE	FALSE	FALSE	FALSE	FALSE	ZNF532
r101679	chr18	58641192	58641799	R2	Primitive / embryonic,Renal / cancer	Unannotated	Mantle_cell_lymphoma,J.Lat_A72	Unannotated	Unannotated	Unannotated	FALSE	FALSE	FALSE	FALSE	FALSE	FALSE	MALT1
r10168	chr1	93721927	93723477	R5	Primitive / embryonic,Stromal B,Organ devel. / renal,Cardiac	CRE_42_stromal,CRE_38_cardiomyocyte	MOLT4,SK.MEL.239	BG	ADR	BG	FALSE	FALSE	FALSE	FALSE	FALSE	FALSE	BCAR3
r101681	chr18	58646211	58646714	BG	Primitive / embryonic	Unannotated	Mantle_cell_lymphoma,J.Lat_A72	Unannotated	Unannotated	Unannotated	FALSE	FALSE	FALSE	FALSE	FALSE	FALSE	MALT1
r101682	chr18	58661500	58661764	BG	Stromal B	CRE_6_ubiquitous	Mantle_cell_lymphoma,J.Lat_A72	Unannotated	Unannotated	Unannotated	FALSE	FALSE	FALSE	FALSE	FALSE	FALSE	ZNF532
r101683	chr18	58670742	58672331	BG	Primitive / embryonic,Neural,Stromal B,Tissue invariant,Placental / trophoblast	CRE_1_ubiquitous,CRE_2_ubiquitous	Unannotated	Unannotated	Unannotated	Unannotated	FALSE	FALSE	FALSE	FALSE	FALSE	FALSE	MALT1
r101684	chr18	58698660	58699177	R2	Myeloid / erythroid	Unannotated	Unannotated	Unannotated	Unannotated	Unannotated	FALSE	FALSE	FALSE	FALSE	FALSE	FALSE
r101685	chr18	58754653	58755068	BG	Neural,Myeloid / erythroid	CRE_20_immune	H1703	Unannotated	Unannotated	Unannotated	FALSE	FALSE	FALSE	FALSE	FALSE	FALSE
r101686	chr18	58764276	58764582	BG	Tissue invariant	CRE_1_ubiquitous	H1703	Unannotated	Unannotated	Unannotated	FALSE	FALSE	FALSE	FALSE	FALSE	FALSE
r101687	chr18	58767823	58769021	BG	Primitive / embryonic,Stromal B,Cancer / epithelial,Vascular / endothelial	CRE_1_ubiquitous,CRE_106_fetal_neuronal_glial	H1703	Unannotated	Unannotated	Unannotated	FALSE	FALSE	FALSE	FALSE	FALSE	FALSE
r101688	chr18	58776191	58776414	BG	Stromal B	CRE_35_endothelial	H1703	Unannotated	Unannotated	Unannotated	FALSE	FALSE	FALSE	FALSE	FALSE	FALSE
r101689	chr18	58781496	58782105	BG	Primitive / embryonic,Stromal B,Tissue invariant	CRE_6_ubiquitous	H1703	Unannotated	Unannotated	Unannotated	FALSE	FALSE	FALSE	FALSE	FALSE	FALSE
r10169	chr1	93723797	93724150	R4	Neural	CRE_117_neuronal_glial	MOLT4,SK.MEL.239	BG	ADR	Unannotated	FALSE	FALSE	TRUE	FALSE	FALSE	FALSE	BCAR3
r101690	chr18	58784562	58785767	BG	Primitive / embryonic,Musculoskeletal,Stromal A,Renal / cancer	CRE_4_ubiquitous,CRE_42_stromal	H1703	Unannotated	Unannotated	Unannotated	FALSE	FALSE	FALSE	FALSE	FALSE	FALSE	MALT1
r101691	chr18	58789360	58790429	R3	Stromal B,Tissue invariant,Organ devel. / renal	CRE_29_endothelial,CRE_42_stromal	H1703	Unannotated	Unannotated	Unannotated	FALSE	FALSE	FALSE	FALSE	FALSE	FALSE
r101692	chr18	58801673	58801886	BG	Primitive / embryonic	CRE_60_skin/mammary_epithelial	H1703	Unannotated	Unannotated	Unannotated	FALSE	FALSE	FALSE	FALSE	FALSE	FALSE
r101693	chr18	58804086	58804293	BG	Primitive / embryonic	Unannotated	H1703	Unannotated	Unannotated	Unannotated	FALSE	FALSE	FALSE	FALSE	FALSE	FALSE	ZNF532
r101694	chr18	58805171	58806138	R5	Neural,Organ devel. / renal	CRE_106_fetal_neuronal_glial,CRE_119_neuronal_glial	H1703	Unannotated	Unannotated	Unannotated	FALSE	FALSE	FALSE	FALSE	FALSE	FALSE
r101695	chr18	58806916	58807324	R1	Primitive / embryonic	CRE_14_immune	H1703	Unannotated	Unannotated	Unannotated	FALSE	FALSE	FALSE	FALSE	FALSE	FALSE	ZNF532
r101696	chr18	58808367	58808880	R1	Primitive / embryonic	Unannotated	H1703	Unannotated	Unannotated	Unannotated	FALSE	FALSE	FALSE	FALSE	FALSE	FALSE	ZNF532
r101697	chr18	58816381	58816724	BG	Primitive / embryonic,Placental / trophoblast	CRE_63_placental	H1703	Unannotated	Unannotated	Unannotated	FALSE	FALSE	FALSE	FALSE	FALSE	FALSE	ZNF532
r101698	chr18	58823318	58823571	BG	Organ devel. / renal	CRE_45_stromal,CRE_62_placental	H1703	Unannotated	Unannotated	Unannotated	FALSE	FALSE	FALSE	FALSE	FALSE	FALSE
r101699	chr18	58832214	58832551	BG	Primitive / embryonic,Cardiac	CRE_31_endothelial	H1703	Unannotated	Unannotated	Unannotated	FALSE	FALSE	FALSE	FALSE	FALSE	FALSE	ZNF532
r1017	chr1	7454094	7454438	BG	Primitive / embryonic	CRE_46_stromal	Unannotated	BG	BG	BG	FALSE	FALSE	FALSE	FALSE	FALSE	FALSE
r10170	chr1	93728063	93728288	BG	Unannotated	Unannotated	MOLT4,SK.MEL.239	BG	ADR	Unannotated	FALSE	FALSE	FALSE	FALSE	FALSE	FALSE
r101700	chr18	58833992	58834693	BG	Neural	CRE_95_fetal_neuronal_glial,CRE_112_fetal_neuronal_glial	H1703	Unannotated	Unannotated	Unannotated	FALSE	FALSE	FALSE	FALSE	FALSE	FALSE
r101701	chr18	58838266	58838556	BG	Primitive / embryonic,Digestive	CRE_120_neuronal_glial	H1703	Unannotated	Unannotated	Unannotated	FALSE	FALSE	FALSE	FALSE	FALSE	FALSE
r101702	chr18	58843175	58843809	BG	Neural,Cardiac	CRE_53_skeletal_myocyte,CRE_123_neuronal_glial	H1703	Unannotated	Unannotated	Unannotated	FALSE	FALSE	FALSE	FALSE	FALSE	FALSE
r101703	chr18	58847231	58848348	R1	Primitive / embryonic,Lymphoid	CRE_106_fetal_neuronal_glial	H1703	Unannotated	Unannotated	Unannotated	FALSE	FALSE	FALSE	FALSE	FALSE	FALSE	ZNF532
r101704	chr18	58850495	58850940	BG	Primitive / embryonic,Neural,Placental / trophoblast,Renal / cancer	CRE_63_placental,CRE_150_adult_stromal	H1703	Unannotated	ADR	Unannotated	FALSE	FALSE	FALSE	FALSE	FALSE	FALSE
r101705	chr18	58859958	58860262	BG	Primitive / embryonic,Musculoskeletal	Unannotated	Unannotated	BG	ADR	Unannotated	FALSE	FALSE	FALSE	FALSE	FALSE	FALSE	ZNF532
r101706	chr18	58863560	58865142	BG	Stromal B,Tissue invariant,Organ devel. / renal,Musculoskeletal,Vascular / endothelial	CRE_1_ubiquitous,CRE_6_ubiquitous,CRE_131_neuronal_glial	FL.HSPC_CD34.CD38.,HASM,DIPGIV,THP1,MOLM13,Primary_B.CLL,Primary_prostate_cancer	BG	ADR	Unannotated	FALSE	FALSE	FALSE	FALSE	FALSE	FALSE
r101707	chr18	58867262	58867774	R1	Primitive / embryonic,Neural,Stromal B,Musculoskeletal	CRE_6_ubiquitous	Unannotated	BG	ADR	Unannotated	FALSE	FALSE	FALSE	FALSE	FALSE	FALSE	ZNF532
r101708	chr18	58870143	58870637	BG	Musculoskeletal,Cardiac	CRE_38_cardiomyocyte	Unannotated	BG	ADR	Unannotated	FALSE	FALSE	FALSE	FALSE	FALSE	FALSE	ALPK2
r101709	chr18	58887630	58887837	BG	Myeloid / erythroid	CRE_22_immune	Unannotated	Unannotated	ADR	Unannotated	FALSE	FALSE	FALSE	FALSE	FALSE	FALSE
r10171	chr1	93732620	93732835	BG	Primitive / embryonic	CRE_46_stromal	MOLT4,SK.MEL.239	BG	ADR	Unannotated	FALSE	FALSE	FALSE	FALSE	FALSE	FALSE	DNTTIP2,GCLM
r101710	chr18	58896795	58897146	BG	Neural,Vascular / endothelial	CRE_13_immune	Unannotated	Unannotated	ADR	Unannotated	FALSE	FALSE	FALSE	FALSE	FALSE	FALSE
r101711	chr18	58900095	58900556	BG	Primitive / embryonic,Musculoskeletal	CRE_42_stromal	Unannotated	Unannotated	ADR	Unannotated	FALSE	FALSE	FALSE	FALSE	FALSE	FALSE
r101712	chr18	58911347	58912288	R2	Stromal B,Organ devel. / renal,Musculoskeletal,Placental / trophoblast	CRE_3_ubiquitous,CRE_29_endothelial	Unannotated	Unannotated	ADR	Unannotated	FALSE	FALSE	FALSE	FALSE	FALSE	FALSE	MALT1
r101713	chr18	58927202	58927445	BG	Unannotated	CRE_54_follicular	Unannotated	Unannotated	ADR	Unannotated	FALSE	FALSE	FALSE	FALSE	FALSE	FALSE	ZNF532
r101714	chr18	58928257	58928748	BG	Neural	CRE_42_stromal	Unannotated	Unannotated	ADR	Unannotated	FALSE	FALSE	FALSE	FALSE	FALSE	FALSE	ZNF532
r101719	chr18	58981008	58981229	BG	Stromal B,Lymphoid	Unannotated	Unannotated	Unannotated	ADR	Unannotated	FALSE	FALSE	FALSE	FALSE	FALSE	FALSE
r10172	chr1	93733306	93733700	BG	Primitive / embryonic	CRE_7_ubiquitous,CRE_42_stromal	MOLT4,SK.MEL.239	BG	ADR	Unannotated	FALSE	FALSE	FALSE	FALSE	FALSE	FALSE	DNTTIP2,GCLM
r101720	chr18	58983219	58983453	BG	Primitive / embryonic	CRE_38_cardiomyocyte	Unannotated	Unannotated	ADR	Unannotated	FALSE	FALSE	FALSE	FALSE	FALSE	FALSE	ZNF532
r101721	chr18	58990727	58990927	BG	Vascular / endothelial	CRE_30_endothelial	Unannotated	Unannotated	ADR	Unannotated	FALSE	FALSE	FALSE	FALSE	FALSE	FALSE
r101722	chr18	58996136	58996588	BG	Neural,Stromal A,Myeloid / erythroid	CRE_42_stromal	Unannotated	Unannotated	ADR	Unannotated	FALSE	FALSE	FALSE	FALSE	FALSE	FALSE
r101723	chr18	59005268	59005796	R5	Organ devel. / renal	CRE_42_stromal	Unannotated	Unannotated	ADR	Unannotated	FALSE	FALSE	FALSE	FALSE	FALSE	FALSE
r101724	chr18	59008333	59008710	BG	Primitive / embryonic	CRE_58_skin/mammary_epithelial	Unannotated	Unannotated	ADR	Unannotated	FALSE	FALSE	FALSE	FALSE	FALSE	FALSE
r101725	chr18	59012867	59013533	BG	Neural,Lymphoid,Vascular / endothelial	CRE_55_skin/mammary_epithelial	Unannotated	Unannotated	ADR	Unannotated	FALSE	FALSE	FALSE	FALSE	FALSE	FALSE
r101726	chr18	59015478	59016076	BG	Primitive / embryonic	CRE_92_gastric_epithelial	Unannotated	Unannotated	ADR	Unannotated	FALSE	FALSE	FALSE	FALSE	FALSE	FALSE	ZNF532
r101727	chr18	59022664	59022935	BG	Musculoskeletal,Cardiac	CRE_106_fetal_neuronal_glial	Unannotated	Unannotated	ADR	Unannotated	FALSE	FALSE	FALSE	FALSE	FALSE	FALSE
r101728	chr18	59029783	59030527	R5	Primitive / embryonic,Neural	CRE_125_neuronal_glial	Unannotated	Unannotated	Unannotated	Unannotated	FALSE	FALSE	FALSE	FALSE	FALSE	FALSE
r101729	chr18	59033365	59033606	BG	Primitive / embryonic,Musculoskeletal,Placental / trophoblast	CRE_62_placental	Unannotated	Unannotated	Unannotated	Unannotated	FALSE	FALSE	FALSE	FALSE	FALSE	FALSE
r10173	chr1	93739058	93739389	BG	Placental / trophoblast,Renal / cancer	Unannotated	MOLT4,SK.MEL.239	BG	ADR	Unannotated	FALSE	FALSE	FALSE	FALSE	FALSE	FALSE	BCAR3
r101731	chr18	59042127	59042424	BG	Neural,Pulmonary devel.,Cancer / epithelial	CRE_106_fetal_neuronal_glial	Unannotated	Unannotated	Unannotated	Unannotated	FALSE	FALSE	FALSE	FALSE	FALSE	FALSE
r101732	chr18	59048447	59048711	BG	Primitive / embryonic,Myeloid / erythroid,Cancer / epithelial	CRE_7_ubiquitous	D341	Unannotated	Unannotated	Unannotated	FALSE	FALSE	FALSE	FALSE	FALSE	FALSE	RAX,ZNF532
r101733	chr18	59049712	59050447	BG	Primitive / embryonic,Neural	CRE_105_fetal_neuronal_glial,CRE_109_fetal_neuronal_glial	D341	Unannotated	Unannotated	Unannotated	FALSE	FALSE	FALSE	FALSE	FALSE	FALSE	RAX,ZNF532
r101734	chr18	59054985	59055237	BG	Organ devel. / renal	CRE_49_stromal	Fetal_spinal_cord	Unannotated	Unannotated	Unannotated	FALSE	FALSE	FALSE	FALSE	FALSE	FALSE
r101735	chr18	59055708	59055986	BG	Primitive / embryonic	Unannotated	Fetal_spinal_cord	Unannotated	Unannotated	Unannotated	FALSE	FALSE	FALSE	FALSE	FALSE	FALSE	RAX,ZNF532
r101736	chr18	59057246	59057518	BG	Tissue invariant	CRE_1_ubiquitous	Fetal_spinal_cord	Unannotated	Unannotated	Unannotated	FALSE	FALSE	FALSE	FALSE	FALSE	FALSE
r101737	chr18	59070342	59070865	BG	Tissue invariant,Cancer / epithelial	CRE_6_ubiquitous	Fetal_spinal_cord	Unannotated	Unannotated	Unannotated	FALSE	FALSE	FALSE	FALSE	FALSE	FALSE
r101738	chr18	59083434	59083802	R5	Neural	CRE_111_fetal_neuronal_glial	Fetal_spinal_cord	Unannotated	Unannotated	Unannotated	FALSE	FALSE	FALSE	FALSE	FALSE	FALSE
r101739	chr18	59084165	59084580	BG	Tissue invariant,Organ devel. / renal	CRE_6_ubiquitous	Fetal_spinal_cord	Unannotated	Unannotated	Unannotated	FALSE	FALSE	FALSE	FALSE	FALSE	FALSE
r10174	chr1	93740302	93741098	R5	Primitive / embryonic,Neural,Musculoskeletal	CRE_42_stromal	MOLT4,SK.MEL.239	BG	ADR	Unannotated	FALSE	FALSE	FALSE	FALSE	FALSE	FALSE	BCAR3
r101740	chr18	59084737	59084937	BG	Renal / cancer	CRE_95_fetal_neuronal_glial	Fetal_spinal_cord	Unannotated	Unannotated	Unannotated	FALSE	FALSE	FALSE	FALSE	FALSE	FALSE
r101741	chr18	59095958	59096552	BG	Primitive / embryonic,Neural	CRE_85_neuroendocrine	Fetal_spinal_cord	Unannotated	Unannotated	Unannotated	FALSE	FALSE	FALSE	FALSE	FALSE	FALSE	CPLX4,RAX,ZNF532
r101742	chr18	59101894	59102155	BG	Primitive / embryonic,Neural	Unannotated	Fetal_spinal_cord	Unannotated	Unannotated	Unannotated	FALSE	FALSE	FALSE	FALSE	FALSE	FALSE	ZNF532
r101743	chr18	59108999	59109712	R5	Primitive / embryonic,Stromal B	CRE_115_skeletal_myocyte	Fetal_spinal_cord	Unannotated	Unannotated	Unannotated	FALSE	FALSE	FALSE	FALSE	FALSE	FALSE
r101744	chr18	59123652	59124058	BG	Neural,Stromal A	CRE_90_neuroendocrine	Fetal_spinal_cord	Unannotated	Unannotated	Unannotated	FALSE	FALSE	FALSE	FALSE	FALSE	FALSE
r101745	chr18	59127087	59127424	BG	Primitive / embryonic,Renal / cancer	CRE_18_immune	Fetal_spinal_cord	Unannotated	Unannotated	Unannotated	FALSE	FALSE	FALSE	FALSE	FALSE	FALSE	CPLX4,RAX
r101746	chr18	59132021	59132397	BG	Unannotated	Unannotated	Fetal_spinal_cord	Unannotated	Unannotated	Unannotated	FALSE	FALSE	FALSE	FALSE	FALSE	FALSE
r101747	chr18	59139317	59140704	BG	Neural,Stromal B,Tissue invariant,Stromal A	CRE_1_ubiquitous	Fetal_spinal_cord	Unannotated	Unannotated	Unannotated	FALSE	FALSE	FALSE	FALSE	FALSE	FALSE	SEC11C
r101748	chr18	59141625	59141970	R5	Neural,Digestive	CRE_85_neuroendocrine	Fetal_spinal_cord	Unannotated	Unannotated	Unannotated	FALSE	FALSE	FALSE	FALSE	FALSE	FALSE
r101749	chr18	59150222	59150571	R1	Primitive / embryonic	Unannotated	Unannotated	Unannotated	Unannotated	Unannotated	FALSE	FALSE	FALSE	FALSE	FALSE	FALSE	CPLX4,RAX
r10175	chr1	93744385	93744875	BG	Organ devel. / renal	CRE_126_neuronal_glial	MOLT4,SK.MEL.239	BG	ADR	Unannotated	FALSE	FALSE	FALSE	FALSE	FALSE	FALSE	BCAR3
r101750	chr18	59175419	59175902	R5	Tissue invariant	CRE_125_neuronal_glial	Unannotated	Unannotated	Unannotated	Unannotated	FALSE	FALSE	FALSE	FALSE	FALSE	FALSE
r101751	chr18	59196216	59196416	BG	Neural,Musculoskeletal	CRE_101_fetal_neuronal_glial	Unannotated	Unannotated	Unannotated	Unannotated	FALSE	FALSE	FALSE	FALSE	FALSE	FALSE	CPLX4
r101752	chr18	59200838	59201147	BG	Stromal B	Unannotated	Unannotated	Unannotated	Unannotated	Unannotated	FALSE	FALSE	FALSE	FALSE	FALSE	FALSE	CPLX4,RAX
r101754	chr18	59219696	59221527	BG	Primitive / embryonic,Neural,Organ devel. / renal,Pulmonary devel.	CRE_6_ubiquitous,CRE_105_fetal_neuronal_glial	Unannotated	Unannotated	Unannotated	Unannotated	FALSE	FALSE	FALSE	FALSE	FALSE	FALSE	GRP
r101755	chr18	59226604	59226833	BG	Neural	Unannotated	Unannotated	Unannotated	Unannotated	Unannotated	FALSE	FALSE	FALSE	FALSE	FALSE	FALSE
r101756	chr18	59232222	59232873	BG	Primitive / embryonic,Cancer / epithelial	CRE_11_immune,CRE_97_fetal_neuronal_glial	Unannotated	Unannotated	Unannotated	Unannotated	FALSE	FALSE	FALSE	FALSE	FALSE	FALSE	CPLX4,RAX
r101757	chr18	59249151	59249617	BG	Tissue invariant	CRE_6_ubiquitous	Unannotated	Unannotated	Unannotated	Unannotated	FALSE	FALSE	FALSE	FALSE	FALSE	FALSE
r101758	chr18	59264002	59264448	BG	Primitive / embryonic,Neural	CRE_119_neuronal_glial	Unannotated	Unannotated	Unannotated	Unannotated	FALSE	FALSE	FALSE	FALSE	FALSE	FALSE	CPLX4
r101759	chr18	59264746	59265070	BG	Primitive / embryonic	CRE_119_neuronal_glial	Unannotated	Unannotated	Unannotated	Unannotated	FALSE	FALSE	FALSE	FALSE	FALSE	FALSE	CPLX4,RAX
r10176	chr1	93754497	93754769	BG	Stromal A,Myeloid / erythroid	CRE_24_immune	MOLT4,SK.MEL.239	BG	ADR	Unannotated	FALSE	FALSE	FALSE	FALSE	FALSE	FALSE
r101760	chr18	59265342	59265880	BG	Primitive / embryonic,Neural,Stromal B	CRE_119_neuronal_glial	Unannotated	Unannotated	Unannotated	Unannotated	FALSE	FALSE	FALSE	FALSE	FALSE	FALSE	CPLX4,RAX
r101761	chr18	59268750	59269585	BG	Primitive / embryonic,Neural,Musculoskeletal	CRE_118_neuronal_glial,CRE_71_pancreatic_epithelial	Unannotated	Unannotated	Unannotated	Unannotated	FALSE	FALSE	FALSE	FALSE	FALSE	FALSE
r101762	chr18	59273081	59274489	BG	Primitive / embryonic,Organ devel. / renal	CRE_118_neuronal_glial	Unannotated	Unannotated	Unannotated	Unannotated	FALSE	FALSE	FALSE	FALSE	FALSE	FALSE	CPLX4,RAX
r101763	chr18	59276127	59276456	R1	Primitive / embryonic	CRE_119_neuronal_glial	Unannotated	Unannotated	Unannotated	Unannotated	FALSE	FALSE	FALSE	FALSE	FALSE	FALSE
r101764	chr18	59286511	59286980	BG	Neural	CRE_119_neuronal_glial	Unannotated	Unannotated	Unannotated	Unannotated	FALSE	FALSE	FALSE	FALSE	FALSE	FALSE
r101765	chr18	59300524	59300840	BG	Neural,Renal / cancer	CRE_117_neuronal_glial	X22Rv1	Unannotated	Unannotated	Unannotated	FALSE	FALSE	FALSE	FALSE	FALSE	FALSE
r101766	chr18	59301084	59301284	BG	Primitive / embryonic	Unannotated	X22Rv1	Unannotated	Unannotated	Unannotated	FALSE	FALSE	FALSE	FALSE	FALSE	FALSE
r101767	chr18	59301854	59302514	R5	Neural	CRE_119_neuronal_glial	X22Rv1	Unannotated	Unannotated	Unannotated	FALSE	FALSE	FALSE	FALSE	FALSE	FALSE
r101768	chr18	59308190	59309012	BG	Primitive / embryonic,Tissue invariant,Musculoskeletal,Myeloid / erythroid,Pulmonary devel.	CRE_1_ubiquitous	X22Rv1	Unannotated	Unannotated	Unannotated	FALSE	FALSE	FALSE	FALSE	FALSE	FALSE
r101769	chr18	59358477	59359918	BG	Stromal B,Tissue invariant,Musculoskeletal,Digestive,Renal / cancer	CRE_1_ubiquitous	Fetal_spinal_cord	Unannotated	Unannotated	Unannotated	FALSE	FALSE	FALSE	FALSE	FALSE	FALSE	LMAN1
r10177	chr1	93758712	93759517	R5	Placental / trophoblast,Cardiac,Myeloid / erythroid,Pulmonary devel.	CRE_9_immune,CRE_22_immune	MOLT4,SK.MEL.239	BG	ADR	Unannotated	FALSE	FALSE	FALSE	FALSE	FALSE	FALSE	BCAR3
r101770	chr18	59377751	59377951	BG	Organ devel. / renal	Unannotated	SKBR3,GP5d	Unannotated	Unannotated	Unannotated	FALSE	FALSE	FALSE	FALSE	FALSE	FALSE
r101771	chr18	59383928	59384255	BG	Neural	CRE_119_neuronal_glial	SKBR3,GP5d	Unannotated	Unannotated	Unannotated	FALSE	FALSE	FALSE	FALSE	FALSE	FALSE
r101772	chr18	59386920	59387586	BG	Primitive / embryonic,Neural	CRE_107_fetal_neuronal_glial	SKBR3,GP5d	Unannotated	Unannotated	Unannotated	FALSE	FALSE	FALSE	FALSE	FALSE	FALSE
r101773	chr18	59394916	59395187	BG	Neural	CRE_93_gastric_epithelial	SKBR3,GP5d	Unannotated	Unannotated	Unannotated	FALSE	FALSE	FALSE	FALSE	FALSE	FALSE
r101774	chr18	59402271	59402937	BG	Primitive / embryonic,Tissue invariant,Digestive	CRE_6_ubiquitous,CRE_119_neuronal_glial	SKBR3,GP5d	Unannotated	Unannotated	Unannotated	FALSE	FALSE	FALSE	FALSE	FALSE	FALSE
r101775	chr18	59437928	59438147	BG	Primitive / embryonic	Unannotated	Unannotated	Unannotated	BG	Unannotated	FALSE	FALSE	FALSE	FALSE	FALSE	FALSE	CPLX4,RAX
r101776	chr18	59446035	59446440	BG	Neural,Stromal B	Unannotated	Unannotated	Unannotated	BG	Unannotated	FALSE	FALSE	FALSE	FALSE	FALSE	FALSE
r101777	chr18	59454851	59455709	R3	Primitive / embryonic,Neural,Cardiac	CRE_46_stromal,CRE_42_stromal	Unannotated	Unannotated	BG	Unannotated	FALSE	FALSE	FALSE	FALSE	FALSE	FALSE
r101778	chr18	59459963	59460262	BG	Stromal B,Organ devel. / renal,Pulmonary devel.	CRE_44_stromal	Unannotated	Unannotated	BG	Unannotated	FALSE	FALSE	FALSE	FALSE	FALSE	FALSE
r10178	chr1	93766454	93767003	R6	Primitive / embryonic,Organ devel. / renal	CRE_63_placental	MOLT4,SK.MEL.239	BG	ADR	Unannotated	FALSE	FALSE	FALSE	FALSE	FALSE	FALSE
r101780	chr18	59502347	59503362	R3	Organ devel. / renal,Stromal A,Renal / cancer,Pulmonary devel.	CRE_3_ubiquitous,CRE_143_adult_stromal	Unannotated	Unannotated	BG	Unannotated	FALSE	FALSE	FALSE	FALSE	FALSE	FALSE
r101781	chr18	59512365	59512704	BG	Cardiac	CRE_58_skin/mammary_epithelial	Unannotated	Unannotated	BG	Unannotated	FALSE	FALSE	FALSE	FALSE	FALSE	FALSE
r101782	chr18	59514242	59514563	BG	Cardiac	CRE_95_fetal_neuronal_glial	Unannotated	Unannotated	BG	Unannotated	FALSE	FALSE	FALSE	FALSE	FALSE	FALSE
r101783	chr18	59516327	59516878	BG	Primitive / embryonic,Stromal A	CRE_136_adrenal_cortical,CRE_135_adrenal_cortical	Unannotated	Unannotated	BG	Unannotated	FALSE	FALSE	FALSE	FALSE	FALSE	FALSE
r101784	chr18	59517533	59517797	BG	Neural	CRE_38_cardiomyocyte	Unannotated	Unannotated	BG	Unannotated	FALSE	FALSE	FALSE	FALSE	FALSE	FALSE
r101785	chr18	59517867	59518067	BG	Primitive / embryonic,Myeloid / erythroid	CRE_38_cardiomyocyte	Unannotated	Unannotated	BG	Unannotated	FALSE	FALSE	FALSE	FALSE	FALSE	FALSE
r101786	chr18	59518638	59519002	R4	Stromal B	Unannotated	Unannotated	Unannotated	BG	Unannotated	FALSE	FALSE	FALSE	FALSE	FALSE	FALSE
r101787	chr18	59547500	59548022	BG	Primitive / embryonic,Placental / trophoblast,Stromal A	CRE_3_ubiquitous	Unannotated	Unannotated	BG	Unannotated	FALSE	FALSE	FALSE	FALSE	FALSE	FALSE
r101788	chr18	59556284	59556484	BG	Stromal B,Organ devel. / renal	CRE_137_adrenal_cortical	Unannotated	Unannotated	BG	Unannotated	FALSE	FALSE	FALSE	FALSE	FALSE	FALSE
r101789	chr18	59570054	59571135	R5	Primitive / embryonic,Neural,Stromal B,Vascular / endothelial	CRE_46_stromal	Unannotated	Unannotated	BG	Unannotated	FALSE	FALSE	FALSE	FALSE	FALSE	FALSE
r10179	chr1	93768520	93769471	R4	Primitive / embryonic,Organ devel. / renal,Musculoskeletal,Digestive,Myeloid / erythroid	CRE_6_ubiquitous,CRE_3_ubiquitous	MOLT4,SK.MEL.239	BG	ADR	Unannotated	FALSE	FALSE	FALSE	FALSE	FALSE	FALSE	BCAR3
r101791	chr18	59594456	59594713	BG	Musculoskeletal	Unannotated	Unannotated	Unannotated	BG	Unannotated	FALSE	FALSE	FALSE	FALSE	FALSE	FALSE
r101792	chr18	59617682	59617906	BG	Stromal B,Cancer / epithelial	CRE_136_adrenal_cortical	Unannotated	Unannotated	BG	Unannotated	FALSE	FALSE	FALSE	FALSE	FALSE	FALSE
r101794	chr18	59631619	59631972	BG	Primitive / embryonic,Stromal A	CRE_6_ubiquitous	Unannotated	Unannotated	BG	Unannotated	FALSE	FALSE	FALSE	FALSE	FALSE	FALSE	CCBE1
r101795	chr18	59632961	59633262	BG	Organ devel. / renal	CRE_144_adult_stromal	Unannotated	Unannotated	BG	Unannotated	FALSE	FALSE	FALSE	FALSE	FALSE	FALSE
r101796	chr18	59633354	59633776	R4	Musculoskeletal	CRE_44_stromal	Unannotated	Unannotated	BG	Unannotated	FALSE	FALSE	FALSE	FALSE	FALSE	FALSE
r101797	chr18	59646325	59646588	BG	Primitive / embryonic	CRE_143_adult_stromal	Unannotated	Unannotated	BG	Unannotated	FALSE	FALSE	FALSE	FALSE	FALSE	FALSE
r101798	chr18	59649675	59649958	BG	Organ devel. / renal	CRE_45_stromal	Unannotated	Unannotated	BG	Unannotated	FALSE	FALSE	FALSE	FALSE	FALSE	FALSE	CCBE1
r101799	chr18	59650363	59650820	BG	Stromal B	CRE_139_adult_stromal	Unannotated	Unannotated	BG	Unannotated	FALSE	FALSE	FALSE	FALSE	FALSE	FALSE
r1018	chr1	7455800	7456205	BG	Primitive / embryonic,Cardiac	CRE_46_stromal	Unannotated	BG	BG	BG	FALSE	FALSE	FALSE	FALSE	FALSE	FALSE
r10180	chr1	93769891	93770113	BG	Primitive / embryonic	Unannotated	MOLT4,SK.MEL.239	BG	ADR	Unannotated	FALSE	FALSE	FALSE	FALSE	FALSE	FALSE	BCAR3
r101800	chr18	59659679	59660292	BG	Neural,Stromal B	CRE_6_ubiquitous,CRE_44_stromal	Unannotated	Unannotated	BG	Unannotated	FALSE	FALSE	FALSE	FALSE	FALSE	FALSE
r101801	chr18	59665644	59665955	BG	Stromal B,Musculoskeletal	CRE_44_stromal	Unannotated	Unannotated	BG	Unannotated	FALSE	FALSE	FALSE	FALSE	FALSE	FALSE
r101802	chr18	59681370	59682169	R2	Primitive / embryonic,Stromal B	CRE_139_adult_stromal	Unannotated	Unannotated	BG	Unannotated	FALSE	FALSE	FALSE	FALSE	FALSE	FALSE
r101803	chr18	59690315	59690756	BG	Primitive / embryonic,Stromal B,Musculoskeletal	CRE_47_stromal	Unannotated	Unannotated	BG	Unannotated	FALSE	FALSE	FALSE	FALSE	FALSE	FALSE	PMAIP1
r101804	chr18	59696432	59698040	BG	Stromal B,Tissue invariant,Organ devel. / renal,Myeloid / erythroid	CRE_6_ubiquitous,CRE_95_fetal_neuronal_glial	Unannotated	Unannotated	BG	Unannotated	FALSE	FALSE	FALSE	FALSE	FALSE	FALSE	CCBE1
r101805	chr18	59706531	59706775	BG	Primitive / embryonic	CRE_150_adult_stromal	ALL.SIL	Unannotated	BG	BG	FALSE	FALSE	FALSE	FALSE	FALSE	FALSE	PMAIP1
r101806	chr18	59707341	59707589	BG	Placental / trophoblast	CRE_61_skin/mammary_epithelial	ALL.SIL	Unannotated	BG	BG	FALSE	FALSE	FALSE	FALSE	FALSE	FALSE	PMAIP1
r101808	chr18	59716007	59716320	BG	Organ devel. / renal,Stromal A	CRE_137_adrenal_cortical	ALL.SIL	Unannotated	BG	BG	FALSE	FALSE	FALSE	FALSE	FALSE	FALSE
r101809	chr18	59718490	59719089	BG	Primitive / embryonic,Stromal B,Musculoskeletal	CRE_116_neuronal_glial,CRE_48_stromal	ALL.SIL	Unannotated	BG	BG	FALSE	FALSE	FALSE	FALSE	FALSE	FALSE
r10181	chr1	93779714	93780015	BG	Primitive / embryonic,Stromal A	CRE_63_placental	MOLT4,SK.MEL.239	BG	ADR	Unannotated	FALSE	FALSE	FALSE	FALSE	FALSE	FALSE	GCLM
r101810	chr18	59782998	59783544	BG	Primitive / embryonic,Neural	CRE_136_adrenal_cortical	ALL.SIL	Unannotated	BG	Unannotated	FALSE	FALSE	FALSE	FALSE	FALSE	FALSE	PMAIP1
r101812	chr18	59823560	59824057	BG	Neural,Tissue invariant,Organ devel. / renal,Musculoskeletal,Cardiac	CRE_6_ubiquitous	ALL.SIL	Unannotated	BG	Unannotated	FALSE	FALSE	FALSE	FALSE	FALSE	FALSE
r101813	chr18	59835724	59836267	R2	Primitive / embryonic,Stromal B,Lymphoid	CRE_67_pulm_epithelial,CRE_13_immune	ALL.SIL	Unannotated	BG	Unannotated	FALSE	FALSE	FALSE	FALSE	FALSE	FALSE	PMAIP1
r101814	chr18	59837490	59837854	BG	Tissue invariant	CRE_5_ubiquitous	ALL.SIL	Unannotated	BG	Unannotated	FALSE	FALSE	FALSE	FALSE	FALSE	FALSE	PMAIP1
r101815	chr18	59851787	59852292	R2	Primitive / embryonic	CRE_139_adult_stromal	ALL.SIL	Unannotated	Unannotated	Unannotated	FALSE	FALSE	FALSE	FALSE	FALSE	FALSE
r101816	chr18	59864098	59864569	R1	Primitive / embryonic,Digestive	CRE_82_gi_epithelial	ALL.SIL	Unannotated	ADR	Unannotated	FALSE	FALSE	FALSE	FALSE	FALSE	FALSE	PMAIP1
r101817	chr18	59871892	59872352	BG	Primitive / embryonic	CRE_17_immune	ALL.SIL	Unannotated	ADR	Unannotated	FALSE	FALSE	FALSE	FALSE	FALSE	FALSE	PMAIP1
r101818	chr18	59881508	59882449	BG	Stromal B,Organ devel. / renal,Lymphoid,Digestive,Cardiac	CRE_81_gi_epithelial,CRE_19_immune	ALL.SIL	Unannotated	ADR	Unannotated	FALSE	FALSE	FALSE	FALSE	FALSE	FALSE	PMAIP1
r101819	chr18	59897364	59897713	BG	Primitive / embryonic,Neural	Unannotated	Unannotated	Unannotated	ADR	Unannotated	FALSE	FALSE	FALSE	FALSE	FALSE	FALSE	PMAIP1
r10182	chr1	93784366	93785075	R5	Primitive / embryonic,Neural,Myeloid / erythroid	CRE_126_neuronal_glial	MOLT4,SK.MEL.239	BG	Unannotated	Unannotated	FALSE	FALSE	FALSE	FALSE	FALSE	FALSE	BCAR3
r101820	chr18	59899373	59901092	BG	Primitive / embryonic,Neural,Stromal B,Tissue invariant,Lymphoid,Cardiac	CRE_5_ubiquitous	HASM,SK.N.BE2.C,THP1	Unannotated	ADR	Unannotated	FALSE	FALSE	FALSE	FALSE	FALSE	FALSE	PMAIP1
r101821	chr18	59904844	59905391	BG	Primitive / embryonic,Lymphoid	CRE_10_immune	Chondrocyte	Unannotated	ADR	Unannotated	FALSE	FALSE	FALSE	FALSE	FALSE	FALSE	PMAIP1
r101822	chr18	59917328	59917712	BG	Primitive / embryonic,Placental / trophoblast,Myeloid / erythroid	CRE_19_immune	Chondrocyte	Unannotated	ADR	Unannotated	FALSE	FALSE	FALSE	FALSE	FALSE	FALSE	PMAIP1
r101823	chr18	59918534	59918758	BG	Stromal B	CRE_37_erythroid	Chondrocyte	Unannotated	ADR	Unannotated	FALSE	FALSE	FALSE	FALSE	FALSE	FALSE	PMAIP1
r101824	chr18	59929992	59930214	BG	Neural,Stromal B	CRE_26_immune	Chondrocyte	Unannotated	ADR	Unannotated	FALSE	FALSE	FALSE	FALSE	FALSE	FALSE
r101825	chr18	59937707	59938148	BG	Primitive / embryonic	CRE_83_gi_epithelial	Chondrocyte	Unannotated	ADR	Unannotated	FALSE	FALSE	FALSE	FALSE	FALSE	FALSE
r101826	chr18	59950154	59950571	BG	Stromal B	CRE_72_pancreatic_epithelial,CRE_91_neuroendocrine	Chondrocyte	Unannotated	ADR	Unannotated	FALSE	FALSE	FALSE	FALSE	FALSE	FALSE
r101827	chr18	59957955	59958430	BG	Tissue invariant,Placental / trophoblast	CRE_37_erythroid	Chondrocyte	Unannotated	ADR	Unannotated	FALSE	FALSE	FALSE	FALSE	FALSE	FALSE
r101828	chr18	59967207	59967738	R2	Unannotated	CRE_59_skin/mammary_epithelial	Chondrocyte	Unannotated	Unannotated	Unannotated	FALSE	FALSE	FALSE	FALSE	FALSE	FALSE
r101829	chr18	59973312	59973658	BG	Placental / trophoblast	CRE_45_stromal	Chondrocyte	Unannotated	Unannotated	Unannotated	FALSE	FALSE	FALSE	FALSE	FALSE	FALSE
r10183	chr1	93804398	93804771	R6	Stromal A,Pulmonary devel.	CRE_29_endothelial	MOLT4,SK.MEL.239	BG	ADR	Unannotated	FALSE	FALSE	FALSE	FALSE	FALSE	FALSE	BCAR3
r101830	chr18	59993324	59993726	BG	Stromal A,Cancer / epithelial	CRE_91_neuroendocrine	Chondrocyte	Unannotated	Unannotated	Unannotated	FALSE	FALSE	FALSE	FALSE	FALSE	FALSE
r101831	chr18	60003482	60004305	BG	Primitive / embryonic	CRE_117_neuronal_glial	Chondrocyte	Unannotated	Unannotated	Unannotated	FALSE	FALSE	FALSE	FALSE	FALSE	FALSE	PMAIP1
r101833	chr18	60020583	60021148	BG	Primitive / embryonic,Organ devel. / renal	CRE_45_stromal,CRE_54_follicular	Chondrocyte	Unannotated	Unannotated	Unannotated	FALSE	FALSE	FALSE	FALSE	FALSE	FALSE
r101834	chr18	60027322	60027791	R5	Placental / trophoblast,Cancer / epithelial	CRE_125_neuronal_glial,CRE_124_neuronal_glial	Chondrocyte	Unannotated	Unannotated	Unannotated	FALSE	FALSE	FALSE	FALSE	FALSE	FALSE
r101835	chr18	60053773	60054000	BG	Stromal A	CRE_89_neuroendocrine	Chondrocyte	Unannotated	Unannotated	Unannotated	FALSE	FALSE	FALSE	FALSE	FALSE	FALSE
r101837	chr18	60067454	60067852	BG	Primitive / embryonic,Neural	CRE_131_neuronal_glial	Chondrocyte	Unannotated	Unannotated	Unannotated	FALSE	FALSE	FALSE	FALSE	FALSE	FALSE
r101838	chr18	60099789	60100197	BG	Neural	Unannotated	Chondrocyte	Unannotated	Unannotated	Unannotated	FALSE	FALSE	FALSE	FALSE	FALSE	FALSE
r10184	chr1	93805275	93805701	R5	Primitive / embryonic,Stromal B	CRE_29_endothelial	MOLT4,SK.MEL.239	BG	ADR	Unannotated	FALSE	FALSE	FALSE	FALSE	FALSE	FALSE	BCAR3
r101840	chr18	60145846	60146187	BG	Primitive / embryonic,Myeloid / erythroid	Unannotated	Unannotated	Unannotated	MES	Unannotated	FALSE	FALSE	FALSE	FALSE	FALSE	FALSE
r101843	chr18	60228712	60229191	BG	Tissue invariant,Musculoskeletal,Pulmonary devel.	CRE_47_stromal	Unannotated	Unannotated	Unannotated	Unannotated	FALSE	FALSE	FALSE	FALSE	FALSE	FALSE
r101844	chr18	60320257	60320545	BG	Musculoskeletal,Placental / trophoblast	CRE_147_adult_stromal	Unannotated	Unannotated	Unannotated	Unannotated	FALSE	FALSE	FALSE	FALSE	FALSE	FALSE
r101845	chr18	60331568	60332355	BG	Primitive / embryonic	CRE_147_adult_stromal	Unannotated	Unannotated	Unannotated	Unannotated	FALSE	FALSE	FALSE	FALSE	FALSE	FALSE
r101846	chr18	60358413	60358904	R7	Stromal B	CRE_129_neuronal_glial	Unannotated	Unannotated	Unannotated	Unannotated	FALSE	FALSE	FALSE	TRUE	FALSE	TRUE
r101847	chr18	60372267	60373075	R3	Tissue invariant,Cardiac	CRE_6_ubiquitous,CRE_131_neuronal_glial	Unannotated	Unannotated	Unannotated	Unannotated	FALSE	FALSE	FALSE	FALSE	FALSE	FALSE	MC4R
r101848	chr18	60414225	60414493	BG	Primitive / embryonic	CRE_14_immune	Unannotated	Unannotated	Unannotated	Unannotated	FALSE	FALSE	FALSE	FALSE	FALSE	FALSE
r101849	chr18	60446881	60447336	BG	Musculoskeletal,Cardiac	CRE_114_skeletal_myocyte	Unannotated	Unannotated	Unannotated	Unannotated	FALSE	FALSE	FALSE	FALSE	FALSE	FALSE
r101850	chr18	60461047	60461324	R4	Stromal B,Vascular / endothelial	Unannotated	Unannotated	Unannotated	Unannotated	Unannotated	FALSE	FALSE	FALSE	FALSE	FALSE	FALSE
r101852	chr18	60493158	60493518	R1	Primitive / embryonic	Unannotated	Unannotated	Unannotated	MES	Unannotated	FALSE	FALSE	FALSE	FALSE	FALSE	FALSE
r101854	chr18	60506749	60506974	BG	Musculoskeletal	CRE_115_skeletal_myocyte	Unannotated	Unannotated	MES	Unannotated	FALSE	FALSE	FALSE	FALSE	FALSE	FALSE
r101857	chr18	60544205	60544593	BG	Primitive / embryonic,Digestive	CRE_66_pulm_epithelial	Unannotated	Unannotated	MES	Unannotated	FALSE	FALSE	FALSE	FALSE	FALSE	FALSE
r101858	chr18	60552928	60553652	BG	Primitive / embryonic,Musculoskeletal	Unannotated	Unannotated	Unannotated	MES	Unannotated	FALSE	FALSE	FALSE	FALSE	FALSE	FALSE
r101859	chr18	60555298	60555498	BG	Lymphoid	CRE_17_immune	Unannotated	Unannotated	MES	Unannotated	FALSE	FALSE	FALSE	FALSE	FALSE	FALSE
r10186	chr1	93811167	93811551	R5	Primitive / embryonic,Stromal B,Pulmonary devel.	CRE_29_endothelial	MOLT4,SK.MEL.239	BG	ADR	Unannotated	FALSE	FALSE	FALSE	FALSE	FALSE	FALSE	BCAR3
r101860	chr18	60560653	60560927	BG	Primitive / embryonic	Unannotated	Unannotated	Unannotated	Unannotated	Unannotated	FALSE	FALSE	FALSE	FALSE	FALSE	FALSE
r101861	chr18	60614939	60615296	BG	Neural	Unannotated	Unannotated	Unannotated	Unannotated	Unannotated	FALSE	FALSE	FALSE	FALSE	FALSE	FALSE
r101862	chr18	60649771	60650216	BG	Neural	CRE_85_neuroendocrine	Unannotated	Unannotated	Unannotated	Unannotated	FALSE	FALSE	FALSE	FALSE	FALSE	FALSE
r101864	chr18	60676772	60677192	BG	Primitive / embryonic	CRE_26_immune	Unannotated	Unannotated	Unannotated	Unannotated	FALSE	FALSE	FALSE	FALSE	FALSE	FALSE
r101865	chr18	60685211	60685442	BG	Primitive / embryonic,Tissue invariant,Placental / trophoblast	CRE_131_neuronal_glial	Unannotated	Unannotated	Unannotated	Unannotated	FALSE	FALSE	FALSE	FALSE	FALSE	FALSE
r101866	chr18	60804282	60804985	BG	Primitive / embryonic,Neural	CRE_109_fetal_neuronal_glial	Unannotated	Unannotated	Unannotated	Unannotated	FALSE	FALSE	FALSE	FALSE	FALSE	FALSE
r101867	chr18	60935347	60935641	BG	Tissue invariant,Organ devel. / renal,Musculoskeletal	CRE_128_neuronal_glial	Unannotated	Unannotated	Unannotated	Unannotated	FALSE	FALSE	FALSE	FALSE	FALSE	FALSE
r101868	chr18	60965611	60966238	R4	Neural,Vascular / endothelial	CRE_33_endothelial	Unannotated	Unannotated	Unannotated	Unannotated	FALSE	FALSE	FALSE	FALSE	FALSE	FALSE
r101869	chr18	60978293	60978713	BG	Stromal A,Renal / cancer	CRE_28_endothelial	Unannotated	Unannotated	Unannotated	Unannotated	FALSE	FALSE	FALSE	FALSE	FALSE	FALSE
r10187	chr1	93813950	93814825	BG	Primitive / embryonic,Tissue invariant	CRE_1_ubiquitous,CRE_2_ubiquitous	MOLT4,SK.MEL.239	BG	ADR	Unannotated	FALSE	FALSE	FALSE	FALSE	FALSE	FALSE	BCAR3
r101870	chr18	61018644	61018844	BG	Primitive / embryonic,Vascular / endothelial	CRE_34_endothelial	Unannotated	Unannotated	Unannotated	Unannotated	FALSE	FALSE	FALSE	FALSE	FALSE	FALSE
r101871	chr18	61019534	61020294	R6	Neural,Tissue invariant,Musculoskeletal	CRE_116_neuronal_glial	Unannotated	Unannotated	Unannotated	Unannotated	FALSE	FALSE	FALSE	FALSE	FALSE	TRUE
r101873	chr18	61088625	61089135	BG	Tissue invariant	CRE_4_ubiquitous	Unannotated	Unannotated	Unannotated	Unannotated	FALSE	FALSE	FALSE	FALSE	FALSE	FALSE
r101874	chr18	61127890	61128302	BG	Primitive / embryonic,Tissue invariant,Organ devel. / renal	CRE_107_fetal_neuronal_glial	Unannotated	Unannotated	Unannotated	Unannotated	FALSE	FALSE	FALSE	FALSE	FALSE	FALSE
r101875	chr18	61245258	61245672	BG	Neural,Pulmonary devel.	CRE_119_neuronal_glial	Unannotated	Unannotated	Unannotated	Unannotated	FALSE	FALSE	FALSE	FALSE	FALSE	FALSE
r101877	chr18	61259978	61260440	BG	Organ devel. / renal	Unannotated	Unannotated	Unannotated	Unannotated	Unannotated	FALSE	FALSE	FALSE	FALSE	FALSE	FALSE
r101878	chr18	61274006	61274430	BG	Neural,Organ devel. / renal	CRE_70_pancreatic_epithelial	Unannotated	Unannotated	Unannotated	Unannotated	FALSE	FALSE	FALSE	FALSE	FALSE	FALSE
r101879	chr18	61308868	61309239	BG	Primitive / embryonic,Neural,Lymphoid	CRE_131_neuronal_glial	Unannotated	Unannotated	Unannotated	Unannotated	FALSE	FALSE	FALSE	FALSE	FALSE	FALSE
r10188	chr1	93815018	93815218	BG	Primitive / embryonic,Organ devel. / renal	Unannotated	MOLT4,SK.MEL.239	BG	ADR	Unannotated	FALSE	FALSE	FALSE	FALSE	FALSE	FALSE	GCLM
r101880	chr18	61322174	61322757	BG	Primitive / embryonic,Neural,Lymphoid,Cancer / epithelial	CRE_106_fetal_neuronal_glial	Unannotated	Unannotated	Unannotated	Unannotated	FALSE	FALSE	FALSE	FALSE	FALSE	FALSE
r101881	chr18	61333131	61334650	BG	Primitive / embryonic,Stromal B,Organ devel. / renal	CRE_106_fetal_neuronal_glial,CRE_107_fetal_neuronal_glial	Unannotated	Unannotated	Unannotated	Unannotated	FALSE	FALSE	FALSE	FALSE	FALSE	FALSE	CDH20
r101882	chr18	61335329	61335599	BG	Organ devel. / renal	CRE_120_neuronal_glial	Unannotated	Unannotated	Unannotated	Unannotated	FALSE	FALSE	FALSE	FALSE	FALSE	FALSE
r101883	chr18	61335948	61336271	BG	Neural,Organ devel. / renal	CRE_131_neuronal_glial	Unannotated	Unannotated	Unannotated	Unannotated	FALSE	FALSE	FALSE	FALSE	FALSE	FALSE
r101884	chr18	61348322	61348687	BG	Primitive / embryonic,Renal / cancer	CRE_74_gi_epithelial	Unannotated	Unannotated	Unannotated	Unannotated	FALSE	FALSE	FALSE	FALSE	FALSE	FALSE
r101885	chr18	61369610	61369917	BG	Musculoskeletal	Unannotated	Unannotated	Unannotated	Unannotated	Unannotated	FALSE	FALSE	FALSE	FALSE	FALSE	FALSE	CDH20
r101886	chr18	61392216	61392422	BG	Neural	CRE_147_adult_stromal	Unannotated	Unannotated	Unannotated	Unannotated	FALSE	FALSE	FALSE	FALSE	FALSE	FALSE	CDH20
r101887	chr18	61413282	61413862	R4	Neural	CRE_107_fetal_neuronal_glial	Unannotated	Unannotated	Unannotated	Unannotated	FALSE	FALSE	FALSE	FALSE	FALSE	FALSE
r101888	chr18	61420410	61420723	BG	Primitive / embryonic,Neural	CRE_124_neuronal_glial	Unannotated	Unannotated	Unannotated	Unannotated	FALSE	FALSE	FALSE	FALSE	FALSE	FALSE	CDH20
r101889	chr18	61435148	61435477	BG	Primitive / embryonic	CRE_5_ubiquitous	Unannotated	Unannotated	Unannotated	Unannotated	FALSE	FALSE	FALSE	FALSE	FALSE	FALSE
r10189	chr1	93816937	93817288	R5	Stromal B,Organ devel. / renal	CRE_22_immune	MOLT4,SK.MEL.239	BG	ADR	Unannotated	FALSE	FALSE	FALSE	FALSE	FALSE	FALSE	BCAR3
r101891	chr18	61470056	61470609	R3	Neural	CRE_107_fetal_neuronal_glial	Unannotated	Unannotated	Unannotated	Unannotated	FALSE	FALSE	FALSE	FALSE	FALSE	FALSE
r101892	chr18	61471948	61472531	R5	Primitive / embryonic,Neural,Renal / cancer	CRE_107_fetal_neuronal_glial	Unannotated	Unannotated	Unannotated	Unannotated	FALSE	FALSE	FALSE	FALSE	FALSE	FALSE
r101893	chr18	61489543	61489767	BG	Primitive / embryonic,Renal / cancer	Unannotated	Unannotated	Unannotated	Unannotated	Unannotated	FALSE	FALSE	FALSE	FALSE	FALSE	FALSE
r101894	chr18	61496356	61496725	BG	Primitive / embryonic	CRE_124_neuronal_glial,CRE_138_adrenal_cortical	Unannotated	Unannotated	Unannotated	Unannotated	FALSE	FALSE	FALSE	FALSE	FALSE	FALSE
r101895	chr18	61497346	61497600	BG	Neural	CRE_138_adrenal_cortical	Unannotated	Unannotated	Unannotated	Unannotated	FALSE	FALSE	FALSE	FALSE	FALSE	FALSE
r101896	chr18	61502472	61502811	BG	Tissue invariant	CRE_6_ubiquitous	Unannotated	Unannotated	Unannotated	Unannotated	FALSE	FALSE	FALSE	FALSE	FALSE	FALSE
r101897	chr18	61549450	61549869	R4	Placental / trophoblast	CRE_56_skin/mammary_epithelial	Unannotated	Unannotated	Unannotated	Unannotated	FALSE	FALSE	FALSE	FALSE	FALSE	FALSE
r101898	chr18	61551555	61551932	BG	Tissue invariant,Digestive	CRE_6_ubiquitous	X22Rv1	Unannotated	Unannotated	Unannotated	FALSE	FALSE	FALSE	FALSE	FALSE	FALSE
r101899	chr18	61569560	61569850	BG	Tissue invariant,Stromal A	CRE_40_cardiomyocyte	LHCN.M2	Unannotated	ADR	Unannotated	FALSE	FALSE	FALSE	FALSE	FALSE	FALSE
r1019	chr1	7456361	7457086	BG	Primitive / embryonic,Neural,Tissue invariant,Cardiac	CRE_46_stromal	Unannotated	BG	BG	BG	FALSE	FALSE	FALSE	FALSE	FALSE	FALSE
r10190	chr1	93820609	93821497	R1	Primitive / embryonic,Stromal B,Placental / trophoblast	CRE_28_endothelial	MOLT4,SK.MEL.239	BG	ADR	Unannotated	FALSE	FALSE	FALSE	FALSE	FALSE	FALSE	DNTTIP2,GCLM
r101900	chr18	61581506	61582446	BG	Primitive / embryonic,Tissue invariant,Musculoskeletal,Cancer / epithelial	CRE_1_ubiquitous,CRE_6_ubiquitous,CRE_43_stromal	LHCN.M2	Unannotated	ADR	Unannotated	FALSE	FALSE	FALSE	FALSE	FALSE	FALSE
r101901	chr18	61606149	61607147	BG	Stromal B,Placental / trophoblast,Cardiac,Stromal A	CRE_106_fetal_neuronal_glial,CRE_29_endothelial	LHCN.M2	Unannotated	ADR	Unannotated	FALSE	FALSE	FALSE	FALSE	FALSE	FALSE
r101902	chr18	61635897	61636890	BG	Primitive / embryonic,Tissue invariant,Placental / trophoblast,Digestive,Pulmonary devel.	CRE_4_ubiquitous,CRE_73_gi_epithelial	LHCN.M2	Unannotated	Unannotated	Unannotated	FALSE	FALSE	FALSE	FALSE	FALSE	FALSE
r101903	chr18	61637264	61637758	BG	Primitive / embryonic,Organ devel. / renal	CRE_73_gi_epithelial	LHCN.M2	Unannotated	Unannotated	Unannotated	FALSE	FALSE	FALSE	FALSE	FALSE	FALSE
r101904	chr18	61637935	61638321	BG	Primitive / embryonic	CRE_73_gi_epithelial	LHCN.M2	Unannotated	Unannotated	Unannotated	FALSE	FALSE	FALSE	FALSE	FALSE	FALSE
r101905	chr18	61648984	61649439	BG	Renal / cancer	CRE_51_hepatocyte	LHCN.M2	Unannotated	Unannotated	Unannotated	FALSE	FALSE	FALSE	FALSE	FALSE	FALSE
r101908	chr18	61706499	61706827	BG	Primitive / embryonic,Musculoskeletal	CRE_49_stromal	LHCN.M2	Unannotated	Unannotated	Unannotated	FALSE	FALSE	FALSE	FALSE	FALSE	FALSE
r101909	chr18	61707388	61707876	R4	Primitive / embryonic,Neural	Unannotated	LHCN.M2	Unannotated	Unannotated	Unannotated	FALSE	FALSE	FALSE	FALSE	FALSE	FALSE
r10191	chr1	93827290	93827614	BG	Primitive / embryonic,Stromal B	CRE_88_neuroendocrine	MOLT4,SK.MEL.239	BG	ADR	Unannotated	FALSE	FALSE	FALSE	FALSE	FALSE	FALSE
r101910	chr18	61719015	61719340	BG	Primitive / embryonic	Unannotated	LHCN.M2	Unannotated	Unannotated	Unannotated	FALSE	FALSE	FALSE	FALSE	FALSE	FALSE
r101911	chr18	61734367	61734810	BG	Neural,Cancer / epithelial	CRE_43_stromal	LHCN.M2	Unannotated	Unannotated	Unannotated	FALSE	FALSE	FALSE	FALSE	FALSE	FALSE	RNF152
r101913	chr18	61765114	61765530	BG	Stromal A	CRE_36_erythroid	Unannotated	Unannotated	Unannotated	Unannotated	FALSE	FALSE	FALSE	FALSE	FALSE	FALSE	RNF152
r101914	chr18	61784514	61784807	BG	Primitive / embryonic,Neural	CRE_36_erythroid	Unannotated	Unannotated	Unannotated	Unannotated	FALSE	FALSE	FALSE	FALSE	FALSE	FALSE	RNF152
r101916	chr18	61799140	61799389	BG	Primitive / embryonic	CRE_90_neuroendocrine	Unannotated	Unannotated	Unannotated	Unannotated	FALSE	FALSE	FALSE	FALSE	FALSE	FALSE	RNF152
r101917	chr18	61803345	61803687	R5	Primitive / embryonic	CRE_123_neuronal_glial	Unannotated	Unannotated	Unannotated	Unannotated	FALSE	FALSE	FALSE	FALSE	FALSE	FALSE
r101918	chr18	61820851	61821223	R5	Stromal B	CRE_43_stromal	SK.MEL.239	Unannotated	BG	Unannotated	FALSE	FALSE	FALSE	FALSE	FALSE	FALSE
r101919	chr18	61824837	61825144	BG	Stromal B,Organ devel. / renal	Unannotated	SK.MEL.239	Unannotated	BG	Unannotated	FALSE	FALSE	FALSE	FALSE	FALSE	FALSE
r10192	chr1	93827866	93828189	BG	Stromal B	CRE_63_placental	MOLT4,SK.MEL.239	BG	ADR	Unannotated	FALSE	FALSE	FALSE	FALSE	FALSE	FALSE
r101920	chr18	61826145	61826357	BG	Primitive / embryonic	Unannotated	SK.MEL.239	Unannotated	BG	Unannotated	FALSE	FALSE	FALSE	FALSE	FALSE	FALSE
r101922	chr18	61841706	61842051	R5	Neural	CRE_119_neuronal_glial	SK.MEL.239	BG	BG	Unannotated	FALSE	FALSE	FALSE	FALSE	FALSE	FALSE
r101923	chr18	61842143	61842560	R5	Vascular / endothelial	CRE_43_stromal	SK.MEL.239	BG	BG	Unannotated	FALSE	FALSE	FALSE	FALSE	FALSE	FALSE
r101925	chr18	61858006	61858520	BG	Organ devel. / renal	Unannotated	SK.MEL.239	BG	BG	Unannotated	FALSE	FALSE	FALSE	FALSE	FALSE	FALSE
r101926	chr18	61870271	61870509	BG	Organ devel. / renal,Musculoskeletal	CRE_42_stromal	SK.MEL.239	BG	BG	Unannotated	FALSE	FALSE	FALSE	FALSE	FALSE	FALSE	RNF152
r101927	chr18	61876852	61877285	R5	Primitive / embryonic,Neural	CRE_124_neuronal_glial	SK.MEL.239	Unannotated	BG	Unannotated	FALSE	FALSE	FALSE	FALSE	FALSE	FALSE
r101928	chr18	61882634	61883076	BG	Stromal B	CRE_56_skin/mammary_epithelial	SK.MEL.239	Unannotated	BG	Unannotated	FALSE	FALSE	FALSE	FALSE	FALSE	FALSE	RNF152
r101929	chr18	61892814	61894893	BG	Primitive / embryonic,Neural,Stromal B,Tissue invariant,Organ devel. / renal,Lymphoid,Musculoskeletal,Digestive	CRE_1_ubiquitous,CRE_6_ubiquitous	Unannotated	Unannotated	BG	Unannotated	FALSE	FALSE	FALSE	FALSE	FALSE	FALSE	RNF152
r10193	chr1	93828979	93829462	R1	Primitive / embryonic	CRE_79_gi_epithelial	MOLT4,SK.MEL.239	BG	ADR	Unannotated	FALSE	FALSE	FALSE	FALSE	FALSE	FALSE	DNTTIP2,GCLM
r101930	chr18	61901296	61901796	BG	Primitive / embryonic,Cardiac	CRE_5_ubiquitous	GM06990	Unannotated	Unannotated	Unannotated	FALSE	FALSE	FALSE	FALSE	FALSE	FALSE
r101931	chr18	61912158	61912525	BG	Unannotated	CRE_63_placental	GM06990	Unannotated	Unannotated	Unannotated	FALSE	FALSE	FALSE	FALSE	FALSE	FALSE
r101932	chr18	61929776	61930143	BG	Primitive / embryonic,Vascular / endothelial	CRE_60_skin/mammary_epithelial	GM06990	Unannotated	Unannotated	Unannotated	FALSE	FALSE	FALSE	FALSE	FALSE	FALSE
r101933	chr18	61948169	61949223	R5	Primitive / embryonic,Neural,Stromal B,Lymphoid	CRE_42_stromal,CRE_101_fetal_neuronal_glial	GM06990	Unannotated	Unannotated	Unannotated	FALSE	FALSE	FALSE	FALSE	FALSE	FALSE	RNF152
r101934	chr18	61952297	61952705	BG	Neural,Placental / trophoblast,Stromal A	CRE_55_skin/mammary_epithelial	GM06990	Unannotated	Unannotated	Unannotated	FALSE	FALSE	FALSE	FALSE	FALSE	FALSE
r101935	chr18	61954256	61954477	BG	Vascular / endothelial	Unannotated	GM06990	Unannotated	Unannotated	Unannotated	FALSE	FALSE	FALSE	FALSE	FALSE	FALSE
r101936	chr18	61957843	61958102	BG	Primitive / embryonic	Unannotated	GM06990	Unannotated	Unannotated	Unannotated	FALSE	FALSE	FALSE	FALSE	FALSE	FALSE
r101937	chr18	61960155	61960477	BG	Tissue invariant,Cardiac	CRE_143_adult_stromal	GM06990	Unannotated	Unannotated	Unannotated	FALSE	FALSE	FALSE	FALSE	FALSE	FALSE	RNF152
r101939	chr18	61972432	61973215	R2	Primitive / embryonic,Lymphoid,Myeloid / erythroid	CRE_23_immune	GM06990	Unannotated	Unannotated	Unannotated	FALSE	FALSE	FALSE	FALSE	FALSE	FALSE
r10194	chr1	93845596	93845925	BG	Tissue invariant,Renal / cancer	CRE_6_ubiquitous	Unannotated	Unannotated	ADR	Unannotated	FALSE	FALSE	FALSE	FALSE	FALSE	FALSE
r101940	chr18	61973685	61974232	R3	Neural	CRE_123_neuronal_glial	GM06990	Unannotated	Unannotated	Unannotated	FALSE	FALSE	FALSE	FALSE	FALSE	FALSE
r101941	chr18	61980616	61980832	BG	Stromal B	CRE_23_immune	GM06990	Unannotated	Unannotated	Unannotated	FALSE	FALSE	FALSE	FALSE	FALSE	FALSE
r101942	chr18	61992357	61992679	BG	Stromal B,Stromal A	CRE_135_adrenal_cortical	GM06990	Unannotated	Unannotated	Unannotated	FALSE	FALSE	FALSE	FALSE	FALSE	FALSE	RNF152
r101943	chr18	61999031	61999395	BG	Stromal B,Placental / trophoblast,Stromal A	CRE_86_neuroendocrine,CRE_132_neuronal_glial	GM06990	Unannotated	Unannotated	Unannotated	FALSE	FALSE	FALSE	FALSE	FALSE	FALSE	RNF152
r101944	chr18	62001375	62001697	BG	Primitive / embryonic	Unannotated	GM06990	Unannotated	Unannotated	Unannotated	FALSE	FALSE	FALSE	FALSE	FALSE	FALSE
r101945	chr18	62018100	62018582	BG	Tissue invariant	CRE_143_adult_stromal	GM06990	Unannotated	Unannotated	Unannotated	FALSE	FALSE	FALSE	FALSE	FALSE	FALSE	RELCH,RNF152
r101946	chr18	62029980	62030530	BG	Stromal B,Digestive	CRE_42_stromal	GM06990	Unannotated	Unannotated	Unannotated	FALSE	FALSE	FALSE	FALSE	FALSE	FALSE	RNF152
r101948	chr18	62164930	62165325	BG	Primitive / embryonic	CRE_83_gi_epithelial	Unannotated	Unannotated	Unannotated	Unannotated	FALSE	FALSE	FALSE	FALSE	FALSE	FALSE	TNFRSF11A
r101949	chr18	62186410	62188265	BG	Primitive / embryonic,Stromal B,Tissue invariant,Musculoskeletal,Placental / trophoblast	CRE_1_ubiquitous,CRE_2_ubiquitous	Unannotated	Unannotated	Unannotated	Unannotated	FALSE	FALSE	FALSE	FALSE	FALSE	FALSE	RELCH,PIGN
r10195	chr1	93846044	93848254	BG	Primitive / embryonic,Tissue invariant,Stromal A,Renal / cancer	CRE_1_ubiquitous	Unannotated	Unannotated	ADR	Unannotated	FALSE	FALSE	FALSE	FALSE	FALSE	FALSE	BCAR3
r101950	chr18	62268191	62268480	BG	Unannotated	CRE_120_neuronal_glial	Unannotated	Unannotated	Unannotated	Unannotated	FALSE	FALSE	FALSE	FALSE	FALSE	FALSE
r101951	chr18	62279571	62279900	BG	Primitive / embryonic	CRE_90_neuroendocrine	Unannotated	Unannotated	Unannotated	Unannotated	FALSE	FALSE	FALSE	FALSE	FALSE	FALSE	TNFRSF11A,ZCCHC2
r101952	chr18	62323474	62323994	BG	Primitive / embryonic,Renal / cancer,Cancer / epithelial	Unannotated	Unannotated	Unannotated	Unannotated	Unannotated	FALSE	FALSE	FALSE	FALSE	FALSE	FALSE	TNFRSF11A,ZCCHC2
r101953	chr18	62324453	62324653	BG	Musculoskeletal,Digestive,Myeloid / erythroid	Unannotated	Unannotated	Unannotated	Unannotated	Unannotated	FALSE	FALSE	FALSE	FALSE	FALSE	FALSE	TNFRSF11A,ZCCHC2
r101954	chr18	62324821	62325691	BG	Primitive / embryonic,Neural,Organ devel. / renal,Lymphoid	CRE_5_ubiquitous	Unannotated	Unannotated	Unannotated	Unannotated	FALSE	FALSE	FALSE	FALSE	FALSE	FALSE	TNFRSF11A,ZCCHC2
r101955	chr18	62325818	62326309	BG	Primitive / embryonic,Neural,Cardiac	CRE_5_ubiquitous	Unannotated	Unannotated	Unannotated	Unannotated	FALSE	FALSE	FALSE	FALSE	FALSE	FALSE
r101956	chr18	62327034	62327252	BG	Primitive / embryonic	Unannotated	Unannotated	Unannotated	Unannotated	Unannotated	FALSE	FALSE	FALSE	FALSE	FALSE	FALSE
r101957	chr18	62329692	62330628	BG	Lymphoid,Digestive,Renal / cancer	CRE_5_ubiquitous,CRE_81_gi_epithelial	Unannotated	Unannotated	Unannotated	Unannotated	FALSE	FALSE	FALSE	FALSE	FALSE	FALSE	TNFRSF11A,ZCCHC2
r101958	chr18	62336331	62337060	R5	Primitive / embryonic,Stromal B,Placental / trophoblast	CRE_26_immune	Unannotated	Unannotated	Unannotated	Unannotated	FALSE	FALSE	FALSE	FALSE	FALSE	FALSE
r101959	chr18	62338854	62339705	BG	Primitive / embryonic,Placental / trophoblast,Digestive	CRE_89_neuroendocrine,CRE_16_immune	Unannotated	Unannotated	Unannotated	Unannotated	FALSE	FALSE	FALSE	FALSE	FALSE	FALSE	TNFRSF11A,ZCCHC2
r10196	chr1	93874123	93874339	BG	Stromal B	CRE_5_ubiquitous	Unannotated	Unannotated	Unannotated	Unannotated	FALSE	FALSE	FALSE	FALSE	FALSE	FALSE	BCAR3
r101960	chr18	62344940	62345284	BG	Organ devel. / renal	CRE_79_gi_epithelial	Unannotated	Unannotated	Unannotated	Unannotated	FALSE	FALSE	FALSE	FALSE	FALSE	FALSE
r101961	chr18	62346368	62347256	R2	Primitive / embryonic,Vascular / endothelial	CRE_87_neuroendocrine,CRE_82_gi_epithelial	Unannotated	Unannotated	Unannotated	Unannotated	FALSE	FALSE	FALSE	FALSE	FALSE	FALSE	TNFRSF11A,ZCCHC2
r101962	chr18	62357807	62358104	BG	Unannotated	CRE_94_fetal_neuronal_glial	Unannotated	Unannotated	Unannotated	Unannotated	FALSE	FALSE	FALSE	FALSE	FALSE	FALSE
r101965	chr18	62367044	62367351	BG	Primitive / embryonic	Unannotated	hiPSC_lt.NES	Unannotated	Unannotated	Unannotated	FALSE	FALSE	FALSE	FALSE	FALSE	FALSE	TNFRSF11A,ZCCHC2
r101966	chr18	62369199	62369555	BG	Primitive / embryonic	CRE_19_immune	Unannotated	Unannotated	Unannotated	Unannotated	FALSE	FALSE	FALSE	FALSE	FALSE	FALSE
r101967	chr18	62373534	62373800	BG	Unannotated	CRE_147_adult_stromal	Unannotated	Unannotated	Unannotated	Unannotated	FALSE	FALSE	FALSE	FALSE	FALSE	FALSE	TNFRSF11A,ZCCHC2
r101968	chr18	62385703	62385903	BG	Primitive / embryonic	Unannotated	Unannotated	Unannotated	Unannotated	Unannotated	FALSE	FALSE	FALSE	FALSE	FALSE	FALSE	TNFRSF11A
r101969	chr18	62399817	62400388	BG	Primitive / embryonic,Lymphoid	CRE_84_gi_epithelial	H1703,Fetal_spinal_cord	Unannotated	Unannotated	Unannotated	FALSE	FALSE	FALSE	FALSE	FALSE	FALSE	TNFRSF11A,ZCCHC2
r10197	chr1	93878573	93879511	BG	Tissue invariant,Lymphoid,Pulmonary devel.	CRE_1_ubiquitous	Fetal_spinal_cord	Unannotated	Unannotated	Unannotated	FALSE	FALSE	FALSE	FALSE	FALSE	FALSE	BCAR3
r101970	chr18	62418404	62418649	BG	Lymphoid	CRE_17_immune	H1703,Fetal_spinal_cord	Unannotated	Unannotated	Unannotated	FALSE	FALSE	FALSE	FALSE	FALSE	FALSE
r101971	chr18	62425389	62426079	BG	Tissue invariant,Cardiac	CRE_1_ubiquitous,CRE_3_ubiquitous	H1703,Fetal_spinal_cord	Unannotated	Unannotated	Unannotated	FALSE	FALSE	FALSE	FALSE	FALSE	FALSE
r101972	chr18	62435435	62436033	BG	Neural,Digestive	CRE_75_gi_epithelial	H1703,Fetal_spinal_cord	Unannotated	Unannotated	Unannotated	FALSE	FALSE	FALSE	FALSE	FALSE	FALSE	PIGN
r101973	chr18	62438906	62439222	R2	Neural	Unannotated	H1703,Fetal_spinal_cord	Unannotated	Unannotated	Unannotated	FALSE	FALSE	FALSE	FALSE	FALSE	FALSE	ZCCHC2
r101974	chr18	62451153	62451469	BG	Stromal A	CRE_136_adrenal_cortical	H1703,Fetal_spinal_cord	Unannotated	Unannotated	Unannotated	FALSE	FALSE	FALSE	FALSE	FALSE	FALSE
r101975	chr18	62457843	62458244	BG	Primitive / embryonic	CRE_121_neuronal_glial	H1703,Fetal_spinal_cord	Unannotated	Unannotated	Unannotated	FALSE	FALSE	FALSE	FALSE	FALSE	FALSE	TNFRSF11A,ZCCHC2
r101976	chr18	62484905	62485383	R4	Neural	CRE_129_neuronal_glial	H1703,Fetal_spinal_cord	Unannotated	Unannotated	Unannotated	FALSE	FALSE	FALSE	FALSE	FALSE	FALSE
r101977	chr18	62485671	62486064	BG	Digestive,Stromal A	CRE_69_pulm_epithelial	H1703,Fetal_spinal_cord	Unannotated	Unannotated	Unannotated	FALSE	FALSE	FALSE	FALSE	FALSE	FALSE
r101978	chr18	62491038	62491352	BG	Primitive / embryonic	CRE_82_gi_epithelial	H1703,Fetal_spinal_cord	Unannotated	Unannotated	Unannotated	FALSE	FALSE	FALSE	FALSE	FALSE	FALSE	PHLPP1,TNFRSF11A,ZCCHC2
r101979	chr18	62497368	62497626	BG	Primitive / embryonic,Digestive	CRE_74_gi_epithelial	H1703,Fetal_spinal_cord	Unannotated	Unannotated	Unannotated	FALSE	FALSE	FALSE	FALSE	FALSE	FALSE
r10198	chr1	93908671	93910058	BG	Primitive / embryonic,Tissue invariant,Placental / trophoblast,Renal / cancer	CRE_1_ubiquitous,CRE_5_ubiquitous	Unannotated	Unannotated	Unannotated	Unannotated	FALSE	FALSE	FALSE	FALSE	FALSE	FALSE	BCAR3,GCLM
[truncated: 216,136+ more rows]
