# Supplementary material for: A human neural crest model reveals the developmental impact of neuroblastoma-associated chromosomal aberrations
Source: Nat Commun. 2024 May 3;15:3745. doi: 10.1038/s41467-024-47945-7 (PMC11068915; doi:10.1038/s41467-024-47945-7)
Supplement: Supplementary file 17 — Supplementary Data 13 [file 41467_2024_47945_MOESM17_ESM.xlsx]

## Sheet: ATAC-seq DARs
Supplementary Data 13. ATAC-seq differential accessibility analysis
Showing regions found differentially accessible per pair-wise comparison, where each comparison is stratified to a certain subset of samples (e.g., all data from the same time point). Differntial analysis were performed with DESeq2 (~lane+batch+sample_group) and P-values were adjusted for multiple hypothesis testing using the Benjamini-Hochberg method.
Region ID	Comparison (Stratum | A vs B)	Stratum	Foreground (A)	Background (B)	Base mean	log2(fold change)	S.E. of log2(FC)	Wald statistic	P-value	Adj. P-value
r1000	D19|17q1qMYCN_vs_WT	D19	17q1qMYCN	WT	29.21	-2.53	0.32	-6.04	0	0
r1000	D19|17q1q_vs_WT	D19	17q1q	WT	29.21	-2.26	0.3	-5.65	0	0
r1000	D19|WT_vs_17q1q	D19	WT	17q1q	29.21	2.26	0.3	5.65	0	0
r1000	D19|WT_vs_17q1qMYCN	D19	WT	17q1qMYCN	29.21	2.53	0.32	6.04	0	0
r1000	WT|D19_vs_D3	WT	D19	D3	29.21	3.73	0.69	4.58	0	0.002
r1000	WT|D19_vs_D9	WT	D19	D9	29.21	3.11	0.56	4.48	0	0.001
r1000	WT|D3_vs_D19	WT	D3	D19	29.21	-3.73	0.69	-4.58	0	0.002
r1000	WT|D9_vs_D19	WT	D9	D19	29.21	-3.11	0.56	-4.48	0	0.001
r100002	17q1q|D3_vs_D9	17q1q	D3	D9	9.32	3.55	0.71	4.2	0	0
r100002	17q1q|D9_vs_D3	17q1q	D9	D3	9.32	-3.55	0.71	-4.2	0	0
r100002	17q|D0_vs_D3	17q	D0	D3	9.32	-3.73	0.63	-5.02	0	0
r100002	17q|D3_vs_D0	17q	D3	D0	9.32	3.73	0.63	5.02	0	0
r100002	17q|D3_vs_D9	17q	D3	D9	9.32	2.9	0.55	4.23	0	0
r100002	17q|D9_vs_D3	17q	D9	D3	9.32	-2.9	0.55	-4.23	0	0
r100002	WT|D3_vs_D9	WT	D3	D9	9.32	2.49	0.51	3.73	0	0.002
r100002	WT|D9_vs_D3	WT	D9	D3	9.32	-2.49	0.51	-3.73	0	0.002
r100006	WT|D3_vs_D9	WT	D3	D9	30.11	1.67	0.31	3.51	0	0.005
r100006	WT|D9_vs_D3	WT	D9	D3	30.11	-1.67	0.31	-3.51	0	0.005
r100009	D19|17q1qMYCN_vs_17q	D19	17q1qMYCN	17q	7.43	-3.41	0.67	-4.23	0	0.003
r100009	D19|17q1qMYCN_vs_WT	D19	17q1qMYCN	WT	7.43	-3.55	0.67	-4.44	0	0.001
r100009	D19|17q_vs_17q1qMYCN	D19	17q	17q1qMYCN	7.43	3.41	0.67	4.23	0	0.003
r100009	D19|WT_vs_17q1qMYCN	D19	WT	17q1qMYCN	7.43	3.55	0.67	4.44	0	0.001
r100010	WT|D0_vs_D3	WT	D0	D3	7.7	-3.53	0.68	-4.31	0	0.001
r100010	WT|D3_vs_D0	WT	D3	D0	7.7	3.53	0.68	4.31	0	0.001
r100011	17q1q|D0_vs_D9	17q1q	D0	D9	51.89	-2.72	0.53	-4.04	0	0.003
r100011	17q1q|D14_vs_D3	17q1q	D14	D3	51.89	2.49	0.44	4.38	0	0.001
r100011	17q1q|D3_vs_D14	17q1q	D3	D14	51.89	-2.49	0.44	-4.38	0	0.001
r100011	17q1q|D3_vs_D9	17q1q	D3	D9	51.89	-2.27	0.32	-5.25	0	0
r100011	17q1q|D9_vs_D0	17q1q	D9	D0	51.89	2.72	0.53	4.04	0	0.003
r100011	17q1q|D9_vs_D3	17q1q	D9	D3	51.89	2.27	0.32	5.25	0	0
r100011	17q|D0_vs_D14	17q	D0	D14	51.89	-3.78	0.53	-6.06	0	0
r100011	17q|D0_vs_D9	17q	D0	D9	51.89	-3.21	0.43	-6.15	0	0
r100011	17q|D14_vs_D0	17q	D14	D0	51.89	3.78	0.53	6.06	0	0
r100011	17q|D14_vs_D3	17q	D14	D3	51.89	3.01	0.39	6.29	0	0
r100011	17q|D3_vs_D14	17q	D3	D14	51.89	-3.01	0.39	-6.29	0	0
r100011	17q|D3_vs_D9	17q	D3	D9	51.89	-2.44	0.27	-6.81	0	0
r100011	17q|D9_vs_D0	17q	D9	D0	51.89	3.21	0.43	6.15	0	0
r100011	17q|D9_vs_D3	17q	D9	D3	51.89	2.44	0.27	6.81	0	0
r100011	D14|17q1qMYCN_vs_17q	D14	17q1qMYCN	17q	51.89	-2.32	0.28	-6.24	0	0
r100011	D14|17q1qMYCN_vs_WT	D14	17q1qMYCN	WT	51.89	-2.02	0.24	-5.92	0	0
r100011	D14|17q_vs_17q1qMYCN	D14	17q	17q1qMYCN	51.89	2.32	0.28	6.24	0	0
r100011	D14|WT_vs_17q1qMYCN	D14	WT	17q1qMYCN	51.89	2.02	0.24	5.92	0	0
r100011	D9|17q1qMYCN_vs_17q	D9	17q1qMYCN	17q	51.89	-2.85	0.38	-5.92	0	0
r100011	D9|17q1qMYCN_vs_17q1q	D9	17q1qMYCN	17q1q	51.89	-2.4	0.37	-4.88	0	0.001
r100011	D9|17q1qMYCN_vs_WT	D9	17q1qMYCN	WT	51.89	-2.87	0.38	-5.93	0	0
r100011	D9|17q1q_vs_17q1qMYCN	D9	17q1q	17q1qMYCN	51.89	2.4	0.37	4.88	0	0.001
r100011	D9|17q_vs_17q1qMYCN	D9	17q	17q1qMYCN	51.89	2.85	0.38	5.92	0	0
r100011	D9|WT_vs_17q1qMYCN	D9	WT	17q1qMYCN	51.89	2.87	0.38	5.93	0	0
r100011	WT|D0_vs_D14	WT	D0	D14	51.89	-3.74	0.54	-5.83	0	0
r100011	WT|D0_vs_D9	WT	D0	D9	51.89	-3.48	0.44	-6.55	0	0
r100011	WT|D14_vs_D0	WT	D14	D0	51.89	3.74	0.54	5.83	0	0
r100011	WT|D14_vs_D3	WT	D14	D3	51.89	2.71	0.39	5.49	0	0
r100011	WT|D3_vs_D14	WT	D3	D14	51.89	-2.71	0.39	-5.49	0	0
r100011	WT|D3_vs_D9	WT	D3	D9	51.89	-2.45	0.28	-6.77	0	0
r100011	WT|D9_vs_D0	WT	D9	D0	51.89	3.48	0.44	6.55	0	0
r100011	WT|D9_vs_D3	WT	D9	D3	51.89	2.45	0.28	6.77	0	0
r100012	WT|D3_vs_D9	WT	D3	D9	18.56	1.92	0.38	3.56	0	0.004
r100012	WT|D9_vs_D3	WT	D9	D3	18.56	-1.92	0.38	-3.56	0	0.004
r100014	17q|D3_vs_D9	17q	D3	D9	5.55	-3.73	0.85	-3.68	0	0.003
r100014	17q|D9_vs_D3	17q	D9	D3	5.55	3.73	0.85	3.68	0	0.003
r100017	17q|D0_vs_D9	17q	D0	D9	7.4	4.61	1	4.01	0	0.002
r100017	17q|D9_vs_D0	17q	D9	D0	7.4	-4.61	1	-4.01	0	0.002
r100018	17q|D0_vs_D9	17q	D0	D9	15.31	-3.85	0.83	-3.94	0	0.002
r100018	17q|D9_vs_D0	17q	D9	D0	15.31	3.85	0.83	3.94	0	0.002
r10002	17q1q|D3_vs_D9	17q1q	D3	D9	26.2	-5.17	0.67	-6.89	0	0
r10002	17q1q|D9_vs_D3	17q1q	D9	D3	26.2	5.17	0.67	6.89	0	0
r10002	17q|D0_vs_D9	17q	D0	D9	26.2	-3.98	0.77	-4.39	0	0
r10002	17q|D19_vs_D9	17q	D19	D9	26.2	-3.99	0.71	-4.79	0	0.001
r10002	17q|D3_vs_D9	17q	D3	D9	26.2	-4.77	0.54	-7.68	0	0
r10002	17q|D9_vs_D0	17q	D9	D0	26.2	3.98	0.77	4.39	0	0
r10002	17q|D9_vs_D19	17q	D9	D19	26.2	3.99	0.71	4.79	0	0.001
r10002	17q|D9_vs_D3	17q	D9	D3	26.2	4.77	0.54	7.68	0	0
r10002	WT|D14_vs_D9	WT	D14	D9	26.2	-2.9	0.49	-4.75	0	0
r10002	WT|D19_vs_D9	WT	D19	D9	26.2	-3.89	0.71	-4.62	0	0.001
r10002	WT|D3_vs_D9	WT	D3	D9	26.2	-4.02	0.51	-6.73	0	0
r10002	WT|D9_vs_D14	WT	D9	D14	26.2	2.9	0.49	4.75	0	0
r10002	WT|D9_vs_D19	WT	D9	D19	26.2	3.89	0.71	4.62	0	0.001
r10002	WT|D9_vs_D3	WT	D9	D3	26.2	4.02	0.51	6.73	0	0
r100020	17q|D3_vs_D9	17q	D3	D9	4.36	-4	0.88	-3.9	0	0.001
r100020	17q|D9_vs_D3	17q	D9	D3	4.36	4	0.88	3.9	0	0.001
r100021	WT|D3_vs_D9	WT	D3	D9	7.09	-2.9	0.55	-4.22	0	0
r100021	WT|D9_vs_D3	WT	D9	D3	7.09	2.9	0.55	4.22	0	0
r100023	17q1q|D14_vs_D3	17q1q	D14	D3	36.87	-3.05	0.59	-4.17	0	0.003
r100023	17q1q|D3_vs_D14	17q1q	D3	D14	36.87	3.05	0.59	4.17	0	0.003
r100023	17q1q|D3_vs_D9	17q1q	D3	D9	36.87	1.82	0.34	3.6	0	0.004
r100023	17q1q|D9_vs_D3	17q1q	D9	D3	36.87	-1.82	0.34	-3.6	0	0.004
r100023	17q|D0_vs_D3	17q	D0	D3	36.87	-1.89	0.29	-4.57	0	0
r100023	17q|D14_vs_D3	17q	D14	D3	36.87	-3.1	0.55	-4.54	0	0.001
r100023	17q|D3_vs_D0	17q	D3	D0	36.87	1.89	0.29	4.57	0	0
r100023	17q|D3_vs_D14	17q	D3	D14	36.87	3.1	0.55	4.54	0	0.001
r100023	17q|D3_vs_D9	17q	D3	D9	36.87	2.78	0.31	7.03	0	0
r100023	17q|D9_vs_D3	17q	D9	D3	36.87	-2.78	0.31	-7.03	0	0
r100023	WT|D14_vs_D3	WT	D14	D3	36.87	-2.95	0.53	-4.44	0	0.001
r100023	WT|D3_vs_D14	WT	D3	D14	36.87	2.95	0.53	4.44	0	0.001
r100023	WT|D3_vs_D9	WT	D3	D9	36.87	3.51	0.35	8.37	0	0
r100023	WT|D9_vs_D3	WT	D9	D3	36.87	-3.51	0.35	-8.37	0	0
r100027	17q|D0_vs_D3	17q	D0	D3	7.15	-3.2	0.61	-4.29	0	0.001
r100027	17q|D3_vs_D0	17q	D3	D0	7.15	3.2	0.61	4.29	0	0.001
r100027	17q|D3_vs_D9	17q	D3	D9	7.15	3.15	0.66	3.89	0	0.001
r100027	17q|D9_vs_D3	17q	D9	D3	7.15	-3.15	0.66	-3.89	0	0.001
r100027	WT|D0_vs_D3	WT	D0	D3	7.15	-3.36	0.6	-4.6	0	0
r100027	WT|D3_vs_D0	WT	D3	D0	7.15	3.36	0.6	4.6	0	0
r100027	WT|D3_vs_D9	WT	D3	D9	7.15	4.17	0.78	4.62	0	0
r100027	WT|D9_vs_D3	WT	D9	D3	7.15	-4.17	0.78	-4.62	0	0
r100028	WT|D0_vs_D3	WT	D0	D3	5.04	-3.5	0.75	-3.92	0	0.003
r100028	WT|D3_vs_D0	WT	D3	D0	5.04	3.5	0.75	3.92	0	0.003
r100028	WT|D3_vs_D9	WT	D3	D9	5.04	4.34	0.97	3.85	0	0.001
r100028	WT|D9_vs_D3	WT	D9	D3	5.04	-4.34	0.97	-3.85	0	0.001
r100035	17q1q|D3_vs_D9	17q1q	D3	D9	29.45	-4.29	0.56	-6.63	0	0
r100035	17q1q|D9_vs_D3	17q1q	D9	D3	29.45	4.29	0.56	6.63	0	0
r100035	17q|D3_vs_D9	17q	D3	D9	29.45	-4.98	0.57	-7.74	0	0
r100035	17q|D9_vs_D3	17q	D9	D3	29.45	4.98	0.57	7.74	0	0
r100035	WT|D3_vs_D9	WT	D3	D9	29.45	-3.82	0.5	-6.42	0	0
r100035	WT|D9_vs_D3	WT	D9	D3	29.45	3.82	0.5	6.42	0	0
r100038	17q1q|D3_vs_D9	17q1q	D3	D9	8.54	-3.8	0.84	-3.82	0	0.002
r100038	17q1q|D9_vs_D3	17q1q	D9	D3	8.54	3.8	0.84	3.82	0	0.002
r10004	17q1q|D0_vs_D9	17q1q	D0	D9	127.39	-3.25	0.5	-5.32	0	0
r10004	17q1q|D14_vs_D3	17q1q	D14	D3	127.39	4.2	0.46	7.92	0	0
r10004	17q1q|D19_vs_D3	17q1q	D19	D3	127.39	4.06	0.57	6.14	0	0
r10004	17q1q|D3_vs_D14	17q1q	D3	D14	127.39	-4.2	0.46	-7.92	0	0
r10004	17q1q|D3_vs_D19	17q1q	D3	D19	127.39	-4.06	0.57	-6.14	0	0
r10004	17q1q|D3_vs_D9	17q1q	D3	D9	127.39	-4.99	0.36	-12.41	0	0
r10004	17q1q|D9_vs_D0	17q1q	D9	D0	127.39	3.25	0.5	5.32	0	0
r10004	17q1q|D9_vs_D3	17q1q	D9	D3	127.39	4.99	0.36	12.41	0	0
r10004	17q|D0_vs_D3	17q	D0	D3	127.39	2.89	0.46	4.99	0	0
r10004	17q|D0_vs_D9	17q	D0	D9	127.39	-2.9	0.45	-5.16	0	0
r10004	17q|D14_vs_D3	17q	D14	D3	127.39	4.3	0.47	7.87	0	0
r10004	17q|D19_vs_D9	17q	D19	D9	127.39	-2.88	0.41	-5.62	0	0
r10004	17q|D3_vs_D0	17q	D3	D0	127.39	-2.89	0.46	-4.99	0	0
r10004	17q|D3_vs_D14	17q	D3	D14	127.39	-4.3	0.47	-7.87	0	0
r10004	17q|D3_vs_D9	17q	D3	D9	127.39	-5.79	0.38	-13.54	0	0
r10004	17q|D9_vs_D0	17q	D9	D0	127.39	2.9	0.45	5.16	0	0
r10004	17q|D9_vs_D19	17q	D9	D19	127.39	2.88	0.41	5.62	0	0
r10004	17q|D9_vs_D3	17q	D9	D3	127.39	5.79	0.38	13.54	0	0
r10004	D14|17q1q_vs_WT	D14	17q1q	WT	127.39	1.74	0.24	4.81	0	0.001
r10004	D14|WT_vs_17q1q	D14	WT	17q1q	127.39	-1.74	0.24	-4.81	0	0.001
r10004	D19|17q1qMYCN_vs_17q	D19	17q1qMYCN	17q	127.39	1.9	0.24	5.59	0	0
r10004	D19|17q1qMYCN_vs_WT	D19	17q1qMYCN	WT	127.39	2.58	0.25	7.84	0	0
r10004	D19|17q1q_vs_17q	D19	17q1q	17q	127.39	1.95	0.23	5.87	0	0
r10004	D19|17q1q_vs_WT	D19	17q1q	WT	127.39	2.64	0.25	8.11	0	0
r10004	D19|17q_vs_17q1q	D19	17q	17q1q	127.39	-1.95	0.23	-5.87	0	0
r10004	D19|17q_vs_17q1qMYCN	D19	17q	17q1qMYCN	127.39	-1.9	0.24	-5.59	0	0
r10004	D19|WT_vs_17q1q	D19	WT	17q1q	127.39	-2.64	0.25	-8.11	0	0
r10004	D19|WT_vs_17q1qMYCN	D19	WT	17q1qMYCN	127.39	-2.58	0.25	-7.84	0	0
r10004	WT|D0_vs_D9	WT	D0	D9	127.39	-2.89	0.45	-5.13	0	0
r10004	WT|D14_vs_D9	WT	D14	D9	127.39	-2.48	0.29	-6.59	0	0
r10004	WT|D19_vs_D9	WT	D19	D9	127.39	-3.52	0.42	-7.05	0	0
r10004	WT|D3_vs_D9	WT	D3	D9	127.39	-4.76	0.32	-12.93	0	0
r10004	WT|D9_vs_D0	WT	D9	D0	127.39	2.89	0.45	5.13	0	0
r10004	WT|D9_vs_D14	WT	D9	D14	127.39	2.48	0.29	6.59	0	0
r10004	WT|D9_vs_D19	WT	D9	D19	127.39	3.52	0.42	7.05	0	0
r10004	WT|D9_vs_D3	WT	D9	D3	127.39	4.76	0.32	12.93	0	0
r100043	17q1q|D0_vs_D9	17q1q	D0	D9	20.59	-4.69	0.9	-4.56	0	0.001
r100043	17q1q|D9_vs_D0	17q1q	D9	D0	20.59	4.69	0.9	4.56	0	0.001
r100043	17q|D0_vs_D9	17q	D0	D9	20.59	-4.84	0.68	-6.27	0	0
r100043	17q|D3_vs_D9	17q	D3	D9	20.59	-2.51	0.37	-5.16	0	0
r100043	17q|D9_vs_D0	17q	D9	D0	20.59	4.84	0.68	6.27	0	0
r100043	17q|D9_vs_D3	17q	D9	D3	20.59	2.51	0.37	5.16	0	0
r100043	WT|D0_vs_D3	WT	D0	D3	20.59	-3.32	0.7	-3.89	0	0.004
r100043	WT|D0_vs_D9	WT	D0	D9	20.59	-5.2	0.76	-6.03	0	0
r100043	WT|D3_vs_D0	WT	D3	D0	20.59	3.32	0.7	3.89	0	0.004
r100043	WT|D3_vs_D9	WT	D3	D9	20.59	-1.87	0.36	-3.56	0	0.004
r100043	WT|D9_vs_D0	WT	D9	D0	20.59	5.2	0.76	6.03	0	0
r100043	WT|D9_vs_D3	WT	D9	D3	20.59	1.87	0.36	3.56	0	0.004
r100053	17q|D3_vs_D9	17q	D3	D9	6.91	-4.67	0.99	-4.11	0	0.001
r100053	17q|D9_vs_D3	17q	D9	D3	6.91	4.67	0.99	4.11	0	0.001
r100054	17q|D0_vs_D3	17q	D0	D3	24.18	-2.45	0.39	-4.8	0	0
r100054	17q|D3_vs_D0	17q	D3	D0	24.18	2.45	0.39	4.8	0	0
r100054	WT|D0_vs_D3	WT	D0	D3	24.18	-3.39	0.43	-6.58	0	0
r100054	WT|D3_vs_D0	WT	D3	D0	24.18	3.39	0.43	6.58	0	0
r100058	17q1q|D14_vs_D3	17q1q	D14	D3	14.26	-4.32	0.9	-4.15	0	0.003
r100058	17q1q|D3_vs_D14	17q1q	D3	D14	14.26	4.32	0.9	4.15	0	0.003
r100058	17q1q|D3_vs_D9	17q1q	D3	D9	14.26	3.06	0.55	4.52	0	0
r100058	17q1q|D9_vs_D3	17q1q	D9	D3	14.26	-3.06	0.55	-4.52	0	0
r100058	17q|D0_vs_D3	17q	D0	D3	14.26	-3.07	0.5	-5	0	0
r100058	17q|D3_vs_D0	17q	D3	D0	14.26	3.07	0.5	5	0	0
r100058	17q|D3_vs_D9	17q	D3	D9	14.26	3.25	0.48	5.51	0	0
r100058	17q|D9_vs_D3	17q	D9	D3	14.26	-3.25	0.48	-5.51	0	0
r100058	WT|D0_vs_D3	WT	D0	D3	14.26	-3.36	0.52	-5.36	0	0
r100058	WT|D14_vs_D3	WT	D14	D3	14.26	-3.99	0.81	-4.18	0	0.003
r100058	WT|D3_vs_D0	WT	D3	D0	14.26	3.36	0.52	5.36	0	0
r100058	WT|D3_vs_D14	WT	D3	D14	14.26	3.99	0.81	4.18	0	0.003
r100058	WT|D3_vs_D9	WT	D3	D9	14.26	3.54	0.5	5.91	0	0
r100058	WT|D9_vs_D3	WT	D9	D3	14.26	-3.54	0.5	-5.91	0	0
r100059	D19|17q1qMYCN_vs_17q	D19	17q1qMYCN	17q	9.38	-4.31	0.67	-5.57	0	0
r100059	D19|17q1qMYCN_vs_WT	D19	17q1qMYCN	WT	9.38	-3.96	0.67	-5.01	0	0
r100059	D19|17q_vs_17q1qMYCN	D19	17q	17q1qMYCN	9.38	4.31	0.67	5.57	0	0
r100059	D19|WT_vs_17q1qMYCN	D19	WT	17q1qMYCN	9.38	3.96	0.67	5.01	0	0
r100061	17q1q|D3_vs_D9	17q1q	D3	D9	9.24	-3.09	0.59	-4.24	0	0
r100061	17q1q|D9_vs_D3	17q1q	D9	D3	9.24	3.09	0.59	4.24	0	0
r100063	17q|D0_vs_D9	17q	D0	D9	15.91	-3.56	0.7	-4.22	0	0.001
r100063	17q|D9_vs_D0	17q	D9	D0	15.91	3.56	0.7	4.22	0	0.001
r100063	WT|D0_vs_D3	WT	D0	D3	15.91	-3.46	0.58	-4.91	0	0
r100063	WT|D0_vs_D9	WT	D0	D9	15.91	-3.54	0.71	-4.17	0	0.001
r100063	WT|D3_vs_D0	WT	D3	D0	15.91	3.46	0.58	4.91	0	0
r100063	WT|D9_vs_D0	WT	D9	D0	15.91	3.54	0.71	4.17	0	0.001
r100083	17q1q|D0_vs_D3	17q1q	D0	D3	7.64	3.84	0.79	4.13	0	0.004
r100083	17q1q|D3_vs_D0	17q1q	D3	D0	7.64	-3.84	0.79	-4.13	0	0.004
r100083	WT|D0_vs_D3	WT	D0	D3	7.64	3.67	0.71	4.37	0	0.001
r100083	WT|D3_vs_D0	WT	D3	D0	7.64	-3.67	0.71	-4.37	0	0.001
r100085	WT|D0_vs_D3	WT	D0	D3	6.13	-4.94	0.97	-4.48	0	0
r100085	WT|D3_vs_D0	WT	D3	D0	6.13	4.94	0.97	4.48	0	0
r100090	WT|D0_vs_D3	WT	D0	D3	10.26	-2.93	0.56	-4.18	0	0.001
r100090	WT|D3_vs_D0	WT	D3	D0	10.26	2.93	0.56	4.18	0	0.001
r100093	17q1q|D3_vs_D9	17q1q	D3	D9	11.28	-4.46	0.71	-5.43	0	0
r100093	17q1q|D9_vs_D3	17q1q	D9	D3	11.28	4.46	0.71	5.43	0	0
r100093	17q|D0_vs_D9	17q	D0	D9	11.28	-6.02	1.07	-5.07	0	0
r100093	17q|D3_vs_D9	17q	D3	D9	11.28	-4.89	0.65	-6.62	0	0
r100093	17q|D9_vs_D0	17q	D9	D0	11.28	6.02	1.07	5.07	0	0
r100093	17q|D9_vs_D3	17q	D9	D3	11.28	4.89	0.65	6.62	0	0
r100093	WT|D3_vs_D9	WT	D3	D9	11.28	-4.67	0.79	-5.14	0	0
r100093	WT|D9_vs_D3	WT	D9	D3	11.28	4.67	0.79	5.14	0	0
r100096	17q1q|D3_vs_D9	17q1q	D3	D9	13.33	-3	0.59	-4.08	0	0.001
r100096	17q1q|D9_vs_D3	17q1q	D9	D3	13.33	3	0.59	4.08	0	0.001
r100096	17q|D3_vs_D9	17q	D3	D9	13.33	-2.48	0.51	-3.7	0	0.002
r100096	17q|D9_vs_D3	17q	D9	D3	13.33	2.48	0.51	3.7	0	0.002
r100097	17q1q|D3_vs_D9	17q1q	D3	D9	15.36	-3.73	0.72	-4.39	0	0
r100097	17q1q|D9_vs_D3	17q1q	D9	D3	15.36	3.73	0.72	4.39	0	0
r100097	WT|D3_vs_D9	WT	D3	D9	15.36	-3.15	0.64	-3.98	0	0.001
r100097	WT|D9_vs_D3	WT	D9	D3	15.36	3.15	0.64	3.98	0	0.001
r100099	17q1q|D3_vs_D9	17q1q	D3	D9	8.82	4.56	0.84	4.74	0	0
r100099	17q1q|D9_vs_D3	17q1q	D9	D3	8.82	-4.56	0.84	-4.74	0	0
r100099	17q|D0_vs_D3	17q	D0	D3	8.82	-5.04	0.93	-4.81	0	0
r100099	17q|D3_vs_D0	17q	D3	D0	8.82	5.04	0.93	4.81	0	0
r100099	17q|D3_vs_D9	17q	D3	D9	8.82	4.09	0.7	5	0	0
r100099	17q|D9_vs_D3	17q	D9	D3	8.82	-4.09	0.7	-5	0	0
r100099	WT|D0_vs_D3	WT	D0	D3	8.82	-5.42	0.93	-5.18	0	0
r100099	WT|D14_vs_D3	WT	D14	D3	8.82	-5.79	1.16	-4.5	0	0.001
r100099	WT|D19_vs_D3	WT	D19	D3	8.82	-7.17	1.54	-4.29	0	0.005
r100099	WT|D3_vs_D0	WT	D3	D0	8.82	5.42	0.93	5.18	0	0
r100099	WT|D3_vs_D14	WT	D3	D14	8.82	5.79	1.16	4.5	0	0.001
r100099	WT|D3_vs_D19	WT	D3	D19	8.82	7.17	1.54	4.29	0	0.005
r100099	WT|D3_vs_D9	WT	D3	D9	8.82	5.04	0.77	5.78	0	0
r100099	WT|D9_vs_D3	WT	D9	D3	8.82	-5.04	0.77	-5.78	0	0
r1001	17q1q|D0_vs_D9	17q1q	D0	D9	29.3	-4.45	0.99	-3.9	0	0.005
r1001	17q1q|D14_vs_D3	17q1q	D14	D3	29.3	4.1	0.77	4.57	0	0.001
r1001	17q1q|D3_vs_D14	17q1q	D3	D14	29.3	-4.1	0.77	-4.57	0	0.001
r1001	17q1q|D3_vs_D9	17q1q	D3	D9	29.3	-4.32	0.6	-6.2	0	0
r1001	17q1q|D9_vs_D0	17q1q	D9	D0	29.3	4.45	0.99	3.9	0	0.005
r1001	17q1q|D9_vs_D3	17q1q	D9	D3	29.3	4.32	0.6	6.2	0	0
r1001	17q|D0_vs_D9	17q	D0	D9	29.3	-4.35	0.83	-4.51	0	0
r1001	17q|D14_vs_D3	17q	D14	D3	29.3	5.03	0.77	5.77	0	0
r1001	17q|D3_vs_D14	17q	D3	D14	29.3	-5.03	0.77	-5.77	0	0
r1001	17q|D3_vs_D9	17q	D3	D9	29.3	-4.72	0.63	-6.54	0	0
r1001	17q|D9_vs_D0	17q	D9	D0	29.3	4.35	0.83	4.51	0	0
r1001	17q|D9_vs_D3	17q	D9	D3	29.3	4.72	0.63	6.54	0	0
r1001	WT|D0_vs_D9	WT	D0	D9	29.3	-4.5	0.88	-4.44	0	0
r1001	WT|D14_vs_D3	WT	D14	D3	29.3	4.2	0.74	4.89	0	0
r1001	WT|D3_vs_D14	WT	D3	D14	29.3	-4.2	0.74	-4.89	0	0
r1001	WT|D3_vs_D9	WT	D3	D9	29.3	-4.05	0.6	-5.8	0	0
r1001	WT|D9_vs_D0	WT	D9	D0	29.3	4.5	0.88	4.44	0	0
r1001	WT|D9_vs_D3	WT	D9	D3	29.3	4.05	0.6	5.8	0	0
r10010	WT|D0_vs_D9	WT	D0	D9	13.41	2.91	0.6	3.9	0	0.003
r10010	WT|D9_vs_D0	WT	D9	D0	13.41	-2.91	0.6	-3.9	0	0.003
r10011	17q|D3_vs_D9	17q	D3	D9	7.98	-3.87	0.78	-4.23	0	0
r10011	17q|D9_vs_D3	17q	D9	D3	7.98	3.87	0.78	4.23	0	0
r10011	WT|D3_vs_D9	WT	D3	D9	7.98	-3.86	0.93	-3.52	0	0.005
r10011	WT|D9_vs_D3	WT	D9	D3	7.98	3.86	0.93	3.52	0	0.005
r100118	17q1q|D0_vs_D3	17q1q	D0	D3	24.15	-3.36	0.6	-4.62	0	0.001
r100118	17q1q|D3_vs_D0	17q1q	D3	D0	24.15	3.36	0.6	4.62	0	0.001
r100118	17q|D0_vs_D3	17q	D0	D3	24.15	-2.37	0.35	-5.06	0	0
r100118	17q|D14_vs_D3	17q	D14	D3	24.15	-3.21	0.6	-4.36	0	0.001
r100118	17q|D3_vs_D0	17q	D3	D0	24.15	2.37	0.35	5.06	0	0
r100118	17q|D3_vs_D14	17q	D3	D14	24.15	3.21	0.6	4.36	0	0.001
r100118	WT|D0_vs_D3	WT	D0	D3	24.15	-2.94	0.39	-5.96	0	0
r100118	WT|D14_vs_D3	WT	D14	D3	24.15	-3.62	0.63	-4.84	0	0
r100118	WT|D3_vs_D0	WT	D3	D0	24.15	2.94	0.39	5.96	0	0
r100118	WT|D3_vs_D14	WT	D3	D14	24.15	3.62	0.63	4.84	0	0
r100118	WT|D3_vs_D9	WT	D3	D9	24.15	2.42	0.34	5.42	0	0
r100118	WT|D9_vs_D3	WT	D9	D3	24.15	-2.42	0.34	-5.42	0	0
r10012	17q|D3_vs_D9	17q	D3	D9	5.41	-4.37	1.04	-3.64	0	0.003
r10012	17q|D9_vs_D3	17q	D9	D3	5.41	4.37	1.04	3.64	0	0.003
r10013	17q|D0_vs_D3	17q	D0	D3	8.36	4.03	0.75	4.6	0	0
r10013	17q|D3_vs_D0	17q	D3	D0	8.36	-4.03	0.75	-4.6	0	0
r10014	17q|D3_vs_D9	17q	D3	D9	13.16	-2.26	0.44	-3.79	0	0.002
r10014	17q|D9_vs_D3	17q	D9	D3	13.16	2.26	0.44	3.79	0	0.002
r10014	D9|17q1qMYCN_vs_WT	D9	17q1qMYCN	WT	13.16	-3.17	0.53	-4.92	0	0
r10014	D9|17q1q_vs_WT	D9	17q1q	WT	13.16	-2.52	0.36	-5.43	0	0
r10014	D9|WT_vs_17q1q	D9	WT	17q1q	13.16	2.52	0.36	5.43	0	0
r10014	D9|WT_vs_17q1qMYCN	D9	WT	17q1qMYCN	13.16	3.17	0.53	4.92	0	0
r10014	WT|D19_vs_D9	WT	D19	D9	13.16	-4.69	0.81	-5.06	0	0
r10014	WT|D3_vs_D9	WT	D3	D9	13.16	-3.55	0.44	-6.77	0	0
r10014	WT|D9_vs_D19	WT	D9	D19	13.16	4.69	0.81	5.06	0	0
r10014	WT|D9_vs_D3	WT	D9	D3	13.16	3.55	0.44	6.77	0	0
r100140	17q1q|D3_vs_D9	17q1q	D3	D9	26.12	-5.02	0.6	-7.36	0	0
r100140	17q1q|D9_vs_D3	17q1q	D9	D3	26.12	5.02	0.6	7.36	0	0
r100140	17q|D0_vs_D9	17q	D0	D9	26.12	-4.86	0.83	-5.18	0	0
r100140	17q|D14_vs_D9	17q	D14	D9	26.12	-3.42	0.63	-4.52	0	0.002
r100140	17q|D3_vs_D9	17q	D3	D9	26.12	-4.29	0.52	-7.08	0	0
r100140	17q|D9_vs_D0	17q	D9	D0	26.12	4.86	0.83	5.18	0	0
r100140	17q|D9_vs_D14	17q	D9	D14	26.12	3.42	0.63	4.52	0	0.002
r100140	17q|D9_vs_D3	17q	D9	D3	26.12	4.29	0.52	7.08	0	0
r100140	WT|D0_vs_D9	WT	D0	D9	26.12	-4.41	0.82	-4.64	0	0
r100140	WT|D14_vs_D9	WT	D14	D9	26.12	-3.23	0.62	-4.29	0	0.002
r100140	WT|D3_vs_D9	WT	D3	D9	26.12	-3.8	0.52	-6.16	0	0
r100140	WT|D9_vs_D0	WT	D9	D0	26.12	4.41	0.82	4.64	0	0
r100140	WT|D9_vs_D14	WT	D9	D14	26.12	3.23	0.62	4.29	0	0.002
r100140	WT|D9_vs_D3	WT	D9	D3	26.12	3.8	0.52	6.16	0	0
r100141	17q|D3_vs_D9	17q	D3	D9	7.91	-3.72	0.74	-4.26	0	0
r100141	17q|D9_vs_D3	17q	D9	D3	7.91	3.72	0.74	4.26	0	0
r100143	17q1q|D3_vs_D9	17q1q	D3	D9	17.56	2.61	0.52	3.86	0	0.002
r100143	17q1q|D9_vs_D3	17q1q	D9	D3	17.56	-2.61	0.52	-3.86	0	0.002
r100145	17q1q|D3_vs_D9	17q1q	D3	D9	8.27	-3.87	0.93	-3.55	0	0.005
r100145	17q1q|D9_vs_D3	17q1q	D9	D3	8.27	3.87	0.93	3.55	0	0.005
r100145	17q|D3_vs_D9	17q	D3	D9	8.27	-4.45	0.92	-4.18	0	0
r100145	17q|D9_vs_D3	17q	D9	D3	8.27	4.45	0.92	4.18	0	0
r100145	WT|D3_vs_D9	WT	D3	D9	8.27	-4.11	0.87	-4.07	0	0.001
r100145	WT|D9_vs_D3	WT	D9	D3	8.27	4.11	0.87	4.07	0	0.001
r10015	17q1q|D0_vs_D9	17q1q	D0	D9	13.54	3.27	0.67	4.03	0	0.003
r10015	17q1q|D9_vs_D0	17q1q	D9	D0	13.54	-3.27	0.67	-4.03	0	0.003
r10015	17q|D0_vs_D9	17q	D0	D9	13.54	3.65	0.63	4.88	0	0
r10015	17q|D9_vs_D0	17q	D9	D0	13.54	-3.65	0.63	-4.88	0	0
r10015	WT|D0_vs_D9	WT	D0	D9	13.54	2.8	0.58	3.82	0	0.003
r10015	WT|D3_vs_D9	WT	D3	D9	13.54	2.27	0.47	3.61	0	0.003
r10015	WT|D9_vs_D0	WT	D9	D0	13.54	-2.8	0.58	-3.82	0	0.003
r10015	WT|D9_vs_D3	WT	D9	D3	13.54	-2.27	0.47	-3.61	0	0.003
r100150	D19|17q1qMYCN_vs_WT	D19	17q1qMYCN	WT	17.33	-2.48	0.49	-3.87	0	0.004
r100150	D19|WT_vs_17q1qMYCN	D19	WT	17q1qMYCN	17.33	2.48	0.49	3.87	0	0.004
r100152	17q|D3_vs_D9	17q	D3	D9	5.88	-3.49	0.77	-3.76	0	0.002
r100152	17q|D9_vs_D3	17q	D9	D3	5.88	3.49	0.77	3.76	0	0.002
r100154	17q1q|D3_vs_D9	17q1q	D3	D9	8.3	-4.4	0.79	-4.82	0	0
r100154	17q1q|D9_vs_D3	17q1q	D9	D3	8.3	4.4	0.79	4.82	0	0
r100154	17q|D3_vs_D9	17q	D3	D9	8.3	-2.84	0.6	-3.76	0	0.002
r100154	17q|D9_vs_D3	17q	D9	D3	8.3	2.84	0.6	3.76	0	0.002
r100156	17q1q|D0_vs_D9	17q1q	D0	D9	40.88	-3.14	0.55	-4.65	0	0
r100156	17q1q|D3_vs_D9	17q1q	D3	D9	40.88	-3.23	0.37	-7.21	0	0
r100156	17q1q|D9_vs_D0	17q1q	D9	D0	40.88	3.14	0.55	4.65	0	0
r100156	17q1q|D9_vs_D3	17q1q	D9	D3	40.88	3.23	0.37	7.21	0	0
r100156	17q|D0_vs_D9	17q	D0	D9	40.88	-2.85	0.46	-4.88	0	0
r100156	17q|D3_vs_D9	17q	D3	D9	40.88	-3.33	0.34	-8.1	0	0
r100156	17q|D9_vs_D0	17q	D9	D0	40.88	2.85	0.46	4.88	0	0
r100156	17q|D9_vs_D3	17q	D9	D3	40.88	3.33	0.34	8.1	0	0
r100156	D9|17q1qMYCN_vs_17q	D9	17q1qMYCN	17q	40.88	-2.28	0.35	-4.79	0	0.001
r100156	D9|17q1qMYCN_vs_17q1q	D9	17q1qMYCN	17q1q	40.88	-2.37	0.33	-5.38	0	0
r100156	D9|17q1qMYCN_vs_WT	D9	17q1qMYCN	WT	40.88	-2.55	0.35	-5.54	0	0
r100156	D9|17q1q_vs_17q1qMYCN	D9	17q1q	17q1qMYCN	40.88	2.37	0.33	5.38	0	0
r100156	D9|17q_vs_17q1qMYCN	D9	17q	17q1qMYCN	40.88	2.28	0.35	4.79	0	0.001
r100156	D9|WT_vs_17q1qMYCN	D9	WT	17q1qMYCN	40.88	2.55	0.35	5.54	0	0
r100156	WT|D0_vs_D9	WT	D0	D9	40.88	-3.22	0.47	-5.62	0	0
r100156	WT|D14_vs_D9	WT	D14	D9	40.88	-2.34	0.35	-4.99	0	0
r100156	WT|D19_vs_D9	WT	D19	D9	40.88	-3.16	0.51	-5.04	0	0
r100156	WT|D3_vs_D9	WT	D3	D9	40.88	-3.43	0.33	-8.55	0	0
r100156	WT|D9_vs_D0	WT	D9	D0	40.88	3.22	0.47	5.62	0	0
r100156	WT|D9_vs_D14	WT	D9	D14	40.88	2.34	0.35	4.99	0	0
r100156	WT|D9_vs_D19	WT	D9	D19	40.88	3.16	0.51	5.04	0	0
r100156	WT|D9_vs_D3	WT	D9	D3	40.88	3.43	0.33	8.55	0	0
r100159	17q|D0_vs_D3	17q	D0	D3	28.9	-2.93	0.45	-5.23	0	0
r100159	17q|D3_vs_D0	17q	D3	D0	28.9	2.93	0.45	5.23	0	0
r100159	D14|17q1qMYCN_vs_17q1q	D14	17q1qMYCN	17q1q	28.9	2.04	0.28	5.18	0	0.001
r100159	D14|17q1qMYCN_vs_WT	D14	17q1qMYCN	WT	28.9	2.48	0.31	6.05	0	0
r100159	D14|17q1q_vs_17q1qMYCN	D14	17q1q	17q1qMYCN	28.9	-2.04	0.28	-5.18	0	0.001
r100159	D14|WT_vs_17q1qMYCN	D14	WT	17q1qMYCN	28.9	-2.48	0.31	-6.05	0	0
r100159	D19|17q1qMYCN_vs_WT	D19	17q1qMYCN	WT	28.9	2.05	0.35	4.16	0	0.002
r100159	D19|WT_vs_17q1qMYCN	D19	WT	17q1qMYCN	28.9	-2.05	0.35	-4.16	0	0.002
r100159	WT|D0_vs_D3	WT	D0	D3	28.9	-3.11	0.43	-5.85	0	0
r100159	WT|D3_vs_D0	WT	D3	D0	28.9	3.11	0.43	5.85	0	0
r100159	WT|D3_vs_D9	WT	D3	D9	28.9	2.28	0.41	4.09	0	0.001
r100159	WT|D9_vs_D3	WT	D9	D3	28.9	-2.28	0.41	-4.09	0	0.001
r100160	17q|D3_vs_D9	17q	D3	D9	6.47	-3.99	0.93	-3.67	0	0.003
r100160	17q|D9_vs_D3	17q	D9	D3	6.47	3.99	0.93	3.67	0	0.003
r100166	17q1q|D0_vs_D14	17q1q	D0	D14	28.46	-5.56	1.03	-4.83	0	0.003
r100166	17q1q|D0_vs_D9	17q1q	D0	D9	28.46	-5.15	0.93	-4.91	0	0
r100166	17q1q|D14_vs_D0	17q1q	D14	D0	28.46	5.56	1.03	4.83	0	0.003
r100166	17q1q|D14_vs_D3	17q1q	D14	D3	28.46	5.35	0.76	6.26	0	0
r100166	17q1q|D19_vs_D3	17q1q	D19	D3	28.46	5.17	0.9	5.07	0	0.001
r100166	17q1q|D3_vs_D14	17q1q	D3	D14	28.46	-5.35	0.76	-6.26	0	0
r100166	17q1q|D3_vs_D19	17q1q	D3	D19	28.46	-5.17	0.9	-5.07	0	0.001
r100166	17q1q|D3_vs_D9	17q1q	D3	D9	28.46	-4.94	0.64	-6.77	0	0
r100166	17q1q|D9_vs_D0	17q1q	D9	D0	28.46	5.15	0.93	4.91	0	0
r100166	17q1q|D9_vs_D3	17q1q	D9	D3	28.46	4.94	0.64	6.77	0	0
r100166	17q|D0_vs_D14	17q	D0	D14	28.46	-7.05	1.06	-6.12	0	0
r100166	17q|D0_vs_D19	17q	D0	D19	28.46	-6.46	1.18	-5	0	0.002
r100166	17q|D0_vs_D9	17q	D0	D9	28.46	-6.66	0.96	-6.33	0	0
r100166	17q|D14_vs_D0	17q	D14	D0	28.46	7.05	1.06	6.12	0	0
r100166	17q|D14_vs_D3	17q	D14	D3	28.46	5.15	0.71	6.44	0	0
r100166	17q|D19_vs_D0	17q	D19	D0	28.46	6.46	1.18	5	0	0.002
r100166	17q|D19_vs_D3	17q	D19	D3	28.46	4.57	0.85	4.7	0	0.002
r100166	17q|D3_vs_D14	17q	D3	D14	28.46	-5.15	0.71	-6.44	0	0
r100166	17q|D3_vs_D19	17q	D3	D19	28.46	-4.57	0.85	-4.7	0	0.002
r100166	17q|D3_vs_D9	17q	D3	D9	28.46	-4.76	0.6	-7.01	0	0
r100166	17q|D9_vs_D0	17q	D9	D0	28.46	6.66	0.96	6.33	0	0
r100166	17q|D9_vs_D3	17q	D9	D3	28.46	4.76	0.6	7.01	0	0
r100166	WT|D0_vs_D14	WT	D0	D14	28.46	-6.09	0.95	-5.81	0	0
r100166	WT|D0_vs_D9	WT	D0	D9	28.46	-5.87	0.84	-6.31	0	0
r100166	WT|D14_vs_D0	WT	D14	D0	28.46	6.09	0.95	5.81	0	0
r100166	WT|D14_vs_D3	WT	D14	D3	28.46	4.16	0.64	5.62	0	0
r100166	WT|D3_vs_D14	WT	D3	D14	28.46	-4.16	0.64	-5.62	0	0
r100166	WT|D3_vs_D9	WT	D3	D9	28.46	-3.95	0.51	-6.57	0	0
r100166	WT|D9_vs_D0	WT	D9	D0	28.46	5.87	0.84	6.31	0	0
r100166	WT|D9_vs_D3	WT	D9	D3	28.46	3.95	0.51	6.57	0	0
r100167	17q1q|D14_vs_D3	17q1q	D14	D3	22.26	4.72	0.91	4.54	0	0.001
r100167	17q1q|D3_vs_D14	17q1q	D3	D14	22.26	-4.72	0.91	-4.54	0	0.001
r100167	17q1q|D3_vs_D9	17q1q	D3	D9	22.26	-4.82	0.78	-5.45	0	0
r100167	17q1q|D9_vs_D3	17q1q	D9	D3	22.26	4.82	0.78	5.45	0	0
r100167	17q|D14_vs_D3	17q	D14	D3	22.26	4.53	0.79	5.01	0	0
r100167	17q|D3_vs_D14	17q	D3	D14	22.26	-4.53	0.79	-5.01	0	0
r100167	17q|D3_vs_D9	17q	D3	D9	22.26	-4.59	0.65	-6.17	0	0
r100167	17q|D9_vs_D3	17q	D9	D3	22.26	4.59	0.65	6.17	0	0
r100167	WT|D3_vs_D9	WT	D3	D9	22.26	-3.78	0.63	-5.04	0	0
r100167	WT|D9_vs_D3	WT	D9	D3	22.26	3.78	0.63	5.04	0	0
r100168	17q1q|D3_vs_D9	17q1q	D3	D9	8.05	-3.68	0.78	-3.99	0	0.001
r100168	17q1q|D9_vs_D3	17q1q	D9	D3	8.05	3.68	0.78	3.99	0	0.001
r100174	WT|D3_vs_D9	WT	D3	D9	4.9	-4.25	0.99	-3.69	0	0.003
r100174	WT|D9_vs_D3	WT	D9	D3	4.9	4.25	0.99	3.69	0	0.003
r100181	17q1q|D3_vs_D9	17q1q	D3	D9	12.46	-2.89	0.53	-4.32	0	0
r100181	17q1q|D9_vs_D3	17q1q	D9	D3	12.46	2.89	0.53	4.32	0	0
r100188	17q1q|D3_vs_D9	17q1q	D3	D9	12.64	-4.19	0.77	-4.69	0	0
r100188	17q1q|D9_vs_D3	17q1q	D9	D3	12.64	4.19	0.77	4.69	0	0
r100188	17q|D3_vs_D9	17q	D3	D9	12.64	-4.1	0.68	-5.19	0	0
r100188	17q|D9_vs_D3	17q	D9	D3	12.64	4.1	0.68	5.19	0	0
r100191	17q1q|D0_vs_D9	17q1q	D0	D9	23.18	-3.74	0.81	-3.9	0	0.005
r100191	17q1q|D3_vs_D9	17q1q	D3	D9	23.18	-4.32	0.53	-7.03	0	0
r100191	17q1q|D9_vs_D0	17q1q	D9	D0	23.18	3.74	0.81	3.9	0	0.005
r100191	17q1q|D9_vs_D3	17q1q	D9	D3	23.18	4.32	0.53	7.03	0	0
r100191	17q|D0_vs_D9	17q	D0	D9	23.18	-4.99	0.8	-5.54	0	0
r100191	17q|D3_vs_D9	17q	D3	D9	23.18	-3.98	0.47	-7.15	0	0
r100191	17q|D9_vs_D0	17q	D9	D0	23.18	4.99	0.8	5.54	0	0
r100191	17q|D9_vs_D3	17q	D9	D3	23.18	3.98	0.47	7.15	0	0
r100191	WT|D0_vs_D9	WT	D0	D9	23.18	-4.07	0.75	-4.68	0	0
r100191	WT|D3_vs_D9	WT	D3	D9	23.18	-2.96	0.44	-5.43	0	0
r100191	WT|D9_vs_D0	WT	D9	D0	23.18	4.07	0.75	4.68	0	0
r100191	WT|D9_vs_D3	WT	D9	D3	23.18	2.96	0.44	5.43	0	0
r100194	WT|D3_vs_D9	WT	D3	D9	15.33	-4.15	0.67	-5.3	0	0
r100194	WT|D9_vs_D3	WT	D9	D3	15.33	4.15	0.67	5.3	0	0
r100197	17q|D3_vs_D9	17q	D3	D9	8.11	-6.12	1.33	-4.17	0	0
r100197	17q|D9_vs_D3	17q	D9	D3	8.11	6.12	1.33	4.17	0	0
r100198	WT|D0_vs_D3	WT	D0	D3	32.77	-2.06	0.37	-3.98	0	0.003
r100198	WT|D3_vs_D0	WT	D3	D0	32.77	2.06	0.37	3.98	0	0.003
r100199	17q1q|D14_vs_D3	17q1q	D14	D3	10.08	7.72	1.26	5.64	0	0
r100199	17q1q|D14_vs_D9	17q1q	D14	D9	10.08	4.74	0.74	5.58	0	0
r100199	17q1q|D3_vs_D14	17q1q	D3	D14	10.08	-7.72	1.26	-5.64	0	0
r100199	17q1q|D9_vs_D14	17q1q	D9	D14	10.08	-4.74	0.74	-5.58	0	0
r10020	17q1q|D3_vs_D9	17q1q	D3	D9	28.51	-2.16	0.36	-4.35	0	0
r10020	17q1q|D9_vs_D3	17q1q	D9	D3	28.51	2.16	0.36	4.35	0	0
r10020	17q|D0_vs_D9	17q	D0	D9	28.51	-2.27	0.45	-3.71	0	0.005
r10020	17q|D3_vs_D9	17q	D3	D9	28.51	-2.11	0.32	-4.83	0	0
r10020	17q|D9_vs_D0	17q	D9	D0	28.51	2.27	0.45	3.71	0	0.005
r10020	17q|D9_vs_D3	17q	D9	D3	28.51	2.11	0.32	4.83	0	0
r100201	17q1q|D3_vs_D9	17q1q	D3	D9	8.01	4.44	1.05	3.68	0	0.003
r100201	17q1q|D9_vs_D3	17q1q	D9	D3	8.01	-4.44	1.05	-3.68	0	0.003
r100201	17q|D0_vs_D9	17q	D0	D9	8.01	3.65	0.82	3.72	0	0.005
r100201	17q|D9_vs_D0	17q	D9	D0	8.01	-3.65	0.82	-3.72	0	0.005
r100201	WT|D0_vs_D9	WT	D0	D9	8.01	4.22	0.84	4.33	0	0.001
r100201	WT|D9_vs_D0	WT	D9	D0	8.01	-4.22	0.84	-4.33	0	0.001
r100203	17q1q|D14_vs_D3	17q1q	D14	D3	17.19	3.93	0.76	4.38	0	0.001
r100203	17q1q|D3_vs_D14	17q1q	D3	D14	17.19	-3.93	0.76	-4.38	0	0.001
r100203	17q1q|D3_vs_D9	17q1q	D3	D9	17.19	-3.81	0.6	-5.33	0	0
r100203	17q1q|D9_vs_D3	17q1q	D9	D3	17.19	3.81	0.6	5.33	0	0
r100203	17q|D3_vs_D9	17q	D3	D9	17.19	-3.29	0.5	-5.42	0	0
r100203	17q|D9_vs_D3	17q	D9	D3	17.19	3.29	0.5	5.42	0	0
r100205	17q|D0_vs_D9	17q	D0	D9	13.68	-3.73	0.74	-4.22	0	0.001
r100205	17q|D19_vs_D9	17q	D19	D9	13.68	-4.16	0.83	-4.28	0	0.003
r100205	17q|D3_vs_D9	17q	D3	D9	13.68	-2.98	0.47	-5.08	0	0
r100205	17q|D9_vs_D0	17q	D9	D0	13.68	3.73	0.74	4.22	0	0.001
r100205	17q|D9_vs_D19	17q	D9	D19	13.68	4.16	0.83	4.28	0	0.003
r100205	17q|D9_vs_D3	17q	D9	D3	13.68	2.98	0.47	5.08	0	0
r100205	WT|D3_vs_D9	WT	D3	D9	13.68	-2.22	0.44	-3.75	0	0.002
r100205	WT|D9_vs_D3	WT	D9	D3	13.68	2.22	0.44	3.75	0	0.002
r100206	17q1q|D3_vs_D9	17q1q	D3	D9	7.23	-5.6	1.2	-4.18	0	0.001
r100206	17q1q|D9_vs_D3	17q1q	D9	D3	7.23	5.6	1.2	4.18	0	0.001
r100206	17q|D3_vs_D9	17q	D3	D9	7.23	-4.75	0.83	-5.04	0	0
r100206	17q|D9_vs_D3	17q	D9	D3	7.23	4.75	0.83	5.04	0	0
r100206	WT|D0_vs_D9	WT	D0	D9	7.23	-4.94	1.17	-3.71	0	0.005
r100206	WT|D3_vs_D9	WT	D3	D9	7.23	-4.96	0.84	-5.24	0	0
r100206	WT|D9_vs_D0	WT	D9	D0	7.23	4.94	1.17	3.71	0	0.005
r100206	WT|D9_vs_D3	WT	D9	D3	7.23	4.96	0.84	5.24	0	0
r100210	17q|D3_vs_D9	17q	D3	D9	7.63	-3.57	0.67	-4.48	0	0
r100210	17q|D9_vs_D3	17q	D9	D3	7.63	3.57	0.67	4.48	0	0
r100212	17q1q|D3_vs_D9	17q1q	D3	D9	9.94	-3.73	0.83	-3.8	0	0.002
r100212	17q1q|D9_vs_D3	17q1q	D9	D3	9.94	3.73	0.83	3.8	0	0.002
r100212	17q|D3_vs_D9	17q	D3	D9	9.94	-2.7	0.6	-3.54	0	0.004
r100212	17q|D9_vs_D3	17q	D9	D3	9.94	2.7	0.6	3.54	0	0.004
r100212	WT|D3_vs_D9	WT	D3	D9	9.94	-4.03	0.84	-4.12	0	0.001
r100212	WT|D9_vs_D3	WT	D9	D3	9.94	4.03	0.84	4.12	0	0.001
r100219	17q1q|D3_vs_D9	17q1q	D3	D9	12.12	-3	0.65	-3.72	0	0.003
r100219	17q1q|D9_vs_D3	17q1q	D9	D3	12.12	3	0.65	3.72	0	0.003
r100219	17q|D3_vs_D9	17q	D3	D9	12.12	-3.24	0.56	-4.72	0	0
r100219	17q|D9_vs_D3	17q	D9	D3	12.12	3.24	0.56	4.72	0	0
r100219	WT|D3_vs_D9	WT	D3	D9	12.12	-2.89	0.55	-4.18	0	0
r100219	WT|D9_vs_D3	WT	D9	D3	12.12	2.89	0.55	4.18	0	0
r10022	17q1q|D3_vs_D9	17q1q	D3	D9	11.65	2.54	0.55	3.56	0	0.005
r10022	17q1q|D9_vs_D3	17q1q	D9	D3	11.65	-2.54	0.55	-3.56	0	0.005
r100222	17q|D0_vs_D9	17q	D0	D9	14.49	3.31	0.61	4.49	0	0
r100222	17q|D9_vs_D0	17q	D9	D0	14.49	-3.31	0.61	-4.49	0	0
r100222	WT|D0_vs_D3	WT	D0	D3	14.49	2.57	0.43	4.6	0	0
r100222	WT|D0_vs_D9	WT	D0	D9	14.49	3.55	0.62	4.76	0	0
r100222	WT|D3_vs_D0	WT	D3	D0	14.49	-2.57	0.43	-4.6	0	0
r100222	WT|D9_vs_D0	WT	D9	D0	14.49	-3.55	0.62	-4.76	0	0
r100225	17q|D3_vs_D9	17q	D3	D9	10.3	-3.24	0.58	-4.59	0	0
r100225	17q|D9_vs_D3	17q	D9	D3	10.3	3.24	0.58	4.59	0	0
r100225	D9|17q1qMYCN_vs_17q	D9	17q1qMYCN	17q	10.3	-3.59	0.69	-4.35	0	0.004
r100225	D9|17q_vs_17q1qMYCN	D9	17q	17q1qMYCN	10.3	3.59	0.69	4.35	0	0.004
r100239	17q1q|D3_vs_D9	17q1q	D3	D9	6.68	-3.91	0.93	-3.57	0	0.004
r100239	17q1q|D9_vs_D3	17q1q	D9	D3	6.68	3.91	0.93	3.57	0	0.004
r100241	D19|17q1qMYCN_vs_17q	D19	17q1qMYCN	17q	6.16	-3.69	0.7	-4.41	0	0.001
r100241	D19|17q_vs_17q1qMYCN	D19	17q	17q1qMYCN	6.16	3.69	0.7	4.41	0	0.001
r100248	17q|D0_vs_D3	17q	D0	D3	16.19	-2.82	0.47	-4.74	0	0
r100248	17q|D3_vs_D0	17q	D3	D0	16.19	2.82	0.47	4.74	0	0
r100248	17q|D3_vs_D9	17q	D3	D9	16.19	2.22	0.4	4.05	0	0.001
r100248	17q|D9_vs_D3	17q	D9	D3	16.19	-2.22	0.4	-4.05	0	0.001
r100248	WT|D0_vs_D3	WT	D0	D3	16.19	-2.89	0.46	-5.06	0	0
r100248	WT|D3_vs_D0	WT	D3	D0	16.19	2.89	0.46	5.06	0	0
r100248	WT|D3_vs_D9	WT	D3	D9	16.19	2.34	0.39	4.46	0	0
r100248	WT|D9_vs_D3	WT	D9	D3	16.19	-2.34	0.39	-4.46	0	0
r100258	17q1q|D0_vs_D3	17q1q	D0	D3	20.64	-2.92	0.49	-4.79	0	0
r100258	17q1q|D3_vs_D0	17q1q	D3	D0	20.64	2.92	0.49	4.79	0	0
r100258	17q1q|D3_vs_D9	17q1q	D3	D9	20.64	3.59	0.51	5.85	0	0
r100258	17q1q|D9_vs_D3	17q1q	D9	D3	20.64	-3.59	0.51	-5.85	0	0
r100258	17q|D0_vs_D3	17q	D0	D3	20.64	-2.66	0.4	-5.12	0	0
r100258	17q|D14_vs_D3	17q	D14	D3	20.64	-4.82	0.84	-5.03	0	0
r100258	17q|D3_vs_D0	17q	D3	D0	20.64	2.66	0.4	5.12	0	0
r100258	17q|D3_vs_D14	17q	D3	D14	20.64	4.82	0.84	5.03	0	0
r100258	17q|D3_vs_D9	17q	D3	D9	20.64	3.47	0.45	6.43	0	0
r100258	17q|D9_vs_D3	17q	D9	D3	20.64	-3.47	0.45	-6.43	0	0
r100258	WT|D0_vs_D3	WT	D0	D3	20.64	-3.64	0.44	-6.94	0	0
r100258	WT|D14_vs_D3	WT	D14	D3	20.64	-3.62	0.69	-4.43	0	0.001
r100258	WT|D3_vs_D0	WT	D3	D0	20.64	3.64	0.44	6.94	0	0
r100258	WT|D3_vs_D14	WT	D3	D14	20.64	3.62	0.69	4.43	0	0.001
r100258	WT|D3_vs_D9	WT	D3	D9	20.64	3.51	0.42	6.92	0	0
r100258	WT|D9_vs_D3	WT	D9	D3	20.64	-3.51	0.42	-6.92	0	0
r10026	WT|D3_vs_D9	WT	D3	D9	17.4	2.58	0.49	4.06	0	0.001
r10026	WT|D9_vs_D3	WT	D9	D3	17.4	-2.58	0.49	-4.06	0	0.001
r100274	17q|D3_vs_D9	17q	D3	D9	9.97	-3.7	0.72	-4.3	0	0
r100274	17q|D9_vs_D3	17q	D9	D3	9.97	3.7	0.72	4.3	0	0
r100274	WT|D3_vs_D9	WT	D3	D9	9.97	-3.98	0.79	-4.29	0	0
r100274	WT|D9_vs_D3	WT	D9	D3	9.97	3.98	0.79	4.29	0	0
r100275	D19|17q1qMYCN_vs_17q	D19	17q1qMYCN	17q	8.75	-3.89	0.64	-5.16	0	0
r100275	D19|17q_vs_17q1qMYCN	D19	17q	17q1qMYCN	8.75	3.89	0.64	5.16	0	0
r100279	17q1q|D3_vs_D9	17q1q	D3	D9	15.39	-4.7	0.9	-4.57	0	0
r100279	17q1q|D9_vs_D3	17q1q	D9	D3	15.39	4.7	0.9	4.57	0	0
r100279	17q|D3_vs_D9	17q	D3	D9	15.39	-4.88	0.84	-5.09	0	0
r100279	17q|D9_vs_D3	17q	D9	D3	15.39	4.88	0.84	5.09	0	0
r100279	WT|D3_vs_D9	WT	D3	D9	15.39	-3.02	0.62	-3.96	0	0.001
r100279	WT|D9_vs_D3	WT	D9	D3	15.39	3.02	0.62	3.96	0	0.001
r10028	17q1q|D3_vs_D9	17q1q	D3	D9	6	-4.58	1.01	-3.94	0	0.001
r10028	17q1q|D9_vs_D3	17q1q	D9	D3	6	4.58	1.01	3.94	0	0.001
r100280	17q1q|D3_vs_D9	17q1q	D3	D9	5.28	-5.12	1.19	-3.81	0	0.002
r100280	17q1q|D9_vs_D3	17q1q	D9	D3	5.28	5.12	1.19	3.81	0	0.002
r100280	17q|D0_vs_D9	17q	D0	D9	5.28	-5.92	1.32	-4.03	0	0.002
r100280	17q|D3_vs_D9	17q	D3	D9	5.28	-5.16	1.12	-4.08	0	0.001
r100280	17q|D9_vs_D0	17q	D9	D0	5.28	5.92	1.32	4.03	0	0.002
r100280	17q|D9_vs_D3	17q	D9	D3	5.28	5.16	1.12	4.08	0	0.001
r100280	WT|D0_vs_D9	WT	D0	D9	5.28	-5.71	1.26	-4.07	0	0.002
r100280	WT|D3_vs_D9	WT	D3	D9	5.28	-4.5	0.95	-4.12	0	0.001
r100280	WT|D9_vs_D0	WT	D9	D0	5.28	5.71	1.26	4.07	0	0.002
r100280	WT|D9_vs_D3	WT	D9	D3	5.28	4.5	0.95	4.12	0	0.001
r100282	17q|D0_vs_D3	17q	D0	D3	8	-5.87	1.26	-4.19	0	0.002
r100282	17q|D3_vs_D0	17q	D3	D0	8	5.87	1.26	4.19	0	0.002
r100282	WT|D0_vs_D3	WT	D0	D3	8	-4.28	0.95	-3.89	0	0.004
r100282	WT|D3_vs_D0	WT	D3	D0	8	4.28	0.95	3.89	0	0.004
r100283	17q|D0_vs_D3	17q	D0	D3	15.27	-3.73	0.72	-4.38	0	0.001
r100283	17q|D3_vs_D0	17q	D3	D0	15.27	3.73	0.72	4.38	0	0.001
r100283	D19|17q1qMYCN_vs_17q	D19	17q1qMYCN	17q	15.27	-2.71	0.46	-4.65	0	0.001
r100283	D19|17q_vs_17q1qMYCN	D19	17q	17q1qMYCN	15.27	2.71	0.46	4.65	0	0.001
r100283	WT|D0_vs_D3	WT	D0	D3	15.27	-3.06	0.6	-4.14	0	0.002
r100283	WT|D3_vs_D0	WT	D3	D0	15.27	3.06	0.6	4.14	0	0.002
r100288	17q|D3_vs_D9	17q	D3	D9	25.08	1.79	0.33	3.69	0	0.003
r100288	17q|D9_vs_D3	17q	D9	D3	25.08	-1.79	0.33	-3.69	0	0.003
r100288	WT|D3_vs_D9	WT	D3	D9	25.08	2.34	0.37	4.73	0	0
r100288	WT|D9_vs_D3	WT	D9	D3	25.08	-2.34	0.37	-4.73	0	0
r100293	17q1q|D14_vs_D3	17q1q	D14	D3	14.88	5.33	1.01	4.69	0	0
r100293	17q1q|D3_vs_D14	17q1q	D3	D14	14.88	-5.33	1.01	-4.69	0	0
r100293	17q1q|D3_vs_D9	17q1q	D3	D9	14.88	-4.35	0.84	-4.5	0	0
r100293	17q1q|D9_vs_D3	17q1q	D9	D3	14.88	4.35	0.84	4.5	0	0
r100293	17q|D14_vs_D3	17q	D14	D3	14.88	4.48	0.82	4.77	0	0
r100293	17q|D3_vs_D14	17q	D3	D14	14.88	-4.48	0.82	-4.77	0	0
r100293	WT|D14_vs_D3	WT	D14	D3	14.88	5.44	0.9	5.38	0	0
r100293	WT|D14_vs_D9	WT	D14	D9	14.88	3.06	0.57	4.36	0	0.002
r100293	WT|D3_vs_D14	WT	D3	D14	14.88	-5.44	0.9	-5.38	0	0
r100293	WT|D9_vs_D14	WT	D9	D14	14.88	-3.06	0.57	-4.36	0	0.002
r100303	17q|D3_vs_D9	17q	D3	D9	30.65	-1.93	0.33	-4.05	0	0.001
r100303	17q|D9_vs_D3	17q	D9	D3	30.65	1.93	0.33	4.05	0	0.001
r100303	WT|D3_vs_D9	WT	D3	D9	30.65	-2.19	0.34	-4.67	0	0
r100303	WT|D9_vs_D3	WT	D9	D3	30.65	2.19	0.34	4.67	0	0
r100305	17q1q|D3_vs_D9	17q1q	D3	D9	12.68	2.94	0.58	4.05	0	0.001
r100305	17q1q|D9_vs_D3	17q1q	D9	D3	12.68	-2.94	0.58	-4.05	0	0.001
r100305	WT|D3_vs_D9	WT	D3	D9	12.68	2.55	0.54	3.66	0	0.003
r100305	WT|D9_vs_D3	WT	D9	D3	12.68	-2.55	0.54	-3.66	0	0.003
r100307	D9|17q1qMYCN_vs_WT	D9	17q1qMYCN	WT	21.61	-2.5	0.43	-4.5	0	0.002
r100307	D9|WT_vs_17q1qMYCN	D9	WT	17q1qMYCN	21.61	2.5	0.43	4.5	0	0.002
r100307	WT|D0_vs_D9	WT	D0	D9	21.61	-2.47	0.51	-3.69	0	0.005
r100307	WT|D3_vs_D9	WT	D3	D9	21.61	-2.2	0.34	-4.78	0	0
r100307	WT|D9_vs_D0	WT	D9	D0	21.61	2.47	0.51	3.69	0	0.005
r100307	WT|D9_vs_D3	WT	D9	D3	21.61	2.2	0.34	4.78	0	0
r100308	17q1q|D3_vs_D9	17q1q	D3	D9	4.72	-4	0.93	-3.67	0	0.003
r100308	17q1q|D9_vs_D3	17q1q	D9	D3	4.72	4	0.93	3.67	0	0.003
r100313	WT|D3_vs_D9	WT	D3	D9	21.45	-2	0.38	-3.69	0	0.003
r100313	WT|D9_vs_D3	WT	D9	D3	21.45	2	0.38	3.69	0	0.003
r100314	17q1q|D0_vs_D9	17q1q	D0	D9	146.66	-2.45	0.3	-6.31	0	0
r100314	17q1q|D3_vs_D9	17q1q	D3	D9	146.66	-2.28	0.2	-8.57	0	0
r100314	17q1q|D9_vs_D0	17q1q	D9	D0	146.66	2.45	0.3	6.31	0	0
r100314	17q1q|D9_vs_D3	17q1q	D9	D3	146.66	2.28	0.2	8.57	0	0
r100314	17q|D0_vs_D9	17q	D0	D9	146.66	-2.08	0.25	-5.91	0	0
r100314	17q|D19_vs_D9	17q	D19	D9	146.66	-2.02	0.29	-4.95	0	0
r100314	17q|D3_vs_D9	17q	D3	D9	146.66	-2.2	0.18	-9.09	0	0
r100314	17q|D9_vs_D0	17q	D9	D0	146.66	2.08	0.25	5.91	0	0
r100314	17q|D9_vs_D19	17q	D9	D19	146.66	2.02	0.29	4.95	0	0
r100314	17q|D9_vs_D3	17q	D9	D3	146.66	2.2	0.18	9.09	0	0
r100314	D19|17q1qMYCN_vs_17q	D19	17q1qMYCN	17q	146.66	1.32	0.17	4.36	0	0.002
r100314	D19|17q1qMYCN_vs_WT	D19	17q1qMYCN	WT	146.66	1.28	0.17	4.09	0	0.002
r100314	D19|17q_vs_17q1qMYCN	D19	17q	17q1qMYCN	146.66	-1.32	0.17	-4.36	0	0.002
r100314	D19|WT_vs_17q1qMYCN	D19	WT	17q1qMYCN	146.66	-1.28	0.17	-4.09	0	0.002
r100314	WT|D0_vs_D9	WT	D0	D9	146.66	-2.02	0.25	-5.67	0	0
r100314	WT|D14_vs_D9	WT	D14	D9	146.66	-1.78	0.2	-5.9	0	0
r100314	WT|D19_vs_D9	WT	D19	D9	146.66	-2.13	0.29	-5.36	0	0
r100314	WT|D3_vs_D9	WT	D3	D9	146.66	-2.42	0.18	-10.19	0	0
r100314	WT|D9_vs_D0	WT	D9	D0	146.66	2.02	0.25	5.67	0	0
r100314	WT|D9_vs_D14	WT	D9	D14	146.66	1.78	0.2	5.9	0	0
r100314	WT|D9_vs_D19	WT	D9	D19	146.66	2.13	0.29	5.36	0	0
r100314	WT|D9_vs_D3	WT	D9	D3	146.66	2.42	0.18	10.19	0	0
r100317	17q1q|D3_vs_D9	17q1q	D3	D9	11.81	-3.32	0.72	-3.8	0	0.002
r100317	17q1q|D9_vs_D3	17q1q	D9	D3	11.81	3.32	0.72	3.8	0	0.002
r100320	17q1q|D3_vs_D9	17q1q	D3	D9	20.59	-3.43	0.63	-4.52	0	0
r100320	17q1q|D9_vs_D3	17q1q	D9	D3	20.59	3.43	0.63	4.52	0	0
r100320	17q|D3_vs_D9	17q	D3	D9	20.59	-3.08	0.53	-4.71	0	0
r100320	17q|D9_vs_D3	17q	D9	D3	20.59	3.08	0.53	4.71	0	0
r100320	WT|D3_vs_D9	WT	D3	D9	20.59	-2.23	0.45	-3.71	0	0.002
r100320	WT|D9_vs_D3	WT	D9	D3	20.59	2.23	0.45	3.71	0	0.002
r100324	17q1q|D0_vs_D9	17q1q	D0	D9	58.84	-2.39	0.45	-4.03	0	0.003
r100324	17q1q|D9_vs_D0	17q1q	D9	D0	58.84	2.39	0.45	4.03	0	0.003
r100324	D19|17q1qMYCN_vs_WT	D19	17q1qMYCN	WT	58.84	2.9	0.31	7.42	0	0
r100324	D19|WT_vs_17q1qMYCN	D19	WT	17q1qMYCN	58.84	-2.9	0.31	-7.42	0	0
r100324	WT|D0_vs_D3	WT	D0	D3	58.84	-1.72	0.28	-4.1	0	0.002
r100324	WT|D14_vs_D3	WT	D14	D3	58.84	-2.28	0.41	-4.13	0	0.003
r100324	WT|D19_vs_D3	WT	D19	D3	58.84	-3.37	0.56	-4.99	0	0.001
r100324	WT|D19_vs_D9	WT	D19	D9	58.84	-3.04	0.49	-5.02	0	0
r100324	WT|D3_vs_D0	WT	D3	D0	58.84	1.72	0.28	4.1	0	0.002
r100324	WT|D3_vs_D14	WT	D3	D14	58.84	2.28	0.41	4.13	0	0.003
r100324	WT|D3_vs_D19	WT	D3	D19	58.84	3.37	0.56	4.99	0	0.001
r100324	WT|D9_vs_D19	WT	D9	D19	58.84	3.04	0.49	5.02	0	0
r100330	D9|17q1qMYCN_vs_WT	D9	17q1qMYCN	WT	9.61	-3.42	0.64	-4.43	0	0.002
r100330	D9|WT_vs_17q1qMYCN	D9	WT	17q1qMYCN	9.61	3.42	0.64	4.43	0	0.002
r100330	WT|D3_vs_D9	WT	D3	D9	9.61	-5.17	0.76	-6.04	0	0
r100330	WT|D9_vs_D3	WT	D9	D3	9.61	5.17	0.76	6.04	0	0
r100336	17q1q|D3_vs_D9	17q1q	D3	D9	12.25	-3.32	0.65	-4.2	0	0
r100336	17q1q|D9_vs_D3	17q1q	D9	D3	12.25	3.32	0.65	4.2	0	0
r100336	17q|D3_vs_D9	17q	D3	D9	12.25	-3.7	0.67	-4.61	0	0
r100336	17q|D9_vs_D3	17q	D9	D3	12.25	3.7	0.67	4.61	0	0
r100336	WT|D3_vs_D9	WT	D3	D9	12.25	-3.63	0.56	-5.43	0	0
r100336	WT|D9_vs_D3	WT	D9	D3	12.25	3.63	0.56	5.43	0	0
r100339	17q|D3_vs_D9	17q	D3	D9	16.19	-2.64	0.57	-3.6	0	0.003
r100339	17q|D9_vs_D3	17q	D9	D3	16.19	2.64	0.57	3.6	0	0.003
r100339	D9|17q1qMYCN_vs_WT	D9	17q1qMYCN	WT	16.19	-2.75	0.49	-4.45	0	0.002
r100339	D9|17q1q_vs_WT	D9	17q1q	WT	16.19	-2.21	0.37	-4.41	0	0.004
r100339	D9|17q_vs_WT	D9	17q	WT	16.19	-2.19	0.34	-4.69	0	0.002
r100339	D9|WT_vs_17q	D9	WT	17q	16.19	2.19	0.34	4.69	0	0.002
r100339	D9|WT_vs_17q1q	D9	WT	17q1q	16.19	2.21	0.37	4.41	0	0.004
r100339	D9|WT_vs_17q1qMYCN	D9	WT	17q1qMYCN	16.19	2.75	0.49	4.45	0	0.002
r100339	WT|D0_vs_D9	WT	D0	D9	16.19	-3.93	0.79	-4.23	0	0.001
r100339	WT|D14_vs_D9	WT	D14	D9	16.19	-3.55	0.56	-5.32	0	0
r100339	WT|D3_vs_D9	WT	D3	D9	16.19	-5.52	0.64	-7.69	0	0
r100339	WT|D9_vs_D0	WT	D9	D0	16.19	3.93	0.79	4.23	0	0.001
r100339	WT|D9_vs_D14	WT	D9	D14	16.19	3.55	0.56	5.32	0	0
r100339	WT|D9_vs_D3	WT	D9	D3	16.19	5.52	0.64	7.69	0	0
r100345	17q1q|D3_vs_D9	17q1q	D3	D9	13.97	3.07	0.57	4.36	0	0
r100345	17q1q|D9_vs_D3	17q1q	D9	D3	13.97	-3.07	0.57	-4.36	0	0
r100345	WT|D0_vs_D9	WT	D0	D9	13.97	3.07	0.6	4.12	0	0.001
r100345	WT|D9_vs_D0	WT	D9	D0	13.97	-3.07	0.6	-4.12	0	0.001
r100350	17q|D14_vs_D9	17q	D14	D9	13.43	3.62	0.71	4.27	0	0.004
r100350	17q|D9_vs_D14	17q	D9	D14	13.43	-3.62	0.71	-4.27	0	0.004
r100353	WT|D0_vs_D3	WT	D0	D3	11.24	-2.82	0.57	-3.91	0	0.003
r100353	WT|D3_vs_D0	WT	D3	D0	11.24	2.82	0.57	3.91	0	0.003
r100355	D19|17q1qMYCN_vs_WT	D19	17q1qMYCN	WT	7.28	-3.21	0.61	-4.33	0	0.001
r100355	D19|WT_vs_17q1qMYCN	D19	WT	17q1qMYCN	7.28	3.21	0.61	4.33	0	0.001
r100356	17q1q|D3_vs_D9	17q1q	D3	D9	19	-3.08	0.44	-5.71	0	0
r100356	17q1q|D9_vs_D3	17q1q	D9	D3	19	3.08	0.44	5.71	0	0
r100356	17q|D0_vs_D9	17q	D0	D9	19	-2.97	0.62	-3.83	0	0.003
r100356	17q|D3_vs_D9	17q	D3	D9	19	-2.86	0.41	-5.56	0	0
r100356	17q|D9_vs_D0	17q	D9	D0	19	2.97	0.62	3.83	0	0.003
r100356	17q|D9_vs_D3	17q	D9	D3	19	2.86	0.41	5.56	0	0
r100356	WT|D14_vs_D9	WT	D14	D9	19	-2.62	0.48	-4.21	0	0.002
r100356	WT|D9_vs_D14	WT	D9	D14	19	2.62	0.48	4.21	0	0.002
r100359	17q1q|D3_vs_D9	17q1q	D3	D9	12.82	-3.4	0.54	-5.21	0	0
r100359	17q1q|D9_vs_D3	17q1q	D9	D3	12.82	3.4	0.54	5.21	0	0
r100359	17q|D3_vs_D9	17q	D3	D9	12.82	-2.34	0.48	-3.68	0	0.003
r100359	17q|D9_vs_D3	17q	D9	D3	12.82	2.34	0.48	3.68	0	0.003
r100360	WT|D3_vs_D9	WT	D3	D9	8.1	-3.27	0.63	-4.3	0	0
r100360	WT|D9_vs_D3	WT	D9	D3	8.1	3.27	0.63	4.3	0	0
r100361	17q1q|D0_vs_D9	17q1q	D0	D9	39.43	-3.61	0.74	-4.09	0	0.003
r100361	17q1q|D14_vs_D3	17q1q	D14	D3	39.43	4.58	0.67	5.95	0	0
r100361	17q1q|D19_vs_D3	17q1q	D19	D3	39.43	4.47	0.8	4.88	0	0.001
r100361	17q1q|D3_vs_D14	17q1q	D3	D14	39.43	-4.58	0.67	-5.95	0	0
r100361	17q1q|D3_vs_D19	17q1q	D3	D19	39.43	-4.47	0.8	-4.88	0	0.001
r100361	17q1q|D3_vs_D9	17q1q	D3	D9	39.43	-5.06	0.56	-7.93	0	0
r100361	17q1q|D9_vs_D0	17q1q	D9	D0	39.43	3.61	0.74	4.09	0	0.003
r100361	17q1q|D9_vs_D3	17q1q	D9	D3	39.43	5.06	0.56	7.93	0	0
r100361	17q|D0_vs_D14	17q	D0	D14	39.43	-4.23	0.81	-4.5	0	0.003
r100361	17q|D0_vs_D9	17q	D0	D9	39.43	-5.11	0.71	-6.35	0	0
r100361	17q|D14_vs_D0	17q	D14	D0	39.43	4.23	0.81	4.5	0	0.003
r100361	17q|D14_vs_D3	17q	D14	D3	39.43	4.17	0.6	5.95	0	0
r100361	17q|D3_vs_D14	17q	D3	D14	39.43	-4.17	0.6	-5.95	0	0
r100361	17q|D3_vs_D9	17q	D3	D9	39.43	-5.04	0.5	-8.99	0	0
r100361	17q|D9_vs_D0	17q	D9	D0	39.43	5.11	0.71	6.35	0	0
r100361	17q|D9_vs_D3	17q	D9	D3	39.43	5.04	0.5	8.99	0	0
r100361	D19|17q1qMYCN_vs_WT	D19	17q1qMYCN	WT	39.43	1.81	0.28	4.32	0	0.001
r100361	D19|WT_vs_17q1qMYCN	D19	WT	17q1qMYCN	39.43	-1.81	0.28	-4.32	0	0.001
r100361	WT|D0_vs_D9	WT	D0	D9	39.43	-5.11	0.72	-6.32	0	0
r100361	WT|D14_vs_D3	WT	D14	D3	39.43	3.9	0.65	5.1	0	0
r100361	WT|D3_vs_D14	WT	D3	D14	39.43	-3.9	0.65	-5.1	0	0
r100361	WT|D3_vs_D9	WT	D3	D9	39.43	-5.4	0.55	-8.76	0	0
r100361	WT|D9_vs_D0	WT	D9	D0	39.43	5.11	0.72	6.32	0	0
r100361	WT|D9_vs_D3	WT	D9	D3	39.43	5.4	0.55	8.76	0	0
r100362	17q|D3_vs_D9	17q	D3	D9	8.1	-4.95	1.12	-3.88	0	0.001
r100362	17q|D9_vs_D3	17q	D9	D3	8.1	4.95	1.12	3.88	0	0.001
r100362	WT|D3_vs_D9	WT	D3	D9	8.1	-3.46	0.81	-3.53	0	0.004
r100362	WT|D9_vs_D3	WT	D9	D3	8.1	3.46	0.81	3.53	0	0.004
r100371	17q|D0_vs_D3	17q	D0	D3	6.82	-3.77	0.72	-4.44	0	0.001
r100371	17q|D3_vs_D0	17q	D3	D0	6.82	3.77	0.72	4.44	0	0.001
r100371	WT|D0_vs_D3	WT	D0	D3	6.82	-3.68	0.75	-4.11	0	0.002
r100371	WT|D3_vs_D0	WT	D3	D0	6.82	3.68	0.75	4.11	0	0.002
r100379	D9|17q1qMYCN_vs_WT	D9	17q1qMYCN	WT	13.45	-2.72	0.48	-4.48	0	0.002
r100379	D9|WT_vs_17q1qMYCN	D9	WT	17q1qMYCN	13.45	2.72	0.48	4.48	0	0.002
r100379	WT|D0_vs_D9	WT	D0	D9	13.45	-3.29	0.66	-4.1	0	0.001
r100379	WT|D14_vs_D9	WT	D14	D9	13.45	-2.81	0.49	-4.54	0	0.001
r100379	WT|D19_vs_D9	WT	D19	D9	13.45	-4.13	0.74	-4.76	0	0
r100379	WT|D3_vs_D9	WT	D3	D9	13.45	-2.61	0.41	-4.9	0	0
r100379	WT|D9_vs_D0	WT	D9	D0	13.45	3.29	0.66	4.1	0	0.001
r100379	WT|D9_vs_D14	WT	D9	D14	13.45	2.81	0.49	4.54	0	0.001
r100379	WT|D9_vs_D19	WT	D9	D19	13.45	4.13	0.74	4.76	0	0
r100379	WT|D9_vs_D3	WT	D9	D3	13.45	2.61	0.41	4.9	0	0
r10038	17q|D3_vs_D9	17q	D3	D9	5.01	3.58	0.84	3.55	0	0.004
r10038	17q|D9_vs_D3	17q	D9	D3	5.01	-3.58	0.84	-3.55	0	0.004
r10038	WT|D3_vs_D9	WT	D3	D9	5.01	3.68	0.85	3.63	0	0.003
r10038	WT|D9_vs_D3	WT	D9	D3	5.01	-3.68	0.85	-3.63	0	0.003
r100387	WT|D0_vs_D3	WT	D0	D3	4.84	-3.85	0.76	-4.3	0	0.001
r100387	WT|D3_vs_D0	WT	D3	D0	4.84	3.85	0.76	4.3	0	0.001
r100387	WT|D3_vs_D9	WT	D3	D9	4.84	3.11	0.69	3.67	0	0.003
r100387	WT|D9_vs_D3	WT	D9	D3	4.84	-3.11	0.69	-3.67	0	0.003
r100388	17q1q|D3_vs_D9	17q1q	D3	D9	8.42	-3.48	0.68	-4.27	0	0
r100388	17q1q|D9_vs_D3	17q1q	D9	D3	8.42	3.48	0.68	4.27	0	0
r100388	17q|D3_vs_D9	17q	D3	D9	8.42	-3.42	0.68	-4.17	0	0
r100388	17q|D9_vs_D3	17q	D9	D3	8.42	3.42	0.68	4.17	0	0
r100389	17q1q|D3_vs_D9	17q1q	D3	D9	21.08	-3.83	0.56	-5.82	0	0
r100389	17q1q|D9_vs_D3	17q1q	D9	D3	21.08	3.83	0.56	5.82	0	0
r100389	17q|D0_vs_D9	17q	D0	D9	21.08	-3.83	0.71	-4.58	0	0
r100389	17q|D3_vs_D9	17q	D3	D9	21.08	-4.63	0.59	-6.81	0	0
r100389	17q|D9_vs_D0	17q	D9	D0	21.08	3.83	0.71	4.58	0	0
r100389	17q|D9_vs_D3	17q	D9	D3	21.08	4.63	0.59	6.81	0	0
r100389	D9|17q1qMYCN_vs_WT	D9	17q1qMYCN	WT	21.08	-2.67	0.47	-4.44	0	0.002
r100389	D9|WT_vs_17q1qMYCN	D9	WT	17q1qMYCN	21.08	2.67	0.47	4.44	0	0.002
r100389	WT|D0_vs_D9	WT	D0	D9	21.08	-3.95	0.7	-4.81	0	0
r100389	WT|D19_vs_D9	WT	D19	D9	21.08	-3.9	0.73	-4.54	0	0.001
r100389	WT|D3_vs_D9	WT	D3	D9	21.08	-3.3	0.45	-6.1	0	0
r100389	WT|D9_vs_D0	WT	D9	D0	21.08	3.95	0.7	4.81	0	0
r100389	WT|D9_vs_D19	WT	D9	D19	21.08	3.9	0.73	4.54	0	0.001
r100389	WT|D9_vs_D3	WT	D9	D3	21.08	3.3	0.45	6.1	0	0
r10039	17q|D0_vs_D9	17q	D0	D9	28.6	-3.78	0.58	-5.49	0	0
r10039	17q|D3_vs_D9	17q	D3	D9	28.6	-2.31	0.35	-4.92	0	0
r10039	17q|D9_vs_D0	17q	D9	D0	28.6	3.78	0.58	5.49	0	0
r10039	17q|D9_vs_D3	17q	D9	D3	28.6	2.31	0.35	4.92	0	0
r10039	WT|D0_vs_D14	WT	D0	D14	28.6	-3.6	0.7	-4.32	0	0.004
r10039	WT|D0_vs_D9	WT	D0	D9	28.6	-4.08	0.57	-6.18	0	0
r10039	WT|D14_vs_D0	WT	D14	D0	28.6	3.6	0.7	4.32	0	0.004
r10039	WT|D14_vs_D3	WT	D14	D3	28.6	2.66	0.51	4.05	0	0.004
r10039	WT|D3_vs_D14	WT	D3	D14	28.6	-2.66	0.51	-4.05	0	0.004
r10039	WT|D3_vs_D9	WT	D3	D9	28.6	-3.13	0.37	-6.96	0	0
r10039	WT|D9_vs_D0	WT	D9	D0	28.6	4.08	0.57	6.18	0	0
r10039	WT|D9_vs_D3	WT	D9	D3	28.6	3.13	0.37	6.96	0	0
r100392	WT|D14_vs_D3	WT	D14	D3	5.26	7.04	1.54	4.18	0	0.003
r100392	WT|D3_vs_D14	WT	D3	D14	5.26	-7.04	1.54	-4.18	0	0.003
r100393	WT|D14_vs_D3	WT	D14	D3	12.59	4.4	0.94	4.04	0	0.004
r100393	WT|D3_vs_D14	WT	D3	D14	12.59	-4.4	0.94	-4.04	0	0.004
r100394	17q|D0_vs_D14	17q	D0	D14	41.2	-3.42	0.56	-5.09	0	0
r100394	17q|D14_vs_D0	17q	D14	D0	41.2	3.42	0.56	5.09	0	0
r100394	17q|D14_vs_D3	17q	D14	D3	41.2	2.68	0.43	4.84	0	0
r100394	17q|D3_vs_D14	17q	D3	D14	41.2	-2.68	0.43	-4.84	0	0
r100394	WT|D0_vs_D14	WT	D0	D14	41.2	-3.61	0.56	-5.42	0	0
r100394	WT|D14_vs_D0	WT	D14	D0	41.2	3.61	0.56	5.42	0	0
r100394	WT|D14_vs_D3	WT	D14	D3	41.2	2.45	0.42	4.43	0	0.001
r100394	WT|D14_vs_D9	WT	D14	D9	41.2	2.24	0.32	5.11	0	0
r100394	WT|D3_vs_D14	WT	D3	D14	41.2	-2.45	0.42	-4.43	0	0.001
r100394	WT|D9_vs_D14	WT	D9	D14	41.2	-2.24	0.32	-5.11	0	0
r100396	17q1q|D3_vs_D9	17q1q	D3	D9	13.41	-3.07	0.64	-3.86	0	0.002
r100396	17q1q|D9_vs_D3	17q1q	D9	D3	13.41	3.07	0.64	3.86	0	0.002
r100396	17q|D3_vs_D9	17q	D3	D9	13.41	-2.38	0.49	-3.64	0	0.003
r100396	17q|D9_vs_D3	17q	D9	D3	13.41	2.38	0.49	3.64	0	0.003
r100398	17q|D3_vs_D9	17q	D3	D9	19.87	2.37	0.47	3.79	0	0.002
r100398	17q|D9_vs_D3	17q	D9	D3	19.87	-2.37	0.47	-3.79	0	0.002
r100398	WT|D19_vs_D9	WT	D19	D9	19.87	3.98	0.71	4.75	0	0
r100398	WT|D9_vs_D19	WT	D9	D19	19.87	-3.98	0.71	-4.75	0	0
r10040	17q1q|D14_vs_D3	17q1q	D14	D3	27.12	4.06	0.67	5.16	0	0
r10040	17q1q|D3_vs_D14	17q1q	D3	D14	27.12	-4.06	0.67	-5.16	0	0
r10040	17q1q|D3_vs_D9	17q1q	D3	D9	27.12	-3.46	0.52	-5.51	0	0
r10040	17q1q|D9_vs_D3	17q1q	D9	D3	27.12	3.46	0.52	5.51	0	0
r10040	17q|D14_vs_D3	17q	D14	D3	27.12	3.06	0.61	4.08	0	0.003
r10040	17q|D3_vs_D14	17q	D3	D14	27.12	-3.06	0.61	-4.08	0	0.003
r10040	17q|D3_vs_D9	17q	D3	D9	27.12	-3.17	0.45	-5.78	0	0
r10040	17q|D9_vs_D3	17q	D9	D3	27.12	3.17	0.45	5.78	0	0
r10040	WT|D3_vs_D9	WT	D3	D9	27.12	-2.22	0.42	-3.85	0	0.002
r10040	WT|D9_vs_D3	WT	D9	D3	27.12	2.22	0.42	3.85	0	0.002
r100404	17q|D14_vs_D3	17q	D14	D3	39.04	2.43	0.46	4.02	0	0.004
r100404	17q|D3_vs_D14	17q	D3	D14	39.04	-2.43	0.46	-4.02	0	0.004
r100404	WT|D14_vs_D3	WT	D14	D3	39.04	2.81	0.46	4.87	0	0
r100404	WT|D14_vs_D9	WT	D14	D9	39.04	2.57	0.36	5.49	0	0
r100404	WT|D19_vs_D9	WT	D19	D9	39.04	2.72	0.48	4.5	0	0.001
r100404	WT|D3_vs_D14	WT	D3	D14	39.04	-2.81	0.46	-4.87	0	0
r100404	WT|D9_vs_D14	WT	D9	D14	39.04	-2.57	0.36	-5.49	0	0
r100404	WT|D9_vs_D19	WT	D9	D19	39.04	-2.72	0.48	-4.5	0	0.001
r100405	17q1q|D3_vs_D9	17q1q	D3	D9	13.15	-3.35	0.6	-4.64	0	0
r100405	17q1q|D9_vs_D3	17q1q	D9	D3	13.15	3.35	0.6	4.64	0	0
r100405	17q|D3_vs_D9	17q	D3	D9	13.15	-2.9	0.53	-4.37	0	0
r100405	17q|D9_vs_D3	17q	D9	D3	13.15	2.9	0.53	4.37	0	0
r100405	WT|D3_vs_D9	WT	D3	D9	13.15	-3.67	0.61	-5.02	0	0
r100405	WT|D9_vs_D3	WT	D9	D3	13.15	3.67	0.61	5.02	0	0
r100406	WT|D3_vs_D9	WT	D3	D9	11.82	-2.29	0.47	-3.66	0	0.003
r100406	WT|D9_vs_D3	WT	D9	D3	11.82	2.29	0.47	3.66	0	0.003
r10041	17q|D3_vs_D9	17q	D3	D9	24.19	-1.97	0.39	-3.59	0	0.004
r10041	17q|D9_vs_D3	17q	D9	D3	24.19	1.97	0.39	3.59	0	0.004
r10041	WT|D3_vs_D9	WT	D3	D9	24.19	-2	0.4	-3.52	0	0.005
r10041	WT|D9_vs_D3	WT	D9	D3	24.19	2	0.4	3.52	0	0.005
r100414	17q1q|D3_vs_D9	17q1q	D3	D9	12.52	2.92	0.59	3.93	0	0.001
r100414	17q1q|D9_vs_D3	17q1q	D9	D3	12.52	-2.92	0.59	-3.93	0	0.001
r100414	WT|D3_vs_D9	WT	D3	D9	12.52	2.33	0.46	3.79	0	0.002
r100414	WT|D9_vs_D3	WT	D9	D3	12.52	-2.33	0.46	-3.79	0	0.002
r100421	17q1q|D3_vs_D9	17q1q	D3	D9	16.65	-4.17	0.59	-6.09	0	0
r100421	17q1q|D9_vs_D3	17q1q	D9	D3	16.65	4.17	0.59	6.09	0	0
r100421	17q|D3_vs_D9	17q	D3	D9	16.65	-3.62	0.51	-6	0	0
r100421	17q|D9_vs_D3	17q	D9	D3	16.65	3.62	0.51	6	0	0
r100421	D9|17q1qMYCN_vs_17q	D9	17q1qMYCN	17q	16.65	-3.17	0.54	-4.76	0	0.001
r100421	D9|17q1qMYCN_vs_17q1q	D9	17q1qMYCN	17q1q	16.65	-3.3	0.52	-5.24	0	0
r100421	D9|17q1q_vs_17q1qMYCN	D9	17q1q	17q1qMYCN	16.65	3.3	0.52	5.24	0	0
r100421	D9|17q_vs_17q1qMYCN	D9	17q	17q1qMYCN	16.65	3.17	0.54	4.76	0	0.001
r100421	WT|D3_vs_D9	WT	D3	D9	16.65	-3.5	0.55	-5.34	0	0
r100421	WT|D9_vs_D3	WT	D9	D3	16.65	3.5	0.55	5.34	0	0
r100425	WT|D3_vs_D9	WT	D3	D9	7.08	-3.17	0.67	-3.83	0	0.002
r100425	WT|D9_vs_D3	WT	D9	D3	7.08	3.17	0.67	3.83	0	0.002
r100426	17q|D0_vs_D3	17q	D0	D3	5.09	6.9	1.36	4.63	0	0
r100426	17q|D3_vs_D0	17q	D3	D0	5.09	-6.9	1.36	-4.63	0	0
r100427	17q1q|D3_vs_D9	17q1q	D3	D9	15.4	2.74	0.59	3.62	0	0.004
r100427	17q1q|D9_vs_D3	17q1q	D9	D3	15.4	-2.74	0.59	-3.62	0	0.004
r100427	17q|D0_vs_D9	17q	D0	D9	15.4	3.31	0.64	4.28	0	0.001
r100427	17q|D3_vs_D9	17q	D3	D9	15.4	2.6	0.51	3.92	0	0.001
r100427	17q|D9_vs_D0	17q	D9	D0	15.4	-3.31	0.64	-4.28	0	0.001
r100427	17q|D9_vs_D3	17q	D9	D3	15.4	-2.6	0.51	-3.92	0	0.001
r100427	WT|D0_vs_D9	WT	D0	D9	15.4	2.96	0.63	3.77	0	0.004
r100427	WT|D3_vs_D9	WT	D3	D9	15.4	2.5	0.5	3.79	0	0.002
r100427	WT|D9_vs_D0	WT	D9	D0	15.4	-2.96	0.63	-3.77	0	0.004
r100427	WT|D9_vs_D3	WT	D9	D3	15.4	-2.5	0.5	-3.79	0	0.002
r100437	17q1q|D3_vs_D9	17q1q	D3	D9	32.08	-3.46	0.44	-6.46	0	0
r100437	17q1q|D9_vs_D3	17q1q	D9	D3	32.08	3.46	0.44	6.46	0	0
r100437	17q|D0_vs_D9	17q	D0	D9	32.08	-3.35	0.58	-4.74	0	0
r100437	17q|D3_vs_D9	17q	D3	D9	32.08	-3.09	0.39	-6.46	0	0
r100437	17q|D9_vs_D0	17q	D9	D0	32.08	3.35	0.58	4.74	0	0
r100437	17q|D9_vs_D3	17q	D9	D3	32.08	3.09	0.39	6.46	0	0
r100437	WT|D3_vs_D9	WT	D3	D9	32.08	-3.18	0.41	-6.28	0	0
r100437	WT|D9_vs_D3	WT	D9	D3	32.08	3.18	0.41	6.28	0	0
r100438	17q1q|D3_vs_D9	17q1q	D3	D9	38.9	-2.36	0.33	-5.38	0	0
r100438	17q1q|D9_vs_D3	17q1q	D9	D3	38.9	2.36	0.33	5.38	0	0
r100438	17q|D3_vs_D9	17q	D3	D9	38.9	-2.7	0.3	-7.04	0	0
r100438	17q|D9_vs_D3	17q	D9	D3	38.9	2.7	0.3	7.04	0	0
r100438	WT|D3_vs_D9	WT	D3	D9	38.9	-2.6	0.3	-6.7	0	0
r100438	WT|D9_vs_D3	WT	D9	D3	38.9	2.6	0.3	6.7	0	0
r100447	17q1q|D14_vs_D3	17q1q	D14	D3	10.02	4.86	1.03	4.15	0	0.003
r100447	17q1q|D3_vs_D14	17q1q	D3	D14	10.02	-4.86	1.03	-4.15	0	0.003
r100447	17q1q|D3_vs_D9	17q1q	D3	D9	10.02	-4.1	0.79	-4.44	0	0
r100447	17q1q|D9_vs_D3	17q1q	D9	D3	10.02	4.1	0.79	4.44	0	0
r100447	17q|D3_vs_D9	17q	D3	D9	10.02	-4.39	0.79	-4.8	0	0
r100447	17q|D9_vs_D3	17q	D9	D3	10.02	4.39	0.79	4.8	0	0
r100447	WT|D3_vs_D9	WT	D3	D9	10.02	-5.17	0.86	-5.32	0	0
r100447	WT|D9_vs_D3	WT	D9	D3	10.02	5.17	0.86	5.32	0	0
r100450	17q1q|D3_vs_D9	17q1q	D3	D9	8.09	-3.41	0.78	-3.64	0	0.003
r100450	17q1q|D9_vs_D3	17q1q	D9	D3	8.09	3.41	0.78	3.64	0	0.003
r100450	WT|D3_vs_D9	WT	D3	D9	8.09	-3.31	0.65	-4.18	0	0
r100450	WT|D9_vs_D3	WT	D9	D3	8.09	3.31	0.65	4.18	0	0
r100468	17q1q|D3_vs_D9	17q1q	D3	D9	34.06	1.95	0.38	3.57	0	0.004
r100468	17q1q|D9_vs_D3	17q1q	D9	D3	34.06	-1.95	0.38	-3.57	0	0.004
r100468	17q|D3_vs_D9	17q	D3	D9	34.06	2.01	0.34	4.25	0	0
r100468	17q|D9_vs_D3	17q	D9	D3	34.06	-2.01	0.34	-4.25	0	0
r100468	WT|D3_vs_D9	WT	D3	D9	34.06	1.76	0.33	3.58	0	0.004
r100468	WT|D9_vs_D3	WT	D9	D3	34.06	-1.76	0.33	-3.58	0	0.004
r100472	17q1q|D3_vs_D9	17q1q	D3	D9	21.81	-2.77	0.49	-4.5	0	0
r100472	17q1q|D9_vs_D3	17q1q	D9	D3	21.81	2.77	0.49	4.5	0	0
r100472	17q|D3_vs_D9	17q	D3	D9	21.81	-2.61	0.43	-4.65	0	0
r100472	17q|D9_vs_D3	17q	D9	D3	21.81	2.61	0.43	4.65	0	0
r100472	WT|D3_vs_D9	WT	D3	D9	21.81	-2.18	0.42	-3.76	0	0.002
r100472	WT|D9_vs_D3	WT	D9	D3	21.81	2.18	0.42	3.76	0	0.002
r100477	17q|D0_vs_D3	17q	D0	D3	9.18	4.72	0.93	4.45	0	0.001
r100477	17q|D3_vs_D0	17q	D3	D0	9.18	-4.72	0.93	-4.45	0	0.001
r100477	WT|D0_vs_D3	WT	D0	D3	9.18	4.5	0.89	4.39	0	0.001
r100477	WT|D3_vs_D0	WT	D3	D0	9.18	-4.5	0.89	-4.39	0	0.001
r100481	17q|D3_vs_D9	17q	D3	D9	8.33	-3.54	0.67	-4.43	0	0
r100481	17q|D9_vs_D3	17q	D9	D3	8.33	3.54	0.67	4.43	0	0
r100481	WT|D3_vs_D9	WT	D3	D9	8.33	-3.89	0.83	-4	0	0.001
r100481	WT|D9_vs_D3	WT	D9	D3	8.33	3.89	0.83	4	0	0.001
r100489	WT|D3_vs_D9	WT	D3	D9	111.18	-1.23	0.18	-3.63	0	0.003
r100489	WT|D9_vs_D3	WT	D9	D3	111.18	1.23	0.18	3.63	0	0.003
r100491	17q1q|D0_vs_D9	17q1q	D0	D9	39.46	-2.8	0.54	-4.1	0	0.003
r100491	17q1q|D3_vs_D9	17q1q	D3	D9	39.46	-2.42	0.33	-5.49	0	0
r100491	17q1q|D9_vs_D0	17q1q	D9	D0	39.46	2.8	0.54	4.1	0	0.003
r100491	17q1q|D9_vs_D3	17q1q	D9	D3	39.46	2.42	0.33	5.49	0	0
r100491	17q|D0_vs_D9	17q	D0	D9	39.46	-2.73	0.45	-4.74	0	0
r100491	17q|D3_vs_D9	17q	D3	D9	39.46	-2.14	0.3	-5.25	0	0
r100491	17q|D9_vs_D0	17q	D9	D0	39.46	2.73	0.45	4.74	0	0
r100491	17q|D9_vs_D3	17q	D9	D3	39.46	2.14	0.3	5.25	0	0
r100491	WT|D0_vs_D9	WT	D0	D9	39.46	-2.66	0.44	-4.67	0	0
r100491	WT|D3_vs_D9	WT	D3	D9	39.46	-2.35	0.3	-5.93	0	0
r100491	WT|D9_vs_D0	WT	D9	D0	39.46	2.66	0.44	4.67	0	0
r100491	WT|D9_vs_D3	WT	D9	D3	39.46	2.35	0.3	5.93	0	0
r100497	17q1q|D3_vs_D9	17q1q	D3	D9	32.54	-3.51	0.37	-7.88	0	0
r100497	17q1q|D9_vs_D3	17q1q	D9	D3	32.54	3.51	0.37	7.88	0	0
r100497	17q|D0_vs_D9	17q	D0	D9	32.54	-2.3	0.45	-3.8	0	0.004
r100497	17q|D3_vs_D9	17q	D3	D9	32.54	-1.92	0.29	-4.55	0	0
r100497	17q|D9_vs_D0	17q	D9	D0	32.54	2.3	0.45	3.8	0	0.004
r100497	17q|D9_vs_D3	17q	D9	D3	32.54	1.92	0.29	4.55	0	0
r100497	WT|D0_vs_D9	WT	D0	D9	32.54	-2.58	0.44	-4.5	0	0
r100497	WT|D9_vs_D0	WT	D9	D0	32.54	2.58	0.44	4.5	0	0
r100501	17q|D3_vs_D9	17q	D3	D9	44.73	1.87	0.29	4.42	0	0
r100501	17q|D9_vs_D3	17q	D9	D3	44.73	-1.87	0.29	-4.42	0	0
r100503	17q|D3_vs_D9	17q	D3	D9	7.47	-3.04	0.61	-4.02	0	0.001
r100503	17q|D9_vs_D3	17q	D9	D3	7.47	3.04	0.61	4.02	0	0.001
r100503	WT|D3_vs_D9	WT	D3	D9	7.47	-3.63	0.65	-4.68	0	0
r100503	WT|D9_vs_D3	WT	D9	D3	7.47	3.63	0.65	4.68	0	0
r100505	17q1q|D3_vs_D9	17q1q	D3	D9	33.34	2.33	0.37	4.71	0	0
r100505	17q1q|D9_vs_D3	17q1q	D9	D3	33.34	-2.33	0.37	-4.71	0	0
r100505	17q|D3_vs_D9	17q	D3	D9	33.34	1.69	0.3	3.63	0	0.003
r100505	17q|D9_vs_D3	17q	D9	D3	33.34	-1.69	0.3	-3.63	0	0.003
r100506	17q1q|D0_vs_D9	17q1q	D0	D9	74.28	-2.62	0.42	-4.87	0	0
r100506	17q1q|D3_vs_D9	17q1q	D3	D9	74.28	-2.19	0.27	-6.03	0	0
r100506	17q1q|D9_vs_D0	17q1q	D9	D0	74.28	2.62	0.42	4.87	0	0
r100506	17q1q|D9_vs_D3	17q1q	D9	D3	74.28	2.19	0.27	6.03	0	0
r100506	17q|D0_vs_D9	17q	D0	D9	74.28	-1.92	0.34	-3.92	0	0.003
r100506	17q|D19_vs_D9	17q	D19	D9	74.28	-2.84	0.41	-5.52	0	0
r100506	17q|D3_vs_D9	17q	D3	D9	74.28	-2.26	0.24	-7.06	0	0
r100506	17q|D9_vs_D0	17q	D9	D0	74.28	1.92	0.34	3.92	0	0.003
r100506	17q|D9_vs_D19	17q	D9	D19	74.28	2.84	0.41	5.52	0	0
r100506	17q|D9_vs_D3	17q	D9	D3	74.28	2.26	0.24	7.06	0	0
r100506	D19|17q1qMYCN_vs_WT	D19	17q1qMYCN	WT	74.28	1.69	0.27	4.13	0	0.002
r100506	D19|WT_vs_17q1qMYCN	D19	WT	17q1qMYCN	74.28	-1.69	0.27	-4.13	0	0.002
r100506	WT|D0_vs_D9	WT	D0	D9	74.28	-2.02	0.34	-4.16	0	0.001
r100506	WT|D14_vs_D9	WT	D14	D9	74.28	-2.03	0.28	-5.09	0	0
r100506	WT|D19_vs_D9	WT	D19	D9	74.28	-3.24	0.42	-6.35	0	0
r100506	WT|D3_vs_D9	WT	D3	D9	74.28	-2.3	0.24	-7.12	0	0
r100506	WT|D9_vs_D0	WT	D9	D0	74.28	2.02	0.34	4.16	0	0.001
r100506	WT|D9_vs_D14	WT	D9	D14	74.28	2.03	0.28	5.09	0	0
r100506	WT|D9_vs_D19	WT	D9	D19	74.28	3.24	0.42	6.35	0	0
r100506	WT|D9_vs_D3	WT	D9	D3	74.28	2.3	0.24	7.12	0	0
r100507	17q1q|D0_vs_D9	17q1q	D0	D9	41.82	2.75	0.47	4.66	0	0
r100507	17q1q|D14_vs_D3	17q1q	D14	D3	41.82	-3.05	0.52	-4.74	0	0
r100507	17q1q|D3_vs_D14	17q1q	D3	D14	41.82	3.05	0.52	4.74	0	0
r100507	17q1q|D3_vs_D9	17q1q	D3	D9	41.82	3.14	0.37	6.81	0	0
r100507	17q1q|D9_vs_D0	17q1q	D9	D0	41.82	-2.75	0.47	-4.66	0	0
r100507	17q1q|D9_vs_D3	17q1q	D9	D3	41.82	-3.14	0.37	-6.81	0	0
r100507	17q|D0_vs_D14	17q	D0	D14	41.82	3.48	0.57	5.03	0	0
r100507	17q|D0_vs_D9	17q	D0	D9	41.82	2.44	0.39	4.72	0	0
r100507	17q|D14_vs_D0	17q	D14	D0	41.82	-3.48	0.57	-5.03	0	0
r100507	17q|D14_vs_D3	17q	D14	D3	41.82	-3.2	0.5	-5.29	0	0
r100507	17q|D3_vs_D14	17q	D3	D14	41.82	3.2	0.5	5.29	0	0
r100507	17q|D3_vs_D9	17q	D3	D9	41.82	2.16	0.3	5.2	0	0
r100507	17q|D9_vs_D0	17q	D9	D0	41.82	-2.44	0.39	-4.72	0	0
r100507	17q|D9_vs_D3	17q	D9	D3	41.82	-2.16	0.3	-5.2	0	0
r100507	D3|17q1q_vs_WT	D3	17q1q	WT	41.82	1.65	0.23	4.55	0	0.003
r100507	D3|WT_vs_17q1q	D3	WT	17q1q	41.82	-1.65	0.23	-4.55	0	0.003
r100507	WT|D0_vs_D9	WT	D0	D9	41.82	2.63	0.41	5.04	0	0
r100507	WT|D9_vs_D0	WT	D9	D0	41.82	-2.63	0.41	-5.04	0	0
r100510	17q1q|D3_vs_D9	17q1q	D3	D9	22.54	2.97	0.49	4.89	0	0
r100510	17q1q|D9_vs_D3	17q1q	D9	D3	22.54	-2.97	0.49	-4.89	0	0
r100510	17q|D0_vs_D9	17q	D0	D9	22.54	3.04	0.53	4.62	0	0
r100510	17q|D3_vs_D9	17q	D3	D9	22.54	2.45	0.42	4.39	0	0
r100510	17q|D9_vs_D0	17q	D9	D0	22.54	-3.04	0.53	-4.62	0	0
r100510	17q|D9_vs_D3	17q	D9	D3	22.54	-2.45	0.42	-4.39	0	0
r100510	WT|D0_vs_D9	WT	D0	D9	22.54	3.17	0.55	4.69	0	0
r100510	WT|D9_vs_D0	WT	D9	D0	22.54	-3.17	0.55	-4.69	0	0
r100523	17q1q|D3_vs_D9	17q1q	D3	D9	74.44	-2.82	0.38	-5.9	0	0
r100523	17q1q|D9_vs_D3	17q1q	D9	D3	74.44	2.82	0.38	5.9	0	0
r100523	17q|D0_vs_D9	17q	D0	D9	74.44	-2.48	0.47	-4.01	0	0.002
r100523	17q|D19_vs_D9	17q	D19	D9	74.44	-3.3	0.54	-5.03	0	0
r100523	17q|D3_vs_D9	17q	D3	D9	74.44	-3.22	0.34	-7.77	0	0
r100523	17q|D9_vs_D0	17q	D9	D0	74.44	2.48	0.47	4.01	0	0.002
r100523	17q|D9_vs_D19	17q	D9	D19	74.44	3.3	0.54	5.03	0	0
r100523	17q|D9_vs_D3	17q	D9	D3	74.44	3.22	0.34	7.77	0	0
r100523	D19|17q1qMYCN_vs_WT	D19	17q1qMYCN	WT	74.44	2.31	0.35	4.95	0	0
r100523	D19|17q1q_vs_WT	D19	17q1q	WT	74.44	2.42	0.35	5.33	0	0
r100523	D19|WT_vs_17q1q	D19	WT	17q1q	74.44	-2.42	0.35	-5.33	0	0
r100523	D19|WT_vs_17q1qMYCN	D19	WT	17q1qMYCN	74.44	-2.31	0.35	-4.95	0	0
r100523	WT|D14_vs_D9	WT	D14	D9	74.44	-2.26	0.38	-4.37	0	0.001
r100523	WT|D19_vs_D9	WT	D19	D9	74.44	-3.74	0.56	-5.67	0	0
r100523	WT|D3_vs_D9	WT	D3	D9	74.44	-3.03	0.35	-7	0	0
r100523	WT|D9_vs_D14	WT	D9	D14	74.44	2.26	0.38	4.37	0	0.001
r100523	WT|D9_vs_D19	WT	D9	D19	74.44	3.74	0.56	5.67	0	0
r100523	WT|D9_vs_D3	WT	D9	D3	74.44	3.03	0.35	7	0	0
r100526	WT|D3_vs_D9	WT	D3	D9	6.45	-3.33	0.7	-3.92	0	0.001
r100526	WT|D9_vs_D3	WT	D9	D3	6.45	3.33	0.7	3.92	0	0.001
r100536	17q1q|D0_vs_D9	17q1q	D0	D9	11.53	4.05	0.77	4.5	0	0.001
r100536	17q1q|D9_vs_D0	17q1q	D9	D0	11.53	-4.05	0.77	-4.5	0	0.001
r100536	17q|D0_vs_D9	17q	D0	D9	11.53	3.33	0.65	4.21	0	0.001
r100536	17q|D9_vs_D0	17q	D9	D0	11.53	-3.33	0.65	-4.21	0	0.001
r100536	WT|D0_vs_D9	WT	D0	D9	11.53	2.93	0.61	3.81	0	0.003
r100536	WT|D9_vs_D0	WT	D9	D0	11.53	-2.93	0.61	-3.81	0	0.003
r100539	17q|D14_vs_D3	17q	D14	D3	16.28	3.67	0.76	4.05	0	0.004
r100539	17q|D3_vs_D14	17q	D3	D14	16.28	-3.67	0.76	-4.05	0	0.004
r100540	17q1q|D3_vs_D9	17q1q	D3	D9	45.69	-2.2	0.35	-4.57	0	0
r100540	17q1q|D9_vs_D3	17q1q	D9	D3	45.69	2.2	0.35	4.57	0	0
r100540	17q|D14_vs_D3	17q	D14	D3	45.69	2.79	0.45	4.89	0	0
r100540	17q|D3_vs_D14	17q	D3	D14	45.69	-2.79	0.45	-4.89	0	0
r100540	17q|D3_vs_D9	17q	D3	D9	45.69	-2.44	0.32	-5.73	0	0
r100540	17q|D9_vs_D3	17q	D9	D3	45.69	2.44	0.32	5.73	0	0
r100540	WT|D14_vs_D3	WT	D14	D3	45.69	3.08	0.47	5.29	0	0
r100540	WT|D19_vs_D3	WT	D19	D3	45.69	3.36	0.6	4.63	0	0.002
r100540	WT|D3_vs_D14	WT	D3	D14	45.69	-3.08	0.47	-5.29	0	0
r100540	WT|D3_vs_D19	WT	D3	D19	45.69	-3.36	0.6	-4.63	0	0.002
r100540	WT|D3_vs_D9	WT	D3	D9	45.69	-2.89	0.36	-6.47	0	0
r100540	WT|D9_vs_D3	WT	D9	D3	45.69	2.89	0.36	6.47	0	0
r100545	17q1q|D3_vs_D9	17q1q	D3	D9	50.96	-2.08	0.32	-4.62	0	0
r100545	17q1q|D9_vs_D3	17q1q	D9	D3	50.96	2.08	0.32	4.62	0	0
r100545	17q|D0_vs_D9	17q	D0	D9	50.96	-2.16	0.4	-3.94	0	0.002
r100545	17q|D19_vs_D9	17q	D19	D9	50.96	-2.7	0.47	-4.5	0	0.002
r100545	17q|D3_vs_D9	17q	D3	D9	50.96	-2.35	0.28	-6.2	0	0
r100545	17q|D9_vs_D0	17q	D9	D0	50.96	2.16	0.4	3.94	0	0.002
r100545	17q|D9_vs_D19	17q	D9	D19	50.96	2.7	0.47	4.5	0	0.002
r100545	17q|D9_vs_D3	17q	D9	D3	50.96	2.35	0.28	6.2	0	0
r100545	WT|D19_vs_D9	WT	D19	D9	50.96	-2.47	0.47	-4.02	0	0.005
r100545	WT|D3_vs_D9	WT	D3	D9	50.96	-1.83	0.28	-4.45	0	0
r100545	WT|D9_vs_D19	WT	D9	D19	50.96	2.47	0.47	4.02	0	0.005
r100545	WT|D9_vs_D3	WT	D9	D3	50.96	1.83	0.28	4.45	0	0
r100548	WT|D3_vs_D9	WT	D3	D9	7.95	2.88	0.52	4.39	0	0
r100548	WT|D9_vs_D3	WT	D9	D3	7.95	-2.88	0.52	-4.39	0	0
r100551	17q|D3_vs_D9	17q	D3	D9	11.02	-2.71	0.58	-3.65	0	0.003
r100551	17q|D9_vs_D3	17q	D9	D3	11.02	2.71	0.58	3.65	0	0.003
r100555	WT|D0_vs_D3	WT	D0	D3	10.28	2.49	0.48	3.93	0	0.003
r100555	WT|D0_vs_D9	WT	D0	D9	10.28	3.44	0.72	3.99	0	0.002
r100555	WT|D3_vs_D0	WT	D3	D0	10.28	-2.49	0.48	-3.93	0	0.003
r100555	WT|D9_vs_D0	WT	D9	D0	10.28	-3.44	0.72	-3.99	0	0.002
r100557	17q|D14_vs_D3	17q	D14	D3	15.52	4.07	0.77	4.52	0	0.001
r100557	17q|D3_vs_D14	17q	D3	D14	15.52	-4.07	0.77	-4.52	0	0.001
r100564	17q1q|D3_vs_D9	17q1q	D3	D9	17.75	-3.9	0.65	-5.12	0	0
r100564	17q1q|D9_vs_D3	17q1q	D9	D3	17.75	3.9	0.65	5.12	0	0
r100564	17q|D3_vs_D9	17q	D3	D9	17.75	-3.96	0.61	-5.53	0	0
r100564	17q|D9_vs_D3	17q	D9	D3	17.75	3.96	0.61	5.53	0	0
r100564	WT|D0_vs_D9	WT	D0	D9	17.75	-4.62	0.88	-4.58	0	0
r100564	WT|D19_vs_D9	WT	D19	D9	17.75	-3.73	0.76	-4.13	0	0.003
r100564	WT|D3_vs_D9	WT	D3	D9	17.75	-3.4	0.55	-5.07	0	0
r100564	WT|D9_vs_D0	WT	D9	D0	17.75	4.62	0.88	4.58	0	0
r100564	WT|D9_vs_D19	WT	D9	D19	17.75	3.73	0.76	4.13	0	0.003
r100564	WT|D9_vs_D3	WT	D9	D3	17.75	3.4	0.55	5.07	0	0
r100565	17q1q|D14_vs_D3	17q1q	D14	D3	24.15	4.74	0.89	4.69	0	0
r100565	17q1q|D3_vs_D14	17q1q	D3	D14	24.15	-4.74	0.89	-4.69	0	0
r100565	17q1q|D3_vs_D9	17q1q	D3	D9	24.15	-5.33	0.77	-6.19	0	0
r100565	17q1q|D9_vs_D3	17q1q	D9	D3	24.15	5.33	0.77	6.19	0	0
r100565	17q|D14_vs_D3	17q	D14	D3	24.15	4.2	0.79	4.56	0	0.001
r100565	17q|D19_vs_D9	17q	D19	D9	24.15	-3.4	0.64	-4.4	0	0.002
r100565	17q|D3_vs_D14	17q	D3	D14	24.15	-4.2	0.79	-4.56	0	0.001
r100565	17q|D3_vs_D9	17q	D3	D9	24.15	-5.21	0.68	-6.84	0	0
r100565	17q|D9_vs_D19	17q	D9	D19	24.15	3.4	0.64	4.4	0	0.002
r100565	17q|D9_vs_D3	17q	D9	D3	24.15	5.21	0.68	6.84	0	0
r100565	D19|17q1q_vs_WT	D19	17q1q	WT	24.15	2.66	0.45	4.64	0	0.001
r100565	D19|WT_vs_17q1q	D19	WT	17q1q	24.15	-2.66	0.45	-4.64	0	0.001
r100565	WT|D19_vs_D9	WT	D19	D9	24.15	-4.07	0.68	-5.11	0	0
r100565	WT|D3_vs_D9	WT	D3	D9	24.15	-4.25	0.57	-6.38	0	0
r100565	WT|D9_vs_D19	WT	D9	D19	24.15	4.07	0.68	5.11	0	0
r100565	WT|D9_vs_D3	WT	D9	D3	24.15	4.25	0.57	6.38	0	0
r100574	17q1q|D14_vs_D3	17q1q	D14	D3	34.45	4.42	0.7	5.46	0	0
r100574	17q1q|D3_vs_D14	17q1q	D3	D14	34.45	-4.42	0.7	-5.46	0	0
r100574	17q1q|D3_vs_D9	17q1q	D3	D9	34.45	-4.23	0.54	-6.69	0	0
r100574	17q1q|D9_vs_D3	17q1q	D9	D3	34.45	4.23	0.54	6.69	0	0
r100574	17q|D14_vs_D3	17q	D14	D3	34.45	4.05	0.65	5.29	0	0
r100574	17q|D3_vs_D14	17q	D3	D14	34.45	-4.05	0.65	-5.29	0	0
r100574	17q|D3_vs_D9	17q	D3	D9	34.45	-3.87	0.5	-6.6	0	0
r100574	17q|D9_vs_D3	17q	D9	D3	34.45	3.87	0.5	6.6	0	0
r100574	D9|17q1qMYCN_vs_17q1q	D9	17q1qMYCN	17q1q	34.45	-2.58	0.45	-4.45	0	0.003
r100574	D9|17q1q_vs_17q1qMYCN	D9	17q1q	17q1qMYCN	34.45	2.58	0.45	4.45	0	0.003
r100574	WT|D14_vs_D3	WT	D14	D3	34.45	3.48	0.64	4.53	0	0.001
r100574	WT|D3_vs_D14	WT	D3	D14	34.45	-3.48	0.64	-4.53	0	0.001
r100574	WT|D3_vs_D9	WT	D3	D9	34.45	-2.88	0.49	-4.67	0	0
r100574	WT|D9_vs_D3	WT	D9	D3	34.45	2.88	0.49	4.67	0	0
r100589	17q1q|D3_vs_D9	17q1q	D3	D9	29.42	-3.35	0.46	-6.06	0	0
r100589	17q1q|D9_vs_D3	17q1q	D9	D3	29.42	3.35	0.46	6.06	0	0
r100589	17q|D3_vs_D9	17q	D3	D9	29.42	-3	0.4	-6.09	0	0
r100589	17q|D9_vs_D3	17q	D9	D3	29.42	3	0.4	6.09	0	0
r100589	WT|D0_vs_D9	WT	D0	D9	29.42	-3.09	0.57	-4.4	0	0
r100589	WT|D19_vs_D9	WT	D19	D9	29.42	-3.19	0.61	-4.25	0	0.002
r100589	WT|D3_vs_D9	WT	D3	D9	29.42	-2.74	0.39	-5.49	0	0
r100589	WT|D9_vs_D0	WT	D9	D0	29.42	3.09	0.57	4.4	0	0
r100589	WT|D9_vs_D19	WT	D9	D19	29.42	3.19	0.61	4.25	0	0.002
r100589	WT|D9_vs_D3	WT	D9	D3	29.42	2.74	0.39	5.49	0	0
r10059	17q1q|D3_vs_D9	17q1q	D3	D9	19.46	-3.73	0.56	-5.58	0	0
r10059	17q1q|D9_vs_D3	17q1q	D9	D3	19.46	3.73	0.56	5.58	0	0
r10059	17q|D0_vs_D9	17q	D0	D9	19.46	-3.43	0.71	-3.99	0	0.002
r10059	17q|D3_vs_D9	17q	D3	D9	19.46	-3.71	0.51	-6.08	0	0
r10059	17q|D9_vs_D0	17q	D9	D0	19.46	3.43	0.71	3.99	0	0.002
r10059	17q|D9_vs_D3	17q	D9	D3	19.46	3.71	0.51	6.08	0	0
r10059	WT|D0_vs_D9	WT	D0	D9	19.46	-3.32	0.72	-3.8	0	0.004
r10059	WT|D3_vs_D9	WT	D3	D9	19.46	-2.91	0.47	-4.93	0	0
r10059	WT|D9_vs_D0	WT	D9	D0	19.46	3.32	0.72	3.8	0	0.004
r10059	WT|D9_vs_D3	WT	D9	D3	19.46	2.91	0.47	4.93	0	0
r100595	D19|17q1qMYCN_vs_17q	D19	17q1qMYCN	17q	12.65	2.2	0.39	4.1	0	0.004
r100595	D19|17q1qMYCN_vs_WT	D19	17q1qMYCN	WT	12.65	3.31	0.48	5.64	0	0
r100595	D19|17q_vs_17q1qMYCN	D19	17q	17q1qMYCN	12.65	-2.2	0.39	-4.1	0	0.004
r100595	D19|WT_vs_17q1qMYCN	D19	WT	17q1qMYCN	12.65	-3.31	0.48	-5.64	0	0
r100600	17q|D3_vs_D9	17q	D3	D9	9.32	2.53	0.54	3.58	0	0.004
r100600	17q|D9_vs_D3	17q	D9	D3	9.32	-2.53	0.54	-3.58	0	0.004
r100600	WT|D0_vs_D3	WT	D0	D3	9.32	-3.92	0.6	-5.56	0	0
r100600	WT|D3_vs_D0	WT	D3	D0	9.32	3.92	0.6	5.56	0	0
r100600	WT|D3_vs_D9	WT	D3	D9	9.32	3.24	0.56	4.73	0	0
r100600	WT|D9_vs_D3	WT	D9	D3	9.32	-3.24	0.56	-4.73	0	0
r100609	17q|D0_vs_D3	17q	D0	D3	19.6	-2.94	0.51	-4.62	0	0
r100609	17q|D3_vs_D0	17q	D3	D0	19.6	2.94	0.51	4.62	0	0
r100609	D9|17q_vs_WT	D9	17q	WT	19.6	-2.51	0.38	-4.99	0	0.001
r100609	D9|WT_vs_17q	D9	WT	17q	19.6	2.51	0.38	4.99	0	0.001
r100609	WT|D0_vs_D3	WT	D0	D3	19.6	-3.7	0.57	-5.42	0	0
r100609	WT|D0_vs_D9	WT	D0	D9	19.6	-4.07	0.67	-5.19	0	0
r100609	WT|D3_vs_D0	WT	D3	D0	19.6	3.7	0.57	5.42	0	0
r100609	WT|D9_vs_D0	WT	D9	D0	19.6	4.07	0.67	5.19	0	0
r10061	17q|D3_vs_D9	17q	D3	D9	5.77	-3.37	0.73	-3.79	0	0.002
r10061	17q|D9_vs_D3	17q	D9	D3	5.77	3.37	0.73	3.79	0	0.002
r100610	17q|D3_vs_D9	17q	D3	D9	8.57	2.84	0.59	3.82	0	0.002
r100610	17q|D9_vs_D3	17q	D9	D3	8.57	-2.84	0.59	-3.82	0	0.002
r100611	17q|D3_vs_D9	17q	D3	D9	7.92	-3.57	0.73	-4.07	0	0.001
r100611	17q|D9_vs_D3	17q	D9	D3	7.92	3.57	0.73	4.07	0	0.001
r100611	WT|D3_vs_D9	WT	D3	D9	7.92	-3.51	0.69	-4.25	0	0
r100611	WT|D9_vs_D3	WT	D9	D3	7.92	3.51	0.69	4.25	0	0
r100618	17q1q|D0_vs_D3	17q1q	D0	D3	24.25	-2.67	0.42	-4.93	0	0
r100618	17q1q|D3_vs_D0	17q1q	D3	D0	24.25	2.67	0.42	4.93	0	0
r100618	17q1q|D3_vs_D9	17q1q	D3	D9	24.25	2.23	0.39	4.19	0	0.001
r100618	17q1q|D9_vs_D3	17q1q	D9	D3	24.25	-2.23	0.39	-4.19	0	0.001
r100618	17q|D0_vs_D3	17q	D0	D3	24.25	-2.33	0.33	-5.24	0	0
r100618	17q|D3_vs_D0	17q	D3	D0	24.25	2.33	0.33	5.24	0	0
r100618	17q|D3_vs_D9	17q	D3	D9	24.25	2.52	0.35	5.47	0	0
r100618	17q|D9_vs_D3	17q	D9	D3	24.25	-2.52	0.35	-5.47	0	0
r100618	WT|D0_vs_D3	WT	D0	D3	24.25	-2.6	0.34	-5.85	0	0
r100618	WT|D3_vs_D0	WT	D3	D0	24.25	2.6	0.34	5.85	0	0
r100618	WT|D3_vs_D9	WT	D3	D9	24.25	2.85	0.37	6.13	0	0
r100618	WT|D9_vs_D3	WT	D9	D3	24.25	-2.85	0.37	-6.13	0	0
r100620	17q1q|D0_vs_D3	17q1q	D0	D3	70.99	-3.01	0.42	-5.77	0	0
r100620	17q1q|D0_vs_D9	17q1q	D0	D9	70.99	-3.31	0.49	-5.61	0	0
r100620	17q1q|D3_vs_D0	17q1q	D3	D0	70.99	3.01	0.42	5.77	0	0
r100620	17q1q|D9_vs_D0	17q1q	D9	D0	70.99	3.31	0.49	5.61	0	0
r100620	17q|D0_vs_D3	17q	D0	D3	70.99	-2.58	0.31	-6.52	0	0
r100620	17q|D0_vs_D9	17q	D0	D9	70.99	-2.92	0.37	-6.35	0	0
r100620	17q|D3_vs_D0	17q	D3	D0	70.99	2.58	0.31	6.52	0	0
r100620	17q|D9_vs_D0	17q	D9	D0	70.99	2.92	0.37	6.35	0	0
r100620	D19|17q1qMYCN_vs_17q	D19	17q1qMYCN	17q	70.99	1.65	0.25	4.19	0	0.003
r100620	D19|17q1qMYCN_vs_WT	D19	17q1qMYCN	WT	70.99	1.81	0.26	4.67	0	0
r100620	D19|17q_vs_17q1qMYCN	D19	17q	17q1qMYCN	70.99	-1.65	0.25	-4.19	0	0.003
r100620	D19|WT_vs_17q1qMYCN	D19	WT	17q1qMYCN	70.99	-1.81	0.26	-4.67	0	0
r100620	WT|D0_vs_D3	WT	D0	D3	70.99	-2.78	0.32	-6.91	0	0
r100620	WT|D0_vs_D9	WT	D0	D9	70.99	-3.25	0.38	-7.04	0	0
r100620	WT|D19_vs_D9	WT	D19	D9	70.99	-2.58	0.43	-4.61	0	0.001
r100620	WT|D3_vs_D0	WT	D3	D0	70.99	2.78	0.32	6.91	0	0
r100620	WT|D9_vs_D0	WT	D9	D0	70.99	3.25	0.38	7.04	0	0
r100620	WT|D9_vs_D19	WT	D9	D19	70.99	2.58	0.43	4.61	0	0.001
r100621	17q1q|D0_vs_D9	17q1q	D0	D9	40.73	-2.47	0.46	-4.08	0	0.003
r100621	17q1q|D9_vs_D0	17q1q	D9	D0	40.73	2.47	0.46	4.08	0	0.003
r100633	WT|D3_vs_D9	WT	D3	D9	6.87	3.43	0.67	4.28	0	0
r100633	WT|D9_vs_D3	WT	D9	D3	6.87	-3.43	0.67	-4.28	0	0
r100635	WT|D3_vs_D9	WT	D3	D9	14.99	2.22	0.44	3.69	0	0.003
r100635	WT|D9_vs_D3	WT	D9	D3	14.99	-2.22	0.44	-3.69	0	0.003
r100649	WT|D0_vs_D9	WT	D0	D9	15.03	-4.41	1.02	-3.75	0	0.004
r100649	WT|D9_vs_D0	WT	D9	D0	15.03	4.41	1.02	3.75	0	0.004
r100653	17q1q|D0_vs_D9	17q1q	D0	D9	12.51	5.22	0.88	5.3	0	0
r100653	17q1q|D3_vs_D9	17q1q	D3	D9	12.51	4.11	0.79	4.46	0	0
r100653	17q1q|D9_vs_D0	17q1q	D9	D0	12.51	-5.22	0.88	-5.3	0	0
r100653	17q1q|D9_vs_D3	17q1q	D9	D3	12.51	-4.11	0.79	-4.46	0	0
r100653	17q|D0_vs_D9	17q	D0	D9	12.51	4.7	0.71	5.79	0	0
r100653	17q|D3_vs_D9	17q	D3	D9	12.51	3.12	0.62	4.07	0	0.001
r100653	17q|D9_vs_D0	17q	D9	D0	12.51	-4.7	0.71	-5.79	0	0
r100653	17q|D9_vs_D3	17q	D9	D3	12.51	-3.12	0.62	-4.07	0	0.001
r100653	WT|D0_vs_D9	WT	D0	D9	12.51	4.09	0.65	5.38	0	0
r100653	WT|D9_vs_D0	WT	D9	D0	12.51	-4.09	0.65	-5.38	0	0
r100657	WT|D3_vs_D9	WT	D3	D9	25.04	2.24	0.45	3.69	0	0.003
r100657	WT|D9_vs_D3	WT	D9	D3	25.04	-2.24	0.45	-3.69	0	0.003
r100658	17q1q|D3_vs_D9	17q1q	D3	D9	13.15	-3.12	0.58	-4.39	0	0
r100658	17q1q|D9_vs_D3	17q1q	D9	D3	13.15	3.12	0.58	4.39	0	0
r100658	17q|D3_vs_D9	17q	D3	D9	13.15	-2.8	0.51	-4.38	0	0
r100658	17q|D9_vs_D3	17q	D9	D3	13.15	2.8	0.51	4.38	0	0
r100661	D3|17q1q_vs_WT	D3	17q1q	WT	22.88	2.2	0.36	4.46	0	0.004
r100661	D3|WT_vs_17q1q	D3	WT	17q1q	22.88	-2.2	0.36	-4.46	0	0.004
r100664	17q1q|D3_vs_D9	17q1q	D3	D9	15.24	-3.58	0.54	-5.57	0	0
r100664	17q1q|D9_vs_D3	17q1q	D9	D3	15.24	3.58	0.54	5.57	0	0
r100664	17q|D3_vs_D9	17q	D3	D9	15.24	-2.8	0.45	-4.95	0	0
r100664	17q|D9_vs_D3	17q	D9	D3	15.24	2.8	0.45	4.95	0	0
r100664	WT|D3_vs_D9	WT	D3	D9	15.24	-2.61	0.48	-4.2	0	0
r100664	WT|D9_vs_D3	WT	D9	D3	15.24	2.61	0.48	4.2	0	0
r10067	17q1q|D0_vs_D3	17q1q	D0	D3	21.3	-2.56	0.47	-4.2	0	0.003
r10067	17q1q|D3_vs_D0	17q1q	D3	D0	21.3	2.56	0.47	4.2	0	0.003
r10067	17q|D0_vs_D3	17q	D0	D3	21.3	-2.45	0.38	-4.85	0	0
r10067	17q|D3_vs_D0	17q	D3	D0	21.3	2.45	0.38	4.85	0	0
r10067	17q|D3_vs_D9	17q	D3	D9	21.3	2.25	0.38	4.43	0	0
r10067	17q|D9_vs_D3	17q	D9	D3	21.3	-2.25	0.38	-4.43	0	0
r10067	WT|D0_vs_D3	WT	D0	D3	21.3	-3.52	0.45	-6.54	0	0
r10067	WT|D3_vs_D0	WT	D3	D0	21.3	3.52	0.45	6.54	0	0
r10067	WT|D3_vs_D9	WT	D3	D9	21.3	2.73	0.4	5.4	0	0
r10067	WT|D9_vs_D3	WT	D9	D3	21.3	-2.73	0.4	-5.4	0	0
r100677	17q1q|D3_vs_D9	17q1q	D3	D9	53.26	1.89	0.33	3.92	0	0.001
r100677	17q1q|D9_vs_D3	17q1q	D9	D3	53.26	-1.89	0.33	-3.92	0	0.001
r100677	17q|D3_vs_D9	17q	D3	D9	53.26	1.83	0.29	4.32	0	0
r100677	17q|D9_vs_D3	17q	D9	D3	53.26	-1.83	0.29	-4.32	0	0
r100679	17q|D3_vs_D9	17q	D3	D9	55.46	1.39	0.2	3.97	0	0.001
r100679	17q|D9_vs_D3	17q	D9	D3	55.46	-1.39	0.2	-3.97	0	0.001
r100683	17q|D0_vs_D9	17q	D0	D9	18.47	2.78	0.54	4.02	0	0.002
r100683	17q|D3_vs_D9	17q	D3	D9	18.47	2.13	0.44	3.5	0	0.005
r100683	17q|D9_vs_D0	17q	D9	D0	18.47	-2.78	0.54	-4.02	0	0.002
r100683	17q|D9_vs_D3	17q	D9	D3	18.47	-2.13	0.44	-3.5	0	0.005
r10069	17q|D0_vs_D9	17q	D0	D9	8.54	3.53	0.77	3.81	0	0.004
r10069	17q|D9_vs_D0	17q	D9	D0	8.54	-3.53	0.77	-3.81	0	0.004
r10069	WT|D0_vs_D9	WT	D0	D9	8.54	3.73	0.79	3.99	0	0.002
r10069	WT|D3_vs_D9	WT	D3	D9	8.54	3.04	0.67	3.68	0	0.003
r10069	WT|D9_vs_D0	WT	D9	D0	8.54	-3.73	0.79	-3.99	0	0.002
r10069	WT|D9_vs_D3	WT	D9	D3	8.54	-3.04	0.67	-3.68	0	0.003
r100690	17q1q|D3_vs_D9	17q1q	D3	D9	49.97	-2.81	0.36	-6.13	0	0
r100690	17q1q|D9_vs_D3	17q1q	D9	D3	49.97	2.81	0.36	6.13	0	0
r100690	17q|D0_vs_D9	17q	D0	D9	49.97	-2.45	0.45	-4.12	0	0.001
r100690	17q|D3_vs_D9	17q	D3	D9	49.97	-2.75	0.32	-6.8	0	0
r100690	17q|D9_vs_D0	17q	D9	D0	49.97	2.45	0.45	4.12	0	0.001
r100690	17q|D9_vs_D3	17q	D9	D3	49.97	2.75	0.32	6.8	0	0
r100690	WT|D0_vs_D9	WT	D0	D9	49.97	-2.37	0.45	-3.95	0	0.002
r100690	WT|D14_vs_D9	WT	D14	D9	49.97	-2.3	0.37	-4.59	0	0.001
r100690	WT|D3_vs_D9	WT	D3	D9	49.97	-2.93	0.32	-7.26	0	0
r100690	WT|D9_vs_D0	WT	D9	D0	49.97	2.37	0.45	3.95	0	0.002
r100690	WT|D9_vs_D14	WT	D9	D14	49.97	2.3	0.37	4.59	0	0.001
r100690	WT|D9_vs_D3	WT	D9	D3	49.97	2.93	0.32	7.26	0	0
r100691	17q|D3_vs_D9	17q	D3	D9	19.42	2.42	0.38	4.86	0	0
r100691	17q|D9_vs_D3	17q	D9	D3	19.42	-2.42	0.38	-4.86	0	0
r100700	17q|D3_vs_D9	17q	D3	D9	11.68	-2.86	0.54	-4.18	0	0
r100700	17q|D9_vs_D3	17q	D9	D3	11.68	2.86	0.54	4.18	0	0
r100707	17q1q|D0_vs_D3	17q1q	D0	D3	35.35	-2.82	0.5	-4.48	0	0.001
r100707	17q1q|D3_vs_D0	17q1q	D3	D0	35.35	2.82	0.5	4.48	0	0.001
r100721	17q1q|D0_vs_D3	17q1q	D0	D3	53.75	-2.16	0.36	-4.33	0	0.002
r100721	17q1q|D0_vs_D9	17q1q	D0	D9	53.75	-2.39	0.45	-4.02	0	0.003
r100721	17q1q|D3_vs_D0	17q1q	D3	D0	53.75	2.16	0.36	4.33	0	0.002
r100721	17q1q|D9_vs_D0	17q1q	D9	D0	53.75	2.39	0.45	4.02	0	0.003
r100721	17q|D0_vs_D3	17q	D0	D3	53.75	-1.89	0.3	-4.35	0	0.001
r100721	17q|D0_vs_D9	17q	D0	D9	53.75	-1.97	0.37	-3.74	0	0.004
r100721	17q|D3_vs_D0	17q	D3	D0	53.75	1.89	0.3	4.35	0	0.001
r100721	17q|D9_vs_D0	17q	D9	D0	53.75	1.97	0.37	3.74	0	0.004
r100725	17q|D3_vs_D9	17q	D3	D9	7.22	3.2	0.71	3.66	0	0.003
r100725	17q|D9_vs_D3	17q	D9	D3	7.22	-3.2	0.71	-3.66	0	0.003
r100726	17q1q|D3_vs_D9	17q1q	D3	D9	13.18	-2.68	0.57	-3.66	0	0.003
r100726	17q1q|D9_vs_D3	17q1q	D9	D3	13.18	2.68	0.57	3.66	0	0.003
r100726	17q|D3_vs_D9	17q	D3	D9	13.18	-2.62	0.48	-4.28	0	0
r100726	17q|D9_vs_D3	17q	D9	D3	13.18	2.62	0.48	4.28	0	0
r100726	WT|D3_vs_D9	WT	D3	D9	13.18	-2.68	0.53	-3.98	0	0.001
r100726	WT|D9_vs_D3	WT	D9	D3	13.18	2.68	0.53	3.98	0	0.001
r100733	17q1q|D3_vs_D9	17q1q	D3	D9	14.89	-2.42	0.52	-3.55	0	0.005
r100733	17q1q|D9_vs_D3	17q1q	D9	D3	14.89	2.42	0.52	3.55	0	0.005
r100738	17q1q|D14_vs_D9	17q1q	D14	D9	9.08	3.04	0.57	4.31	0	0.005
r100738	17q1q|D9_vs_D14	17q1q	D9	D14	9.08	-3.04	0.57	-4.31	0	0.005
r100739	D19|17q1qMYCN_vs_17q	D19	17q1qMYCN	17q	17.62	2.82	0.4	5.6	0	0
r100739	D19|17q1qMYCN_vs_WT	D19	17q1qMYCN	WT	17.62	2.89	0.41	5.58	0	0
r100739	D19|17q_vs_17q1qMYCN	D19	17q	17q1qMYCN	17.62	-2.82	0.4	-5.6	0	0
r100739	D19|WT_vs_17q1qMYCN	D19	WT	17q1qMYCN	17.62	-2.89	0.41	-5.58	0	0
r100742	WT|D3_vs_D9	WT	D3	D9	16.47	-3.15	0.5	-5.07	0	0
r100742	WT|D9_vs_D3	WT	D9	D3	16.47	3.15	0.5	5.07	0	0
r100745	17q1q|D3_vs_D9	17q1q	D3	D9	13.68	2.29	0.46	3.71	0	0.003
r100745	17q1q|D9_vs_D3	17q1q	D9	D3	13.68	-2.29	0.46	-3.71	0	0.003
r100748	17q1q|D3_vs_D9	17q1q	D3	D9	13.85	-2.75	0.55	-3.93	0	0.001
r100748	17q1q|D9_vs_D3	17q1q	D9	D3	13.85	2.75	0.55	3.93	0	0.001
r100755	17q1q|D3_vs_D9	17q1q	D3	D9	28.92	2.26	0.36	4.64	0	0
r100755	17q1q|D9_vs_D3	17q1q	D9	D3	28.92	-2.26	0.36	-4.64	0	0
r100755	17q|D3_vs_D9	17q	D3	D9	28.92	3.07	0.34	7.33	0	0
r100755	17q|D9_vs_D3	17q	D9	D3	28.92	-3.07	0.34	-7.33	0	0
r100755	WT|D14_vs_D3	WT	D14	D3	28.92	-2.68	0.52	-4.02	0	0.005
r100755	WT|D3_vs_D14	WT	D3	D14	28.92	2.68	0.52	4.02	0	0.005
r100755	WT|D3_vs_D9	WT	D3	D9	28.92	2.37	0.31	5.71	0	0
r100755	WT|D9_vs_D3	WT	D9	D3	28.92	-2.37	0.31	-5.71	0	0
r100762	17q1q|D3_vs_D9	17q1q	D3	D9	11.33	-2.72	0.56	-3.82	0	0.002
r100762	17q1q|D9_vs_D3	17q1q	D9	D3	11.33	2.72	0.56	3.82	0	0.002
r100764	D19|17q1qMYCN_vs_WT	D19	17q1qMYCN	WT	13.7	-3.18	0.59	-4.37	0	0.001
r100764	D19|17q1q_vs_WT	D19	17q1q	WT	13.7	-3.17	0.56	-4.61	0	0.001
r100764	D19|WT_vs_17q1q	D19	WT	17q1q	13.7	3.17	0.56	4.61	0	0.001
r100764	D19|WT_vs_17q1qMYCN	D19	WT	17q1qMYCN	13.7	3.18	0.59	4.37	0	0.001
r100767	17q1q|D3_vs_D9	17q1q	D3	D9	12.68	-3	0.58	-4.18	0	0.001
r100767	17q1q|D9_vs_D3	17q1q	D9	D3	12.68	3	0.58	4.18	0	0.001
r100767	17q|D3_vs_D9	17q	D3	D9	12.68	-2.32	0.48	-3.59	0	0.003
r100767	17q|D9_vs_D3	17q	D9	D3	12.68	2.32	0.48	3.59	0	0.003
r100775	17q1q|D3_vs_D9	17q1q	D3	D9	47.91	2.46	0.35	5.34	0	0
r100775	17q1q|D9_vs_D3	17q1q	D9	D3	47.91	-2.46	0.35	-5.34	0	0
r100775	17q|D3_vs_D9	17q	D3	D9	47.91	2.35	0.32	5.6	0	0
r100775	17q|D9_vs_D3	17q	D9	D3	47.91	-2.35	0.32	-5.6	0	0
r100775	WT|D3_vs_D9	WT	D3	D9	47.91	1.94	0.31	4.36	0	0
r100775	WT|D9_vs_D3	WT	D9	D3	47.91	-1.94	0.31	-4.36	0	0
r100778	17q1q|D3_vs_D9	17q1q	D3	D9	55.53	-2.82	0.38	-5.89	0	0
r100778	17q1q|D9_vs_D3	17q1q	D9	D3	55.53	2.82	0.38	5.89	0	0
r100778	17q|D3_vs_D9	17q	D3	D9	55.53	-2.12	0.34	-4.52	0	0
r100778	17q|D9_vs_D3	17q	D9	D3	55.53	2.12	0.34	4.52	0	0
r100778	WT|D3_vs_D9	WT	D3	D9	55.53	-2.14	0.33	-4.73	0	0
r100778	WT|D9_vs_D3	WT	D9	D3	55.53	2.14	0.33	4.73	0	0
r100785	17q1q|D3_vs_D9	17q1q	D3	D9	44.41	2.05	0.32	4.5	0	0
r100785	17q1q|D9_vs_D3	17q1q	D9	D3	44.41	-2.05	0.32	-4.5	0	0
r100785	17q|D0_vs_D9	17q	D0	D9	44.41	2.24	0.39	4.18	0	0.001
r100785	17q|D3_vs_D9	17q	D3	D9	44.41	2.99	0.31	7.7	0	0
r100785	17q|D9_vs_D0	17q	D9	D0	44.41	-2.24	0.39	-4.18	0	0.001
r100785	17q|D9_vs_D3	17q	D9	D3	44.41	-2.99	0.31	-7.7	0	0
r100785	WT|D0_vs_D9	WT	D0	D9	44.41	2.64	0.41	5.05	0	0
r100785	WT|D3_vs_D9	WT	D3	D9	44.41	3.25	0.33	8.11	0	0
r100785	WT|D9_vs_D0	WT	D9	D0	44.41	-2.64	0.41	-5.05	0	0
r100785	WT|D9_vs_D3	WT	D9	D3	44.41	-3.25	0.33	-8.11	0	0
r100787	17q|D3_vs_D9	17q	D3	D9	34.93	1.6	0.27	3.77	0	0.002
r100787	17q|D9_vs_D3	17q	D9	D3	34.93	-1.6	0.27	-3.77	0	0.002
r100787	WT|D3_vs_D9	WT	D3	D9	34.93	1.95	0.29	4.75	0	0
r100787	WT|D9_vs_D3	WT	D9	D3	34.93	-1.95	0.29	-4.75	0	0
r100793	17q|D0_vs_D9	17q	D0	D9	16.13	3.17	0.6	4.29	0	0.001
r100793	17q|D3_vs_D9	17q	D3	D9	16.13	2.8	0.5	4.46	0	0
r100793	17q|D9_vs_D0	17q	D9	D0	16.13	-3.17	0.6	-4.29	0	0.001
r100793	17q|D9_vs_D3	17q	D9	D3	16.13	-2.8	0.5	-4.46	0	0
r100793	WT|D0_vs_D9	WT	D0	D9	16.13	3.05	0.57	4.34	0	0.001
r100793	WT|D9_vs_D0	WT	D9	D0	16.13	-3.05	0.57	-4.34	0	0.001
r100795	WT|D0_vs_D3	WT	D0	D3	21.43	-2.88	0.45	-5.05	0	0
r100795	WT|D3_vs_D0	WT	D3	D0	21.43	2.88	0.45	5.05	0	0
r100807	17q|D3_vs_D9	17q	D3	D9	18.3	2.42	0.45	4.09	0	0.001
r100807	17q|D9_vs_D3	17q	D9	D3	18.3	-2.42	0.45	-4.09	0	0.001
r100807	WT|D3_vs_D9	WT	D3	D9	18.3	2.62	0.48	4.26	0	0
r100807	WT|D9_vs_D3	WT	D9	D3	18.3	-2.62	0.48	-4.26	0	0
r100808	17q|D3_vs_D9	17q	D3	D9	14.71	2.5	0.5	3.81	0	0.002
r100808	17q|D9_vs_D3	17q	D9	D3	14.71	-2.5	0.5	-3.81	0	0.002
r100809	WT|D14_vs_D9	WT	D14	D9	23.38	3.76	0.58	5.52	0	0
r100809	WT|D9_vs_D14	WT	D9	D14	23.38	-3.76	0.58	-5.52	0	0
r100811	17q1q|D3_vs_D9	17q1q	D3	D9	5.32	-5.28	1.09	-4.29	0	0
r100811	17q1q|D9_vs_D3	17q1q	D9	D3	5.32	5.28	1.09	4.29	0	0
r100816	17q1q|D0_vs_D9	17q1q	D0	D9	29.2	-4.8	0.82	-5.12	0	0
r100816	17q1q|D3_vs_D9	17q1q	D3	D9	29.2	-4.65	0.54	-7.57	0	0
r100816	17q1q|D9_vs_D0	17q1q	D9	D0	29.2	4.8	0.82	5.12	0	0
r100816	17q1q|D9_vs_D3	17q1q	D9	D3	29.2	4.65	0.54	7.57	0	0
r100816	17q|D0_vs_D9	17q	D0	D9	29.2	-4.23	0.66	-5.54	0	0
r100816	17q|D3_vs_D9	17q	D3	D9	29.2	-4.76	0.53	-7.91	0	0
r100816	17q|D9_vs_D0	17q	D9	D0	29.2	4.23	0.66	5.54	0	0
r100816	17q|D9_vs_D3	17q	D9	D3	29.2	4.76	0.53	7.91	0	0
r100816	WT|D0_vs_D9	WT	D0	D9	29.2	-4.41	0.69	-5.54	0	0
r100816	WT|D3_vs_D9	WT	D3	D9	29.2	-4.06	0.49	-7.03	0	0
r100816	WT|D9_vs_D0	WT	D9	D0	29.2	4.41	0.69	5.54	0	0
r100816	WT|D9_vs_D3	WT	D9	D3	29.2	4.06	0.49	7.03	0	0
r100817	17q1q|D0_vs_D9	17q1q	D0	D9	31.74	-3.4	0.69	-4.1	0	0.003
r100817	17q1q|D3_vs_D9	17q1q	D3	D9	31.74	-2.43	0.4	-4.62	0	0
r100817	17q1q|D9_vs_D0	17q1q	D9	D0	31.74	3.4	0.69	4.1	0	0.003
r100817	17q1q|D9_vs_D3	17q1q	D9	D3	31.74	2.43	0.4	4.62	0	0
r100817	17q|D0_vs_D9	17q	D0	D9	31.74	-2.61	0.52	-3.9	0	0.003
r100817	17q|D3_vs_D9	17q	D3	D9	31.74	-2.16	0.35	-4.49	0	0
r100817	17q|D9_vs_D0	17q	D9	D0	31.74	2.61	0.52	3.9	0	0.003
r100817	17q|D9_vs_D3	17q	D9	D3	31.74	2.16	0.35	4.49	0	0
r100817	WT|D3_vs_D9	WT	D3	D9	31.74	-2.79	0.4	-5.44	0	0
r100817	WT|D9_vs_D3	WT	D9	D3	31.74	2.79	0.4	5.44	0	0
r100822	17q1q|D0_vs_D3	17q1q	D0	D3	35.5	-2.97	0.48	-4.94	0	0
r100822	17q1q|D3_vs_D0	17q1q	D3	D0	35.5	2.97	0.48	4.94	0	0
r100822	17q|D0_vs_D3	17q	D0	D3	35.5	-2.34	0.38	-4.63	0	0
r100822	17q|D3_vs_D0	17q	D3	D0	35.5	2.34	0.38	4.63	0	0
r100822	17q|D3_vs_D9	17q	D3	D9	35.5	2.42	0.38	4.81	0	0
r100822	17q|D9_vs_D3	17q	D9	D3	35.5	-2.42	0.38	-4.81	0	0
r100822	D19|17q1qMYCN_vs_WT	D19	17q1qMYCN	WT	35.5	-2.46	0.42	-4.44	0	0.001
r100822	D19|WT_vs_17q1qMYCN	D19	WT	17q1qMYCN	35.5	2.46	0.42	4.44	0	0.001
r100822	WT|D0_vs_D3	WT	D0	D3	35.5	-2.67	0.39	-5.3	0	0
r100822	WT|D3_vs_D0	WT	D3	D0	35.5	2.67	0.39	5.3	0	0
r100822	WT|D3_vs_D9	WT	D3	D9	35.5	2.09	0.37	4.1	0	0.001
r100822	WT|D9_vs_D3	WT	D9	D3	35.5	-2.09	0.37	-4.1	0	0.001
r100825	17q1q|D0_vs_D14	17q1q	D0	D14	175.89	-3.46	0.43	-6.65	0	0
r100825	17q1q|D0_vs_D3	17q1q	D0	D3	175.89	-1.85	0.3	-4.17	0	0.004
r100825	17q1q|D0_vs_D9	17q1q	D0	D9	175.89	-2.93	0.36	-6.5	0	0
r100825	17q1q|D14_vs_D0	17q1q	D14	D0	175.89	3.46	0.43	6.65	0	0
r100825	17q1q|D3_vs_D0	17q1q	D3	D0	175.89	1.85	0.3	4.17	0	0.004
r100825	17q1q|D9_vs_D0	17q1q	D9	D0	175.89	2.93	0.36	6.5	0	0
r100825	17q|D0_vs_D14	17q	D0	D14	175.89	-2.98	0.37	-6.44	0	0
r100825	17q|D0_vs_D9	17q	D0	D9	175.89	-2.08	0.28	-5.24	0	0
r100825	17q|D14_vs_D0	17q	D14	D0	175.89	2.98	0.37	6.44	0	0
r100825	17q|D14_vs_D3	17q	D14	D3	175.89	1.78	0.29	4.15	0	0.003
r100825	17q|D3_vs_D14	17q	D3	D14	175.89	-1.78	0.29	-4.15	0	0.003
r100825	17q|D9_vs_D0	17q	D9	D0	175.89	2.08	0.28	5.24	0	0
r100825	WT|D0_vs_D14	WT	D0	D14	175.89	-3.18	0.37	-7	0	0
r100825	WT|D0_vs_D19	WT	D0	D19	175.89	-2.99	0.46	-5.22	0	0.001
r100825	WT|D0_vs_D9	WT	D0	D9	175.89	-2.25	0.29	-5.79	0	0
r100825	WT|D14_vs_D0	WT	D14	D0	175.89	3.18	0.37	7	0	0
r100825	WT|D14_vs_D3	WT	D14	D3	175.89	2.14	0.28	5.45	0	0
r100825	WT|D19_vs_D0	WT	D19	D0	175.89	2.99	0.46	5.22	0	0.001
r100825	WT|D3_vs_D14	WT	D3	D14	175.89	-2.14	0.28	-5.45	0	0
r100825	WT|D9_vs_D0	WT	D9	D0	175.89	2.25	0.29	5.79	0	0
r100826	17q|D0_vs_D3	17q	D0	D3	54.32	-1.63	0.26	-4.03	0	0.003
r100826	17q|D3_vs_D0	17q	D3	D0	54.32	1.63	0.26	4.03	0	0.003
r100826	D9|17q1q_vs_WT	D9	17q1q	WT	54.32	1.87	0.24	5.36	0	0
r100826	D9|WT_vs_17q1q	D9	WT	17q1q	54.32	-1.87	0.24	-5.36	0	0
r100827	17q1q|D0_vs_D3	17q1q	D0	D3	25.21	-2.79	0.46	-4.75	0	0
r100827	17q1q|D3_vs_D0	17q1q	D3	D0	25.21	2.79	0.46	4.75	0	0
r100827	17q|D0_vs_D3	17q	D0	D3	25.21	-3.08	0.37	-6.7	0	0
r100827	17q|D3_vs_D0	17q	D3	D0	25.21	3.08	0.37	6.7	0	0
r100827	17q|D3_vs_D9	17q	D3	D9	25.21	2.61	0.37	5.44	0	0
r100827	17q|D9_vs_D3	17q	D9	D3	25.21	-2.61	0.37	-5.44	0	0
r100827	WT|D0_vs_D3	WT	D0	D3	25.21	-2.66	0.38	-5.47	0	0
r100827	WT|D3_vs_D0	WT	D3	D0	25.21	2.66	0.38	5.47	0	0
r100827	WT|D3_vs_D9	WT	D3	D9	25.21	2.02	0.37	3.89	0	0.001
r100827	WT|D9_vs_D3	WT	D9	D3	25.21	-2.02	0.37	-3.89	0	0.001
r100828	17q|D14_vs_D9	17q	D14	D9	17.94	2.85	0.5	4.53	0	0.002
r100828	17q|D9_vs_D14	17q	D9	D14	17.94	-2.85	0.5	-4.53	0	0.002
r100828	WT|D14_vs_D9	WT	D14	D9	17.94	2.77	0.48	4.55	0	0.001
r100828	WT|D9_vs_D14	WT	D9	D14	17.94	-2.77	0.48	-4.55	0	0.001
r100830	17q1q|D0_vs_D3	17q1q	D0	D3	27.13	-2.54	0.44	-4.39	0	0.002
r100830	17q1q|D3_vs_D0	17q1q	D3	D0	27.13	2.54	0.44	4.39	0	0.002
r100830	17q|D0_vs_D3	17q	D0	D3	27.13	-2.29	0.35	-4.84	0	0
r100830	17q|D3_vs_D0	17q	D3	D0	27.13	2.29	0.35	4.84	0	0
r100830	WT|D0_vs_D3	WT	D0	D3	27.13	-2.83	0.39	-5.8	0	0
r100830	WT|D3_vs_D0	WT	D3	D0	27.13	2.83	0.39	5.8	0	0
r100837	17q|D3_vs_D9	17q	D3	D9	15.98	-2.02	0.39	-3.69	0	0.003
r100837	17q|D9_vs_D3	17q	D9	D3	15.98	2.02	0.39	3.69	0	0.003
r100843	17q1q|D0_vs_D9	17q1q	D0	D9	181.36	-1.67	0.27	-4.03	0	0.003
r100843	17q1q|D9_vs_D0	17q1q	D9	D0	181.36	1.67	0.27	4.03	0	0.003
r100843	17q|D0_vs_D9	17q	D0	D9	181.36	-1.7	0.23	-4.79	0	0
r100843	17q|D9_vs_D0	17q	D9	D0	181.36	1.7	0.23	4.79	0	0
r100843	WT|D0_vs_D9	WT	D0	D9	181.36	-1.52	0.23	-4.09	0	0.001
r100843	WT|D3_vs_D9	WT	D3	D9	181.36	-1.17	0.16	-3.6	0	0.003
r100843	WT|D9_vs_D0	WT	D9	D0	181.36	1.52	0.23	4.09	0	0.001
r100843	WT|D9_vs_D3	WT	D9	D3	181.36	1.17	0.16	3.6	0	0.003
r100853	D19|17q1qMYCN_vs_WT	D19	17q1qMYCN	WT	22.88	-2.52	0.33	-5.83	0	0
r100853	D19|17q1q_vs_WT	D19	17q1q	WT	22.88	-2.33	0.31	-5.69	0	0
r100853	D19|WT_vs_17q1q	D19	WT	17q1q	22.88	2.33	0.31	5.69	0	0
r100853	D19|WT_vs_17q1qMYCN	D19	WT	17q1qMYCN	22.88	2.52	0.33	5.83	0	0
r100853	WT|D19_vs_D9	WT	D19	D9	22.88	3.29	0.61	4.44	0	0.001
r100853	WT|D9_vs_D19	WT	D9	D19	22.88	-3.29	0.61	-4.44	0	0.001
r100855	17q1q|D0_vs_D3	17q1q	D0	D3	85.07	-1.99	0.29	-4.77	0	0
r100855	17q1q|D0_vs_D9	17q1q	D0	D9	85.07	-2.04	0.36	-4.02	0	0.003
r100855	17q1q|D3_vs_D0	17q1q	D3	D0	85.07	1.99	0.29	4.77	0	0
r100855	17q1q|D9_vs_D0	17q1q	D9	D0	85.07	2.04	0.36	4.02	0	0.003
r100855	17q|D0_vs_D3	17q	D0	D3	85.07	-1.76	0.24	-4.93	0	0
r100855	17q|D0_vs_D9	17q	D0	D9	85.07	-1.99	0.29	-4.8	0	0
r100855	17q|D3_vs_D0	17q	D3	D0	85.07	1.76	0.24	4.93	0	0
r100855	17q|D9_vs_D0	17q	D9	D0	85.07	1.99	0.29	4.8	0	0
r100855	WT|D0_vs_D9	WT	D0	D9	85.07	-1.79	0.29	-4.09	0	0.001
r100855	WT|D9_vs_D0	WT	D9	D0	85.07	1.79	0.29	4.09	0	0.001
r100857	17q|D0_vs_D9	17q	D0	D9	35.32	-2.21	0.44	-3.7	0	0.005
r100857	17q|D9_vs_D0	17q	D9	D0	35.32	2.21	0.44	3.7	0	0.005
r100858	17q1q|D0_vs_D3	17q1q	D0	D3	122.88	-1.93	0.31	-4.34	0	0.002
r100858	17q1q|D3_vs_D0	17q1q	D3	D0	122.88	1.93	0.31	4.34	0	0.002
r100858	17q|D0_vs_D14	17q	D0	D14	122.88	-2.6	0.41	-4.93	0	0.001
r100858	17q|D14_vs_D0	17q	D14	D0	122.88	2.6	0.41	4.93	0	0.001
r100858	WT|D0_vs_D14	WT	D0	D14	122.88	-2.34	0.41	-4.32	0	0.004
r100858	WT|D14_vs_D0	WT	D14	D0	122.88	2.34	0.41	4.32	0	0.004
r100864	17q|D14_vs_D9	17q	D14	D9	14.67	3.69	0.66	4.7	0	0.001
r100864	17q|D9_vs_D14	17q	D9	D14	14.67	-3.69	0.66	-4.7	0	0.001
r100868	WT|D3_vs_D9	WT	D3	D9	12.96	2.72	0.54	3.94	0	0.001
r100868	WT|D9_vs_D3	WT	D9	D3	12.96	-2.72	0.54	-3.94	0	0.001
r100869	17q|D0_vs_D9	17q	D0	D9	26.55	3.7	0.55	5.65	0	0
r100869	17q|D3_vs_D9	17q	D3	D9	26.55	2.5	0.48	4.02	0	0.001
r100869	17q|D9_vs_D0	17q	D9	D0	26.55	-3.7	0.55	-5.65	0	0
r100869	17q|D9_vs_D3	17q	D9	D3	26.55	-2.5	0.48	-4.02	0	0.001
r100869	WT|D0_vs_D9	WT	D0	D9	26.55	3.89	0.55	5.96	0	0
r100869	WT|D9_vs_D0	WT	D9	D0	26.55	-3.89	0.55	-5.96	0	0
r100879	WT|D19_vs_D9	WT	D19	D9	82.44	2.81	0.47	4.77	0	0
r100879	WT|D9_vs_D19	WT	D9	D19	82.44	-2.81	0.47	-4.77	0	0
r10088	17q|D3_vs_D9	17q	D3	D9	5.12	-4.71	1.08	-3.83	0	0.002
r10088	17q|D9_vs_D3	17q	D9	D3	5.12	4.71	1.08	3.83	0	0.002
r100885	17q1q|D0_vs_D9	17q1q	D0	D9	37.35	2.45	0.44	4.25	0	0.002
r100885	17q1q|D9_vs_D0	17q1q	D9	D0	37.35	-2.45	0.44	-4.25	0	0.002
r100885	17q|D0_vs_D9	17q	D0	D9	37.35	2.71	0.41	5.19	0	0
r100885	17q|D9_vs_D0	17q	D9	D0	37.35	-2.71	0.41	-5.19	0	0
r100885	WT|D0_vs_D3	WT	D0	D3	37.35	1.9	0.29	4.61	0	0
r100885	WT|D0_vs_D9	WT	D0	D9	37.35	2.45	0.39	4.74	0	0
r100885	WT|D3_vs_D0	WT	D3	D0	37.35	-1.9	0.29	-4.61	0	0
r100885	WT|D9_vs_D0	WT	D9	D0	37.35	-2.45	0.39	-4.74	0	0
r100892	WT|D3_vs_D9	WT	D3	D9	9.08	-3.04	0.59	-4.14	0	0.001
r100892	WT|D9_vs_D3	WT	D9	D3	9.08	3.04	0.59	4.14	0	0.001
r100894	17q1q|D14_vs_D3	17q1q	D14	D3	30.01	3.73	0.6	5.26	0	0
r100894	17q1q|D3_vs_D14	17q1q	D3	D14	30.01	-3.73	0.6	-5.26	0	0
r100894	WT|D14_vs_D3	WT	D14	D3	30.01	2.94	0.55	4.29	0	0.002
r100894	WT|D3_vs_D14	WT	D3	D14	30.01	-2.94	0.55	-4.29	0	0.002
r100895	17q1q|D14_vs_D3	17q1q	D14	D3	14.94	4.82	0.84	5.01	0	0
r100895	17q1q|D3_vs_D14	17q1q	D3	D14	14.94	-4.82	0.84	-5.01	0	0
r100897	D19|17q1qMYCN_vs_WT	D19	17q1qMYCN	WT	11.08	-2.51	0.46	-4.15	0	0.002
r100897	D19|17q1q_vs_WT	D19	17q1q	WT	11.08	-2.78	0.46	-4.79	0	0.001
r100897	D19|WT_vs_17q1q	D19	WT	17q1q	11.08	2.78	0.46	4.79	0	0.001
r100897	D19|WT_vs_17q1qMYCN	D19	WT	17q1qMYCN	11.08	2.51	0.46	4.15	0	0.002
r10091	17q1q|D3_vs_D9	17q1q	D3	D9	12.31	-2.85	0.61	-3.73	0	0.003
r10091	17q1q|D9_vs_D3	17q1q	D9	D3	12.31	2.85	0.61	3.73	0	0.003
r10091	17q|D0_vs_D9	17q	D0	D9	12.31	-3.76	0.84	-3.78	0	0.004
r10091	17q|D3_vs_D9	17q	D3	D9	12.31	-3.45	0.63	-4.54	0	0
r10091	17q|D9_vs_D0	17q	D9	D0	12.31	3.76	0.84	3.78	0	0.004
r10091	17q|D9_vs_D3	17q	D9	D3	12.31	3.45	0.63	4.54	0	0
r100918	17q|D3_vs_D9	17q	D3	D9	37.48	1.5	0.25	3.66	0	0.003
r100918	17q|D9_vs_D3	17q	D9	D3	37.48	-1.5	0.25	-3.66	0	0.003
r100918	WT|D3_vs_D9	WT	D3	D9	37.48	1.81	0.26	4.66	0	0
r100918	WT|D9_vs_D3	WT	D9	D3	37.48	-1.81	0.26	-4.66	0	0
r10092	17q|D14_vs_D3	17q	D14	D3	19.01	3.54	0.7	4.25	0	0.002
r10092	17q|D3_vs_D14	17q	D3	D14	19.01	-3.54	0.7	-4.25	0	0.002
r10092	17q|D3_vs_D9	17q	D3	D9	19.01	-2.47	0.53	-3.58	0	0.004
r10092	17q|D9_vs_D3	17q	D9	D3	19.01	2.47	0.53	3.58	0	0.004
r100924	D19|17q1qMYCN_vs_17q	D19	17q1qMYCN	17q	26.43	2.92	0.34	6.91	0	0
r100924	D19|17q1qMYCN_vs_17q1q	D19	17q1qMYCN	17q1q	26.43	2.5	0.3	6.45	0	0
r100924	D19|17q1qMYCN_vs_WT	D19	17q1qMYCN	WT	26.43	3.15	0.36	7.22	0	0
r100924	D19|17q1q_vs_17q1qMYCN	D19	17q1q	17q1qMYCN	26.43	-2.5	0.3	-6.45	0	0
r100924	D19|17q_vs_17q1qMYCN	D19	17q	17q1qMYCN	26.43	-2.92	0.34	-6.91	0	0
r100924	D19|WT_vs_17q1qMYCN	D19	WT	17q1qMYCN	26.43	-3.15	0.36	-7.22	0	0
r100924	WT|D3_vs_D9	WT	D3	D9	26.43	-2.32	0.38	-4.59	0	0
r100924	WT|D9_vs_D3	WT	D9	D3	26.43	2.32	0.38	4.59	0	0
r100928	D19|17q1qMYCN_vs_17q1q	D19	17q1qMYCN	17q1q	127.37	1.44	0.17	5.05	0	0.001
r100928	D19|17q1q_vs_17q1qMYCN	D19	17q1q	17q1qMYCN	127.37	-1.44	0.17	-5.05	0	0.001
r100930	17q|D0_vs_D3	17q	D0	D3	19.05	-2.43	0.42	-4.34	0	0.001
r100930	17q|D3_vs_D0	17q	D3	D0	19.05	2.43	0.42	4.34	0	0.001
r100930	WT|D0_vs_D3	WT	D0	D3	19.05	-2.26	0.41	-4.05	0	0.002
r100930	WT|D3_vs_D0	WT	D3	D0	19.05	2.26	0.41	4.05	0	0.002
r100931	17q1q|D0_vs_D9	17q1q	D0	D9	42.22	-3.63	0.54	-5.68	0	0
r100931	17q1q|D14_vs_D3	17q1q	D14	D3	42.22	3.07	0.5	5	0	0
r100931	17q1q|D3_vs_D14	17q1q	D3	D14	42.22	-3.07	0.5	-5	0	0
r100931	17q1q|D3_vs_D9	17q1q	D3	D9	42.22	-3.62	0.35	-8.61	0	0
r100931	17q1q|D9_vs_D0	17q1q	D9	D0	42.22	3.63	0.54	5.68	0	0
r100931	17q1q|D9_vs_D3	17q1q	D9	D3	42.22	3.62	0.35	8.61	0	0
r100931	17q|D0_vs_D9	17q	D0	D9	42.22	-3.91	0.48	-6.92	0	0
r100931	17q|D3_vs_D9	17q	D3	D9	42.22	-3.19	0.32	-8.12	0	0
r100931	17q|D9_vs_D0	17q	D9	D0	42.22	3.91	0.48	6.92	0	0
r100931	17q|D9_vs_D3	17q	D9	D3	42.22	3.19	0.32	8.12	0	0
r100931	D19|17q1qMYCN_vs_17q	D19	17q1qMYCN	17q	42.22	1.96	0.31	4.51	0	0.001
r100931	D19|17q1qMYCN_vs_WT	D19	17q1qMYCN	WT	42.22	2.81	0.36	6.14	0	0
r100931	D19|17q1q_vs_WT	D19	17q1q	WT	42.22	2.5	0.36	5.28	0	0
r100931	D19|17q_vs_17q1qMYCN	D19	17q	17q1qMYCN	42.22	-1.96	0.31	-4.51	0	0.001
r100931	D19|WT_vs_17q1q	D19	WT	17q1q	42.22	-2.5	0.36	-5.28	0	0
r100931	D19|WT_vs_17q1qMYCN	D19	WT	17q1qMYCN	42.22	-2.81	0.36	-6.14	0	0
r100931	WT|D0_vs_D9	WT	D0	D9	42.22	-3.85	0.49	-6.71	0	0
r100931	WT|D3_vs_D9	WT	D3	D9	42.22	-2.58	0.3	-6.56	0	0
r100931	WT|D9_vs_D0	WT	D9	D0	42.22	3.85	0.49	6.71	0	0
r100931	WT|D9_vs_D3	WT	D9	D3	42.22	2.58	0.3	6.56	0	0
r100933	17q1q|D3_vs_D9	17q1q	D3	D9	18.67	-2.99	0.48	-5.04	0	0
r100933	17q1q|D9_vs_D3	17q1q	D9	D3	18.67	2.99	0.48	5.04	0	0
r100933	17q|D0_vs_D9	17q	D0	D9	18.67	-2.97	0.62	-3.88	0	0.003
r100933	17q|D19_vs_D9	17q	D19	D9	18.67	-4.32	0.78	-4.76	0	0.001
r100933	17q|D3_vs_D9	17q	D3	D9	18.67	-3.92	0.49	-6.76	0	0
r100933	17q|D9_vs_D0	17q	D9	D0	18.67	2.97	0.62	3.88	0	0.003
r100933	17q|D9_vs_D19	17q	D9	D19	18.67	4.32	0.78	4.76	0	0.001
r100933	17q|D9_vs_D3	17q	D9	D3	18.67	3.92	0.49	6.76	0	0
r100933	WT|D0_vs_D9	WT	D0	D9	18.67	-3.56	0.63	-4.73	0	0
r100933	WT|D14_vs_D9	WT	D14	D9	18.67	-2.96	0.49	-4.88	0	0
r100933	WT|D19_vs_D9	WT	D19	D9	18.67	-5.06	0.82	-5.46	0	0
r100933	WT|D3_vs_D9	WT	D3	D9	18.67	-3.22	0.42	-6.3	0	0
r100933	WT|D9_vs_D0	WT	D9	D0	18.67	3.56	0.63	4.73	0	0
r100933	WT|D9_vs_D14	WT	D9	D14	18.67	2.96	0.49	4.88	0	0
r100933	WT|D9_vs_D19	WT	D9	D19	18.67	5.06	0.82	5.46	0	0
r100933	WT|D9_vs_D3	WT	D9	D3	18.67	3.22	0.42	6.3	0	0
r100938	17q|D0_vs_D3	17q	D0	D3	33.62	-2.6	0.36	-5.64	0	0
r100938	17q|D3_vs_D0	17q	D3	D0	33.62	2.6	0.36	5.64	0	0
r100938	WT|D0_vs_D3	WT	D0	D3	33.62	-2.73	0.36	-5.94	0	0
r100938	WT|D3_vs_D0	WT	D3	D0	33.62	2.73	0.36	5.94	0	0
r100947	17q|D0_vs_D9	17q	D0	D9	19.79	2.65	0.51	4.01	0	0.002
r100947	17q|D9_vs_D0	17q	D9	D0	19.79	-2.65	0.51	-4.01	0	0.002
r100950	17q1q|D0_vs_D9	17q1q	D0	D9	31.02	-3.75	0.69	-4.61	0	0
r100950	17q1q|D14_vs_D9	17q1q	D14	D9	31.02	-3.28	0.41	-6.61	0	0
r100950	17q1q|D19_vs_D9	17q1q	D19	D9	31.02	-3.82	0.57	-5.64	0	0
r100950	17q1q|D3_vs_D9	17q1q	D3	D9	31.02	-4.1	0.46	-7.6	0	0
r100950	17q1q|D9_vs_D0	17q1q	D9	D0	31.02	3.75	0.69	4.61	0	0
r100950	17q1q|D9_vs_D14	17q1q	D9	D14	31.02	3.28	0.41	6.61	0	0
r100950	17q1q|D9_vs_D19	17q1q	D9	D19	31.02	3.82	0.57	5.64	0	0
r100950	17q1q|D9_vs_D3	17q1q	D9	D3	31.02	4.1	0.46	7.6	0	0
r100950	17q|D0_vs_D9	17q	D0	D9	31.02	-3.58	0.55	-5.47	0	0
r100950	17q|D14_vs_D9	17q	D14	D9	31.02	-3.05	0.39	-6.34	0	0
r100950	17q|D19_vs_D9	17q	D19	D9	31.02	-4.37	0.59	-6.43	0	0
r100950	17q|D3_vs_D9	17q	D3	D9	31.02	-3.64	0.37	-8.16	0	0
r100950	17q|D9_vs_D0	17q	D9	D0	31.02	3.58	0.55	5.47	0	0
r100950	17q|D9_vs_D14	17q	D9	D14	31.02	3.05	0.39	6.34	0	0
r100950	17q|D9_vs_D19	17q	D9	D19	31.02	4.37	0.59	6.43	0	0
r100950	17q|D9_vs_D3	17q	D9	D3	31.02	3.64	0.37	8.16	0	0
r100950	D9|17q1qMYCN_vs_17q	D9	17q1qMYCN	17q	31.02	-3.06	0.38	-6.55	0	0
r100950	D9|17q1qMYCN_vs_17q1q	D9	17q1qMYCN	17q1q	31.02	-2.78	0.36	-6.12	0	0
r100950	D9|17q1qMYCN_vs_WT	D9	17q1qMYCN	WT	31.02	-2.79	0.38	-5.79	0	0
r100950	D9|17q1q_vs_17q1qMYCN	D9	17q1q	17q1qMYCN	31.02	2.78	0.36	6.12	0	0
r100950	D9|17q_vs_17q1qMYCN	D9	17q	17q1qMYCN	31.02	3.06	0.38	6.55	0	0
r100950	D9|WT_vs_17q1qMYCN	D9	WT	17q1qMYCN	31.02	2.79	0.38	5.79	0	0
r100950	WT|D0_vs_D9	WT	D0	D9	31.02	-3.37	0.56	-5.01	0	0
r100950	WT|D14_vs_D9	WT	D14	D9	31.02	-3.08	0.39	-6.34	0	0
r100950	WT|D19_vs_D9	WT	D19	D9	31.02	-4.18	0.59	-6.09	0	0
r100950	WT|D3_vs_D9	WT	D3	D9	31.02	-3.73	0.41	-7.74	0	0
r100950	WT|D9_vs_D0	WT	D9	D0	31.02	3.37	0.56	5.01	0	0
r100950	WT|D9_vs_D14	WT	D9	D14	31.02	3.08	0.39	6.34	0	0
r100950	WT|D9_vs_D19	WT	D9	D19	31.02	4.18	0.59	6.09	0	0
r100950	WT|D9_vs_D3	WT	D9	D3	31.02	3.73	0.41	7.74	0	0
r100951	D19|17q1qMYCN_vs_WT	D19	17q1qMYCN	WT	10.12	-3.1	0.58	-4.36	0	0.001
r100951	D19|WT_vs_17q1qMYCN	D19	WT	17q1qMYCN	10.12	3.1	0.58	4.36	0	0.001
r100962	WT|D3_vs_D9	WT	D3	D9	31.1	-2.73	0.33	-6.44	0	0
r100962	WT|D9_vs_D3	WT	D9	D3	31.1	2.73	0.33	6.44	0	0
r100968	17q1q|D3_vs_D9	17q1q	D3	D9	19.57	2.71	0.53	4.04	0	0.001
r100968	17q1q|D9_vs_D3	17q1q	D9	D3	19.57	-2.71	0.53	-4.04	0	0.001
r100968	17q|D3_vs_D9	17q	D3	D9	19.57	2.55	0.51	3.83	0	0.002
r100968	17q|D9_vs_D3	17q	D9	D3	19.57	-2.55	0.51	-3.83	0	0.002
r100982	17q1q|D3_vs_D9	17q1q	D3	D9	7.4	4.19	0.92	3.94	0	0.001
r100982	17q1q|D9_vs_D3	17q1q	D9	D3	7.4	-4.19	0.92	-3.94	0	0.001
r100982	17q|D0_vs_D3	17q	D0	D3	7.4	-3.09	0.58	-4.34	0	0.001
r100982	17q|D3_vs_D0	17q	D3	D0	7.4	3.09	0.58	4.34	0	0.001
r100982	17q|D3_vs_D9	17q	D3	D9	7.4	3.33	0.7	3.94	0	0.001
r100982	17q|D9_vs_D3	17q	D9	D3	7.4	-3.33	0.7	-3.94	0	0.001
r100984	WT|D0_vs_D3	WT	D0	D3	16.6	2.77	0.51	4.29	0	0.001
r100984	WT|D3_vs_D0	WT	D3	D0	16.6	-2.77	0.51	-4.29	0	0.001
r100986	D19|17q1qMYCN_vs_17q	D19	17q1qMYCN	17q	7.5	-4.32	0.81	-4.6	0	0.001
r100986	D19|17q1qMYCN_vs_WT	D19	17q1qMYCN	WT	7.5	-3.86	0.82	-3.99	0	0.003
r100986	D19|17q_vs_17q1qMYCN	D19	17q	17q1qMYCN	7.5	4.32	0.81	4.6	0	0.001
r100986	D19|WT_vs_17q1qMYCN	D19	WT	17q1qMYCN	7.5	3.86	0.82	3.99	0	0.003
r101	D19|17q1qMYCN_vs_WT	D19	17q1qMYCN	WT	25.5	-2.3	0.4	-4.28	0	0.001
r101	D19|WT_vs_17q1qMYCN	D19	WT	17q1qMYCN	25.5	2.3	0.4	4.28	0	0.001
r101001	17q|D0_vs_D3	17q	D0	D3	18.86	2.21	0.39	4.12	0	0.002
r101001	17q|D3_vs_D0	17q	D3	D0	18.86	-2.21	0.39	-4.12	0	0.002
r101001	WT|D0_vs_D3	WT	D0	D3	18.86	2.53	0.41	4.69	0	0
r101001	WT|D0_vs_D9	WT	D0	D9	18.86	2.57	0.53	3.77	0	0.004
r101001	WT|D3_vs_D0	WT	D3	D0	18.86	-2.53	0.41	-4.69	0	0
r101001	WT|D9_vs_D0	WT	D9	D0	18.86	-2.57	0.53	-3.77	0	0.004
r10101	D19|17q1qMYCN_vs_WT	D19	17q1qMYCN	WT	4.84	-3.79	0.83	-3.85	0	0.005
r10101	D19|WT_vs_17q1qMYCN	D19	WT	17q1qMYCN	4.84	3.79	0.83	3.85	0	0.005
r101013	WT|D3_vs_D9	WT	D3	D9	15.54	2.29	0.39	4.41	0	0
r101013	WT|D9_vs_D3	WT	D9	D3	15.54	-2.29	0.39	-4.41	0	0
r101015	WT|D0_vs_D3	WT	D0	D3	23.32	2.21	0.34	4.84	0	0
r101015	WT|D0_vs_D9	WT	D0	D9	23.32	2.46	0.44	4.3	0	0.001
r101015	WT|D3_vs_D0	WT	D3	D0	23.32	-2.21	0.34	-4.84	0	0
r101015	WT|D9_vs_D0	WT	D9	D0	23.32	-2.46	0.44	-4.3	0	0.001
r101020	17q1q|D3_vs_D9	17q1q	D3	D9	13.46	-3.12	0.65	-3.92	0	0.001
r101020	17q1q|D9_vs_D3	17q1q	D9	D3	13.46	3.12	0.65	3.92	0	0.001
r101025	17q|D0_vs_D3	17q	D0	D3	4.64	-3.76	0.81	-3.92	0	0.004
r101025	17q|D3_vs_D0	17q	D3	D0	4.64	3.76	0.81	3.92	0	0.004
r101028	17q1q|D14_vs_D3	17q1q	D14	D3	27.78	-3.18	0.63	-4.13	0	0.003
r101028	17q1q|D3_vs_D14	17q1q	D3	D14	27.78	3.18	0.63	4.13	0	0.003
r101028	17q1q|D3_vs_D9	17q1q	D3	D9	27.78	2.78	0.42	5.28	0	0
r101028	17q1q|D9_vs_D3	17q1q	D9	D3	27.78	-2.78	0.42	-5.28	0	0
r101028	17q|D0_vs_D3	17q	D0	D3	27.78	-2.21	0.32	-5.07	0	0
r101028	17q|D3_vs_D0	17q	D3	D0	27.78	2.21	0.32	5.07	0	0
r101028	17q|D3_vs_D9	17q	D3	D9	27.78	2.98	0.37	6.39	0	0
r101028	17q|D9_vs_D3	17q	D9	D3	27.78	-2.98	0.37	-6.39	0	0
r101028	WT|D0_vs_D3	WT	D0	D3	27.78	-1.88	0.31	-4.1	0	0.002
r101028	WT|D3_vs_D0	WT	D3	D0	27.78	1.88	0.31	4.1	0	0.002
r101028	WT|D3_vs_D9	WT	D3	D9	27.78	2.78	0.37	5.96	0	0
r101028	WT|D9_vs_D3	WT	D9	D3	27.78	-2.78	0.37	-5.96	0	0
r101029	17q|D3_vs_D9	17q	D3	D9	13.61	4.17	0.68	5.27	0	0
r101029	17q|D9_vs_D3	17q	D9	D3	13.61	-4.17	0.68	-5.27	0	0
r101029	WT|D3_vs_D9	WT	D3	D9	13.61	2.46	0.5	3.76	0	0.002
r101029	WT|D9_vs_D3	WT	D9	D3	13.61	-2.46	0.5	-3.76	0	0.002
r101031	17q1q|D3_vs_D9	17q1q	D3	D9	21.32	2.4	0.46	3.92	0	0.001
r101031	17q1q|D9_vs_D3	17q1q	D9	D3	21.32	-2.4	0.46	-3.92	0	0.001
r101031	17q|D3_vs_D9	17q	D3	D9	21.32	2.13	0.4	3.9	0	0.001
r101031	17q|D9_vs_D3	17q	D9	D3	21.32	-2.13	0.4	-3.9	0	0.001
r101038	17q1q|D3_vs_D9	17q1q	D3	D9	6.02	-3.47	0.82	-3.54	0	0.005
r101038	17q1q|D9_vs_D3	17q1q	D9	D3	6.02	3.47	0.82	3.54	0	0.005
r101039	17q1q|D0_vs_D9	17q1q	D0	D9	52.71	-2.46	0.46	-4.07	0	0.003
r101039	17q1q|D9_vs_D0	17q1q	D9	D0	52.71	2.46	0.46	4.07	0	0.003
r101039	17q|D0_vs_D9	17q	D0	D9	52.71	-2.38	0.38	-4.75	0	0
r101039	17q|D9_vs_D0	17q	D9	D0	52.71	2.38	0.38	4.75	0	0
r101039	WT|D0_vs_D3	WT	D0	D3	52.71	-2.07	0.33	-4.52	0	0
r101039	WT|D0_vs_D9	WT	D0	D9	52.71	-2.53	0.4	-4.9	0	0
r101039	WT|D3_vs_D0	WT	D3	D0	52.71	2.07	0.33	4.52	0	0
r101039	WT|D9_vs_D0	WT	D9	D0	52.71	2.53	0.4	4.9	0	0
r101046	WT|D19_vs_D9	WT	D19	D9	15.93	-3.99	0.76	-4.48	0	0.001
r101046	WT|D3_vs_D9	WT	D3	D9	15.93	-2.73	0.52	-4.1	0	0.001
r101046	WT|D9_vs_D19	WT	D9	D19	15.93	3.99	0.76	4.48	0	0.001
r101046	WT|D9_vs_D3	WT	D9	D3	15.93	2.73	0.52	4.1	0	0.001
r101048	D19|17q1qMYCN_vs_WT	D19	17q1qMYCN	WT	6.52	-3.04	0.6	-4.11	0	0.002
r101048	D19|17q1q_vs_WT	D19	17q1q	WT	6.52	-3.12	0.57	-4.44	0	0.002
r101048	D19|WT_vs_17q1q	D19	WT	17q1q	6.52	3.12	0.57	4.44	0	0.002
r101048	D19|WT_vs_17q1qMYCN	D19	WT	17q1qMYCN	6.52	3.04	0.6	4.11	0	0.002
r101049	17q1q|D0_vs_D9	17q1q	D0	D9	14.86	3	0.62	3.92	0	0.004
r101049	17q1q|D9_vs_D0	17q1q	D9	D0	14.86	-3	0.62	-3.92	0	0.004
r101050	17q1q|D3_vs_D9	17q1q	D3	D9	8.67	-4.11	0.89	-3.96	0	0.001
r101050	17q1q|D9_vs_D3	17q1q	D9	D3	8.67	4.11	0.89	3.96	0	0.001
r101050	17q|D3_vs_D9	17q	D3	D9	8.67	-5.24	0.96	-4.83	0	0
r101050	17q|D9_vs_D3	17q	D9	D3	8.67	5.24	0.96	4.83	0	0
r101050	D9|17q1qMYCN_vs_WT	D9	17q1qMYCN	WT	8.67	-4.16	0.85	-4.2	0	0.005
r101050	D9|WT_vs_17q1qMYCN	D9	WT	17q1qMYCN	8.67	4.16	0.85	4.2	0	0.005
r101050	WT|D3_vs_D9	WT	D3	D9	8.67	-5.2	0.88	-5.27	0	0
r101050	WT|D9_vs_D3	WT	D9	D3	8.67	5.2	0.88	5.27	0	0
r101052	WT|D0_vs_D9	WT	D0	D9	24.69	2.28	0.44	3.88	0	0.003
r101052	WT|D9_vs_D0	WT	D9	D0	24.69	-2.28	0.44	-3.88	0	0.003
r101061	17q|D3_vs_D9	17q	D3	D9	12.61	2.21	0.46	3.56	0	0.004
r101061	17q|D9_vs_D3	17q	D9	D3	12.61	-2.21	0.46	-3.56	0	0.004
r101067	17q1q|D14_vs_D3	17q1q	D14	D3	27.84	-3.43	0.65	-4.4	0	0.001
r101067	17q1q|D3_vs_D14	17q1q	D3	D14	27.84	3.43	0.65	4.4	0	0.001
r101067	17q1q|D3_vs_D9	17q1q	D3	D9	27.84	2.95	0.43	5.49	0	0
r101067	17q1q|D9_vs_D3	17q1q	D9	D3	27.84	-2.95	0.43	-5.49	0	0
r101067	17q|D0_vs_D3	17q	D0	D3	27.84	-2.29	0.39	-4.4	0	0.001
r101067	17q|D3_vs_D0	17q	D3	D0	27.84	2.29	0.39	4.4	0	0.001
r101067	17q|D3_vs_D9	17q	D3	D9	27.84	2.56	0.37	5.3	0	0
r101067	17q|D9_vs_D3	17q	D9	D3	27.84	-2.56	0.37	-5.3	0	0
r101067	WT|D0_vs_D3	WT	D0	D3	27.84	-2.42	0.4	-4.63	0	0
r101067	WT|D14_vs_D3	WT	D14	D3	27.84	-3.29	0.6	-4.47	0	0.001
r101067	WT|D3_vs_D0	WT	D3	D0	27.84	2.42	0.4	4.63	0	0
r101067	WT|D3_vs_D14	WT	D3	D14	27.84	3.29	0.6	4.47	0	0.001
r101067	WT|D3_vs_D9	WT	D3	D9	27.84	2.66	0.38	5.5	0	0
r101067	WT|D9_vs_D3	WT	D9	D3	27.84	-2.66	0.38	-5.5	0	0
r101073	17q1q|D0_vs_D3	17q1q	D0	D3	109.06	-1.96	0.24	-5.84	0	0
r101073	17q1q|D0_vs_D9	17q1q	D0	D9	109.06	-2.18	0.3	-5.37	0	0
r101073	17q1q|D14_vs_D9	17q1q	D14	D9	109.06	-2.05	0.24	-6.19	0	0
r101073	17q1q|D3_vs_D0	17q1q	D3	D0	109.06	1.96	0.24	5.84	0	0
r101073	17q1q|D9_vs_D0	17q1q	D9	D0	109.06	2.18	0.3	5.37	0	0
r101073	17q1q|D9_vs_D14	17q1q	D9	D14	109.06	2.05	0.24	6.19	0	0
r101073	17q|D0_vs_D3	17q	D0	D3	109.06	-2.13	0.2	-7.82	0	0
r101073	17q|D0_vs_D9	17q	D0	D9	109.06	-1.86	0.25	-5.09	0	0
r101073	17q|D14_vs_D3	17q	D14	D3	109.06	-1.87	0.29	-4.47	0	0.001
r101073	17q|D14_vs_D9	17q	D14	D9	109.06	-1.59	0.24	-4.25	0	0.005
r101073	17q|D3_vs_D0	17q	D3	D0	109.06	2.13	0.2	7.82	0	0
r101073	17q|D3_vs_D14	17q	D3	D14	109.06	1.87	0.29	4.47	0	0.001
r101073	17q|D9_vs_D0	17q	D9	D0	109.06	1.86	0.25	5.09	0	0
r101073	17q|D9_vs_D14	17q	D9	D14	109.06	1.59	0.24	4.25	0	0.005
r101073	WT|D0_vs_D3	WT	D0	D3	109.06	-2.12	0.2	-7.58	0	0
r101073	WT|D14_vs_D3	WT	D14	D3	109.06	-2	0.29	-4.87	0	0
r101073	WT|D3_vs_D0	WT	D3	D0	109.06	2.12	0.2	7.58	0	0
r101073	WT|D3_vs_D14	WT	D3	D14	109.06	2	0.29	4.87	0	0
r101078	17q|D3_vs_D9	17q	D3	D9	16.04	2.77	0.4	5.53	0	0
r101078	17q|D9_vs_D3	17q	D9	D3	16.04	-2.77	0.4	-5.53	0	0
r101078	WT|D3_vs_D9	WT	D3	D9	16.04	3.36	0.52	5.32	0	0
r101078	WT|D9_vs_D3	WT	D9	D3	16.04	-3.36	0.52	-5.32	0	0
r101083	17q|D3_vs_D9	17q	D3	D9	16.63	-2.19	0.41	-3.91	0	0.001
r101083	17q|D9_vs_D3	17q	D9	D3	16.63	2.19	0.41	3.91	0	0.001
r101083	WT|D3_vs_D9	WT	D3	D9	16.63	-2.56	0.45	-4.43	0	0
r101083	WT|D9_vs_D3	WT	D9	D3	16.63	2.56	0.45	4.43	0	0
r101085	17q1q|D14_vs_D3	17q1q	D14	D3	25.65	4.58	0.84	4.75	0	0
r101085	17q1q|D3_vs_D14	17q1q	D3	D14	25.65	-4.58	0.84	-4.75	0	0
r101085	17q1q|D3_vs_D9	17q1q	D3	D9	25.65	-5.13	0.74	-6.15	0	0
r101085	17q1q|D9_vs_D3	17q1q	D9	D3	25.65	5.13	0.74	6.15	0	0
r101085	17q|D0_vs_D9	17q	D0	D9	25.65	-3.82	0.71	-4.58	0	0
r101085	17q|D14_vs_D3	17q	D14	D3	25.65	3.58	0.63	4.72	0	0
r101085	17q|D3_vs_D14	17q	D3	D14	25.65	-3.58	0.63	-4.72	0	0
r101085	17q|D3_vs_D9	17q	D3	D9	25.65	-4.55	0.52	-7.64	0	0
r101085	17q|D9_vs_D0	17q	D9	D0	25.65	3.82	0.71	4.58	0	0
r101085	17q|D9_vs_D3	17q	D9	D3	25.65	4.55	0.52	7.64	0	0
r101085	D9|17q1qMYCN_vs_17q	D9	17q1qMYCN	17q	25.65	-3.58	0.49	-6.12	0	0
r101085	D9|17q1qMYCN_vs_17q1q	D9	17q1qMYCN	17q1q	25.65	-2.94	0.48	-4.95	0	0.001
r101085	D9|17q1qMYCN_vs_WT	D9	17q1qMYCN	WT	25.65	-3.36	0.49	-5.62	0	0
r101085	D9|17q1q_vs_17q1qMYCN	D9	17q1q	17q1qMYCN	25.65	2.94	0.48	4.95	0	0.001
r101085	D9|17q_vs_17q1qMYCN	D9	17q	17q1qMYCN	25.65	3.58	0.49	6.12	0	0
r101085	D9|WT_vs_17q1qMYCN	D9	WT	17q1qMYCN	25.65	3.36	0.49	5.62	0	0
r101085	WT|D0_vs_D9	WT	D0	D9	25.65	-4.23	0.76	-4.81	0	0
r101085	WT|D3_vs_D9	WT	D3	D9	25.65	-3.36	0.43	-6.42	0	0
r101085	WT|D9_vs_D0	WT	D9	D0	25.65	4.23	0.76	4.81	0	0
r101085	WT|D9_vs_D3	WT	D9	D3	25.65	3.36	0.43	6.42	0	0
r101087	17q1q|D3_vs_D9	17q1q	D3	D9	12.81	-2.39	0.48	-3.77	0	0.002
r101087	17q1q|D9_vs_D3	17q1q	D9	D3	12.81	2.39	0.48	3.77	0	0.002
r101087	17q|D3_vs_D9	17q	D3	D9	12.81	-3.07	0.44	-5.7	0	0
r101087	17q|D9_vs_D3	17q	D9	D3	12.81	3.07	0.44	5.7	0	0
r101087	WT|D3_vs_D9	WT	D3	D9	12.81	-2.16	0.41	-3.8	0	0.002
r101087	WT|D9_vs_D3	WT	D9	D3	12.81	2.16	0.41	3.8	0	0.002
r1011	D19|17q1qMYCN_vs_WT	D19	17q1qMYCN	WT	19.61	-2.58	0.41	-4.9	0	0
r1011	D19|17q1q_vs_WT	D19	17q1q	WT	19.61	-2.17	0.37	-4.28	0	0.003
r1011	D19|WT_vs_17q1q	D19	WT	17q1q	19.61	2.17	0.37	4.28	0	0.003
r1011	D19|WT_vs_17q1qMYCN	D19	WT	17q1qMYCN	19.61	2.58	0.41	4.9	0	0
r1011	WT|D14_vs_D9	WT	D14	D9	19.61	3.11	0.62	4.05	0	0.004
r1011	WT|D19_vs_D9	WT	D19	D9	19.61	4.76	0.81	5.19	0	0
r1011	WT|D9_vs_D14	WT	D9	D14	19.61	-3.11	0.62	-4.05	0	0.004
r1011	WT|D9_vs_D19	WT	D9	D19	19.61	-4.76	0.81	-5.19	0	0
r101106	17q|D3_vs_D9	17q	D3	D9	8.56	-2.82	0.53	-4.23	0	0
r101106	17q|D9_vs_D3	17q	D9	D3	8.56	2.82	0.53	4.23	0	0
r101106	WT|D3_vs_D9	WT	D3	D9	8.56	-2.93	0.57	-4.15	0	0.001
r101106	WT|D9_vs_D3	WT	D9	D3	8.56	2.93	0.57	4.15	0	0.001
r101109	17q|D0_vs_D9	17q	D0	D9	18.03	2.61	0.54	3.75	0	0.004
r101109	17q|D9_vs_D0	17q	D9	D0	18.03	-2.61	0.54	-3.75	0	0.004
r101113	17q1q|D14_vs_D9	17q1q	D14	D9	38.75	-2.38	0.4	-4.44	0	0.003
r101113	17q1q|D9_vs_D14	17q1q	D9	D14	38.75	2.38	0.4	4.44	0	0.003
r101113	WT|D14_vs_D9	WT	D14	D9	38.75	-2.33	0.41	-4.2	0	0.003
r101113	WT|D9_vs_D14	WT	D9	D14	38.75	2.33	0.41	4.2	0	0.003
r101130	17q1q|D0_vs_D9	17q1q	D0	D9	18.89	-4.16	0.88	-4.06	0	0.003
r101130	17q1q|D3_vs_D9	17q1q	D3	D9	18.89	-3.64	0.53	-5.8	0	0
r101130	17q1q|D9_vs_D0	17q1q	D9	D0	18.89	4.16	0.88	4.06	0	0.003
r101130	17q1q|D9_vs_D3	17q1q	D9	D3	18.89	3.64	0.53	5.8	0	0
r101130	17q|D0_vs_D9	17q	D0	D9	18.89	-3.6	0.68	-4.44	0	0
r101130	17q|D14_vs_D9	17q	D14	D9	18.89	-2.92	0.52	-4.53	0	0.002
r101130	17q|D3_vs_D9	17q	D3	D9	18.89	-3.7	0.47	-6.69	0	0
r101130	17q|D9_vs_D0	17q	D9	D0	18.89	3.6	0.68	4.44	0	0
r101130	17q|D9_vs_D14	17q	D9	D14	18.89	2.92	0.52	4.53	0	0.002
r101130	17q|D9_vs_D3	17q	D9	D3	18.89	3.7	0.47	6.69	0	0
r101130	WT|D0_vs_D9	WT	D0	D9	18.89	-3.97	0.78	-4.32	0	0.001
r101130	WT|D3_vs_D9	WT	D3	D9	18.89	-3.18	0.51	-5.04	0	0
r101130	WT|D9_vs_D0	WT	D9	D0	18.89	3.97	0.78	4.32	0	0.001
r101130	WT|D9_vs_D3	WT	D9	D3	18.89	3.18	0.51	5.04	0	0
r101131	17q1q|D0_vs_D3	17q1q	D0	D3	16.19	3.6	0.55	5.48	0	0
r101131	17q1q|D0_vs_D9	17q1q	D0	D9	16.19	4.65	0.84	4.82	0	0
r101131	17q1q|D3_vs_D0	17q1q	D3	D0	16.19	-3.6	0.55	-5.48	0	0
r101131	17q1q|D9_vs_D0	17q1q	D9	D0	16.19	-4.65	0.84	-4.82	0	0
r101131	17q|D0_vs_D3	17q	D0	D3	16.19	3.41	0.51	5.57	0	0
r101131	17q|D0_vs_D9	17q	D0	D9	16.19	3.85	0.69	4.7	0	0
r101131	17q|D3_vs_D0	17q	D3	D0	16.19	-3.41	0.51	-5.57	0	0
r101131	17q|D9_vs_D0	17q	D9	D0	16.19	-3.85	0.69	-4.7	0	0
r101131	WT|D0_vs_D3	WT	D0	D3	16.19	3.2	0.49	5.39	0	0
r101131	WT|D0_vs_D9	WT	D0	D9	16.19	3.84	0.69	4.73	0	0
r101131	WT|D3_vs_D0	WT	D3	D0	16.19	-3.2	0.49	-5.39	0	0
r101131	WT|D9_vs_D0	WT	D9	D0	16.19	-3.84	0.69	-4.73	0	0
r101138	17q1q|D0_vs_D9	17q1q	D0	D9	19.86	3.3	0.59	4.57	0	0.001
r101138	17q1q|D9_vs_D0	17q1q	D9	D0	19.86	-3.3	0.59	-4.57	0	0.001
r101138	17q|D0_vs_D3	17q	D0	D3	19.86	1.99	0.35	3.97	0	0.004
r101138	17q|D0_vs_D9	17q	D0	D9	19.86	2.7	0.5	4.22	0	0.001
r101138	17q|D3_vs_D0	17q	D3	D0	19.86	-1.99	0.35	-3.97	0	0.004
r101138	17q|D9_vs_D0	17q	D9	D0	19.86	-2.7	0.5	-4.22	0	0.001
r101138	WT|D0_vs_D3	WT	D0	D3	19.86	2.35	0.36	4.89	0	0
r101138	WT|D0_vs_D9	WT	D0	D9	19.86	2.4	0.48	3.74	0	0.004
r101138	WT|D3_vs_D0	WT	D3	D0	19.86	-2.35	0.36	-4.89	0	0
r101138	WT|D9_vs_D0	WT	D9	D0	19.86	-2.4	0.48	-3.74	0	0.004
r101139	17q1q|D3_vs_D9	17q1q	D3	D9	8.1	-3.51	0.78	-3.75	0	0.002
r101139	17q1q|D9_vs_D3	17q1q	D9	D3	8.1	3.51	0.78	3.75	0	0.002
r101139	17q|D3_vs_D9	17q	D3	D9	8.1	-2.83	0.6	-3.76	0	0.002
r101139	17q|D9_vs_D3	17q	D9	D3	8.1	2.83	0.6	3.76	0	0.002
r101146	17q1q|D3_vs_D9	17q1q	D3	D9	25.08	-4.25	0.55	-6.61	0	0
r101146	17q1q|D9_vs_D3	17q1q	D9	D3	25.08	4.25	0.55	6.61	0	0
r101146	17q|D3_vs_D9	17q	D3	D9	25.08	-2.53	0.47	-4.16	0	0
r101146	17q|D9_vs_D3	17q	D9	D3	25.08	2.53	0.47	4.16	0	0
r101151	17q1q|D3_vs_D9	17q1q	D3	D9	32.98	1.93	0.37	3.66	0	0.003
r101151	17q1q|D9_vs_D3	17q1q	D9	D3	32.98	-1.93	0.37	-3.66	0	0.003
r101151	17q|D3_vs_D9	17q	D3	D9	32.98	2.03	0.34	4.22	0	0
r101151	17q|D9_vs_D3	17q	D9	D3	32.98	-2.03	0.34	-4.22	0	0
r101151	D19|17q1qMYCN_vs_WT	D19	17q1qMYCN	WT	32.98	1.95	0.35	3.93	0	0.004
r101151	D19|WT_vs_17q1qMYCN	D19	WT	17q1qMYCN	32.98	-1.95	0.35	-3.93	0	0.004
r101154	17q1q|D3_vs_D9	17q1q	D3	D9	34.14	-2.33	0.46	-3.81	0	0.002
r101154	17q1q|D9_vs_D3	17q1q	D9	D3	34.14	2.33	0.46	3.81	0	0.002
r101154	D9|17q1qMYCN_vs_WT	D9	17q1qMYCN	WT	34.14	2.37	0.43	4.19	0	0.005
r101154	D9|WT_vs_17q1qMYCN	D9	WT	17q1qMYCN	34.14	-2.37	0.43	-4.19	0	0.005
r101159	17q1q|D3_vs_D9	17q1q	D3	D9	8.64	3.58	0.72	4.17	0	0.001
r101159	17q1q|D9_vs_D3	17q1q	D9	D3	8.64	-3.58	0.72	-4.17	0	0.001
r101159	WT|D3_vs_D9	WT	D3	D9	8.64	3.16	0.62	4.15	0	0.001
r101159	WT|D9_vs_D3	WT	D9	D3	8.64	-3.16	0.62	-4.15	0	0.001
r101163	WT|D3_vs_D9	WT	D3	D9	5.89	3.47	0.77	3.73	0	0.002
r101163	WT|D9_vs_D3	WT	D9	D3	5.89	-3.47	0.77	-3.73	0	0.002
r101169	D19|17q1qMYCN_vs_WT	D19	17q1qMYCN	WT	5.21	4.37	0.98	3.86	0	0.005
r101169	D19|WT_vs_17q1qMYCN	D19	WT	17q1qMYCN	5.21	-4.37	0.98	-3.86	0	0.005
r101185	17q|D0_vs_D9	17q	D0	D9	25.18	-3.02	0.59	-4.13	0	0.001
r101185	17q|D9_vs_D0	17q	D9	D0	25.18	3.02	0.59	4.13	0	0.001
r101185	WT|D0_vs_D9	WT	D0	D9	25.18	-3.74	0.6	-5.29	0	0
r101185	WT|D3_vs_D9	WT	D3	D9	25.18	-2.64	0.41	-5.03	0	0
r101185	WT|D9_vs_D0	WT	D9	D0	25.18	3.74	0.6	5.29	0	0
r101185	WT|D9_vs_D3	WT	D9	D3	25.18	2.64	0.41	5.03	0	0
r101186	17q1q|D3_vs_D9	17q1q	D3	D9	16.33	-2.75	0.53	-4.06	0	0.001
r101186	17q1q|D9_vs_D3	17q1q	D9	D3	16.33	2.75	0.53	4.06	0	0.001
r101186	17q|D3_vs_D9	17q	D3	D9	16.33	-2.24	0.46	-3.61	0	0.003
r101186	17q|D9_vs_D3	17q	D9	D3	16.33	2.24	0.46	3.61	0	0.003
r101187	17q1q|D3_vs_D9	17q1q	D3	D9	3.42	-5.2	1.27	-3.62	0	0.004
r101187	17q1q|D9_vs_D3	17q1q	D9	D3	3.42	5.2	1.27	3.62	0	0.004
r101188	17q1q|D14_vs_D9	17q1q	D14	D9	18.84	-2.83	0.49	-4.58	0	0.002
r101188	17q1q|D3_vs_D9	17q1q	D3	D9	18.84	-4.51	0.61	-6.4	0	0
r101188	17q1q|D9_vs_D14	17q1q	D9	D14	18.84	2.83	0.49	4.58	0	0.002
r101188	17q1q|D9_vs_D3	17q1q	D9	D3	18.84	4.51	0.61	6.4	0	0
r101188	17q|D0_vs_D9	17q	D0	D9	18.84	-3.47	0.76	-3.81	0	0.004
r101188	17q|D14_vs_D9	17q	D14	D9	18.84	-3.1	0.52	-4.87	0	0.001
r101188	17q|D3_vs_D9	17q	D3	D9	18.84	-3.13	0.46	-5.53	0	0
r101188	17q|D9_vs_D0	17q	D9	D0	18.84	3.47	0.76	3.81	0	0.004
r101188	17q|D9_vs_D14	17q	D9	D14	18.84	3.1	0.52	4.87	0	0.001
r101188	17q|D9_vs_D3	17q	D9	D3	18.84	3.13	0.46	5.53	0	0
r101188	D19|17q1qMYCN_vs_17q1q	D19	17q1qMYCN	17q1q	18.84	-2.45	0.41	-4.58	0	0.003
r101188	D19|17q1q_vs_17q1qMYCN	D19	17q1q	17q1qMYCN	18.84	2.45	0.41	4.58	0	0.003
r101188	D9|17q1qMYCN_vs_17q1q	D9	17q1qMYCN	17q1q	18.84	-2.45	0.4	-4.59	0	0.002
r101188	D9|17q1q_vs_17q1qMYCN	D9	17q1q	17q1qMYCN	18.84	2.45	0.4	4.59	0	0.002
r101188	WT|D3_vs_D9	WT	D3	D9	18.84	-3.15	0.53	-4.82	0	0
r101188	WT|D9_vs_D3	WT	D9	D3	18.84	3.15	0.53	4.82	0	0
r101191	17q1q|D3_vs_D9	17q1q	D3	D9	15.65	-4.06	0.65	-5.34	0	0
r101191	17q1q|D9_vs_D3	17q1q	D9	D3	15.65	4.06	0.65	5.34	0	0
r101191	17q|D3_vs_D9	17q	D3	D9	15.65	-3.24	0.53	-4.97	0	0
r101191	17q|D9_vs_D3	17q	D9	D3	15.65	3.24	0.53	4.97	0	0
r101191	WT|D14_vs_D9	WT	D14	D9	15.65	-2.95	0.57	-4.17	0	0.003
r101191	WT|D3_vs_D9	WT	D3	D9	15.65	-4.73	0.71	-5.88	0	0
r101191	WT|D9_vs_D14	WT	D9	D14	15.65	2.95	0.57	4.17	0	0.003
r101191	WT|D9_vs_D3	WT	D9	D3	15.65	4.73	0.71	5.88	0	0
r101195	17q1q|D3_vs_D9	17q1q	D3	D9	28.44	-3.29	0.46	-5.92	0	0
r101195	17q1q|D9_vs_D3	17q1q	D9	D3	28.44	3.29	0.46	5.92	0	0
r101195	17q|D3_vs_D9	17q	D3	D9	28.44	-3.01	0.42	-5.76	0	0
r101195	17q|D9_vs_D3	17q	D9	D3	28.44	3.01	0.42	5.76	0	0
r101195	WT|D3_vs_D9	WT	D3	D9	28.44	-2.25	0.4	-4.18	0	0
r101195	WT|D9_vs_D3	WT	D9	D3	28.44	2.25	0.4	4.18	0	0
r101196	17q1q|D3_vs_D9	17q1q	D3	D9	45.41	-4.95	0.55	-7.87	0	0
r101196	17q1q|D9_vs_D3	17q1q	D9	D3	45.41	4.95	0.55	7.87	0	0
r101196	17q|D14_vs_D9	17q	D14	D9	45.41	-2.7	0.43	-4.9	0	0.001
r101196	17q|D19_vs_D9	17q	D19	D9	45.41	-4.3	0.65	-5.71	0	0
r101196	17q|D3_vs_D9	17q	D3	D9	45.41	-4.74	0.48	-8.65	0	0
r101196	17q|D9_vs_D14	17q	D9	D14	45.41	2.7	0.43	4.9	0	0.001
r101196	17q|D9_vs_D19	17q	D9	D19	45.41	4.3	0.65	5.71	0	0
r101196	17q|D9_vs_D3	17q	D9	D3	45.41	4.74	0.48	8.65	0	0
r101196	D19|17q1qMYCN_vs_17q	D19	17q1qMYCN	17q	45.41	2.49	0.38	5.04	0	0
r101196	D19|17q1qMYCN_vs_WT	D19	17q1qMYCN	WT	45.41	3.08	0.42	5.91	0	0
r101196	D19|17q_vs_17q1qMYCN	D19	17q	17q1qMYCN	45.41	-2.49	0.38	-5.04	0	0
r101196	D19|WT_vs_17q1qMYCN	D19	WT	17q1qMYCN	45.41	-3.08	0.42	-5.91	0	0
r101196	WT|D0_vs_D9	WT	D0	D9	45.41	-3.77	0.85	-3.76	0	0.004
r101196	WT|D14_vs_D9	WT	D14	D9	45.41	-3.38	0.44	-6.3	0	0
r101196	WT|D19_vs_D9	WT	D19	D9	45.41	-4.82	0.67	-6.32	0	0
r101196	WT|D3_vs_D9	WT	D3	D9	45.41	-4.24	0.45	-8.08	0	0
r101196	WT|D9_vs_D0	WT	D9	D0	45.41	3.77	0.85	3.76	0	0.004
r101196	WT|D9_vs_D14	WT	D9	D14	45.41	3.38	0.44	6.3	0	0
r101196	WT|D9_vs_D19	WT	D9	D19	45.41	4.82	0.67	6.32	0	0
r101196	WT|D9_vs_D3	WT	D9	D3	45.41	4.24	0.45	8.08	0	0
r101200	WT|D3_vs_D9	WT	D3	D9	6.17	4.37	0.94	4.05	0	0.001
r101200	WT|D9_vs_D3	WT	D9	D3	6.17	-4.37	0.94	-4.05	0	0.001
r101203	17q|D3_vs_D9	17q	D3	D9	12.68	-3.09	0.56	-4.49	0	0
r101203	17q|D9_vs_D3	17q	D9	D3	12.68	3.09	0.56	4.49	0	0
r101205	17q|D0_vs_D9	17q	D0	D9	22.51	-2.78	0.56	-3.91	0	0.003
r101205	17q|D9_vs_D0	17q	D9	D0	22.51	2.78	0.56	3.91	0	0.003
r101205	WT|D0_vs_D3	WT	D0	D3	22.51	-3.44	0.53	-5.36	0	0
r101205	WT|D0_vs_D9	WT	D0	D9	22.51	-3.2	0.64	-4.08	0	0.001
r101205	WT|D3_vs_D0	WT	D3	D0	22.51	3.44	0.53	5.36	0	0
r101205	WT|D9_vs_D0	WT	D9	D0	22.51	3.2	0.64	4.08	0	0.001
r101208	17q1q|D3_vs_D9	17q1q	D3	D9	19.78	-3.59	0.56	-5.41	0	0
r101208	17q1q|D9_vs_D3	17q1q	D9	D3	19.78	3.59	0.56	5.41	0	0
r101208	17q|D0_vs_D9	17q	D0	D9	19.78	-3.55	0.73	-4.04	0	0.002
r101208	17q|D19_vs_D9	17q	D19	D9	19.78	-3.91	0.76	-4.36	0	0.002
r101208	17q|D3_vs_D9	17q	D3	D9	19.78	-3.93	0.53	-6.26	0	0
r101208	17q|D9_vs_D0	17q	D9	D0	19.78	3.55	0.73	4.04	0	0.002
r101208	17q|D9_vs_D19	17q	D9	D19	19.78	3.91	0.76	4.36	0	0.002
r101208	17q|D9_vs_D3	17q	D9	D3	19.78	3.93	0.53	6.26	0	0
r101208	D19|17q1qMYCN_vs_17q	D19	17q1qMYCN	17q	19.78	2.67	0.5	4.21	0	0.003
r101208	D19|17q1qMYCN_vs_WT	D19	17q1qMYCN	WT	19.78	2.94	0.54	4.4	0	0.001
r101208	D19|17q_vs_17q1qMYCN	D19	17q	17q1qMYCN	19.78	-2.67	0.5	-4.21	0	0.003
r101208	D19|WT_vs_17q1qMYCN	D19	WT	17q1qMYCN	19.78	-2.94	0.54	-4.4	0	0.001
r101208	WT|D0_vs_D9	WT	D0	D9	19.78	-3.65	0.74	-4.13	0	0.001
r101208	WT|D19_vs_D9	WT	D19	D9	19.78	-4.22	0.78	-4.65	0	0.001
r101208	WT|D3_vs_D9	WT	D3	D9	19.78	-3.84	0.53	-6.16	0	0
r101208	WT|D9_vs_D0	WT	D9	D0	19.78	3.65	0.74	4.13	0	0.001
r101208	WT|D9_vs_D19	WT	D9	D19	19.78	4.22	0.78	4.65	0	0.001
r101208	WT|D9_vs_D3	WT	D9	D3	19.78	3.84	0.53	6.16	0	0
r101219	17q1q|D14_vs_D3	17q1q	D14	D3	41.5	3.57	0.63	4.72	0	0
r101219	17q1q|D3_vs_D14	17q1q	D3	D14	41.5	-3.57	0.63	-4.72	0	0
r101219	17q1q|D3_vs_D9	17q1q	D3	D9	41.5	-4.14	0.48	-7.36	0	0
r101219	17q1q|D9_vs_D3	17q1q	D9	D3	41.5	4.14	0.48	7.36	0	0
r101219	17q|D0_vs_D9	17q	D0	D9	41.5	-3.78	0.71	-4.5	0	0
r101219	17q|D14_vs_D3	17q	D14	D3	41.5	3.51	0.63	4.61	0	0.001
r101219	17q|D3_vs_D14	17q	D3	D14	41.5	-3.51	0.63	-4.61	0	0.001
r101219	17q|D3_vs_D9	17q	D3	D9	41.5	-4.43	0.5	-7.69	0	0
r101219	17q|D9_vs_D0	17q	D9	D0	41.5	3.78	0.71	4.5	0	0
r101219	17q|D9_vs_D3	17q	D9	D3	41.5	4.43	0.5	7.69	0	0
r101219	WT|D0_vs_D9	WT	D0	D9	41.5	-3.74	0.72	-4.36	0	0.001
r101219	WT|D3_vs_D9	WT	D3	D9	41.5	-3.21	0.42	-6.31	0	0
r101219	WT|D9_vs_D0	WT	D9	D0	41.5	3.74	0.72	4.36	0	0.001
r101219	WT|D9_vs_D3	WT	D9	D3	41.5	3.21	0.42	6.31	0	0
r101222	17q1q|D3_vs_D9	17q1q	D3	D9	8.09	-2.91	0.61	-3.8	0	0.002
r101222	17q1q|D9_vs_D3	17q1q	D9	D3	8.09	2.91	0.61	3.8	0	0.002
r101222	WT|D0_vs_D9	WT	D0	D9	8.09	-4.05	0.91	-3.8	0	0.004
r101222	WT|D3_vs_D9	WT	D3	D9	8.09	-3.95	0.65	-5.19	0	0
r101222	WT|D9_vs_D0	WT	D9	D0	8.09	4.05	0.91	3.8	0	0.004
r101222	WT|D9_vs_D3	WT	D9	D3	8.09	3.95	0.65	5.19	0	0
r101225	WT|D3_vs_D9	WT	D3	D9	5.09	-3.66	0.81	-3.78	0	0.002
r101225	WT|D9_vs_D3	WT	D9	D3	5.09	3.66	0.81	3.78	0	0.002
r101235	17q1q|D3_vs_D9	17q1q	D3	D9	8.84	-3.54	0.83	-3.58	0	0.004
r101235	17q1q|D9_vs_D3	17q1q	D9	D3	8.84	3.54	0.83	3.58	0	0.004
r101235	17q|D0_vs_D9	17q	D0	D9	8.84	-4.49	1	-3.91	0	0.003
r101235	17q|D3_vs_D9	17q	D3	D9	8.84	-3.88	0.69	-4.8	0	0
r101235	17q|D9_vs_D0	17q	D9	D0	8.84	4.49	1	3.91	0	0.003
r101235	17q|D9_vs_D3	17q	D9	D3	8.84	3.88	0.69	4.8	0	0
r101235	WT|D0_vs_D9	WT	D0	D9	8.84	-5.07	1.13	-3.97	0	0.002
r101235	WT|D3_vs_D9	WT	D3	D9	8.84	-3.78	0.74	-4.29	0	0
r101235	WT|D9_vs_D0	WT	D9	D0	8.84	5.07	1.13	3.97	0	0.002
r101235	WT|D9_vs_D3	WT	D9	D3	8.84	3.78	0.74	4.29	0	0
r101236	17q|D3_vs_D9	17q	D3	D9	5.15	-3.54	0.83	-3.56	0	0.004
r101236	17q|D9_vs_D3	17q	D9	D3	5.15	3.54	0.83	3.56	0	0.004
r101237	17q1q|D3_vs_D9	17q1q	D3	D9	6.14	-3.34	0.77	-3.6	0	0.004
r101237	17q1q|D9_vs_D3	17q1q	D9	D3	6.14	3.34	0.77	3.6	0	0.004
r101237	17q|D3_vs_D9	17q	D3	D9	6.14	-2.97	0.66	-3.62	0	0.003
r101237	17q|D9_vs_D3	17q	D9	D3	6.14	2.97	0.66	3.62	0	0.003
r101238	WT|D3_vs_D9	WT	D3	D9	10.77	-2.65	0.57	-3.59	0	0.004
r101238	WT|D9_vs_D3	WT	D9	D3	10.77	2.65	0.57	3.59	0	0.004
r101239	17q1q|D3_vs_D9	17q1q	D3	D9	6.56	3.54	0.8	3.67	0	0.003
r101239	17q1q|D9_vs_D3	17q1q	D9	D3	6.56	-3.54	0.8	-3.67	0	0.003
r101247	17q1q|D3_vs_D9	17q1q	D3	D9	16.21	-5.64	0.81	-6.21	0	0
r101247	17q1q|D9_vs_D3	17q1q	D9	D3	16.21	5.64	0.81	6.21	0	0
r101247	17q|D0_vs_D9	17q	D0	D9	16.21	-4.54	1.03	-3.86	0	0.003
r101247	17q|D14_vs_D9	17q	D14	D9	16.21	-3.17	0.58	-4.45	0	0.003
r101247	17q|D3_vs_D9	17q	D3	D9	16.21	-5.21	0.68	-6.84	0	0
r101247	17q|D9_vs_D0	17q	D9	D0	16.21	4.54	1.03	3.86	0	0.003
r101247	17q|D9_vs_D14	17q	D9	D14	16.21	3.17	0.58	4.45	0	0.003
r101247	17q|D9_vs_D3	17q	D9	D3	16.21	5.21	0.68	6.84	0	0
r101247	WT|D14_vs_D9	WT	D14	D9	16.21	-3.9	0.69	-4.79	0	0
r101247	WT|D3_vs_D9	WT	D3	D9	16.21	-5.12	0.77	-5.9	0	0
r101247	WT|D9_vs_D14	WT	D9	D14	16.21	3.9	0.69	4.79	0	0
r101247	WT|D9_vs_D3	WT	D9	D3	16.21	5.12	0.77	5.9	0	0
r10126	17q1q|D14_vs_D9	17q1q	D14	D9	10.95	-3.2	0.6	-4.37	0	0.004
r10126	17q1q|D3_vs_D9	17q1q	D3	D9	10.95	-4.61	0.81	-4.96	0	0
r10126	17q1q|D9_vs_D14	17q1q	D9	D14	10.95	3.2	0.6	4.37	0	0.004
r10126	17q1q|D9_vs_D3	17q1q	D9	D3	10.95	4.61	0.81	4.96	0	0
r10126	17q|D19_vs_D9	17q	D19	D9	10.95	-4.1	0.83	-4.22	0	0.004
r10126	17q|D3_vs_D9	17q	D3	D9	10.95	-3.25	0.56	-4.75	0	0
r10126	17q|D9_vs_D19	17q	D9	D19	10.95	4.1	0.83	4.22	0	0.004
r10126	17q|D9_vs_D3	17q	D9	D3	10.95	3.25	0.56	4.75	0	0
r10126	WT|D19_vs_D9	WT	D19	D9	10.95	-4.21	0.87	-4.14	0	0.003
r10126	WT|D3_vs_D9	WT	D3	D9	10.95	-3.4	0.69	-4.08	0	0.001
r10126	WT|D9_vs_D19	WT	D9	D19	10.95	4.21	0.87	4.14	0	0.003
r10126	WT|D9_vs_D3	WT	D9	D3	10.95	3.4	0.69	4.08	0	0.001
r101263	17q1q|D14_vs_D3	17q1q	D14	D3	10.89	-5	0.98	-4.53	0	0.001
r101263	17q1q|D3_vs_D14	17q1q	D3	D14	10.89	5	0.98	4.53	0	0.001
r101263	17q1q|D3_vs_D9	17q1q	D3	D9	10.89	4.3	0.66	5.63	0	0
r101263	17q1q|D9_vs_D3	17q1q	D9	D3	10.89	-4.3	0.66	-5.63	0	0
r101263	17q|D0_vs_D3	17q	D0	D3	10.89	-2.6	0.47	-4.27	0	0.001
r101263	17q|D14_vs_D3	17q	D14	D3	10.89	-4.35	0.89	-4.22	0	0.002
r101263	17q|D3_vs_D0	17q	D3	D0	10.89	2.6	0.47	4.27	0	0.001
r101263	17q|D3_vs_D14	17q	D3	D14	10.89	4.35	0.89	4.22	0	0.002
r101263	17q|D3_vs_D9	17q	D3	D9	10.89	3.45	0.55	5.22	0	0
r101263	17q|D9_vs_D3	17q	D9	D3	10.89	-3.45	0.55	-5.22	0	0
r101263	WT|D0_vs_D3	WT	D0	D3	10.89	-2.52	0.5	-3.87	0	0.004
r101263	WT|D3_vs_D0	WT	D3	D0	10.89	2.52	0.5	3.87	0	0.004
r101263	WT|D3_vs_D9	WT	D3	D9	10.89	3.59	0.6	5.03	0	0
r101263	WT|D9_vs_D3	WT	D9	D3	10.89	-3.59	0.6	-5.03	0	0
r101276	17q|D3_vs_D9	17q	D3	D9	6.38	3.21	0.73	3.58	0	0.004
r101276	17q|D9_vs_D3	17q	D9	D3	6.38	-3.21	0.73	-3.58	0	0.004
r101277	17q1q|D14_vs_D3	17q1q	D14	D3	28.74	-3.31	0.6	-4.53	0	0.001
r101277	17q1q|D3_vs_D14	17q1q	D3	D14	28.74	3.31	0.6	4.53	0	0.001
r101277	17q1q|D3_vs_D9	17q1q	D3	D9	28.74	3.16	0.42	6.18	0	0
r101277	17q1q|D9_vs_D3	17q1q	D9	D3	28.74	-3.16	0.42	-6.18	0	0
r101277	17q|D0_vs_D3	17q	D0	D3	28.74	-2.11	0.33	-4.66	0	0
r101277	17q|D3_vs_D0	17q	D3	D0	28.74	2.11	0.33	4.66	0	0
r101277	17q|D3_vs_D9	17q	D3	D9	28.74	3.25	0.38	6.97	0	0
r101277	17q|D9_vs_D3	17q	D9	D3	28.74	-3.25	0.38	-6.97	0	0
r101277	WT|D0_vs_D3	WT	D0	D3	28.74	-2.02	0.32	-4.47	0	0
r101277	WT|D3_vs_D0	WT	D3	D0	28.74	2.02	0.32	4.47	0	0
r101277	WT|D3_vs_D9	WT	D3	D9	28.74	3.14	0.37	6.92	0	0
r101277	WT|D9_vs_D3	WT	D9	D3	28.74	-3.14	0.37	-6.92	0	0
r101283	17q|D0_vs_D3	17q	D0	D3	7.76	3.21	0.67	3.94	0	0.004
r101283	17q|D3_vs_D0	17q	D3	D0	7.76	-3.21	0.67	-3.94	0	0.004
r101283	WT|D0_vs_D3	WT	D0	D3	7.76	3.86	0.73	4.48	0	0
r101283	WT|D0_vs_D9	WT	D0	D9	7.76	4.51	1.02	3.85	0	0.003
r101283	WT|D3_vs_D0	WT	D3	D0	7.76	-3.86	0.73	-4.48	0	0
r101283	WT|D9_vs_D0	WT	D9	D0	7.76	-4.51	1.02	-3.85	0	0.003
r101288	WT|D0_vs_D3	WT	D0	D3	3.12	-7.04	1.37	-4.72	0	0
r101288	WT|D3_vs_D0	WT	D3	D0	3.12	7.04	1.37	4.72	0	0
r101289	17q1q|D0_vs_D9	17q1q	D0	D9	14.35	3.73	0.75	4.17	0	0.002
r101289	17q1q|D9_vs_D0	17q1q	D9	D0	14.35	-3.73	0.75	-4.17	0	0.002
r101289	17q|D0_vs_D9	17q	D0	D9	14.35	2.84	0.6	3.75	0	0.004
r101289	17q|D9_vs_D0	17q	D9	D0	14.35	-2.84	0.6	-3.75	0	0.004
r101289	WT|D0_vs_D9	WT	D0	D9	14.35	2.95	0.61	3.87	0	0.003
r101289	WT|D9_vs_D0	WT	D9	D0	14.35	-2.95	0.61	-3.87	0	0.003
r101291	17q1q|D0_vs_D9	17q1q	D0	D9	17.82	-4.9	1.04	-4.13	0	0.002
r101291	17q1q|D3_vs_D9	17q1q	D3	D9	17.82	-4.07	0.56	-6.28	0	0
r101291	17q1q|D9_vs_D0	17q1q	D9	D0	17.82	4.9	1.04	4.13	0	0.002
r101291	17q1q|D9_vs_D3	17q1q	D9	D3	17.82	4.07	0.56	6.28	0	0
r101291	17q|D0_vs_D9	17q	D0	D9	17.82	-3.2	0.69	-3.79	0	0.004
r101291	17q|D3_vs_D9	17q	D3	D9	17.82	-3.37	0.5	-5.6	0	0
r101291	17q|D9_vs_D0	17q	D9	D0	17.82	3.2	0.69	3.79	0	0.004
[truncated: 273,070+ more rows]
