# Supplementary material for: A human neural crest model reveals the developmental impact of neuroblastoma-associated chromosomal aberrations
Source: Nat Commun. 2024 May 3;15:3745. doi: 10.1038/s41467-024-47945-7 (PMC11068915; doi:10.1038/s41467-024-47945-7)
Supplement: Supplementary file 18 — Supplementary Data 14 [file 41467_2024_47945_MOESM18_ESM.xlsx]

## Sheet: ATAC-seq enrichments
Supplementary Data 14. ATAC-seq chromatin module enrichment results
Significant results of an enrichment analysis (using hypergeometric tests as implemented in hypeR) of overlaps between regions in the nine chromatin modules and regions in different sets of annotated regions as reference. P-values were adjusted for multiple hypothesis testing using the Benjamini-Hochberg method.
Annotations ("databases") used: "scRNA-seq cluster markers" = Markers for cell clusters in our scRNA-seq data (Supplementary Table S2); "Regions: DHS index" = regions pre-annotated by accessibility in vivo (Meuleman et al. 2020); "Regions: cis-element atlas" = regions pre-annotated by accessibility in vivo (Zhang et al. 2021); "Regions: EnhancerAtlas" = regions pre-annotated by meta-analysis of C…
Database	Module ID	Label	Label (shorter)	N_module	N_database	N_overlap	N_background	Percent	log2 Odds Ratio	P-value	Adj. P-value
motifs	R6	ALX1 (ALX1_HUMAN.H11MO.0.B)	ALX1_HUMAN.H11MO.0.B	3062	13500	584	218129	0.191	1.624	0	0
motifs	R7	ALX1 (ALX1_HUMAN.H11MO.0.B)	ALX1_HUMAN.H11MO.0.B	2491	13500	576	218129	0.231	1.902	0	0
motifs	R6	ALX3 (ALX3_HUMAN.H11MO.0.D)	ALX3_HUMAN.H11MO.0.D	3062	16178	665	218129	0.217	1.55	0	0
motifs	R7	ALX3 (ALX3_HUMAN.H11MO.0.D)	ALX3_HUMAN.H11MO.0.D	2491	16178	628	218129	0.252	1.765	0	0
motifs	R6	ALX4 (ALX4_HUMAN.H11MO.0.D)	ALX4_HUMAN.H11MO.0.D	3062	15610	682	218129	0.223	1.638	0	0
motifs	R7	ALX4 (ALX4_HUMAN.H11MO.0.D)	ALX4_HUMAN.H11MO.0.D	2491	15610	633	218129	0.254	1.828	0	0
motifs	R7	ARID3A (ARI3A_HUMAN.H11MO.0.D)	ARI3A_HUMAN.H11MO.0.D	2491	41691	1100	218129	0.442	1.208	0	0
motifs	R9	ARNTL (BMAL1_HUMAN.H11MO.0.A)	BMAL1_HUMAN.H11MO.0.A	1201	8093	93	218129	0.077	1.062	0	0
motifs	R6	ATF2 (ATF2_HUMAN.H11MO.0.B)	ATF2_HUMAN.H11MO.0.B	3062	14921	421	218129	0.137	1.007	0	0
motifs	R7	ATF2 (ATF2_HUMAN.H11MO.0.B)	ATF2_HUMAN.H11MO.0.B	2491	14921	398	218129	0.16	1.224	0	0
motifs	R6	ATF2 (ATF2_HUMAN.H11MO.1.B)	ATF2_HUMAN.H11MO.1.B	3062	14588	469	218129	0.153	1.196	0	0
motifs	R7	ATF2 (ATF2_HUMAN.H11MO.1.B)	ATF2_HUMAN.H11MO.1.B	2491	14588	492	218129	0.198	1.562	0	0
motifs	R7	ATF4 (ATF4_HUMAN.H11MO.0.A)	ATF4_HUMAN.H11MO.0.A	2491	11147	297	218129	0.119	1.222	0	0
motifs	R6	ATF7 (ATF7_HUMAN.H11MO.0.D)	ATF7_HUMAN.H11MO.0.D	3062	5443	161	218129	0.053	1.075	0	0
motifs	R7	ATF7 (ATF7_HUMAN.H11MO.0.D)	ATF7_HUMAN.H11MO.0.D	2491	5443	187	218129	0.075	1.589	0	0
motifs	R3	BARX2 (BARX2_HUMAN.H11MO.0.D)	BARX2_HUMAN.H11MO.0.D	1897	11837	248	218129	0.131	1.268	0	0
motifs	R6	BARX2 (BARX2_HUMAN.H11MO.0.D)	BARX2_HUMAN.H11MO.0.D	3062	11837	368	218129	0.12	1.147	0	0
motifs	R7	BARX2 (BARX2_HUMAN.H11MO.0.D)	BARX2_HUMAN.H11MO.0.D	2491	11837	273	218129	0.11	1.014	0	0
motifs	R5	BHLHE22 (BHE22_HUMAN.H11MO.0.D)	BHE22_HUMAN.H11MO.0.D	14132	6668	908	218129	0.064	1.072	0	0
motifs	R9	BHLHE40 (BHE40_HUMAN.H11MO.0.A)	BHE40_HUMAN.H11MO.0.A	1201	5145	66	218129	0.055	1.22	0	0
motifs	R9	BHLHE41 (BHE41_HUMAN.H11MO.0.D)	BHE41_HUMAN.H11MO.0.D	1201	16864	195	218129	0.162	1.07	0	0
motifs	R6	CDC5L (CDC5L_HUMAN.H11MO.0.D)	CDC5L_HUMAN.H11MO.0.D	3062	9276	271	218129	0.089	1.057	0	0
motifs	R7	CDC5L (CDC5L_HUMAN.H11MO.0.D)	CDC5L_HUMAN.H11MO.0.D	2491	9276	221	218129	0.089	1.061	0	0
motifs	R3	CDX1 (CDX1_HUMAN.H11MO.0.C)	CDX1_HUMAN.H11MO.0.C	1897	14041	310	218129	0.163	1.344	0	0
motifs	R6	CDX1 (CDX1_HUMAN.H11MO.0.C)	CDX1_HUMAN.H11MO.0.C	3062	14041	415	218129	0.136	1.074	0	0
motifs	R7	CDX1 (CDX1_HUMAN.H11MO.0.C)	CDX1_HUMAN.H11MO.0.C	2491	14041	335	218129	0.134	1.063	0	0
motifs	R2	CDX2 (CDX2_HUMAN.H11MO.0.A)	CDX2_HUMAN.H11MO.0.A	8947	19324	2113	218129	0.236	1.415	0	0
motifs	R3	CDX2 (CDX2_HUMAN.H11MO.0.A)	CDX2_HUMAN.H11MO.0.A	1897	19324	507	218129	0.267	1.593	0	0
motifs	R7	CEBPG (CEBPG_HUMAN.H11MO.0.B)	CEBPG_HUMAN.H11MO.0.B	2491	12722	340	218129	0.136	1.227	0	0
motifs	R8	CEBPZ (CEBPZ_HUMAN.H11MO.0.D)	CEBPZ_HUMAN.H11MO.0.D	222	12886	37	218129	0.167	1.496	0	0
motifs	R6	CREB5 (CREB5_HUMAN.H11MO.0.D)	CREB5_HUMAN.H11MO.0.D	3062	5357	166	218129	0.054	1.142	0	0
motifs	R7	CREB5 (CREB5_HUMAN.H11MO.0.D)	CREB5_HUMAN.H11MO.0.D	2491	5357	166	218129	0.067	1.44	0	0
motifs	R3	CUX2 (CUX2_HUMAN.H11MO.0.D)	CUX2_HUMAN.H11MO.0.D	1897	13616	250	218129	0.132	1.078	0	0
motifs	R7	DDIT3 (DDIT3_HUMAN.H11MO.0.D)	DDIT3_HUMAN.H11MO.0.D	2491	14770	383	218129	0.154	1.183	0	0
motifs	R3	DLX1 (DLX1_HUMAN.H11MO.0.D)	DLX1_HUMAN.H11MO.0.D	1897	22671	405	218129	0.213	1.039	0	0
motifs	R6	DLX1 (DLX1_HUMAN.H11MO.0.D)	DLX1_HUMAN.H11MO.0.D	3062	22671	643	218129	0.21	1.015	0	0
motifs	R7	DLX1 (DLX1_HUMAN.H11MO.0.D)	DLX1_HUMAN.H11MO.0.D	2491	22671	521	218129	0.209	1.009	0	0
motifs	R6	DLX2 (DLX2_HUMAN.H11MO.0.D)	DLX2_HUMAN.H11MO.0.D	3062	11021	334	218129	0.109	1.11	0	0
motifs	R7	DLX2 (DLX2_HUMAN.H11MO.0.D)	DLX2_HUMAN.H11MO.0.D	2491	11021	283	218129	0.114	1.169	0	0
motifs	R2	DLX3 (DLX3_HUMAN.H11MO.0.C)	DLX3_HUMAN.H11MO.0.C	8947	9983	942	218129	0.105	1.202	0	0
motifs	R3	DLX3 (DLX3_HUMAN.H11MO.0.C)	DLX3_HUMAN.H11MO.0.C	1897	9983	243	218129	0.128	1.485	0	0
motifs	R6	DLX3 (DLX3_HUMAN.H11MO.0.C)	DLX3_HUMAN.H11MO.0.C	3062	9983	306	218129	0.1	1.127	0	0
motifs	R3	DLX5 (DLX5_HUMAN.H11MO.0.D)	DLX5_HUMAN.H11MO.0.D	1897	11446	203	218129	0.107	1.028	0	0
motifs	R2	DLX6 (DLX6_HUMAN.H11MO.0.D)	DLX6_HUMAN.H11MO.0.D	8947	17268	1465	218129	0.164	1.049	0	0
motifs	R3	DLX6 (DLX6_HUMAN.H11MO.0.D)	DLX6_HUMAN.H11MO.0.D	1897	17268	359	218129	0.189	1.257	0	0
motifs	R6	DLX6 (DLX6_HUMAN.H11MO.0.D)	DLX6_HUMAN.H11MO.0.D	3062	17268	522	218129	0.17	1.107	0	0
motifs	R7	DLX6 (DLX6_HUMAN.H11MO.0.D)	DLX6_HUMAN.H11MO.0.D	2491	17268	439	218129	0.176	1.155	0	0
motifs	R6	DRGX (DRGX_HUMAN.H11MO.0.D)	DRGX_HUMAN.H11MO.0.D	3062	16127	719	218129	0.235	1.667	0	0
motifs	R7	DRGX (DRGX_HUMAN.H11MO.0.D)	DRGX_HUMAN.H11MO.0.D	2491	16127	701	218129	0.281	1.928	0	0
motifs	R8	E2F1 (E2F1_HUMAN.H11MO.0.A)	E2F1_HUMAN.H11MO.0.A	222	23439	58	218129	0.261	1.282	0	0
motifs	R8	E2F3 (E2F3_HUMAN.H11MO.0.A)	E2F3_HUMAN.H11MO.0.A	222	26417	58	218129	0.261	1.109	0	0
motifs	R8	E2F4 (E2F4_HUMAN.H11MO.0.A)	E2F4_HUMAN.H11MO.0.A	222	25297	90	218129	0.405	1.806	0	0
motifs	R8	E2F7 (E2F7_HUMAN.H11MO.0.B)	E2F7_HUMAN.H11MO.0.B	222	35433	85	218129	0.383	1.237	0	0
motifs	R8	EGR1 (EGR1_HUMAN.H11MO.0.A)	EGR1_HUMAN.H11MO.0.A	222	48280	111	218129	0.5	1.176	0	0
motifs	R8	EGR2 (EGR2_HUMAN.H11MO.1.A)	EGR2_HUMAN.H11MO.1.A	222	50672	111	218129	0.5	1.106	0	0
motifs	R8	EGR4 (EGR4_HUMAN.H11MO.0.D)	EGR4_HUMAN.H11MO.0.D	222	34084	81	218129	0.365	1.223	0	0
motifs	R9	EGR4 (EGR4_HUMAN.H11MO.0.D)	EGR4_HUMAN.H11MO.0.D	1201	34084	385	218129	0.321	1.037	0	0
motifs	R8	ELF1 (ELF1_HUMAN.H11MO.0.A)	ELF1_HUMAN.H11MO.0.A	222	17989	50	218129	0.225	1.449	0	0
motifs	R8	ELF2 (ELF2_HUMAN.H11MO.0.C)	ELF2_HUMAN.H11MO.0.C	222	17050	48	218129	0.216	1.468	0	0
motifs	R8	ELK4 (ELK4_HUMAN.H11MO.0.A)	ELK4_HUMAN.H11MO.0.A	222	8998	37	218129	0.167	2.014	0	0
motifs	R2	EMX1 (EMX1_HUMAN.H11MO.0.D)	EMX1_HUMAN.H11MO.0.D	8947	12887	1116	218129	0.125	1.078	0	0
motifs	R3	EMX1 (EMX1_HUMAN.H11MO.0.D)	EMX1_HUMAN.H11MO.0.D	1897	12887	256	218129	0.135	1.192	0	0
motifs	R6	EMX1 (EMX1_HUMAN.H11MO.0.D)	EMX1_HUMAN.H11MO.0.D	3062	12887	403	218129	0.132	1.156	0	0
motifs	R2	EMX2 (EMX2_HUMAN.H11MO.0.D)	EMX2_HUMAN.H11MO.0.D	8947	12408	1057	218129	0.118	1.054	0	0
motifs	R3	EMX2 (EMX2_HUMAN.H11MO.0.D)	EMX2_HUMAN.H11MO.0.D	1897	12408	256	218129	0.135	1.246	0	0
motifs	R6	EMX2 (EMX2_HUMAN.H11MO.0.D)	EMX2_HUMAN.H11MO.0.D	3062	12408	368	218129	0.12	1.079	0	0
motifs	R2	EN1 (HME1_HUMAN.H11MO.0.D)	HME1_HUMAN.H11MO.0.D	8947	14733	1381	218129	0.154	1.192	0	0
motifs	R3	EN1 (HME1_HUMAN.H11MO.0.D)	HME1_HUMAN.H11MO.0.D	1897	14733	295	218129	0.156	1.203	0	0
motifs	R6	EN1 (HME1_HUMAN.H11MO.0.D)	HME1_HUMAN.H11MO.0.D	3062	14733	441	218129	0.144	1.092	0	0
motifs	R8	ESR2 (ESR2_HUMAN.H11MO.0.A)	ESR2_HUMAN.H11MO.0.A	222	19650	51	218129	0.23	1.351	0	0
motifs	R8	FEV (FEV_HUMAN.H11MO.0.B)	FEV_HUMAN.H11MO.0.B	222	14444	41	218129	0.185	1.48	0	0
motifs	R6	FOS (FOS_HUMAN.H11MO.0.A)	FOS_HUMAN.H11MO.0.A	3062	21327	837	218129	0.273	1.483	0	0
motifs	R7	FOS (FOS_HUMAN.H11MO.0.A)	FOS_HUMAN.H11MO.0.A	2491	21327	759	218129	0.305	1.64	0	0
motifs	R6	FOSB (FOSB_HUMAN.H11MO.0.A)	FOSB_HUMAN.H11MO.0.A	3062	22724	905	218129	0.296	1.504	0	0
motifs	R7	FOSB (FOSB_HUMAN.H11MO.0.A)	FOSB_HUMAN.H11MO.0.A	2491	22724	847	218129	0.34	1.707	0	0
motifs	R6	FOSL1 (FOSL1_HUMAN.H11MO.0.A)	FOSL1_HUMAN.H11MO.0.A	3062	21790	874	218129	0.285	1.515	0	0
motifs	R7	FOSL1 (FOSL1_HUMAN.H11MO.0.A)	FOSL1_HUMAN.H11MO.0.A	2491	21790	807	218129	0.324	1.697	0	0
motifs	R6	FOSL2 (FOSL2_HUMAN.H11MO.0.A)	FOSL2_HUMAN.H11MO.0.A	3062	21690	883	218129	0.288	1.536	0	0
motifs	R7	FOSL2 (FOSL2_HUMAN.H11MO.0.A)	FOSL2_HUMAN.H11MO.0.A	2491	21690	832	218129	0.334	1.748	0	0
motifs	R6	FOXB1 (FOXB1_HUMAN.H11MO.0.D)	FOXB1_HUMAN.H11MO.0.D	3062	17953	510	218129	0.167	1.017	0	0
motifs	R7	FOXB1 (FOXB1_HUMAN.H11MO.0.D)	FOXB1_HUMAN.H11MO.0.D	2491	17953	423	218129	0.17	1.045	0	0
motifs	R7	FOXC1 (FOXC1_HUMAN.H11MO.0.C)	FOXC1_HUMAN.H11MO.0.C	2491	21000	489	218129	0.196	1.028	0	0
motifs	R7	FOXD2 (FOXD2_HUMAN.H11MO.0.D)	FOXD2_HUMAN.H11MO.0.D	2491	21453	606	218129	0.243	1.307	0	0
motifs	R8	GABPA (GABPA_HUMAN.H11MO.0.A)	GABPA_HUMAN.H11MO.0.A	222	13399	39	218129	0.176	1.516	0	0
motifs	R6	GATA2 (GATA2_HUMAN.H11MO.0.A)	GATA2_HUMAN.H11MO.0.A	3062	14898	452	218129	0.148	1.112	0	0
motifs	R6	GATA2 (GATA2_HUMAN.H11MO.1.A)	GATA2_HUMAN.H11MO.1.A	3062	16093	529	218129	0.173	1.228	0	0
motifs	R6	GATA3 (GATA3_HUMAN.H11MO.0.A)	GATA3_HUMAN.H11MO.0.A	3062	26387	801	218129	0.262	1.113	0	0
motifs	R6	GATA4 (GATA4_HUMAN.H11MO.0.A)	GATA4_HUMAN.H11MO.0.A	3062	14407	509	218129	0.166	1.332	0	0
motifs	R6	GATA5 (GATA5_HUMAN.H11MO.0.D)	GATA5_HUMAN.H11MO.0.D	3062	11525	340	218129	0.111	1.071	0	0
motifs	R7	GATA5 (GATA5_HUMAN.H11MO.0.D)	GATA5_HUMAN.H11MO.0.D	2491	11525	286	218129	0.115	1.12	0	0
motifs	R6	GATA6 (GATA6_HUMAN.H11MO.0.A)	GATA6_HUMAN.H11MO.0.A	3062	14990	534	218129	0.174	1.344	0	0
motifs	R2	GBX1 (GBX1_HUMAN.H11MO.0.D)	GBX1_HUMAN.H11MO.0.D	8947	16985	1497	218129	0.167	1.104	0	0
motifs	R3	GBX1 (GBX1_HUMAN.H11MO.0.D)	GBX1_HUMAN.H11MO.0.D	1897	16985	343	218129	0.181	1.215	0	0
motifs	R6	GBX1 (GBX1_HUMAN.H11MO.0.D)	GBX1_HUMAN.H11MO.0.D	3062	16985	508	218129	0.166	1.091	0	0
motifs	R7	GBX1 (GBX1_HUMAN.H11MO.0.D)	GBX1_HUMAN.H11MO.0.D	2491	16985	416	218129	0.167	1.101	0	0
motifs	R2	GBX2 (GBX2_HUMAN.H11MO.0.D)	GBX2_HUMAN.H11MO.0.D	8947	16165	1463	218129	0.164	1.142	0	0
motifs	R3	GBX2 (GBX2_HUMAN.H11MO.0.D)	GBX2_HUMAN.H11MO.0.D	1897	16165	325	218129	0.171	1.209	0	0
motifs	R6	GBX2 (GBX2_HUMAN.H11MO.0.D)	GBX2_HUMAN.H11MO.0.D	3062	16165	490	218129	0.16	1.111	0	0
motifs	R7	GBX2 (GBX2_HUMAN.H11MO.0.D)	GBX2_HUMAN.H11MO.0.D	2491	16165	390	218129	0.157	1.079	0	0
motifs	R1	GRHL2 (GRHL2_HUMAN.H11MO.0.A)	GRHL2_HUMAN.H11MO.0.A	5111	8732	429	218129	0.084	1.068	0	0
motifs	R1	GSC (GSC_HUMAN.H11MO.0.D)	GSC_HUMAN.H11MO.0.D	5111	6989	330	218129	0.065	1.011	0	0
motifs	R8	HES1 (HES1_HUMAN.H11MO.0.D)	HES1_HUMAN.H11MO.0.D	222	9686	32	218129	0.144	1.699	0	0
motifs	R9	HEY1 (HEY1_HUMAN.H11MO.0.D)	HEY1_HUMAN.H11MO.0.D	1201	5163	61	218129	0.051	1.102	0	0
motifs	R8	HEY2 (HEY2_HUMAN.H11MO.0.D)	HEY2_HUMAN.H11MO.0.D	222	14482	40	218129	0.18	1.44	0	0
motifs	R7	HLF (HLF_HUMAN.H11MO.0.C)	HLF_HUMAN.H11MO.0.C	2491	4396	117	218129	0.047	1.221	0	0
motifs	R3	HMGA2 (HMGA2_HUMAN.H11MO.0.D)	HMGA2_HUMAN.H11MO.0.D	1897	7161	148	218129	0.078	1.249	0	0
motifs	R7	HMGA2 (HMGA2_HUMAN.H11MO.0.D)	HMGA2_HUMAN.H11MO.0.D	2491	7161	174	218129	0.07	1.089	0	0
motifs	R3	HMX1 (HMX1_HUMAN.H11MO.0.D)	HMX1_HUMAN.H11MO.0.D	1897	20783	396	218129	0.209	1.132	0	0
motifs	R6	HMX1 (HMX1_HUMAN.H11MO.0.D)	HMX1_HUMAN.H11MO.0.D	3062	20783	603	218129	0.197	1.047	0	0
motifs	R7	HMX1 (HMX1_HUMAN.H11MO.0.D)	HMX1_HUMAN.H11MO.0.D	2491	20783	498	218129	0.2	1.069	0	0
motifs	R2	HMX2 (HMX2_HUMAN.H11MO.0.D)	HMX2_HUMAN.H11MO.0.D	8947	13114	1087	218129	0.121	1.015	0	0
motifs	R3	HMX2 (HMX2_HUMAN.H11MO.0.D)	HMX2_HUMAN.H11MO.0.D	1897	13114	258	218129	0.136	1.178	0	0
motifs	R6	HMX2 (HMX2_HUMAN.H11MO.0.D)	HMX2_HUMAN.H11MO.0.D	3062	13114	371	218129	0.121	1.011	0	0
motifs	R2	HMX3 (HMX3_HUMAN.H11MO.0.D)	HMX3_HUMAN.H11MO.0.D	8947	11300	1005	218129	0.112	1.117	0	0
motifs	R3	HMX3 (HMX3_HUMAN.H11MO.0.D)	HMX3_HUMAN.H11MO.0.D	1897	11300	238	218129	0.125	1.276	0	0
motifs	R3	HNF1B (HNF1B_HUMAN.H11MO.0.A)	HNF1B_HUMAN.H11MO.0.A	1897	14875	264	218129	0.139	1.029	0	0
motifs	R6	HNF1B (HNF1B_HUMAN.H11MO.0.A)	HNF1B_HUMAN.H11MO.0.A	3062	14875	439	218129	0.143	1.072	0	0
motifs	R3	HNF1B (HNF1B_HUMAN.H11MO.1.A)	HNF1B_HUMAN.H11MO.1.A	1897	14025	246	218129	0.13	1.012	0	0
motifs	R6	HNF1B (HNF1B_HUMAN.H11MO.1.A)	HNF1B_HUMAN.H11MO.1.A	3062	14025	400	218129	0.131	1.023	0	0
motifs	R3	HOMEZ (HOMEZ_HUMAN.H11MO.0.D)	HOMEZ_HUMAN.H11MO.0.D	1897	2584	54	218129	0.028	1.265	0	0
motifs	R3	HOXA10 (HXA10_HUMAN.H11MO.0.C)	HXA10_HUMAN.H11MO.0.C	1897	13763	296	218129	0.156	1.306	0	0
motifs	R6	HOXA10 (HXA10_HUMAN.H11MO.0.C)	HXA10_HUMAN.H11MO.0.C	3062	13763	484	218129	0.158	1.325	0	0
motifs	R7	HOXA10 (HXA10_HUMAN.H11MO.0.C)	HXA10_HUMAN.H11MO.0.C	2491	13763	393	218129	0.158	1.322	0	0
motifs	R9	HOXA10 (HXA10_HUMAN.H11MO.0.C)	HXA10_HUMAN.H11MO.0.C	1201	13763	156	218129	0.13	1.042	0	0
motifs	R2	HOXA2 (HXA2_HUMAN.H11MO.0.D)	HXA2_HUMAN.H11MO.0.D	8947	10004	979	218129	0.109	1.255	0	0
motifs	R3	HOXA2 (HXA2_HUMAN.H11MO.0.D)	HXA2_HUMAN.H11MO.0.D	1897	10004	208	218129	0.11	1.257	0	0
motifs	R6	HOXA2 (HXA2_HUMAN.H11MO.0.D)	HXA2_HUMAN.H11MO.0.D	3062	10004	281	218129	0.092	1.001	0	0
motifs	R3	HOXA5 (HXA5_HUMAN.H11MO.0.D)	HXA5_HUMAN.H11MO.0.D	1897	9547	194	218129	0.102	1.224	0	0
motifs	R6	HOXA5 (HXA5_HUMAN.H11MO.0.D)	HXA5_HUMAN.H11MO.0.D	3062	9547	292	218129	0.095	1.124	0	0
motifs	R7	HOXA5 (HXA5_HUMAN.H11MO.0.D)	HXA5_HUMAN.H11MO.0.D	2491	9547	235	218129	0.094	1.108	0	0
motifs	R3	HOXA9 (HXA9_HUMAN.H11MO.0.B)	HXA9_HUMAN.H11MO.0.B	1897	18119	401	218129	0.211	1.348	0	0
motifs	R6	HOXA9 (HXA9_HUMAN.H11MO.0.B)	HXA9_HUMAN.H11MO.0.B	3062	18119	680	218129	0.222	1.419	0	0
motifs	R7	HOXA9 (HXA9_HUMAN.H11MO.0.B)	HXA9_HUMAN.H11MO.0.B	2491	18119	526	218129	0.211	1.346	0	0
motifs	R9	HOXA9 (HXA9_HUMAN.H11MO.0.B)	HXA9_HUMAN.H11MO.0.B	1201	18119	267	218129	0.222	1.42	0	0
motifs	R9	HOXB1 (HXB1_HUMAN.H11MO.0.D)	HXB1_HUMAN.H11MO.0.D	1201	11784	134	218129	0.112	1.046	0	0
motifs	R2	HOXB3 (HXB3_HUMAN.H11MO.0.D)	HXB3_HUMAN.H11MO.0.D	8947	18924	1624	218129	0.182	1.065	0	0
motifs	R3	HOXB3 (HXB3_HUMAN.H11MO.0.D)	HXB3_HUMAN.H11MO.0.D	1897	18924	371	218129	0.196	1.173	0	0
motifs	R6	HOXB3 (HXB3_HUMAN.H11MO.0.D)	HXB3_HUMAN.H11MO.0.D	3062	18924	584	218129	0.191	1.136	0	0
motifs	R7	HOXB3 (HXB3_HUMAN.H11MO.0.D)	HXB3_HUMAN.H11MO.0.D	2491	18924	468	218129	0.188	1.115	0	0
motifs	R3	HOXB4 (HXB4_HUMAN.H11MO.0.B)	HXB4_HUMAN.H11MO.0.B	1897	8241	195	218129	0.103	1.444	0	0
motifs	R6	HOXB4 (HXB4_HUMAN.H11MO.0.B)	HXB4_HUMAN.H11MO.0.B	3062	8241	250	218129	0.082	1.112	0	0
motifs	R3	HOXB6 (HXB6_HUMAN.H11MO.0.D)	HXB6_HUMAN.H11MO.0.D	1897	12086	216	218129	0.114	1.039	0	0
motifs	R6	HOXB6 (HXB6_HUMAN.H11MO.0.D)	HXB6_HUMAN.H11MO.0.D	3062	12086	367	218129	0.12	1.113	0	0
motifs	R7	HOXB6 (HXB6_HUMAN.H11MO.0.D)	HXB6_HUMAN.H11MO.0.D	2491	12086	316	218129	0.127	1.195	0	0
motifs	R3	HOXB7 (HXB7_HUMAN.H11MO.0.C)	HXB7_HUMAN.H11MO.0.C	1897	15317	315	218129	0.166	1.242	0	0
motifs	R6	HOXB7 (HXB7_HUMAN.H11MO.0.C)	HXB7_HUMAN.H11MO.0.C	3062	15317	506	218129	0.165	1.235	0	0
motifs	R7	HOXB7 (HXB7_HUMAN.H11MO.0.C)	HXB7_HUMAN.H11MO.0.C	2491	15317	421	218129	0.169	1.267	0	0
motifs	R9	HOXB7 (HXB7_HUMAN.H11MO.0.C)	HXB7_HUMAN.H11MO.0.C	1201	15317	180	218129	0.15	1.094	0	0
motifs	R3	HOXB8 (HXB8_HUMAN.H11MO.0.C)	HXB8_HUMAN.H11MO.0.C	1897	12879	249	218129	0.131	1.153	0	0
motifs	R6	HOXB8 (HXB8_HUMAN.H11MO.0.C)	HXB8_HUMAN.H11MO.0.C	3062	12879	409	218129	0.134	1.178	0	0
motifs	R7	HOXB8 (HXB8_HUMAN.H11MO.0.C)	HXB8_HUMAN.H11MO.0.C	2491	12879	371	218129	0.149	1.335	0	0
motifs	R3	HOXC10 (HXC10_HUMAN.H11MO.0.D)	HXC10_HUMAN.H11MO.0.D	1897	34339	682	218129	0.36	1.191	0	0
motifs	R7	HOXC10 (HXC10_HUMAN.H11MO.0.D)	HXC10_HUMAN.H11MO.0.D	2491	34339	830	218129	0.333	1.082	0	0
motifs	R6	HOXC6 (HXC6_HUMAN.H11MO.0.D)	HXC6_HUMAN.H11MO.0.D	3062	26522	770	218129	0.251	1.048	0	0
motifs	R7	HOXC6 (HXC6_HUMAN.H11MO.0.D)	HXC6_HUMAN.H11MO.0.D	2491	26522	660	218129	0.265	1.124	0	0
motifs	R3	HOXC8 (HXC8_HUMAN.H11MO.0.D)	HXC8_HUMAN.H11MO.0.D	1897	11181	211	218129	0.111	1.118	0	0
motifs	R2	HOXC9 (HXC9_HUMAN.H11MO.0.C)	HXC9_HUMAN.H11MO.0.C	8947	20996	2464	218129	0.275	1.517	0	0
motifs	R3	HOXC9 (HXC9_HUMAN.H11MO.0.C)	HXC9_HUMAN.H11MO.0.C	1897	20996	626	218129	0.33	1.778	0	0
motifs	R3	HOXD10 (HXD10_HUMAN.H11MO.0.D)	HXD10_HUMAN.H11MO.0.D	1897	22422	419	218129	0.221	1.103	0	0
motifs	R2	HOXD11 (HXD11_HUMAN.H11MO.0.D)	HXD11_HUMAN.H11MO.0.D	8947	23497	2377	218129	0.266	1.302	0	0
motifs	R3	HOXD11 (HXD11_HUMAN.H11MO.0.D)	HXD11_HUMAN.H11MO.0.D	1897	23497	634	218129	0.334	1.633	0	0
motifs	R7	HOXD11 (HXD11_HUMAN.H11MO.0.D)	HXD11_HUMAN.H11MO.0.D	2491	23497	543	218129	0.218	1.017	0	0
motifs	R2	HOXD3 (HXD3_HUMAN.H11MO.0.D)	HXD3_HUMAN.H11MO.0.D	8947	9588	958	218129	0.107	1.285	0	0
motifs	R3	HOXD3 (HXD3_HUMAN.H11MO.0.D)	HXD3_HUMAN.H11MO.0.D	1897	9588	220	218129	0.116	1.4	0	0
motifs	R9	HOXD3 (HXD3_HUMAN.H11MO.0.D)	HXD3_HUMAN.H11MO.0.D	1201	9588	106	218129	0.088	1.006	0	0
motifs	R3	HOXD4 (HXD4_HUMAN.H11MO.0.D)	HXD4_HUMAN.H11MO.0.D	1897	14589	298	218129	0.157	1.232	0	0
motifs	R7	HOXD4 (HXD4_HUMAN.H11MO.0.D)	HXD4_HUMAN.H11MO.0.D	2491	14589	361	218129	0.145	1.116	0	0
motifs	R1	HOXD8 (HXD8_HUMAN.H11MO.0.D)	HXD8_HUMAN.H11MO.0.D	5111	15802	860	218129	0.168	1.216	0	0
motifs	R3	HOXD9 (HXD9_HUMAN.H11MO.0.D)	HXD9_HUMAN.H11MO.0.D	1897	18568	384	218129	0.202	1.25	0	0
motifs	R6	HOXD9 (HXD9_HUMAN.H11MO.0.D)	HXD9_HUMAN.H11MO.0.D	3062	18568	565	218129	0.185	1.116	0	0
motifs	R7	HOXD9 (HXD9_HUMAN.H11MO.0.D)	HXD9_HUMAN.H11MO.0.D	2491	18568	464	218129	0.186	1.13	0	0
motifs	R1	ID4 (ID4_HUMAN.H11MO.0.D)	ID4_HUMAN.H11MO.0.D	5111	17075	906	218129	0.177	1.179	0	0
motifs	R9	IRX2 (IRX2_HUMAN.H11MO.0.D)	IRX2_HUMAN.H11MO.0.D	1201	16290	180	218129	0.15	1.005	0	0
motifs	R6	IRX3 (IRX3_HUMAN.H11MO.0.D)	IRX3_HUMAN.H11MO.0.D	3062	12110	347	218129	0.113	1.029	0	0
motifs	R7	IRX3 (IRX3_HUMAN.H11MO.0.D)	IRX3_HUMAN.H11MO.0.D	2491	12110	347	218129	0.139	1.327	0	0
motifs	R3	ISL2 (ISL2_HUMAN.H11MO.0.D)	ISL2_HUMAN.H11MO.0.D	1897	11674	223	218129	0.118	1.135	0	0
motifs	R6	JDP2 (JDP2_HUMAN.H11MO.0.D)	JDP2_HUMAN.H11MO.0.D	3062	5422	157	218129	0.051	1.045	0	0
motifs	R7	JDP2 (JDP2_HUMAN.H11MO.0.D)	JDP2_HUMAN.H11MO.0.D	2491	5422	166	218129	0.067	1.423	0	0
motifs	R6	JUN (JUN_HUMAN.H11MO.0.A)	JUN_HUMAN.H11MO.0.A	3062	21217	855	218129	0.279	1.521	0	0
motifs	R7	JUN (JUN_HUMAN.H11MO.0.A)	JUN_HUMAN.H11MO.0.A	2491	21217	784	218129	0.315	1.694	0	0
motifs	R6	JUNB (JUNB_HUMAN.H11MO.0.A)	JUNB_HUMAN.H11MO.0.A	3062	22461	862	218129	0.282	1.451	0	0
motifs	R7	JUNB (JUNB_HUMAN.H11MO.0.A)	JUNB_HUMAN.H11MO.0.A	2491	22461	768	218129	0.308	1.582	0	0
motifs	R6	JUND (JUND_HUMAN.H11MO.0.A)	JUND_HUMAN.H11MO.0.A	3062	21163	849	218129	0.277	1.515	0	0
motifs	R7	JUND (JUND_HUMAN.H11MO.0.A)	JUND_HUMAN.H11MO.0.A	2491	21163	752	218129	0.302	1.638	0	0
motifs	R8	KLF12 (KLF12_HUMAN.H11MO.0.C)	KLF12_HUMAN.H11MO.0.C	222	36796	106	218129	0.477	1.501	0	0
motifs	R8	KLF13 (KLF13_HUMAN.H11MO.0.D)	KLF13_HUMAN.H11MO.0.D	222	16378	52	218129	0.234	1.641	0	0
motifs	R8	KLF16 (KLF16_HUMAN.H11MO.0.D)	KLF16_HUMAN.H11MO.0.D	222	56552	122	218129	0.55	1.084	0	0
motifs	R8	KLF3 (KLF3_HUMAN.H11MO.0.B)	KLF3_HUMAN.H11MO.0.B	222	51048	123	218129	0.554	1.243	0	0
motifs	R8	KLF4 (KLF4_HUMAN.H11MO.0.A)	KLF4_HUMAN.H11MO.0.A	222	35728	87	218129	0.392	1.259	0	0
motifs	R8	KLF5 (KLF5_HUMAN.H11MO.0.A)	KLF5_HUMAN.H11MO.0.A	222	54225	118	218129	0.532	1.096	0	0
motifs	R8	KLF6 (KLF6_HUMAN.H11MO.0.A)	KLF6_HUMAN.H11MO.0.A	222	65068	137	218129	0.617	1.049	0	0
motifs	R8	KLF9 (KLF9_HUMAN.H11MO.0.C)	KLF9_HUMAN.H11MO.0.C	222	34224	105	218129	0.473	1.592	0	0
motifs	R2	LBX2 (LBX2_HUMAN.H11MO.0.D)	LBX2_HUMAN.H11MO.0.D	8947	8932	901	218129	0.101	1.298	0	0
motifs	R3	LBX2 (LBX2_HUMAN.H11MO.0.D)	LBX2_HUMAN.H11MO.0.D	1897	8932	180	218129	0.095	1.212	0	0
motifs	R2	LHX4 (LHX4_HUMAN.H11MO.0.D)	LHX4_HUMAN.H11MO.0.D	8947	11567	1045	218129	0.117	1.139	0	0
motifs	R3	LHX4 (LHX4_HUMAN.H11MO.0.D)	LHX4_HUMAN.H11MO.0.D	1897	11567	230	218129	0.121	1.193	0	0
motifs	R6	LHX4 (LHX4_HUMAN.H11MO.0.D)	LHX4_HUMAN.H11MO.0.D	3062	11567	329	218129	0.107	1.019	0	0
motifs	R9	LHX4 (LHX4_HUMAN.H11MO.0.D)	LHX4_HUMAN.H11MO.0.D	1201	11567	132	218129	0.11	1.051	0	0
motifs	R7	LMX1A (LMX1A_HUMAN.H11MO.0.D)	LMX1A_HUMAN.H11MO.0.D	2491	29457	811	218129	0.326	1.27	0	0
motifs	R3	LMX1B (LMX1B_HUMAN.H11MO.0.D)	LMX1B_HUMAN.H11MO.0.D	1897	25884	479	218129	0.253	1.089	0	0
motifs	R6	LMX1B (LMX1B_HUMAN.H11MO.0.D)	LMX1B_HUMAN.H11MO.0.D	3062	25884	743	218129	0.243	1.032	0	0
motifs	R7	LMX1B (LMX1B_HUMAN.H11MO.0.D)	LMX1B_HUMAN.H11MO.0.D	2491	25884	707	218129	0.284	1.258	0	0
motifs	R6	MAFK (MAFK_HUMAN.H11MO.0.A)	MAFK_HUMAN.H11MO.0.A	3062	18866	543	218129	0.177	1.036	0	0
motifs	R9	MAX (MAX_HUMAN.H11MO.0.A)	MAX_HUMAN.H11MO.0.A	1201	8471	96	218129	0.08	1.041	0	0
motifs	R8	MAZ (MAZ_HUMAN.H11MO.1.A)	MAZ_HUMAN.H11MO.1.A	222	60224	124	218129	0.559	1.017	0	0
motifs	R8	MBD2 (MBD2_HUMAN.H11MO.0.B)	MBD2_HUMAN.H11MO.0.B	222	11567	35	218129	0.158	1.572	0	0
motifs	R6	MECOM (EVI1_HUMAN.H11MO.0.B)	EVI1_HUMAN.H11MO.0.B	3062	16114	492	218129	0.161	1.121	0	0
motifs	R8	MECP2 (MECP2_HUMAN.H11MO.0.C)	MECP2_HUMAN.H11MO.0.C	222	16890	51	218129	0.23	1.569	0	0
motifs	R6	MEF2A (MEF2A_HUMAN.H11MO.0.A)	MEF2A_HUMAN.H11MO.0.A	3062	23615	673	218129	0.22	1.022	0	0
motifs	R7	MEF2A (MEF2A_HUMAN.H11MO.0.A)	MEF2A_HUMAN.H11MO.0.A	2491	23615	573	218129	0.23	1.087	0	0
motifs	R6	MEF2C (MEF2C_HUMAN.H11MO.0.A)	MEF2C_HUMAN.H11MO.0.A	3062	23114	659	218129	0.215	1.022	0	0
motifs	R7	MEF2C (MEF2C_HUMAN.H11MO.0.A)	MEF2C_HUMAN.H11MO.0.A	2491	23114	572	218129	0.23	1.116	0	0
motifs	R6	MEF2D (MEF2D_HUMAN.H11MO.0.A)	MEF2D_HUMAN.H11MO.0.A	3062	20876	624	218129	0.204	1.09	0	0
motifs	R7	MEF2D (MEF2D_HUMAN.H11MO.0.A)	MEF2D_HUMAN.H11MO.0.A	2491	20876	538	218129	0.216	1.174	0	0
motifs	R3	MEIS1 (MEIS1_HUMAN.H11MO.0.A)	MEIS1_HUMAN.H11MO.0.A	1897	16290	357	218129	0.188	1.333	0	0
motifs	R6	MEIS1 (MEIS1_HUMAN.H11MO.0.A)	MEIS1_HUMAN.H11MO.0.A	3062	16290	652	218129	0.213	1.512	0	0
motifs	R7	MEIS1 (MEIS1_HUMAN.H11MO.0.A)	MEIS1_HUMAN.H11MO.0.A	2491	16290	473	218129	0.19	1.346	0	0
motifs	R9	MEIS1 (MEIS1_HUMAN.H11MO.0.A)	MEIS1_HUMAN.H11MO.0.A	1201	16290	239	218129	0.199	1.414	0	0
motifs	R2	MEOX1 (MEOX1_HUMAN.H11MO.0.D)	MEOX1_HUMAN.H11MO.0.D	8947	11456	1037	218129	0.116	1.142	0	0
motifs	R3	MEOX1 (MEOX1_HUMAN.H11MO.0.D)	MEOX1_HUMAN.H11MO.0.D	1897	11456	248	218129	0.131	1.316	0	0
motifs	R6	MEOX1 (MEOX1_HUMAN.H11MO.0.D)	MEOX1_HUMAN.H11MO.0.D	3062	11456	335	218129	0.109	1.059	0	0
motifs	R3	MEOX2 (MEOX2_HUMAN.H11MO.0.D)	MEOX2_HUMAN.H11MO.0.D	1897	13580	269	218129	0.142	1.188	0	0
motifs	R6	MEOX2 (MEOX2_HUMAN.H11MO.0.D)	MEOX2_HUMAN.H11MO.0.D	3062	13580	430	218129	0.14	1.174	0	0
motifs	R7	MEOX2 (MEOX2_HUMAN.H11MO.0.D)	MEOX2_HUMAN.H11MO.0.D	2491	13580	344	218129	0.138	1.149	0	0
motifs	R1	MESP1 (MESP1_HUMAN.H11MO.0.D)	MESP1_HUMAN.H11MO.0.D	5111	23308	1292	218129	0.253	1.242	0	0
motifs	R2	MIXL1 (MIXL1_HUMAN.H11MO.0.D)	MIXL1_HUMAN.H11MO.0.D	8947	11563	990	218129	0.111	1.062	0	0
motifs	R3	MIXL1 (MIXL1_HUMAN.H11MO.0.D)	MIXL1_HUMAN.H11MO.0.D	1897	11563	247	218129	0.13	1.296	0	0
motifs	R6	MIXL1 (MIXL1_HUMAN.H11MO.0.D)	MIXL1_HUMAN.H11MO.0.D	3062	11563	394	218129	0.129	1.279	0	0
motifs	R7	MIXL1 (MIXL1_HUMAN.H11MO.0.D)	MIXL1_HUMAN.H11MO.0.D	2491	11563	292	218129	0.117	1.145	0	0
motifs	R2	MSX1 (MSX1_HUMAN.H11MO.0.D)	MSX1_HUMAN.H11MO.0.D	8947	18232	1505	218129	0.168	1.009	0	0
motifs	R3	MSX1 (MSX1_HUMAN.H11MO.0.D)	MSX1_HUMAN.H11MO.0.D	1897	18232	372	218129	0.196	1.23	0	0
motifs	R6	MSX1 (MSX1_HUMAN.H11MO.0.D)	MSX1_HUMAN.H11MO.0.D	3062	18232	551	218129	0.18	1.106	0	0
motifs	R7	MSX1 (MSX1_HUMAN.H11MO.0.D)	MSX1_HUMAN.H11MO.0.D	2491	18232	461	218129	0.185	1.147	0	0
motifs	R3	MSX2 (MSX2_HUMAN.H11MO.0.D)	MSX2_HUMAN.H11MO.0.D	1897	9110	189	218129	0.1	1.254	0	0
motifs	R9	MYC (MYC_HUMAN.H11MO.0.A)	MYC_HUMAN.H11MO.0.A	1201	10073	112	218129	0.093	1.014	0	0
motifs	R1	NANOG (NANOG_HUMAN.H11MO.0.A)	NANOG_HUMAN.H11MO.0.A	5111	30654	2275	218129	0.445	1.663	0	0
motifs	R6	NFE2L1 (NF2L1_HUMAN.H11MO.0.C)	NF2L1_HUMAN.H11MO.0.C	3062	13092	404	218129	0.132	1.136	0	0
motifs	R7	NFE2L1 (NF2L1_HUMAN.H11MO.0.C)	NF2L1_HUMAN.H11MO.0.C	2491	13092	333	218129	0.134	1.155	0	0
motifs	R6	NFE2L2 (NF2L2_HUMAN.H11MO.0.A)	NF2L2_HUMAN.H11MO.0.A	3062	20161	596	218129	0.195	1.074	0	0
motifs	R7	NFE2L2 (NF2L2_HUMAN.H11MO.0.A)	NF2L2_HUMAN.H11MO.0.A	2491	20161	480	218129	0.193	1.06	0	0
motifs	R6	NFIL3 (NFIL3_HUMAN.H11MO.0.D)	NFIL3_HUMAN.H11MO.0.D	3062	10428	293	218129	0.096	1.001	0	0
motifs	R7	NFIL3 (NFIL3_HUMAN.H11MO.0.D)	NFIL3_HUMAN.H11MO.0.D	2491	10428	313	218129	0.126	1.394	0	0
motifs	R8	NFYA (NFYA_HUMAN.H11MO.0.A)	NFYA_HUMAN.H11MO.0.A	222	12854	53	218129	0.239	2.018	0	0
motifs	R8	NFYB (NFYB_HUMAN.H11MO.0.A)	NFYB_HUMAN.H11MO.0.A	222	12285	54	218129	0.243	2.111	0	0
motifs	R8	NFYC (NFYC_HUMAN.H11MO.0.A)	NFYC_HUMAN.H11MO.0.A	222	12748	55	218129	0.248	2.084	0	0
motifs	R8	NHLH1 (HEN1_HUMAN.H11MO.0.C)	HEN1_HUMAN.H11MO.0.C	222	29436	71	218129	0.32	1.245	0	0
motifs	R6	NKX3-2 (NKX32_HUMAN.H11MO.0.C)	NKX32_HUMAN.H11MO.0.C	3062	11865	336	218129	0.11	1.012	0	0
motifs	R7	NKX3-2 (NKX32_HUMAN.H11MO.0.C)	NKX32_HUMAN.H11MO.0.C	2491	11865	283	218129	0.114	1.063	0	0
motifs	R3	NKX6-1 (NKX61_HUMAN.H11MO.0.B)	NKX61_HUMAN.H11MO.0.B	1897	20856	370	218129	0.195	1.029	0	0
motifs	R6	NKX6-1 (NKX61_HUMAN.H11MO.0.B)	NKX61_HUMAN.H11MO.0.B	3062	20856	629	218129	0.205	1.103	0	0
motifs	R7	NKX6-1 (NKX61_HUMAN.H11MO.0.B)	NKX61_HUMAN.H11MO.0.B	2491	20856	567	218129	0.228	1.251	0	0
motifs	R3	NKX6-1 (NKX61_HUMAN.H11MO.1.B)	NKX61_HUMAN.H11MO.1.B	1897	13243	249	218129	0.131	1.112	0	0
motifs	R6	NKX6-1 (NKX61_HUMAN.H11MO.1.B)	NKX61_HUMAN.H11MO.1.B	3062	13243	403	218129	0.132	1.116	0	0
motifs	R2	NKX6-2 (NKX62_HUMAN.H11MO.0.D)	NKX62_HUMAN.H11MO.0.D	8947	12971	1134	218129	0.127	1.092	0	0
motifs	R3	NKX6-2 (NKX62_HUMAN.H11MO.0.D)	NKX62_HUMAN.H11MO.0.D	1897	12971	294	218129	0.155	1.382	0	0
motifs	R6	NKX6-2 (NKX62_HUMAN.H11MO.0.D)	NKX62_HUMAN.H11MO.0.D	3062	12971	385	218129	0.126	1.08	0	0
motifs	R9	NKX6-2 (NKX62_HUMAN.H11MO.0.D)	NKX62_HUMAN.H11MO.0.D	1201	12971	144	218129	0.12	1.012	0	0
motifs	R9	NR2C1 (NR2C1_HUMAN.H11MO.0.C)	NR2C1_HUMAN.H11MO.0.C	1201	19775	222	218129	0.185	1.028	0	0
motifs	R8	NR2C2 (NR2C2_HUMAN.H11MO.0.B)	NR2C2_HUMAN.H11MO.0.B	222	13388	38	218129	0.171	1.48	0	0
motifs	R3	NR4A1 (NR4A1_HUMAN.H11MO.0.A)	NR4A1_HUMAN.H11MO.0.A	1897	25308	444	218129	0.234	1.012	0	0
motifs	R8	NRF1 (NRF1_HUMAN.H11MO.0.A)	NRF1_HUMAN.H11MO.0.A	222	9880	41	218129	0.185	2.028	0	0
motifs	R5	OLIG3 (OLIG3_HUMAN.H11MO.0.D)	OLIG3_HUMAN.H11MO.0.D	14132	7145	963	218129	0.068	1.057	0	0
motifs	R3	ONECUT1 (HNF6_HUMAN.H11MO.0.B)	HNF6_HUMAN.H11MO.0.B	1897	8930	164	218129	0.086	1.078	0	0
motifs	R5	ONECUT1 (HNF6_HUMAN.H11MO.0.B)	HNF6_HUMAN.H11MO.0.B	14132	8930	1262	218129	0.089	1.125	0	0
motifs	R7	ONECUT2 (ONEC2_HUMAN.H11MO.0.D)	ONEC2_HUMAN.H11MO.0.D	2491	23652	571	218129	0.229	1.08	0	0
motifs	R3	ONECUT3 (ONEC3_HUMAN.H11MO.0.D)	ONEC3_HUMAN.H11MO.0.D	1897	17643	319	218129	0.168	1.056	0	0
motifs	R1	OTX2 (OTX2_HUMAN.H11MO.0.A)	OTX2_HUMAN.H11MO.0.A	5111	11943	567	218129	0.111	1.019	0	0
motifs	R3	PAX3 (PAX3_HUMAN.H11MO.0.D)	PAX3_HUMAN.H11MO.0.D	1897	6621	132	218129	0.07	1.197	0	0
motifs	R5	PAX3 (PAX3_HUMAN.H11MO.0.D)	PAX3_HUMAN.H11MO.0.D	14132	6621	882	218129	0.062	1.04	0	0
motifs	R7	PAX3 (PAX3_HUMAN.H11MO.0.D)	PAX3_HUMAN.H11MO.0.D	2491	6621	155	218129	0.062	1.036	0	0
motifs	R3	PAX7 (PAX7_HUMAN.H11MO.0.D)	PAX7_HUMAN.H11MO.0.D	1897	8107	145	218129	0.076	1.04	0	0
motifs	R5	PAX7 (PAX7_HUMAN.H11MO.0.D)	PAX7_HUMAN.H11MO.0.D	14132	8107	1055	218129	0.075	1.006	0	0
motifs	R6	PAX7 (PAX7_HUMAN.H11MO.0.D)	PAX7_HUMAN.H11MO.0.D	3062	8107	235	218129	0.077	1.046	0	0
motifs	R7	PAX7 (PAX7_HUMAN.H11MO.0.D)	PAX7_HUMAN.H11MO.0.D	2491	8107	203	218129	0.081	1.133	0	0
motifs	R8	PBX1 (PBX1_HUMAN.H11MO.0.A)	PBX1_HUMAN.H11MO.0.A	222	18339	52	218129	0.234	1.478	0	0
motifs	R3	PBX1 (PBX1_HUMAN.H11MO.1.C)	PBX1_HUMAN.H11MO.1.C	1897	12015	214	218129	0.113	1.034	0	0
motifs	R7	PBX1 (PBX1_HUMAN.H11MO.1.C)	PBX1_HUMAN.H11MO.1.C	2491	12015	280	218129	0.112	1.029	0	0
motifs	R3	PBX2 (PBX2_HUMAN.H11MO.0.C)	PBX2_HUMAN.H11MO.0.C	1897	15177	299	218129	0.158	1.18	0	0
motifs	R8	PBX3 (PBX3_HUMAN.H11MO.0.A)	PBX3_HUMAN.H11MO.0.A	222	17912	48	218129	0.216	1.397	0	0
motifs	R6	PHOX2A (PHX2A_HUMAN.H11MO.0.D)	PHX2A_HUMAN.H11MO.0.D	3062	15519	702	218129	0.229	1.688	0	0
motifs	R7	PHOX2A (PHX2A_HUMAN.H11MO.0.D)	PHX2A_HUMAN.H11MO.0.D	2491	15519	667	218129	0.268	1.912	0	0
motifs	R6	PHOX2B (PHX2B_HUMAN.H11MO.0.D)	PHX2B_HUMAN.H11MO.0.D	3062	15666	693	218129	0.226	1.656	0	0
motifs	R7	PHOX2B (PHX2B_HUMAN.H11MO.0.D)	PHX2B_HUMAN.H11MO.0.D	2491	15666	671	218129	0.269	1.907	0	0
motifs	R8	PKNOX1 (PKNX1_HUMAN.H11MO.0.B)	PKNX1_HUMAN.H11MO.0.B	222	17123	51	218129	0.23	1.549	0	0
motifs	R1	POU2F2 (PO2F2_HUMAN.H11MO.0.A)	PO2F2_HUMAN.H11MO.0.A	5111	17610	1174	218129	0.23	1.509	0	0
motifs	R1	POU2F3 (PO2F3_HUMAN.H11MO.0.D)	PO2F3_HUMAN.H11MO.0.D	5111	10407	639	218129	0.125	1.39	0	0
motifs	R7	POU2F3 (PO2F3_HUMAN.H11MO.0.D)	PO2F3_HUMAN.H11MO.0.D	2491	10407	238	218129	0.096	1.002	0	0
motifs	R1	POU3F1 (PO3F1_HUMAN.H11MO.0.C)	PO3F1_HUMAN.H11MO.0.C	5111	16013	955	218129	0.187	1.348	0	0
motifs	R1	POU3F4 (PO3F4_HUMAN.H11MO.0.D)	PO3F4_HUMAN.H11MO.0.D	5111	18969	970	218129	0.19	1.126	0	0
motifs	R7	POU3F4 (PO3F4_HUMAN.H11MO.0.D)	PO3F4_HUMAN.H11MO.0.D	2491	18969	471	218129	0.189	1.121	0	0
motifs	R7	POU4F1 (PO4F1_HUMAN.H11MO.0.D)	PO4F1_HUMAN.H11MO.0.D	2491	20503	527	218129	0.212	1.17	0	0
motifs	R6	POU4F3 (PO4F3_HUMAN.H11MO.0.D)	PO4F3_HUMAN.H11MO.0.D	3062	21448	609	218129	0.199	1.016	0	0
motifs	R7	POU4F3 (PO4F3_HUMAN.H11MO.0.D)	PO4F3_HUMAN.H11MO.0.D	2491	21448	559	218129	0.224	1.19	0	0
motifs	R1	POU5F1 (PO5F1_HUMAN.H11MO.0.A)	PO5F1_HUMAN.H11MO.0.A	5111	27077	2142	218129	0.419	1.755	0	0
motifs	R1	POU5F1 (PO5F1_HUMAN.H11MO.1.A)	PO5F1_HUMAN.H11MO.1.A	5111	21787	1273	218129	0.249	1.318	0	0
motifs	R1	POU5F1B (P5F1B_HUMAN.H11MO.0.D)	P5F1B_HUMAN.H11MO.0.D	5111	18349	1139	218129	0.223	1.406	0	0
motifs	R6	POU6F1 (PO6F1_HUMAN.H11MO.0.D)	PO6F1_HUMAN.H11MO.0.D	3062	10690	335	218129	0.109	1.159	0	0
motifs	R7	POU6F1 (PO6F1_HUMAN.H11MO.0.D)	PO6F1_HUMAN.H11MO.0.D	2491	10690	290	218129	0.116	1.248	0	0
motifs	R2	POU6F2 (PO6F2_HUMAN.H11MO.0.D)	PO6F2_HUMAN.H11MO.0.D	8947	11648	1075	218129	0.12	1.17	0	0
motifs	R3	POU6F2 (PO6F2_HUMAN.H11MO.0.D)	PO6F2_HUMAN.H11MO.0.D	1897	11648	236	218129	0.124	1.22	0	0
motifs	R6	POU6F2 (PO6F2_HUMAN.H11MO.0.D)	PO6F2_HUMAN.H11MO.0.D	3062	11648	329	218129	0.107	1.009	0	0
motifs	R2	PRRX2 (PRRX2_HUMAN.H11MO.0.C)	PRRX2_HUMAN.H11MO.0.C	8947	10504	946	218129	0.106	1.135	0	0
motifs	R3	PRRX2 (PRRX2_HUMAN.H11MO.0.C)	PRRX2_HUMAN.H11MO.0.C	1897	10504	241	218129	0.127	1.4	0	0
motifs	R9	PRRX2 (PRRX2_HUMAN.H11MO.0.C)	PRRX2_HUMAN.H11MO.0.C	1201	10504	117	218129	0.097	1.017	0	0
motifs	R8	RARG (RARG_HUMAN.H11MO.0.B)	RARG_HUMAN.H11MO.0.B	222	22503	53	218129	0.239	1.21	0	0
motifs	R8	RFX1 (RFX1_HUMAN.H11MO.0.B)	RFX1_HUMAN.H11MO.0.B	222	19727	61	218129	0.275	1.603	0	0
motifs	R9	RFX1 (RFX1_HUMAN.H11MO.1.B)	RFX1_HUMAN.H11MO.1.B	1201	15139	167	218129	0.139	1.003	0	0
motifs	R8	RFX5 (RFX5_HUMAN.H11MO.0.A)	RFX5_HUMAN.H11MO.0.A	222	20503	56	218129	0.252	1.424	0	0
motifs	R2	SHOX (SHOX_HUMAN.H11MO.0.D)	SHOX_HUMAN.H11MO.0.D	8947	17871	1537	218129	0.172	1.068	0	0
motifs	R3	SHOX (SHOX_HUMAN.H11MO.0.D)	SHOX_HUMAN.H11MO.0.D	1897	17871	345	218129	0.182	1.15	0	0
motifs	R6	SHOX (SHOX_HUMAN.H11MO.0.D)	SHOX_HUMAN.H11MO.0.D	3062	17871	529	218129	0.173	1.076	0	0
motifs	R7	SHOX (SHOX_HUMAN.H11MO.0.D)	SHOX_HUMAN.H11MO.0.D	2491	17871	440	218129	0.177	1.108	0	0
motifs	R2	SHOX2 (SHOX2_HUMAN.H11MO.0.D)	SHOX2_HUMAN.H11MO.0.D	8947	17341	1511	218129	0.169	1.087	0	0
motifs	R3	SHOX2 (SHOX2_HUMAN.H11MO.0.D)	SHOX2_HUMAN.H11MO.0.D	1897	17341	340	218129	0.179	1.173	0	0
motifs	R6	SHOX2 (SHOX2_HUMAN.H11MO.0.D)	SHOX2_HUMAN.H11MO.0.D	3062	17341	523	218129	0.171	1.103	0	0
motifs	R7	SHOX2 (SHOX2_HUMAN.H11MO.0.D)	SHOX2_HUMAN.H11MO.0.D	2491	17341	419	218129	0.168	1.081	0	0
motifs	R1	SNAI1 (SNAI1_HUMAN.H11MO.0.C)	SNAI1_HUMAN.H11MO.0.C	5111	22218	1072	218129	0.21	1.042	0	0
motifs	R9	SNAI2 (SNAI2_HUMAN.H11MO.0.A)	SNAI2_HUMAN.H11MO.0.A	1201	21966	246	218129	0.205	1.024	0	0
motifs	R3	SOX10 (SOX10_HUMAN.H11MO.0.B)	SOX10_HUMAN.H11MO.0.B	1897	30933	559	218129	0.295	1.055	0	0
motifs	R4	SOX10 (SOX10_HUMAN.H11MO.0.B)	SOX10_HUMAN.H11MO.0.B	8520	30933	3130	218129	0.367	1.373	0	0
motifs	R5	SOX10 (SOX10_HUMAN.H11MO.0.B)	SOX10_HUMAN.H11MO.0.B	14132	30933	5344	218129	0.378	1.415	0	0
motifs	R3	SOX11 (SOX11_HUMAN.H11MO.0.D)	SOX11_HUMAN.H11MO.0.D	1897	14469	254	218129	0.134	1.013	0	0
motifs	R3	SOX13 (SOX13_HUMAN.H11MO.0.D)	SOX13_HUMAN.H11MO.0.D	1897	9960	180	218129	0.095	1.055	0	0
motifs	R4	SOX13 (SOX13_HUMAN.H11MO.0.D)	SOX13_HUMAN.H11MO.0.D	8520	9960	909	218129	0.107	1.224	0	0
motifs	R5	SOX13 (SOX13_HUMAN.H11MO.0.D)	SOX13_HUMAN.H11MO.0.D	14132	9960	1337	218129	0.095	1.051	0	0
motifs	R3	SOX15 (SOX15_HUMAN.H11MO.0.D)	SOX15_HUMAN.H11MO.0.D	1897	16599	312	218129	0.164	1.112	0	0
motifs	R4	SOX15 (SOX15_HUMAN.H11MO.0.D)	SOX15_HUMAN.H11MO.0.D	8520	16599	1427	218129	0.167	1.138	0	0
motifs	R5	SOX15 (SOX15_HUMAN.H11MO.0.D)	SOX15_HUMAN.H11MO.0.D	14132	16599	2204	218129	0.156	1.035	0	0
motifs	R3	SOX17 (SOX17_HUMAN.H11MO.0.C)	SOX17_HUMAN.H11MO.0.C	1897	17275	338	218129	0.178	1.17	0	0
motifs	R3	SOX18 (SOX18_HUMAN.H11MO.0.D)	SOX18_HUMAN.H11MO.0.D	1897	18337	334	218129	0.176	1.067	0	0
motifs	R1	SOX2 (SOX2_HUMAN.H11MO.1.A)	SOX2_HUMAN.H11MO.1.A	5111	35149	1904	218129	0.373	1.209	0	0
motifs	R3	SOX3 (SOX3_HUMAN.H11MO.0.B)	SOX3_HUMAN.H11MO.0.B	1897	32743	577	218129	0.304	1.019	0	0
motifs	R4	SOX3 (SOX3_HUMAN.H11MO.0.B)	SOX3_HUMAN.H11MO.0.B	8520	32743	2627	218129	0.308	1.038	0	0
motifs	R3	SOX5 (SOX5_HUMAN.H11MO.0.C)	SOX5_HUMAN.H11MO.0.C	1897	15088	280	218129	0.148	1.093	0	0
motifs	R3	SOX9 (SOX9_HUMAN.H11MO.0.B)	SOX9_HUMAN.H11MO.0.B	1897	31866	575	218129	0.303	1.053	0	0
motifs	R4	SOX9 (SOX9_HUMAN.H11MO.0.B)	SOX9_HUMAN.H11MO.0.B	8520	31866	3138	218129	0.368	1.334	0	0
motifs	R5	SOX9 (SOX9_HUMAN.H11MO.0.B)	SOX9_HUMAN.H11MO.0.B	14132	31866	5389	218129	0.381	1.384	0	0
motifs	R4	SOX9 (SOX9_HUMAN.H11MO.1.B)	SOX9_HUMAN.H11MO.1.B	8520	19487	1549	218129	0.182	1.025	0	0
motifs	R8	SP1 (SP1_HUMAN.H11MO.0.A)	SP1_HUMAN.H11MO.0.A	222	48074	134	218129	0.604	1.454	0	0
motifs	R8	SP1 (SP1_HUMAN.H11MO.1.A)	SP1_HUMAN.H11MO.1.A	222	35363	123	218129	0.554	1.773	0	0
motifs	R8	SP2 (SP2_HUMAN.H11MO.0.A)	SP2_HUMAN.H11MO.0.A	222	49347	135	218129	0.608	1.427	0	0
motifs	R8	SP2 (SP2_HUMAN.H11MO.1.B)	SP2_HUMAN.H11MO.1.B	222	49768	118	218129	0.532	1.22	0	0
motifs	R8	SP3 (SP3_HUMAN.H11MO.0.B)	SP3_HUMAN.H11MO.0.B	222	56104	134	218129	0.604	1.231	0	0
motifs	R8	SP4 (SP4_HUMAN.H11MO.0.A)	SP4_HUMAN.H11MO.0.A	222	63570	132	218129	0.595	1.029	0	0
motifs	R8	SP4 (SP4_HUMAN.H11MO.1.A)	SP4_HUMAN.H11MO.1.A	222	63392	133	218129	0.599	1.044	0	0
motifs	R8	TAF1 (TAF1_HUMAN.H11MO.0.A)	TAF1_HUMAN.H11MO.0.A	222	38302	95	218129	0.428	1.285	0	0
motifs	R3	TBP (TBP_HUMAN.H11MO.0.A)	TBP_HUMAN.H11MO.0.A	1897	12457	245	218129	0.129	1.177	0	0
motifs	R2	TBX19 (TBX19_HUMAN.H11MO.0.D)	TBX19_HUMAN.H11MO.0.D	8947	7276	630	218129	0.07	1.078	0	0
motifs	R3	TBX19 (TBX19_HUMAN.H11MO.0.D)	TBX19_HUMAN.H11MO.0.D	1897	7276	137	218129	0.072	1.114	0	0
motifs	R2	TCF7 (TCF7_HUMAN.H11MO.0.A)	TCF7_HUMAN.H11MO.0.A	8947	26371	2292	218129	0.256	1.083	0	0
motifs	R3	TCF7 (TCF7_HUMAN.H11MO.0.A)	TCF7_HUMAN.H11MO.0.A	1897	26371	523	218129	0.276	1.189	0	0
motifs	R2	TCF7L1 (TF7L1_HUMAN.H11MO.0.B)	TF7L1_HUMAN.H11MO.0.B	8947	24098	2397	218129	0.268	1.278	0	0
motifs	R3	TCF7L1 (TF7L1_HUMAN.H11MO.0.B)	TF7L1_HUMAN.H11MO.0.B	1897	24098	507	218129	0.267	1.275	0	0
motifs	R2	TCF7L2 (TF7L2_HUMAN.H11MO.0.A)	TF7L2_HUMAN.H11MO.0.A	8947	21663	2101	218129	0.235	1.242	0	0
motifs	R3	TCF7L2 (TF7L2_HUMAN.H11MO.0.A)	TF7L2_HUMAN.H11MO.0.A	1897	21663	461	218129	0.243	1.291	0	0
motifs	R6	TEAD1 (TEAD1_HUMAN.H11MO.0.A)	TEAD1_HUMAN.H11MO.0.A	3062	26428	801	218129	0.262	1.11	0	0
motifs	R6	TEAD2 (TEAD2_HUMAN.H11MO.0.D)	TEAD2_HUMAN.H11MO.0.D	3062	23287	700	218129	0.229	1.099	0	0
motifs	R6	TEAD4 (TEAD4_HUMAN.H11MO.0.A)	TEAD4_HUMAN.H11MO.0.A	3062	26828	871	218129	0.284	1.21	0	0
motifs	R7	TEAD4 (TEAD4_HUMAN.H11MO.0.A)	TEAD4_HUMAN.H11MO.0.A	2491	26828	630	218129	0.253	1.04	0	0
motifs	R6	TEF (TEF_HUMAN.H11MO.0.D)	TEF_HUMAN.H11MO.0.D	3062	11596	332	218129	0.108	1.028	0	0
motifs	R7	TEF (TEF_HUMAN.H11MO.0.D)	TEF_HUMAN.H11MO.0.D	2491	11596	287	218129	0.115	1.116	0	0
motifs	R8	TFAP2B (AP2B_HUMAN.H11MO.0.B)	AP2B_HUMAN.H11MO.0.B	222	20690	59	218129	0.266	1.486	0	0
motifs	R9	TFAP4 (TFAP4_HUMAN.H11MO.0.A)	TFAP4_HUMAN.H11MO.0.A	1201	30964	343	218129	0.286	1.009	0	0
motifs	R8	TFDP1 (TFDP1_HUMAN.H11MO.0.C)	TFDP1_HUMAN.H11MO.0.C	222	29286	71	218129	0.32	1.252	0	0
motifs	R8	THAP1 (THAP1_HUMAN.H11MO.0.C)	THAP1_HUMAN.H11MO.0.C	222	26703	93	218129	0.419	1.775	0	0
motifs	R6	UNCX (UNC4_HUMAN.H11MO.0.D)	UNC4_HUMAN.H11MO.0.D	3062	17440	719	218129	0.235	1.554	0	0
motifs	R7	UNCX (UNC4_HUMAN.H11MO.0.D)	UNC4_HUMAN.H11MO.0.D	2491	17440	687	218129	0.276	1.786	0	0
motifs	R9	USF1 (USF1_HUMAN.H11MO.0.A)	USF1_HUMAN.H11MO.0.A	1201	8875	98	218129	0.082	1.004	0	0
motifs	R9	USF2 (USF2_HUMAN.H11MO.0.A)	USF2_HUMAN.H11MO.0.A	1201	9504	118	218129	0.098	1.173	0	0
motifs	R2	VAX2 (VAX2_HUMAN.H11MO.0.D)	VAX2_HUMAN.H11MO.0.D	8947	10587	996	218129	0.111	1.198	0	0
motifs	R3	VAX2 (VAX2_HUMAN.H11MO.0.D)	VAX2_HUMAN.H11MO.0.D	1897	10587	254	218129	0.134	1.464	0	0
motifs	R6	VAX2 (VAX2_HUMAN.H11MO.0.D)	VAX2_HUMAN.H11MO.0.D	3062	10587	316	218129	0.103	1.088	0	0
motifs	R2	VENTX (VENTX_HUMAN.H11MO.0.D)	VENTX_HUMAN.H11MO.0.D	8947	13945	1234	218129	0.138	1.109	0	0
motifs	R3	VENTX (VENTX_HUMAN.H11MO.0.D)	VENTX_HUMAN.H11MO.0.D	1897	13945	262	218129	0.138	1.111	0	0
motifs	R6	VENTX (VENTX_HUMAN.H11MO.0.D)	VENTX_HUMAN.H11MO.0.D	3062	13945	415	218129	0.136	1.084	0	0
motifs	R2	VSX1 (VSX1_HUMAN.H11MO.0.D)	VSX1_HUMAN.H11MO.0.D	8947	15382	1336	218129	0.149	1.082	0	0
motifs	R3	VSX1 (VSX1_HUMAN.H11MO.0.D)	VSX1_HUMAN.H11MO.0.D	1897	15382	305	218129	0.161	1.189	0	0
motifs	R6	VSX1 (VSX1_HUMAN.H11MO.0.D)	VSX1_HUMAN.H11MO.0.D	3062	15382	488	218129	0.159	1.176	0	0
motifs	R7	VSX1 (VSX1_HUMAN.H11MO.0.D)	VSX1_HUMAN.H11MO.0.D	2491	15382	363	218129	0.146	1.047	0	0
motifs	R8	YY1 (TYY1_HUMAN.H11MO.0.A)	TYY1_HUMAN.H11MO.0.A	222	11368	39	218129	0.176	1.753	0	0
motifs	R8	YY2 (TYY2_HUMAN.H11MO.0.D)	TYY2_HUMAN.H11MO.0.D	222	5469	37	218129	0.167	2.733	0	0
motifs	R8	ZBTB14 (ZBT14_HUMAN.H11MO.0.C)	ZBT14_HUMAN.H11MO.0.C	222	8518	35	218129	0.158	2.013	0	0
motifs	R9	ZBTB18 (ZBT18_HUMAN.H11MO.0.C)	ZBT18_HUMAN.H11MO.0.C	1201	26948	314	218129	0.261	1.082	0	0
motifs	R2	ZBTB49 (ZBT49_HUMAN.H11MO.0.D)	ZBT49_HUMAN.H11MO.0.D	8947	7117	750	218129	0.084	1.361	0	0
motifs	R3	ZBTB49 (ZBT49_HUMAN.H11MO.0.D)	ZBT49_HUMAN.H11MO.0.D	1897	7117	151	218129	0.08	1.287	0	0
motifs	R8	ZBTB7B (ZBT7B_HUMAN.H11MO.0.D)	ZBT7B_HUMAN.H11MO.0.D	222	15010	45	218129	0.203	1.559	0	0
motifs	R1	ZEB1 (ZEB1_HUMAN.H11MO.0.A)	ZEB1_HUMAN.H11MO.0.A	5111	20225	1252	218129	0.245	1.402	0	0
motifs	R3	ZFHX3 (ZFHX3_HUMAN.H11MO.0.D)	ZFHX3_HUMAN.H11MO.0.D	1897	16006	281	218129	0.148	1.013	0	0
motifs	R6	ZFHX3 (ZFHX3_HUMAN.H11MO.0.D)	ZFHX3_HUMAN.H11MO.0.D	3062	16006	480	218129	0.157	1.095	0	0
motifs	R7	ZFHX3 (ZFHX3_HUMAN.H11MO.0.D)	ZFHX3_HUMAN.H11MO.0.D	2491	16006	470	218129	0.189	1.363	0	0
motifs	R8	ZFP42 (ZFP42_HUMAN.H11MO.0.A)	ZFP42_HUMAN.H11MO.0.A	222	15257	41	218129	0.185	1.401	0	0
motifs	R8	ZFP64 (ZF64A_HUMAN.H11MO.0.D)	ZF64A_HUMAN.H11MO.0.D	222	29779	73	218129	0.329	1.268	0	0
motifs	R8	ZFX (ZFX_HUMAN.H11MO.0.A)	ZFX_HUMAN.H11MO.0.A	222	23582	62	218129	0.279	1.369	0	0
motifs	R8	ZFX (ZFX_HUMAN.H11MO.1.A)	ZFX_HUMAN.H11MO.1.A	222	43739	97	218129	0.437	1.124	0	0
motifs	R8	ZNF219 (ZN219_HUMAN.H11MO.0.D)	ZN219_HUMAN.H11MO.0.D	222	23839	60	218129	0.27	1.306	0	0
motifs	R7	ZNF260 (ZN260_HUMAN.H11MO.0.C)	ZN260_HUMAN.H11MO.0.C	2491	14808	345	218129	0.138	1.029	0	0
motifs	R3	ZNF333 (ZN333_HUMAN.H11MO.0.D)	ZN333_HUMAN.H11MO.0.D	1897	6543	120	218129	0.063	1.076	0	0
motifs	R6	ZNF333 (ZN333_HUMAN.H11MO.0.D)	ZN333_HUMAN.H11MO.0.D	3062	6543	193	218129	0.063	1.071	0	0
motifs	R7	ZNF333 (ZN333_HUMAN.H11MO.0.D)	ZN333_HUMAN.H11MO.0.D	2491	6543	164	218129	0.066	1.134	0	0
motifs	R3	ZNF350 (ZN350_HUMAN.H11MO.0.C)	ZN350_HUMAN.H11MO.0.C	1897	30782	546	218129	0.288	1.028	0	0
motifs	R8	ZNF436 (ZN436_HUMAN.H11MO.0.C)	ZN436_HUMAN.H11MO.0.C	222	36528	76	218129	0.342	1.032	0	0
motifs	R8	ZNF563 (ZN563_HUMAN.H11MO.0.C)	ZN563_HUMAN.H11MO.0.C	222	31269	75	218129	0.338	1.237	0	0
motifs	R9	ZNF740 (ZN740_HUMAN.H11MO.0.D)	ZN740_HUMAN.H11MO.0.D	1201	19183	233	218129	0.194	1.141	0	0
motifs	R8	ZNF76 (ZNF76_HUMAN.H11MO.0.C)	ZNF76_HUMAN.H11MO.0.C	222	32603	75	218129	0.338	1.177	0	0
promo_or_sigcor.degs_WT	R1	C1	C1	334	205	166	1832	0.497	2.151	0	0
promo_or_sigcor.degs_WT	R2	C1	C1	432	205	127	1832	0.294	1.394	0	0
promo_or_sigcor.degs_WT	R6	C11	C11	500	224	126	1832	0.252	1.043	0	0
promo_or_sigcor.degs_WT	R7	C11	C11	399	224	115	1832	0.288	1.237	0	0
promo_or_sigcor.degs_WT	R6	C12	C12	500	112	57	1832	0.114	0.899	0	0
promo_or_sigcor.degs_WT	R7	C12	C12	399	112	55	1832	0.138	1.173	0	0
promo_or_sigcor.degs_WT	R1	C2	C2	334	109	49	1832	0.147	1.302	0	0
promo_or_sigcor.degs_WT	R2	C2	C2	432	109	88	1832	0.204	1.776	0	0
promo_or_sigcor.degs_WT	R9	C2	C2	134	109	18	1832	0.134	1.175	0.0006	0.0043
promo_or_sigcor.degs_WT	R3	C3	C3	283	58	24	1832	0.085	1.422	0	0
promo_or_sigcor.degs_WT	R4	C3	C3	473	58	49	1832	0.104	1.71	0	0
promo_or_sigcor.degs_WT	R9	C3	C3	134	58	15	1832	0.112	1.822	0	0.0001
promo_or_sigcor.degs_WT	R3	C4	C4	283	109	31	1832	0.11	0.881	0.0003	0.0018
promo_or_sigcor.degs_WT	R4	C4	C4	473	109	67	1832	0.142	1.251	0	0
promo_or_sigcor.degs_WT	R5	C4	C4	936	109	83	1832	0.089	0.576	0	0
promo_or_sigcor.degs_WT	R4	C5	C5	473	197	92	1832	0.195	0.855	0	0
promo_or_sigcor.degs_WT	R5	C5	C5	936	197	148	1832	0.158	0.556	0	0
promo_or_sigcor.degs_WT	R4	C6	C6	473	116	58	1832	0.123	0.954	0	0
promo_or_sigcor.degs_WT	R5	C6	C6	936	116	92	1832	0.098	0.634	0	0
promo_or_sigcor.degs_WT	R5	C7	C7	936	128	83	1832	0.089	0.344	0.0008	0.0022
promo_or_sigcor.degs_WT	R6	C7	C7	500	128	52	1832	0.104	0.574	0.0005	0.0017
promo_or_sigcor.degs_WT	R5	C9	C9	936	160	118	1832	0.126	0.53	0	0
promo_or_sigcor.degs_WT	R6	C9	C9	500	160	66	1832	0.132	0.596	0	0.0002
regions_catlas_type	R2	CRE_101_fetal_neuronal_glial	CRE_101_fetal_neuronal_glial	7162	1215	117	180252	0.016	1.277	0	0
regions_catlas_type	R3	CRE_101_fetal_neuronal_glial	CRE_101_fetal_neuronal_glial	1762	1215	25	180252	0.014	1.074	0.0005	0.0038
regions_catlas_type	R4	CRE_101_fetal_neuronal_glial	CRE_101_fetal_neuronal_glial	6499	1215	112	180252	0.017	1.354	0	0
regions_catlas_type	R5	CRE_101_fetal_neuronal_glial	CRE_101_fetal_neuronal_glial	12390	1215	113	180252	0.009	0.436	0.0008	0.0041
regions_catlas_type	R1	CRE_102_fetal_neuronal_glial	CRE_102_fetal_neuronal_glial	3915	572	28	180252	0.007	1.172	0.0001	0.0006
regions_catlas_type	R2	CRE_102_fetal_neuronal_glial	CRE_102_fetal_neuronal_glial	7162	572	43	180252	0.006	0.92	0.0001	0.0003
regions_catlas_type	R1	CRE_103_fetal_neuronal_glial	CRE_103_fetal_neuronal_glial	3915	627	41	180252	0.01	1.59	0	0
regions_catlas_type	R2	CRE_103_fetal_neuronal_glial	CRE_103_fetal_neuronal_glial	7162	627	44	180252	0.006	0.821	0.0003	0.0011
regions_catlas_type	R3	CRE_105_fetal_neuronal_glial	CRE_105_fetal_neuronal_glial	1762	4797	102	180252	0.058	1.121	0	0
regions_catlas_type	R9	CRE_105_fetal_neuronal_glial	CRE_105_fetal_neuronal_glial	1068	4797	71	180252	0.066	1.321	0	0
regions_catlas_type	R3	CRE_106_fetal_neuronal_glial	CRE_106_fetal_neuronal_glial	1762	3751	112	180252	0.064	1.611	0	0
regions_catlas_type	R4	CRE_106_fetal_neuronal_glial	CRE_106_fetal_neuronal_glial	6499	3751	265	180252	0.041	0.97	0	0
regions_catlas_type	R5	CRE_106_fetal_neuronal_glial	CRE_106_fetal_neuronal_glial	12390	3751	464	180252	0.037	0.848	0	0
regions_catlas_type	R9	CRE_106_fetal_neuronal_glial	CRE_106_fetal_neuronal_glial	1068	3751	67	180252	0.063	1.592	0	0
regions_catlas_type	R1	CRE_107_fetal_neuronal_glial	CRE_107_fetal_neuronal_glial	3915	1931	109	180252	0.028	1.378	0	0
regions_catlas_type	R2	CRE_107_fetal_neuronal_glial	CRE_107_fetal_neuronal_glial	7162	1931	158	180252	0.022	1.042	0	0
regions_catlas_type	R3	CRE_107_fetal_neuronal_glial	CRE_107_fetal_neuronal_glial	1762	1931	58	180252	0.033	1.62	0	0
regions_catlas_type	R4	CRE_107_fetal_neuronal_glial	CRE_107_fetal_neuronal_glial	6499	1931	197	180252	0.03	1.501	0	0
regions_catlas_type	R5	CRE_107_fetal_neuronal_glial	CRE_107_fetal_neuronal_glial	12390	1931	238	180252	0.019	0.842	0	0
regions_catlas_type	R9	CRE_107_fetal_neuronal_glial	CRE_107_fetal_neuronal_glial	1068	1931	41	180252	0.038	1.841	0	0
regions_catlas_type	R4	CRE_108_fetal_neuronal_glial	CRE_108_fetal_neuronal_glial	6499	461	31	180252	0.005	0.899	0.0008	0.004
regions_catlas_type	R2	CRE_109_fetal_neuronal_glial	CRE_109_fetal_neuronal_glial	7162	1371	107	180252	0.015	0.974	0	0
regions_catlas_type	R3	CRE_109_fetal_neuronal_glial	CRE_109_fetal_neuronal_glial	1762	1371	34	180252	0.019	1.343	0	0
regions_catlas_type	R4	CRE_109_fetal_neuronal_glial	CRE_109_fetal_neuronal_glial	6499	1371	79	180252	0.012	0.676	0	0.0002
regions_catlas_type	R5	CRE_109_fetal_neuronal_glial	CRE_109_fetal_neuronal_glial	12390	1371	170	180252	0.014	0.851	0	0
regions_catlas_type	R5	CRE_111_fetal_neuronal_glial	CRE_111_fetal_neuronal_glial	12390	781	90	180252	0.007	0.745	0	0
regions_catlas_type	R2	CRE_114_skeletal_myocyte	CRE_114_skeletal_myocyte	7162	1657	104	180252	0.015	0.66	0	0
regions_catlas_type	R5	CRE_114_skeletal_myocyte	CRE_114_skeletal_myocyte	12390	1657	165	180252	0.013	0.535	0	0
regions_catlas_type	R9	CRE_114_skeletal_myocyte	CRE_114_skeletal_myocyte	1068	1657	24	180252	0.022	1.29	0.0001	0.0012
regions_catlas_type	R3	CRE_115_skeletal_myocyte	CRE_115_skeletal_myocyte	1762	1473	29	180252	0.016	1.01	0.0004	0.003
regions_catlas_type	R4	CRE_115_skeletal_myocyte	CRE_115_skeletal_myocyte	6499	1473	110	180252	0.017	1.05	0	0
regions_catlas_type	R5	CRE_115_skeletal_myocyte	CRE_115_skeletal_myocyte	12390	1473	196	180252	0.016	0.953	0	0
regions_catlas_type	R5	CRE_116_neuronal_glial	CRE_116_neuronal_glial	12390	2962	278	180252	0.022	0.449	0	0
regions_catlas_type	R6	CRE_116_neuronal_glial	CRE_116_neuronal_glial	2943	2962	159	180252	0.054	1.717	0	0
regions_catlas_type	R7	CRE_116_neuronal_glial	CRE_116_neuronal_glial	2371	2962	197	180252	0.083	2.338	0	0
regions_catlas_type	R2	CRE_117_neuronal_glial	CRE_117_neuronal_glial	7162	791	50	180252	0.007	0.67	0.001	0.0041
regions_catlas_type	R2	CRE_118_neuronal_glial	CRE_118_neuronal_glial	7162	6042	327	180252	0.046	0.446	0	0
regions_catlas_type	R3	CRE_118_neuronal_glial	CRE_118_neuronal_glial	1762	6042	102	180252	0.058	0.788	0	0
regions_catlas_type	R9	CRE_118_neuronal_glial	CRE_118_neuronal_glial	1068	6042	80	180252	0.075	1.16	0	0
regions_catlas_type	R2	CRE_119_neuronal_glial	CRE_119_neuronal_glial	7162	2277	168	180252	0.023	0.893	0	0
regions_catlas_type	R3	CRE_119_neuronal_glial	CRE_119_neuronal_glial	1762	2277	62	180252	0.035	1.478	0	0
regions_catlas_type	R4	CRE_119_neuronal_glial	CRE_119_neuronal_glial	6499	2277	162	180252	0.025	0.981	0	0
regions_catlas_type	R5	CRE_119_neuronal_glial	CRE_119_neuronal_glial	12390	2277	286	180252	0.023	0.87	0	0
regions_catlas_type	R9	CRE_119_neuronal_glial	CRE_119_neuronal_glial	1068	2277	32	180252	0.03	1.246	0	0.0002
regions_catlas_type	R4	CRE_11_immune	CRE_11_immune	6499	1047	67	180252	0.01	0.828	0	0
regions_catlas_type	R3	CRE_120_neuronal_glial	CRE_120_neuronal_glial	1762	1039	25	180252	0.014	1.3	0.0001	0.0005
regions_catlas_type	R4	CRE_120_neuronal_glial	CRE_120_neuronal_glial	6499	1039	149	180252	0.023	1.992	0	0
regions_catlas_type	R5	CRE_120_neuronal_glial	CRE_120_neuronal_glial	12390	1039	141	180252	0.011	0.981	0	0
regions_catlas_type	R4	CRE_121_neuronal_glial	CRE_121_neuronal_glial	6499	1131	69	180252	0.011	0.759	0	0.0001
regions_catlas_type	R4	CRE_123_neuronal_glial	CRE_123_neuronal_glial	6499	461	55	180252	0.008	1.726	0	0
regions_catlas_type	R4	CRE_124_neuronal_glial	CRE_124_neuronal_glial	6499	1501	231	180252	0.036	2.094	0	0
regions_catlas_type	R5	CRE_124_neuronal_glial	CRE_124_neuronal_glial	12390	1501	403	180252	0.033	1.966	0	0
regions_catlas_type	R3	CRE_125_neuronal_glial	CRE_125_neuronal_glial	1762	3671	70	180252	0.04	0.964	0	0
regions_catlas_type	R4	CRE_125_neuronal_glial	CRE_125_neuronal_glial	6499	3671	435	180252	0.067	1.717	0	0
regions_catlas_type	R5	CRE_125_neuronal_glial	CRE_125_neuronal_glial	12390	3671	1837	180252	0.148	2.864	0	0
regions_catlas_type	R4	CRE_126_neuronal_glial	CRE_126_neuronal_glial	6499	1125	191	180252	0.029	2.235	0	0
regions_catlas_type	R5	CRE_126_neuronal_glial	CRE_126_neuronal_glial	12390	1125	384	180252	0.031	2.312	0	0
regions_catlas_type	R2	CRE_127_neuronal_glial	CRE_127_neuronal_glial	7162	1294	77	180252	0.011	0.583	0.0004	0.0015
regions_catlas_type	R7	CRE_134_neuronal_glial	CRE_134_neuronal_glial	2371	471	16	180252	0.007	1.369	0.0006	0.0041
regions_catlas_type	R6	CRE_135_adrenal_cortical	CRE_135_adrenal_cortical	2943	1541	126	180252	0.043	2.324	0	0
regions_catlas_type	R7	CRE_135_adrenal_cortical	CRE_135_adrenal_cortical	2371	1541	136	180252	0.057	2.746	0	0
regions_catlas_type	R6	CRE_136_adrenal_cortical	CRE_136_adrenal_cortical	2943	2174	73	180252	0.025	1.04	0	0
regions_catlas_type	R6	CRE_137_adrenal_cortical	CRE_137_adrenal_cortical	2943	823	32	180252	0.011	1.252	0	0.0001
regions_catlas_type	R7	CRE_137_adrenal_cortical	CRE_137_adrenal_cortical	2371	823	24	180252	0.01	1.149	0.0003	0.0022
regions_catlas_type	R7	CRE_138_adrenal_cortical	CRE_138_adrenal_cortical	2371	728	23	180252	0.01	1.264	0.0001	0.001
regions_catlas_type	R2	CRE_139_adult_stromal	CRE_139_adult_stromal	7162	668	50	180252	0.007	0.914	0	0.0001
regions_catlas_type	R6	CRE_139_adult_stromal	CRE_139_adult_stromal	2943	668	38	180252	0.013	1.801	0	0
regions_catlas_type	R7	CRE_139_adult_stromal	CRE_139_adult_stromal	2371	668	38	180252	0.016	2.113	0	0
regions_catlas_type	R1	CRE_13_immune	CRE_13_immune	3915	499	41	180252	0.01	1.92	0	0
regions_catlas_type	R6	CRE_140_adult_stromal	CRE_140_adult_stromal	2943	1874	83	180252	0.028	1.44	0	0
regions_catlas_type	R7	CRE_140_adult_stromal	CRE_140_adult_stromal	2371	1874	64	180252	0.027	1.376	0	0
regions_catlas_type	R7	CRE_141_adult_stromal	CRE_141_adult_stromal	2371	740	39	180252	0.016	2.002	0	0
regions_catlas_type	R5	CRE_143_adult_stromal	CRE_143_adult_stromal	12390	2653	226	180252	0.018	0.31	0.0006	0.0034
regions_catlas_type	R6	CRE_143_adult_stromal	CRE_143_adult_stromal	2943	2653	190	180252	0.065	2.133	0	0
regions_catlas_type	R7	CRE_143_adult_stromal	CRE_143_adult_stromal	2371	2653	142	180252	0.06	2.025	0	0
regions_catlas_type	R2	CRE_144_adult_stromal	CRE_144_adult_stromal	7162	578	45	180252	0.006	0.97	0	0.0001
regions_catlas_type	R6	CRE_144_adult_stromal	CRE_144_adult_stromal	2943	578	32	180252	0.011	1.762	0	0
regions_catlas_type	R7	CRE_144_adult_stromal	CRE_144_adult_stromal	2371	578	19	180252	0.008	1.321	0.0003	0.0022
regions_catlas_type	R7	CRE_145_adult_stromal	CRE_145_adult_stromal	2371	346	20	180252	0.008	2.136	0	0
regions_catlas_type	R8	CRE_146_adult_stromal	CRE_146_adult_stromal	211	509	7	180252	0.033	3.554	0	0.0001
regions_catlas_type	R4	CRE_149_adult_stromal	CRE_149_adult_stromal	6499	693	65	180252	0.01	1.379	0	0
regions_catlas_type	R5	CRE_149_adult_stromal	CRE_149_adult_stromal	12390	693	108	180252	0.009	1.181	0	0
regions_catlas_type	R1	CRE_14_immune	CRE_14_immune	3915	304	18	180252	0.005	1.447	0.0001	0.001
regions_catlas_type	R5	CRE_15_immune	CRE_15_immune	12390	569	60	180252	0.005	0.617	0.0007	0.0039
regions_catlas_type	R4	CRE_16_immune	CRE_16_immune	6499	482	40	180252	0.006	1.203	0	0
regions_catlas_type	R2	CRE_17_immune	CRE_17_immune	7162	812	58	180252	0.008	0.846	0	0.0001
regions_catlas_type	R1	CRE_18_immune	CRE_18_immune	3915	688	41	180252	0.01	1.456	0	0
regions_catlas_type	R2	CRE_18_immune	CRE_18_immune	7162	688	52	180252	0.007	0.928	0	0.0001
regions_catlas_type	R1	CRE_19_immune	CRE_19_immune	3915	2594	88	180252	0.022	0.643	0	0.0004
regions_catlas_type	R8	CRE_1_ubiquitous	CRE_1_ubiquitous	211	18167	63	180252	0.299	1.567	0	0
regions_catlas_type	R4	CRE_20_immune	CRE_20_immune	6499	696	49	180252	0.008	0.965	0	0.0001
regions_catlas_type	R4	CRE_21_immune	CRE_21_immune	6499	472	45	180252	0.007	1.403	0	0
regions_catlas_type	R5	CRE_21_immune	CRE_21_immune	12390	472	52	180252	0.004	0.681	0.0006	0.0034
regions_catlas_type	R4	CRE_23_immune	CRE_23_immune	6499	388	34	180252	0.005	1.281	0	0
regions_catlas_type	R6	CRE_24_immune	CRE_24_immune	2943	1505	55	180252	0.019	1.162	0	0
regions_catlas_type	R7	CRE_24_immune	CRE_24_immune	2371	1505	40	180252	0.017	1.015	0	0.0003
regions_catlas_type	R4	CRE_26_immune	CRE_26_immune	6499	407	29	180252	0.004	0.983	0.0005	0.0024
regions_catlas_type	R4	CRE_27_endothelial	CRE_27_endothelial	6499	1301	99	180252	0.015	1.078	0	0
regions_catlas_type	R3	CRE_29_endothelial	CRE_29_endothelial	1762	3170	52	180252	0.03	0.747	0.0003	0.0023
regions_catlas_type	R5	CRE_29_endothelial	CRE_29_endothelial	12390	3170	281	180252	0.023	0.367	0	0.0001
regions_catlas_type	R6	CRE_29_endothelial	CRE_29_endothelial	2943	3170	135	180252	0.046	1.383	0	0
regions_catlas_type	R7	CRE_29_endothelial	CRE_29_endothelial	2371	3170	111	180252	0.047	1.413	0	0
regions_catlas_type	R8	CRE_2_ubiquitous	CRE_2_ubiquitous	211	11821	60	180252	0.284	2.116	0	0
regions_catlas_type	R4	CRE_30_endothelial	CRE_30_endothelial	6499	792	59	180252	0.009	1.047	0	0
regions_catlas_type	R2	CRE_32_endothelial	CRE_32_endothelial	7162	868	56	180252	0.008	0.699	0.0003	0.0015
regions_catlas_type	R4	CRE_34_endothelial	CRE_34_endothelial	6499	544	35	180252	0.005	0.835	0.0008	0.0041
regions_catlas_type	R4	CRE_35_endothelial	CRE_35_endothelial	6499	2360	127	180252	0.02	0.578	0	0
regions_catlas_type	R5	CRE_35_endothelial	CRE_35_endothelial	12390	2360	212	180252	0.017	0.386	0.0001	0.0003
regions_catlas_type	R6	CRE_35_endothelial	CRE_35_endothelial	2943	2360	60	180252	0.02	0.639	0.0007	0.0048
regions_catlas_type	R2	CRE_36_erythroid	CRE_36_erythroid	7162	686	48	180252	0.007	0.816	0.0001	0.0007
regions_catlas_type	R1	CRE_37_erythroid	CRE_37_erythroid	3915	2237	96	180252	0.025	0.982	0	0
regions_catlas_type	R3	CRE_3_ubiquitous	CRE_3_ubiquitous	1762	6714	120	180252	0.068	0.871	0	0
regions_catlas_type	R6	CRE_3_ubiquitous	CRE_3_ubiquitous	2943	6714	215	180252	0.073	0.972	0	0
regions_catlas_type	R9	CRE_3_ubiquitous	CRE_3_ubiquitous	1068	6714	63	180252	0.059	0.663	0.0003	0.0041
regions_catlas_type	R5	CRE_41_stromal	CRE_41_stromal	12390	1069	110	180252	0.009	0.582	0	0.0001
regions_catlas_type	R6	CRE_41_stromal	CRE_41_stromal	2943	1069	34	180252	0.012	0.962	0.0002	0.0018
regions_catlas_type	R7	CRE_41_stromal	CRE_41_stromal	2371	1069	46	180252	0.019	1.71	0	0
regions_catlas_type	R3	CRE_42_stromal	CRE_42_stromal	1762	3086	52	180252	0.03	0.786	0.0001	0.0014
regions_catlas_type	R5	CRE_42_stromal	CRE_42_stromal	12390	3086	415	180252	0.033	0.968	0	0
regions_catlas_type	R6	CRE_42_stromal	CRE_42_stromal	2943	3086	134	180252	0.046	1.411	0	0
regions_catlas_type	R7	CRE_42_stromal	CRE_42_stromal	2371	3086	89	180252	0.038	1.133	0	0
regions_catlas_type	R4	CRE_43_stromal	CRE_43_stromal	6499	1088	78	180252	0.012	0.992	0	0
regions_catlas_type	R5	CRE_43_stromal	CRE_43_stromal	12390	1088	186	180252	0.015	1.314	0	0
regions_catlas_type	R2	CRE_44_stromal	CRE_44_stromal	7162	1701	113	180252	0.016	0.742	0	0
regions_catlas_type	R5	CRE_44_stromal	CRE_44_stromal	12390	1701	168	180252	0.014	0.523	0	0
regions_catlas_type	R6	CRE_44_stromal	CRE_44_stromal	2943	1701	59	180252	0.02	1.087	0	0
regions_catlas_type	R7	CRE_44_stromal	CRE_44_stromal	2371	1701	51	180252	0.022	1.189	0	0
regions_catlas_type	R2	CRE_45_stromal	CRE_45_stromal	7162	982	94	180252	0.013	1.269	0	0
regions_catlas_type	R3	CRE_45_stromal	CRE_45_stromal	1762	982	32	180252	0.018	1.737	0	0
regions_catlas_type	R6	CRE_45_stromal	CRE_45_stromal	2943	982	49	180252	0.017	1.612	0	0
regions_catlas_type	R9	CRE_45_stromal	CRE_45_stromal	1068	982	21	180252	0.02	1.852	0	0
regions_catlas_type	R2	CRE_46_stromal	CRE_46_stromal	7162	4104	215	180252	0.03	0.399	0	0.0002
regions_catlas_type	R3	CRE_46_stromal	CRE_46_stromal	1762	4104	76	180252	0.043	0.922	0	0
regions_catlas_type	R6	CRE_46_stromal	CRE_46_stromal	2943	4104	112	180252	0.038	0.741	0	0
regions_catlas_type	R9	CRE_46_stromal	CRE_46_stromal	1068	4104	60	180252	0.056	1.303	0	0
regions_catlas_type	R6	CRE_47_stromal	CRE_47_stromal	2943	427	19	180252	0.006	1.446	0.0001	0.0008
regions_catlas_type	R7	CRE_47_stromal	CRE_47_stromal	2371	427	15	180252	0.006	1.417	0.0007	0.0041
regions_catlas_type	R7	CRE_49_stromal	CRE_49_stromal	2371	521	34	180252	0.014	2.311	0	0
regions_catlas_type	R6	CRE_4_ubiquitous	CRE_4_ubiquitous	2943	4036	172	180252	0.058	1.384	0	0
regions_catlas_type	R7	CRE_4_ubiquitous	CRE_4_ubiquitous	2371	4036	100	180252	0.042	0.914	0	0
regions_catlas_type	R4	CRE_50_hepatocyte	CRE_50_hepatocyte	6499	868	66	180252	0.01	1.076	0	0
regions_catlas_type	R5	CRE_50_hepatocyte	CRE_50_hepatocyte	12390	868	101	180252	0.008	0.759	0	0
regions_catlas_type	R4	CRE_51_hepatocyte	CRE_51_hepatocyte	6499	343	27	180252	0.004	1.126	0.0001	0.0008
regions_catlas_type	R2	CRE_54_follicular	CRE_54_follicular	7162	691	67	180252	0.009	1.287	0	0
regions_catlas_type	R4	CRE_55_skin/mammary_epithelial	CRE_55_skin/mammary_epithelial	6499	1209	92	180252	0.014	1.078	0	0
regions_catlas_type	R5	CRE_55_skin/mammary_epithelial	CRE_55_skin/mammary_epithelial	12390	1209	177	180252	0.014	1.091	0	0
regions_catlas_type	R4	CRE_56_skin/mammary_epithelial	CRE_56_skin/mammary_epithelial	6499	1407	190	180252	0.029	1.905	0	0
regions_catlas_type	R5	CRE_56_skin/mammary_epithelial	CRE_56_skin/mammary_epithelial	12390	1407	249	180252	0.02	1.364	0	0
regions_catlas_type	R1	CRE_58_skin/mammary_epithelial	CRE_58_skin/mammary_epithelial	3915	532	34	180252	0.009	1.557	0	0
regions_catlas_type	R1	CRE_59_skin/mammary_epithelial	CRE_59_skin/mammary_epithelial	3915	961	58	180252	0.015	1.474	0	0
regions_catlas_type	R1	CRE_5_ubiquitous	CRE_5_ubiquitous	3915	5933	174	180252	0.044	0.433	0.0001	0.0004
regions_catlas_type	R2	CRE_61_skin/mammary_epithelial	CRE_61_skin/mammary_epithelial	7162	381	30	180252	0.004	0.987	0.0004	0.0015
regions_catlas_type	R1	CRE_62_placental	CRE_62_placental	3915	834	35	180252	0.009	0.95	0.0002	0.0015
regions_catlas_type	R7	CRE_62_placental	CRE_62_placental	2371	834	26	180252	0.011	1.245	0.0001	0.0005
regions_catlas_type	R1	CRE_63_placental	CRE_63_placental	3915	1837	80	180252	0.02	1.004	0	0
regions_catlas_type	R2	CRE_64_pulm_epithelial	CRE_64_pulm_epithelial	7162	1202	76	180252	0.011	0.67	0.0001	0.0003
regions_catlas_type	R1	CRE_65_pulm_epithelial	CRE_65_pulm_epithelial	3915	564	36	180252	0.009	1.555	0	0
regions_catlas_type	R2	CRE_65_pulm_epithelial	CRE_65_pulm_epithelial	7162	564	38	180252	0.005	0.762	0.0013	0.005
regions_catlas_type	R1	CRE_67_pulm_epithelial	CRE_67_pulm_epithelial	3915	1290	51	180252	0.013	0.864	0	0.0004
regions_catlas_type	R2	CRE_67_pulm_epithelial	CRE_67_pulm_epithelial	7162	1290	97	180252	0.014	0.92	0	0
regions_catlas_type	R7	CRE_67_pulm_epithelial	CRE_67_pulm_epithelial	2371	1290	35	180252	0.015	1.045	0.0001	0.0005
regions_catlas_type	R2	CRE_68_pulm_epithelial	CRE_68_pulm_epithelial	7162	475	37	180252	0.005	0.971	0.0001	0.0005
regions_catlas_type	R1	CRE_69_pulm_epithelial	CRE_69_pulm_epithelial	3915	1456	145	180252	0.037	2.197	0	0
regions_catlas_type	R2	CRE_69_pulm_epithelial	CRE_69_pulm_epithelial	7162	1456	95	180252	0.013	0.716	0	0
regions_catlas_type	R1	CRE_71_pancreatic_epithelial	CRE_71_pancreatic_epithelial	3915	4491	291	180252	0.074	1.577	0	0
regions_catlas_type	R2	CRE_71_pancreatic_epithelial	CRE_71_pancreatic_epithelial	7162	4491	264	180252	0.037	0.565	0	0
regions_catlas_type	R9	CRE_71_pancreatic_epithelial	CRE_71_pancreatic_epithelial	1068	4491	62	180252	0.058	1.22	0	0
regions_catlas_type	R1	CRE_72_pancreatic_epithelial	CRE_72_pancreatic_epithelial	3915	702	45	180252	0.011	1.561	0	0
regions_catlas_type	R1	CRE_73_gi_epithelial	CRE_73_gi_epithelial	3915	1907	161	180252	0.041	1.959	0	0
regions_catlas_type	R2	CRE_73_gi_epithelial	CRE_73_gi_epithelial	7162	1907	138	180252	0.019	0.865	0	0
regions_catlas_type	R2	CRE_74_gi_epithelial	CRE_74_gi_epithelial	7162	570	137	180252	0.019	2.597	0	0
regions_catlas_type	R3	CRE_74_gi_epithelial	CRE_74_gi_epithelial	1762	570	22	180252	0.012	1.981	0	0
regions_catlas_type	R2	CRE_75_gi_epithelial	CRE_75_gi_epithelial	7162	519	91	180252	0.013	2.142	0	0
regions_catlas_type	R3	CRE_75_gi_epithelial	CRE_75_gi_epithelial	1762	519	15	180252	0.009	1.564	0.0002	0.002
regions_catlas_type	R2	CRE_76_gi_epithelial	CRE_76_gi_epithelial	7162	452	63	180252	0.009	1.811	0	0
regions_catlas_type	R2	CRE_77_gi_epithelial	CRE_77_gi_epithelial	7162	517	67	180252	0.009	1.706	0	0
regions_catlas_type	R3	CRE_77_gi_epithelial	CRE_77_gi_epithelial	1762	517	15	180252	0.009	1.57	0.0002	0.002
regions_catlas_type	R2	CRE_78_gi_epithelial	CRE_78_gi_epithelial	7162	420	33	180252	0.005	0.984	0.0002	0.0009
regions_catlas_type	R4	CRE_78_gi_epithelial	CRE_78_gi_epithelial	6499	420	35	180252	0.005	1.209	0	0
regions_catlas_type	R5	CRE_78_gi_epithelial	CRE_78_gi_epithelial	12390	420	50	180252	0.004	0.792	0.0001	0.0008
regions_catlas_type	R1	CRE_79_gi_epithelial	CRE_79_gi_epithelial	3915	610	55	180252	0.014	2.054	0	0
regions_catlas_type	R1	CRE_7_ubiquitous	CRE_7_ubiquitous	3915	3806	125	180252	0.032	0.597	0	0
regions_catlas_type	R2	CRE_80_gi_epithelial	CRE_80_gi_epithelial	7162	401	46	180252	0.006	1.53	0	0
regions_catlas_type	R1	CRE_81_gi_epithelial	CRE_81_gi_epithelial	3915	2664	85	180252	0.022	0.555	0.0004	0.0025
regions_catlas_type	R2	CRE_81_gi_epithelial	CRE_81_gi_epithelial	7162	2664	228	180252	0.032	1.107	0	0
regions_catlas_type	R3	CRE_81_gi_epithelial	CRE_81_gi_epithelial	1762	2664	59	180252	0.033	1.18	0	0
regions_catlas_type	R2	CRE_82_gi_epithelial	CRE_82_gi_epithelial	7162	1055	172	180252	0.024	2.037	0	0
regions_catlas_type	R3	CRE_82_gi_epithelial	CRE_82_gi_epithelial	1762	1055	25	180252	0.014	1.277	0.0001	0.0006
regions_catlas_type	R2	CRE_83_gi_epithelial	CRE_83_gi_epithelial	7162	1078	103	180252	0.014	1.266	0	0
regions_catlas_type	R1	CRE_84_gi_epithelial	CRE_84_gi_epithelial	3915	1556	104	180252	0.027	1.622	0	0
regions_catlas_type	R2	CRE_84_gi_epithelial	CRE_84_gi_epithelial	7162	1556	128	180252	0.018	1.05	0	0
regions_catlas_type	R5	CRE_85_neuroendocrine	CRE_85_neuroendocrine	12390	926	91	180252	0.007	0.516	0.0004	0.0027
regions_catlas_type	R2	CRE_87_neuroendocrine	CRE_87_neuroendocrine	7162	2869	155	180252	0.022	0.443	0.0001	0.0005
regions_catlas_type	R3	CRE_88_neuroendocrine	CRE_88_neuroendocrine	1762	2668	49	180252	0.028	0.91	0	0.0004
regions_catlas_type	R5	CRE_88_neuroendocrine	CRE_88_neuroendocrine	12390	2668	272	180252	0.022	0.569	0	0
regions_catlas_type	R6	CRE_88_neuroendocrine	CRE_88_neuroendocrine	2943	2668	73	180252	0.025	0.745	0	0.0002
regions_catlas_type	R9	CRE_88_neuroendocrine	CRE_88_neuroendocrine	1068	2668	35	180252	0.033	1.147	0	0.0003
regions_catlas_type	R6	CRE_89_neuroendocrine	CRE_89_neuroendocrine	2943	1189	69	180252	0.023	1.83	0	0
regions_catlas_type	R7	CRE_89_neuroendocrine	CRE_89_neuroendocrine	2371	1189	87	180252	0.037	2.476	0	0
regions_catlas_type	R7	CRE_90_neuroendocrine	CRE_90_neuroendocrine	2371	655	36	180252	0.015	2.063	0	0
regions_catlas_type	R7	CRE_91_neuroendocrine	CRE_91_neuroendocrine	2371	560	30	180252	0.013	2.026	0	0
regions_catlas_type	R4	CRE_97_fetal_neuronal_glial	CRE_97_fetal_neuronal_glial	6499	295	33	180252	0.005	1.633	0	0
regions_dhs_type	R2	Cancer / epithelial	Cancer / epithelial	8735	9412	446	212642	0.051	0.206	0.0011	0.0035
regions_dhs_type	R4	Cancer / epithelial	Cancer / epithelial	8158	9412	440	212642	0.054	0.285	0	0.0001
regions_dhs_type	R5	Cancer / epithelial	Cancer / epithelial	13920	9412	724	212642	0.052	0.233	0	0
regions_dhs_type	R7	Cancer / epithelial	Cancer / epithelial	2490	9412	155	212642	0.062	0.492	0	0.0001
regions_dhs_type	R3	Cardiac	Cardiac	1890	16531	194	212642	0.103	0.401	0.0001	0.0001
regions_dhs_type	R5	Cardiac	Cardiac	13920	16531	1416	212642	0.102	0.388	0	0
regions_dhs_type	R6	Cardiac	Cardiac	3058	16531	435	212642	0.142	0.872	0	0
regions_dhs_type	R7	Cardiac	Cardiac	2490	16531	311	212642	0.125	0.684	0	0
regions_dhs_type	R2	Digestive	Digestive	8735	16879	1102	212642	0.126	0.668	0	0
regions_dhs_type	R3	Digestive	Digestive	1890	16879	245	212642	0.13	0.708	0	0
regions_dhs_type	R5	Digestive	Digestive	13920	16879	1199	212642	0.086	0.118	0.0013	0.0021
regions_dhs_type	R6	Digestive	Digestive	3058	16879	291	212642	0.095	0.262	0.0008	0.0014
regions_dhs_type	R9	Digestive	Digestive	1195	16879	128	212642	0.107	0.432	0.0004	0.0013
regions_dhs_type	R3	Musculoskeletal	Musculoskeletal	1890	21313	259	212642	0.137	0.451	0	0
regions_dhs_type	R4	Musculoskeletal	Musculoskeletal	8158	21313	926	212642	0.114	0.179	0	0.0001
regions_dhs_type	R5	Musculoskeletal	Musculoskeletal	13920	21313	1892	212642	0.136	0.439	0	0
regions_dhs_type	R6	Musculoskeletal	Musculoskeletal	3058	21313	389	212642	0.127	0.344	0	0
regions_dhs_type	R7	Musculoskeletal	Musculoskeletal	2490	21313	298	212642	0.12	0.256	0.0008	0.0019
regions_dhs_type	R9	Musculoskeletal	Musculoskeletal	1195	21313	157	212642	0.131	0.39	0.0003	0.0013
regions_dhs_type	R3	Neural	Neural	1890	52544	856	212642	0.453	0.874	0	0
regions_dhs_type	R4	Neural	Neural	8158	52544	3076	212642	0.377	0.61	0	0
regions_dhs_type	R5	Neural	Neural	13920	52544	6446	212642	0.463	0.906	0	0
regions_dhs_type	R6	Neural	Neural	3058	52544	838	212642	0.274	0.149	0.0003	0.0006
regions_dhs_type	R9	Neural	Neural	1195	52544	444	212642	0.372	0.588	0	0
regions_dhs_type	R2	Organ devel. / renal	Organ devel. / renal	8735	33326	1815	212642	0.208	0.407	0	0
regions_dhs_type	R3	Organ devel. / renal	Organ devel. / renal	1890	33326	658	212642	0.348	1.151	0	0
regions_dhs_type	R5	Organ devel. / renal	Organ devel. / renal	13920	33326	2393	212642	0.172	0.133	0	0
regions_dhs_type	R6	Organ devel. / renal	Organ devel. / renal	3058	33326	819	212642	0.268	0.773	0	0
regions_dhs_type	R8	Organ devel. / renal	Organ devel. / renal	222	33326	60	212642	0.27	0.786	0	0.0001
regions_dhs_type	R9	Organ devel. / renal	Organ devel. / renal	1195	33326	379	212642	0.317	1.017	0	0
regions_dhs_type	R4	Placental / trophoblast	Placental / trophoblast	8158	19170	878	212642	0.108	0.256	0	0
regions_dhs_type	R5	Placental / trophoblast	Placental / trophoblast	13920	19170	1447	212642	0.104	0.205	0	0
regions_dhs_type	R6	Placental / trophoblast	Placental / trophoblast	3058	19170	376	212642	0.123	0.448	0	0
regions_dhs_type	R1	Primitive / embryonic	Primitive / embryonic	5106	104098	4739	212642	0.928	0.923	0	0
regions_dhs_type	R2	Primitive / embryonic	Primitive / embryonic	8735	104098	5577	212642	0.638	0.383	0	0
regions_dhs_type	R9	Primitive / embryonic	Primitive / embryonic	1195	104098	725	212642	0.607	0.31	0	0
regions_dhs_type	R3	Pulmonary devel.	Pulmonary devel.	1890	10646	132	212642	0.07	0.48	0.0001	0.0002
regions_dhs_type	R5	Pulmonary devel.	Pulmonary devel.	13920	10646	954	212642	0.069	0.453	0	0
regions_dhs_type	R6	Pulmonary devel.	Pulmonary devel.	3058	10646	266	212642	0.087	0.797	0	0
regions_dhs_type	R7	Pulmonary devel.	Pulmonary devel.	2490	10646	191	212642	0.077	0.616	0	0
regions_dhs_type	R2	Renal / cancer	Renal / cancer	8735	13976	730	212642	0.084	0.347	0	0
regions_dhs_type	R6	Renal / cancer	Renal / cancer	3058	13976	323	212642	0.106	0.684	0	0
regions_dhs_type	R7	Renal / cancer	Renal / cancer	2490	13976	296	212642	0.119	0.855	0	0
regions_dhs_type	R6	Stromal A	Stromal A	3058	14746	894	212642	0.292	2.076	0	0
regions_dhs_type	R7	Stromal A	Stromal A	2490	14746	964	212642	0.387	2.481	0	0
regions_dhs_type	R3	Stromal B	Stromal B	1890	38992	431	212642	0.228	0.315	0	0
regions_dhs_type	R5	Stromal B	Stromal B	13920	38992	2762	212642	0.198	0.114	0	0
regions_dhs_type	R6	Stromal B	Stromal B	3058	38992	843	212642	0.276	0.588	0	0
regions_dhs_type	R7	Stromal B	Stromal B	2490	38992	701	212642	0.282	0.619	0	0
regions_dhs_type	R8	Tissue invariant	Tissue invariant	222	34096	124	212642	0.559	1.801	0	0
regions_dhs_type	R4	Vascular / endothelial	Vascular / endothelial	8158	8677	767	212642	0.094	1.204	0	0
regions_dhs_type	R5	Vascular / endothelial	Vascular / endothelial	13920	8677	1080	212642	0.078	0.927	0	0
regions_enhatlas_type	R6	AC16	AC16	1803	6772	155	106382	0.086	0.433	0.0001	0.0026
regions_enhatlas_type	R6	BICR31	BICR31	1803	3113	82	106382	0.045	0.636	0.0001	0.0022
regions_enhatlas_type	R1	CiPSC	CiPSC	2609	1338	127	106382	0.049	1.952	0	0
regions_enhatlas_type	R1	EiPSC	EiPSC	2609	1664	110	106382	0.042	1.431	0	0
regions_enhatlas_type	R8	Fetal_spinal_cord	Fetal_spinal_cord	101	9607	33	106382	0.327	1.855	0	0
regions_enhatlas_type	R1	FiPSC	FiPSC	2609	1976	96	106382	0.037	0.986	0	0
regions_enhatlas_type	R6	GIST.48	GIST.48	1803	3106	114	106382	0.063	1.115	0	0
regions_enhatlas_type	R8	HSSY2	HSSY2	101	2482	12	106382	0.119	2.348	0	0.0004
regions_enhatlas_type	R8	MDA.MB.468	MDA.MB.468	101	2307	10	106382	0.099	2.191	0.0001	0.0041
regions_enhatlas_type	R6	PBMC	PBMC	1803	2968	77	106382	0.043	0.614	0.0002	0.0034
regions_enhatlas_type	R6	RWPE1	RWPE1	1803	2185	63	106382	0.035	0.767	0	0.0019
regions_enhatlas_type	R6	SAOS2	SAOS2	1803	6367	205	106382	0.114	0.926	0	0
regions_enhatlas_type	R7	SAOS2	SAOS2	1325	6367	122	106382	0.092	0.621	0	0.0004
regions_enhatlas_type	R6	SHEP.21N	SHEP.21N	1803	695	26	106382	0.014	1.142	0.0002	0.0034
regions_enhatlas_type	R4	SK.MEL.239	SK.MEL.239	4117	8284	442	106382	0.107	0.463	0	0
regions_enhatlas_type	R5	SK.MEL.239	SK.MEL.239	7245	8284	1132	106382	0.156	1.005	0	0
regions_enhatlas_type	R6	X143B	X143B	1803	2566	77	106382	0.043	0.824	0	0.0001
regions_enhatlas_type	R6	X786.M1A	X786.M1A	1803	1672	51	106382	0.028	0.848	0.0001	0.002
regions_enhatlas_type	R3	hiPSC_lt.NES	hiPSC_lt.NES	1011	1618	36	106382	0.036	1.227	0	0.0006
regions_enhatlas_type	R4	hiPSC_lt.NES	hiPSC_lt.NES	4117	1618	95	106382	0.023	0.601	0.0001	0.0044
regions_enhatlas_type	R6	hiPSC_lt.NES	hiPSC_lt.NES	1803	1618	48	106382	0.027	0.808	0.0002	0.0034
se_bo2017_type	R7	ADR	ADR	1256	35860	687	74824	0.547	0.191	0	0
se_bo2017_type	R3	BG	BG	836	27054	355	74824	0.425	0.232	0.0001	0.0003
se_bo2017_type	R2	MES	MES	2958	13297	588	74824	0.199	0.162	0.0014	0.0041
se_bo2017_type	R4	MES	MES	2405	13297	501	74824	0.208	0.229	0	0.0001
se_bo2017_type	R5	MES	MES	5302	13297	1044	74824	0.197	0.148	0.0001	0.0003
se_bo2017_type	R9	MES	MES	429	13297	109	74824	0.254	0.516	0	0.0001
se_ga2020top_type	R7	MES	MES	310	1326	44	16467	0.142	0.818	0.0002	0.0008
se_ga2020top_type	R9	MNA-HR	MNA-HR	119	1367	24	16467	0.202	1.281	0	0.0002
se_vg2017_type	R8	ADR	ADR	9	1885	5	16474	0.556	2.28	0.0017	0.005
