# Supplementary material for: A human neural crest model reveals the developmental impact of neuroblastoma-associated chromosomal aberrations
Source: Nat Commun. 2024 May 3;15:3745. doi: 10.1038/s41467-024-47945-7 (PMC11068915; doi:10.1038/s41467-024-47945-7)
Supplement: Supplementary file 19 — Supplementary Data 15 [file 41467_2024_47945_MOESM19_ESM.xlsx]

## Sheet: TF targets
Supplementary Data 15. Transcription factor target genes
Putative transcription factors identified from scRNA-seq using GRNboost2 and Pearson correlation.
Target candidates without a supporting ATAC-seq peak (peak near target gene with TF motif) have been removed.
Set name	TF	Target	Pearson	Importance
act_ALX3	ALX3	ABCC8	0.13	1.94
act_ALX3	ALX3	ACBD5	0.17	1.36
act_ALX3	ALX3	ACKR3	0.12	1.07
act_ALX3	ALX3	ADORA2A	0.14	0.79
act_ALX3	ALX3	APPL1	0.1	1.42
act_ALX3	ALX3	ATP2B3	0.13	1.5
act_ALX3	ALX3	CARTPT	0.15	0.54
act_ALX3	ALX3	CD9	0.13	0.55
act_ALX3	ALX3	CHAT	0.22	0.68
act_ALX3	ALX3	CHRNA3	0.37	2.13
act_ALX3	ALX3	CHRNB4	0.23	1.22
act_ALX3	ALX3	DOCK10	0.25	1.89
act_ALX3	ALX3	DPH6	0.17	1.86
act_ALX3	ALX3	EML5	0.29	0.77
act_ALX3	ALX3	FAM135B	0.11	0.53
act_ALX3	ALX3	FBP1	0.21	2.54
act_ALX3	ALX3	FGF10	0.17	0.97
act_ALX3	ALX3	FGF13	0.16	0.8
act_ALX3	ALX3	GNG8	0.15	1.31
act_ALX3	ALX3	GRK5	0.24	0.56
act_ALX3	ALX3	HAND2	0.36	1.18
act_ALX3	ALX3	HEBP2	0.14	0.55
act_ALX3	ALX3	HEPACAM2	0.13	1.18
act_ALX3	ALX3	HMX3	0.13	0.66
act_ALX3	ALX3	HOXD8	0.16	1.04
act_ALX3	ALX3	HS6ST2	0.28	4.11
act_ALX3	ALX3	ISLR	0.15	1.32
act_ALX3	ALX3	ISLR2	0.16	0.76
act_ALX3	ALX3	ITPKA	0.15	1.12
act_ALX3	ALX3	KCNJ5	0.16	1.27
act_ALX3	ALX3	KIF21A	0.27	1.47
act_ALX3	ALX3	KLHL13	0.29	1.98
act_ALX3	ALX3	LBX2	0.22	0.86
act_ALX3	ALX3	LTK	0.15	0.83
act_ALX3	ALX3	MAB21L1	0.31	1.42
act_ALX3	ALX3	MAOA	0.2	2.98
act_ALX3	ALX3	MCHR1	0.2	1.46
act_ALX3	ALX3	NALCN	0.15	0.87
act_ALX3	ALX3	NCAM2	0.22	0.64
act_ALX3	ALX3	NELL1	0.13	1.09
act_ALX3	ALX3	NOS1	0.22	3.13
act_ALX3	ALX3	NT5E	0.2	0.86
act_ALX3	ALX3	NTNG1	0.14	0.74
act_ALX3	ALX3	PHOX2A	0.28	0.74
act_ALX3	ALX3	PHOX2B	0.33	0.58
act_ALX3	ALX3	PLCB1	0.25	1.25
act_ALX3	ALX3	PLD5	0.18	1.09
act_ALX3	ALX3	PLEKHA6	0.18	0.86
act_ALX3	ALX3	PLPPR5	0.18	0.71
act_ALX3	ALX3	PPP1R13B	0.28	1.06
act_ALX3	ALX3	PRDM1	0.14	2.18
act_ALX3	ALX3	PTGER2	0.27	3.55
act_ALX3	ALX3	PTPRE	0.2	1.27
act_ALX3	ALX3	RAMP1	0.27	1.07
act_ALX3	ALX3	RARB	0.26	1.07
act_ALX3	ALX3	RET	0.39	2.65
act_ALX3	ALX3	SCHIP1	0.11	1.46
act_ALX3	ALX3	SEMA3D	0.2	0.72
act_ALX3	ALX3	SGIP1	0.35	1.13
act_ALX3	ALX3	SLC18A3	0.28	0.73
act_ALX3	ALX3	SNX7	0.21	1.75
act_ALX3	ALX3	SORCS3	0.11	0.57
act_ALX3	ALX3	SPRY2	0.17	1.07
act_ALX3	ALX3	STAMBPL1	0.21	1.38
act_ALX3	ALX3	TBX2	0.29	0.54
act_ALX3	ALX3	TM4SF4	0.17	1.65
act_ALX3	ALX3	TMX4	0.25	2.26
act_ALX3	ALX3	TOX	0.22	0.55
act_ALX3	ALX3	TTL	0.2	0.67
act_ALX3	ALX3	TWIST1	0.23	2.25
act_ARID5B	ARID5B	ACBD3	0.13	3.02
act_ARID5B	ARID5B	ACTA2	0.47	2.54
act_ARID5B	ARID5B	ACTN1	0.32	4.4
act_ARID5B	ARID5B	ADAM33	0.11	1.54
act_ARID5B	ARID5B	ADAMTS5	0.27	1.99
act_ARID5B	ARID5B	ADRA1B	0.2	2.97
act_ARID5B	ARID5B	AFF3	0.39	4.83
act_ARID5B	ARID5B	AKAP12	0.38	6.2
act_ARID5B	ARID5B	AKAP5	0.17	2.27
inh_ARID5B	ARID5B	ANP32A	-0.23	1.37
act_ARID5B	ARID5B	ANXA3	0.17	1.55
act_ARID5B	ARID5B	ARHGAP29	0.22	3.6
act_ARID5B	ARID5B	ARHGDIB	0.29	3.35
act_ARID5B	ARID5B	ARHGEF17	0.19	1.63
act_ARID5B	ARID5B	ARSI	0.17	1.55
act_ARID5B	ARID5B	ATP2B4	0.18	1.76
act_ARID5B	ARID5B	ATP6V0E1	0.15	2.03
act_ARID5B	ARID5B	ATXN1	0.42	3.69
act_ARID5B	ARID5B	BAMBI	0.33	3.86
act_ARID5B	ARID5B	BGN	0.31	1.36
act_ARID5B	ARID5B	BIRC2	0.14	1.97
act_ARID5B	ARID5B	BMP4	0.19	2.21
act_ARID5B	ARID5B	BTBD19	0.17	1.85
act_ARID5B	ARID5B	C1orf198	0.32	3.75
act_ARID5B	ARID5B	CACNA1C	0.31	1.3
act_ARID5B	ARID5B	CALD1	0.46	6.63
act_ARID5B	ARID5B	CAV1	0.22	3.02
act_ARID5B	ARID5B	CCDC80	0.44	5.86
act_ARID5B	ARID5B	CCDC85A	0.32	3.78
act_ARID5B	ARID5B	CCN2	0.5	6.8
act_ARID5B	ARID5B	CCPG1	0.19	2.04
act_ARID5B	ARID5B	CD151	0.25	1.64
act_ARID5B	ARID5B	CD59	0.17	1.88
act_ARID5B	ARID5B	CD99	0.21	2.21
act_ARID5B	ARID5B	CDH13	0.36	2.6
act_ARID5B	ARID5B	CDK2AP2	0.19	1.86
inh_ARID5B	ARID5B	CENPV	-0.28	3
act_ARID5B	ARID5B	CHPF2	0.14	2.71
act_ARID5B	ARID5B	CIB1	0.15	1.55
act_ARID5B	ARID5B	CIR1	0.14	1.81
act_ARID5B	ARID5B	CLSTN2	0.29	2.77
act_ARID5B	ARID5B	CMPK1	0.1	2.53
act_ARID5B	ARID5B	CNN1	0.36	2.86
act_ARID5B	ARID5B	CNTN4	0.32	2.03
act_ARID5B	ARID5B	COL12A1	0.49	5.03
act_ARID5B	ARID5B	COL1A2	0.39	6.75
act_ARID5B	ARID5B	COL3A1	0.56	9.47
act_ARID5B	ARID5B	COL4A1	0.4	2.94
act_ARID5B	ARID5B	COL4A2	0.35	3.15
act_ARID5B	ARID5B	COL5A2	0.38	5.69
act_ARID5B	ARID5B	CREB3	0.12	1.99
act_ARID5B	ARID5B	CYP1B1	0.18	2.45
act_ARID5B	ARID5B	DAB2	0.27	4.31
act_ARID5B	ARID5B	DAP	0.2	2.08
act_ARID5B	ARID5B	DCLK2	0.46	3.09
act_ARID5B	ARID5B	DEPP1	0.14	1.43
act_ARID5B	ARID5B	DGKA	0.12	1.79
act_ARID5B	ARID5B	DNAJC15	0.26	3.3
act_ARID5B	ARID5B	DRAM1	0.12	1.78
act_ARID5B	ARID5B	DUSP1	0.23	3.86
act_ARID5B	ARID5B	ECM1	0.15	1.79
act_ARID5B	ARID5B	EHD3	0.1	2.23
act_ARID5B	ARID5B	ELN	0.3	2.07
act_ARID5B	ARID5B	ERRFI1	0.15	1.67
act_ARID5B	ARID5B	ESAM	0.22	1.32
act_ARID5B	ARID5B	FAM114A1	0.34	2.55
act_ARID5B	ARID5B	FAM118A	0.16	1.71
act_ARID5B	ARID5B	FAM89A	0.37	4.57
act_ARID5B	ARID5B	FBN1	0.38	1.77
inh_ARID5B	ARID5B	FDFT1	-0.21	2.18
inh_ARID5B	ARID5B	FGFBP3	-0.27	2.46
act_ARID5B	ARID5B	FILIP1	0.41	2.48
act_ARID5B	ARID5B	FILIP1L	0.26	1.75
act_ARID5B	ARID5B	FLNC	0.31	4.75
act_ARID5B	ARID5B	FOXC1	0.33	2.15
act_ARID5B	ARID5B	FOXP1	0.34	2.9
act_ARID5B	ARID5B	FSTL3	0.31	1.96
act_ARID5B	ARID5B	GABARAPL1	0.17	1.94
act_ARID5B	ARID5B	GAS2L1	0.1	2.13
act_ARID5B	ARID5B	GASK1B	0.36	3.47
act_ARID5B	ARID5B	GBP2	0.13	1.56
act_ARID5B	ARID5B	GDF6	0.25	1.39
inh_ARID5B	ARID5B	GGCT	-0.23	1.86
act_ARID5B	ARID5B	GLIS3	0.36	3.25
act_ARID5B	ARID5B	GLRX	0.13	1.29
act_ARID5B	ARID5B	GOLGA3	0.14	1.61
act_ARID5B	ARID5B	GPC6	0.36	1.45
act_ARID5B	ARID5B	HABP4	0.22	2.28
act_ARID5B	ARID5B	HS6ST1	0.19	1.44
act_ARID5B	ARID5B	IER5L	0.15	1.29
act_ARID5B	ARID5B	IGFBP6	0.19	2.36
act_ARID5B	ARID5B	IGSF10	0.15	1.5
act_ARID5B	ARID5B	ILK	0.24	2.77
act_ARID5B	ARID5B	INHBA	0.5	3.15
act_ARID5B	ARID5B	ITGA1	0.41	1.83
act_ARID5B	ARID5B	ITGA5	0.15	1.55
act_ARID5B	ARID5B	ITGAV	0.36	4.44
act_ARID5B	ARID5B	ITGB1	0.34	2.14
act_ARID5B	ARID5B	ITPRID2	0.24	1.26
act_ARID5B	ARID5B	JDP2	0.18	1.5
act_ARID5B	ARID5B	KIF5B	0.25	3.08
act_ARID5B	ARID5B	KIFC3	0.2	3.42
act_ARID5B	ARID5B	KRT18	0.35	5.18
act_ARID5B	ARID5B	KRT8	0.43	7.95
act_ARID5B	ARID5B	LAMB1	0.29	1.87
act_ARID5B	ARID5B	LIMA1	0.25	3.56
act_ARID5B	ARID5B	LIMS1	0.28	3.09
inh_ARID5B	ARID5B	LIN28A	-0.36	5.68
inh_ARID5B	ARID5B	LIN28B	-0.21	1.39
act_ARID5B	ARID5B	LOX	0.3	1.77
act_ARID5B	ARID5B	MAMDC2	0.16	2.53
act_ARID5B	ARID5B	MAML2	0.36	3.24
act_ARID5B	ARID5B	MAP1LC3A	0.18	2.05
act_ARID5B	ARID5B	MAP9	0.2	1.85
act_ARID5B	ARID5B	MATN2	0.28	3.22
act_ARID5B	ARID5B	MBNL1	0.29	1.43
act_ARID5B	ARID5B	MEIS1	0.41	1.78
act_ARID5B	ARID5B	MEIS2	0.41	5.49
act_ARID5B	ARID5B	METRNL	0.29	5.53
act_ARID5B	ARID5B	METTL24	0.23	1.46
act_ARID5B	ARID5B	MGARP	0.18	2.33
inh_ARID5B	ARID5B	MMD	-0.12	1.39
act_ARID5B	ARID5B	MMP11	0.33	1.76
act_ARID5B	ARID5B	MRC2	0.31	2.73
act_ARID5B	ARID5B	MYL12A	0.25	3.27
act_ARID5B	ARID5B	MYL12B	0.22	2.26
act_ARID5B	ARID5B	MYL4	0.32	4.38
act_ARID5B	ARID5B	MYLK	0.31	2.81
act_ARID5B	ARID5B	MYO1C	0.17	1.81
act_ARID5B	ARID5B	MYOZ2	0.21	4.05
act_ARID5B	ARID5B	MYRF	0.31	1.62
inh_ARID5B	ARID5B	NASP	-0.32	1.99
act_ARID5B	ARID5B	NEDD9	0.2	2.27
act_ARID5B	ARID5B	NEXN	0.32	2.14
act_ARID5B	ARID5B	NIBAN1	0.25	2.34
act_ARID5B	ARID5B	NMT2	0.15	1.72
act_ARID5B	ARID5B	NNMT	0.23	2.17
inh_ARID5B	ARID5B	OLA1	-0.15	2.73
act_ARID5B	ARID5B	OLFML2B	0.22	2.45
act_ARID5B	ARID5B	OLR1	0.17	2.1
act_ARID5B	ARID5B	OSBPL9	0.22	2.36
act_ARID5B	ARID5B	P3H2	0.26	1.36
act_ARID5B	ARID5B	PALLD	0.39	7.2
act_ARID5B	ARID5B	PALM2-AKAP2	0.26	2.74
act_ARID5B	ARID5B	PAPPA	0.23	1.44
act_ARID5B	ARID5B	PCDH7	0.38	6.1
act_ARID5B	ARID5B	PDGFRB	0.27	2.46
act_ARID5B	ARID5B	PDLIM3	0.26	1.84
act_ARID5B	ARID5B	PELO	0.17	1.85
act_ARID5B	ARID5B	PHLDB2	0.27	3.16
act_ARID5B	ARID5B	PITPNM1	0.15	1.82
act_ARID5B	ARID5B	PKD2	0.23	1.66
act_ARID5B	ARID5B	PKIG	0.23	3.4
act_ARID5B	ARID5B	PLD1	0.18	1.32
inh_ARID5B	ARID5B	PLP1	-0.18	1.39
act_ARID5B	ARID5B	PLXDC1	0.16	1.27
act_ARID5B	ARID5B	PPIC	0.33	2.66
act_ARID5B	ARID5B	PRDM6	0.39	1.85
act_ARID5B	ARID5B	PRR16	0.15	1.35
act_ARID5B	ARID5B	RAB31	0.38	5.84
act_ARID5B	ARID5B	RAP1B	0.26	5.69
act_ARID5B	ARID5B	RASSF4	0.22	1.52
act_ARID5B	ARID5B	RBM20	0.24	1.86
act_ARID5B	ARID5B	RBMS2	0.21	2.64
act_ARID5B	ARID5B	RBMS3	0.34	1.69
act_ARID5B	ARID5B	RCAN1	0.31	5.64
act_ARID5B	ARID5B	RDH10	0.21	1.84
act_ARID5B	ARID5B	RFTN1	0.38	3.21
act_ARID5B	ARID5B	RHOBTB1	0.18	2.81
act_ARID5B	ARID5B	RHOBTB3	0.33	3.96
act_ARID5B	ARID5B	RIC1	0.23	2.97
act_ARID5B	ARID5B	RSU1	0.15	1.5
act_ARID5B	ARID5B	SAMD5	0.23	2.24
act_ARID5B	ARID5B	SEC61A1	0.12	2.02
act_ARID5B	ARID5B	SEMA3C	0.35	3.15
act_ARID5B	ARID5B	SERTAD4	0.18	2.86
act_ARID5B	ARID5B	SFT2D2	0.1	1.57
act_ARID5B	ARID5B	SH2D4A	0.11	1.75
act_ARID5B	ARID5B	SH3BP4	0.17	1.47
act_ARID5B	ARID5B	SHROOM3	0.26	2.06
act_ARID5B	ARID5B	SLIT3	0.35	1.46
act_ARID5B	ARID5B	SMAD3	0.22	1.32
act_ARID5B	ARID5B	SMAD6	0.38	4.08
act_ARID5B	ARID5B	SMAD7	0.26	2.59
act_ARID5B	ARID5B	SMARCA2	0.2	2.09
act_ARID5B	ARID5B	SMARCD3	0.18	1.99
act_ARID5B	ARID5B	SPATS2L	0.25	2.67
inh_ARID5B	ARID5B	SRPK1	-0.17	1.58
act_ARID5B	ARID5B	ST3GAL5	0.22	2.67
act_ARID5B	ARID5B	ST6GAL2	0.28	1.41
act_ARID5B	ARID5B	SULT1C4	0.14	2.57
act_ARID5B	ARID5B	SYNE1	0.42	4.09
act_ARID5B	ARID5B	SYTL2	0.23	3.87
act_ARID5B	ARID5B	TAGLN	0.44	6.93
act_ARID5B	ARID5B	TANC1	0.25	1.33
act_ARID5B	ARID5B	TCIM	0.43	5.16
act_ARID5B	ARID5B	TGFB2	0.51	5.68
act_ARID5B	ARID5B	TGM2	0.33	3.23
act_ARID5B	ARID5B	TINAGL1	0.17	1.67
act_ARID5B	ARID5B	TLN1	0.31	5.21
inh_ARID5B	ARID5B	TMEFF1	-0.16	2.96
act_ARID5B	ARID5B	TMEM52B	0.16	1.84
act_ARID5B	ARID5B	TMF1	0.13	3.43
act_ARID5B	ARID5B	TNNI1	0.21	2.4
act_ARID5B	ARID5B	TNS3	0.33	1.44
act_ARID5B	ARID5B	TOM1L2	0.28	2.28
act_ARID5B	ARID5B	TPD52L1	0.2	1.28
act_ARID5B	ARID5B	TPM1	0.49	15.89
act_ARID5B	ARID5B	TPM2	0.33	3.83
act_ARID5B	ARID5B	TRADD	0.1	1.32
act_ARID5B	ARID5B	TRAM2	0.16	3.32
inh_ARID5B	ARID5B	UBA2	-0.15	1.3
act_ARID5B	ARID5B	UNC5C	0.32	2.23
act_ARID5B	ARID5B	USP53	0.2	1.54
act_ARID5B	ARID5B	VGLL3	0.21	3.26
act_ARID5B	ARID5B	VIM	0.28	1.46
act_ARID5B	ARID5B	WHAMM	0.11	1.8
act_ARID5B	ARID5B	YPEL5	0.16	2.87
act_ARID5B	ARID5B	ZBTB38	0.15	1.85
act_ARNT2	ARNT2	ABCB4	0.12	0.76
act_ARNT2	ARNT2	ABHD2	0.11	0.63
act_ARNT2	ARNT2	AC079447.1	0.11	0.39
act_ARNT2	ARNT2	AC099489.1	0.14	1.02
act_ARNT2	ARNT2	AMOTL1	0.15	0.7
act_ARNT2	ARNT2	ANKDD1A	0.11	1.52
act_ARNT2	ARNT2	ANKH	0.16	0.65
act_ARNT2	ARNT2	ANKRD23	0.1	1.05
act_ARNT2	ARNT2	ANKRD36	0.16	0.94
act_ARNT2	ARNT2	ANKRD44	0.19	0.35
act_ARNT2	ARNT2	APPL2	0.12	0.38
act_ARNT2	ARNT2	ARHGAP28	0.16	0.47
act_ARNT2	ARNT2	ARHGAP32	0.22	0.81
act_ARNT2	ARNT2	ARHGAP35	0.15	0.31
act_ARNT2	ARNT2	ARHGEF26	0.15	1
act_ARNT2	ARNT2	ARMH3	0.13	0.41
act_ARNT2	ARNT2	ARRB1	0.12	0.62
act_ARNT2	ARNT2	ARSB	0.13	0.37
act_ARNT2	ARNT2	ASAP1	0.23	0.33
act_ARNT2	ARNT2	ASAP2	0.19	0.66
act_ARNT2	ARNT2	ATP9A	0.13	0.5
act_ARNT2	ARNT2	ATRNL1	0.23	0.53
act_ARNT2	ARNT2	BACE2	0.1	0.26
act_ARNT2	ARNT2	CAMSAP1	0.11	0.3
act_ARNT2	ARNT2	CCDC171	0.15	0.29
act_ARNT2	ARNT2	CDKL1	0.11	0.51
act_ARNT2	ARNT2	CHD7	0.18	0.33
act_ARNT2	ARNT2	CLASP1	0.22	0.28
act_ARNT2	ARNT2	CLCN5	0.14	0.71
act_ARNT2	ARNT2	CLIP4	0.11	0.41
act_ARNT2	ARNT2	CLMN	0.13	0.37
act_ARNT2	ARNT2	COL22A1	0.11	0.28
act_ARNT2	ARNT2	COL25A1	0.22	0.36
act_ARNT2	ARNT2	CRPPA	0.13	0.36
act_ARNT2	ARNT2	CRTC1	0.1	0.47
act_ARNT2	ARNT2	CYP27C1	0.15	0.51
act_ARNT2	ARNT2	CYTH3	0.15	0.26
act_ARNT2	ARNT2	DDHD1	0.11	0.28
act_ARNT2	ARNT2	DDHD2	0.1	1.12
act_ARNT2	ARNT2	DENND6A	0.11	0.39
act_ARNT2	ARNT2	DIP2A	0.13	0.31
act_ARNT2	ARNT2	DIP2B	0.2	0.67
act_ARNT2	ARNT2	DIP2C	0.24	1
act_ARNT2	ARNT2	DISC1	0.17	0.39
act_ARNT2	ARNT2	DLGAP1	0.21	0.31
act_ARNT2	ARNT2	DMXL2	0.13	0.98
act_ARNT2	ARNT2	DOCK7	0.18	0.26
act_ARNT2	ARNT2	DTX4	0.13	0.69
act_ARNT2	ARNT2	EFR3B	0.1	0.83
act_ARNT2	ARNT2	EGFLAM	0.15	0.35
act_ARNT2	ARNT2	ENOX1	0.24	0.48
act_ARNT2	ARNT2	ENOX2	0.15	0.27
act_ARNT2	ARNT2	EPM2A	0.13	0.99
act_ARNT2	ARNT2	EPS15L1	0.11	0.29
act_ARNT2	ARNT2	EXOC6	0.14	0.78
act_ARNT2	ARNT2	EXTL3	0.13	0.73
act_ARNT2	ARNT2	EZH2	0.13	0.33
act_ARNT2	ARNT2	FBXO10	0.11	0.47
act_ARNT2	ARNT2	FOXN2	0.11	0.36
act_ARNT2	ARNT2	GALNT11	0.13	0.61
act_ARNT2	ARNT2	GAREM1	0.15	0.45
act_ARNT2	ARNT2	GAS7	0.17	0.33
act_ARNT2	ARNT2	GFRA2	0.13	0.28
act_ARNT2	ARNT2	GREB1	0.17	0.81
act_ARNT2	ARNT2	HDAC4	0.16	0.84
act_ARNT2	ARNT2	INSC	0.21	0.57
act_ARNT2	ARNT2	INTS7	0.13	0.26
act_ARNT2	ARNT2	INTS9	0.11	0.86
act_ARNT2	ARNT2	JAM3	0.12	0.32
act_ARNT2	ARNT2	KALRN	0.26	0.5
act_ARNT2	ARNT2	KANSL3	0.1	0.77
act_ARNT2	ARNT2	KIAA1549L	0.17	2.04
act_ARNT2	ARNT2	KIF13B	0.15	0.36
act_ARNT2	ARNT2	KLHL22	0.12	0.54
act_ARNT2	ARNT2	LGI4	0.15	0.34
act_ARNT2	ARNT2	LPAR6	0.12	0.39
act_ARNT2	ARNT2	LRP12	0.12	0.33
act_ARNT2	ARNT2	MAN1C1	0.1	0.45
act_ARNT2	ARNT2	MAP4K5	0.17	0.35
act_ARNT2	ARNT2	MBOAT2	0.16	0.51
act_ARNT2	ARNT2	MECP2	0.12	0.81
act_ARNT2	ARNT2	MEGF9	0.2	0.6
act_ARNT2	ARNT2	MICAL3	0.17	0.7
act_ARNT2	ARNT2	MPRIP	0.14	0.41
act_ARNT2	ARNT2	MTAP	0.15	0.47
act_ARNT2	ARNT2	MTSS1	0.11	0.77
act_ARNT2	ARNT2	MVB12B	0.19	0.32
act_ARNT2	ARNT2	MYO1B	0.14	0.38
act_ARNT2	ARNT2	MYO9A	0.18	0.26
act_ARNT2	ARNT2	NDST1	0.12	0.5
act_ARNT2	ARNT2	NIN	0.16	0.65
act_ARNT2	ARNT2	NKAIN3	0.24	0.51
act_ARNT2	ARNT2	NSMAF	0.11	0.74
act_ARNT2	ARNT2	PACSIN2	0.16	0.45
act_ARNT2	ARNT2	PDE3B	0.16	0.64
act_ARNT2	ARNT2	PDE4B	0.16	0.27
act_ARNT2	ARNT2	PKNOX2	0.21	0.37
act_ARNT2	ARNT2	PLCG1	0.1	1.16
act_ARNT2	ARNT2	PLEKHH1	0.12	0.63
act_ARNT2	ARNT2	PRKCE	0.26	1
act_ARNT2	ARNT2	RAB11FIP3	0.13	1.26
act_ARNT2	ARNT2	RAB28	0.13	0.47
act_ARNT2	ARNT2	RASA3	0.12	0.26
act_ARNT2	ARNT2	RCBTB2	0.14	0.98
act_ARNT2	ARNT2	RELL1	0.12	0.83
act_ARNT2	ARNT2	RGS12	0.16	0.38
act_ARNT2	ARNT2	RNF144A	0.17	1.53
act_ARNT2	ARNT2	RNF165	0.18	0.27
act_ARNT2	ARNT2	RNF180	0.14	0.42
act_ARNT2	ARNT2	RNF24	0.13	0.54
act_ARNT2	ARNT2	SEC22A	0.11	0.46
act_ARNT2	ARNT2	SFI1	0.1	0.62
act_ARNT2	ARNT2	SH3KBP1	0.15	0.63
act_ARNT2	ARNT2	SH3PXD2B	0.13	0.59
act_ARNT2	ARNT2	SLC25A12	0.12	0.28
act_ARNT2	ARNT2	SLC35F1	0.22	0.66
act_ARNT2	ARNT2	SORCS1	0.24	0.61
act_ARNT2	ARNT2	SOX5	0.28	0.76
act_ARNT2	ARNT2	SRCIN1	0.11	0.99
act_ARNT2	ARNT2	SSH2	0.24	0.8
act_ARNT2	ARNT2	ST8SIA1	0.13	0.33
act_ARNT2	ARNT2	STARD9	0.12	0.78
act_ARNT2	ARNT2	STAT5B	0.13	0.27
act_ARNT2	ARNT2	STK10	0.13	0.76
act_ARNT2	ARNT2	STOX2	0.16	0.42
act_ARNT2	ARNT2	SUFU	0.13	0.79
act_ARNT2	ARNT2	SVIL	0.2	0.39
act_ARNT2	ARNT2	TCAIM	0.11	0.29
act_ARNT2	ARNT2	TCF12	0.24	0.31
act_ARNT2	ARNT2	TLE3	0.11	0.87
act_ARNT2	ARNT2	TMEM131L	0.17	0.62
act_ARNT2	ARNT2	TMEM164	0.13	0.34
act_ARNT2	ARNT2	TSPAN14	0.12	0.47
act_ARNT2	ARNT2	TSPAN18	0.19	0.72
act_ARNT2	ARNT2	TTPA	0.1	0.34
act_ARNT2	ARNT2	UBL3	0.14	0.39
act_ARNT2	ARNT2	UBTD2	0.12	0.28
act_ARNT2	ARNT2	VAV2	0.12	0.52
act_ARNT2	ARNT2	VPS37B	0.14	0.55
act_ARNT2	ARNT2	YTHDC2	0.12	0.47
act_ARNT2	ARNT2	ZNF197	0.12	0.69
act_ARNT2	ARNT2	ZNF37A	0.11	0.71
act_ARNT2	ARNT2	ZNF438	0.1	0.78
act_ARNT2	ARNT2	ZNF516	0.16	0.41
act_ARNT2	ARNT2	ZNF618	0.16	0.37
act_ARNT2	ARNT2	ZNF713	0.12	0.54
act_ARNT2	ARNT2	ZYG11B	0.12	0.82
act_ASCL1	ASCL1	ABAT	0.13	0.66
act_ASCL1	ASCL1	ABCC8	0.1	1.08
act_ASCL1	ASCL1	ABCD2	0.13	0.69
act_ASCL1	ASCL1	ACBD5	0.16	0.52
act_ASCL1	ASCL1	ACKR3	0.14	1.37
act_ASCL1	ASCL1	ADGRD1	0.17	0.69
act_ASCL1	ASCL1	ALK	0.17	0.83
act_ASCL1	ASCL1	ALX3	0.22	1.18
act_ASCL1	ASCL1	ANTXR2	0.26	0.58
inh_ASCL1	ASCL1	APOE	-0.25	0.88
act_ASCL1	ASCL1	APOLD1	0.11	0.85
act_ASCL1	ASCL1	ARID3A	0.18	2.25
act_ASCL1	ASCL1	ATOH8	0.18	3.85
act_ASCL1	ASCL1	ATP2B3	0.12	1.13
act_ASCL1	ASCL1	ATP6V0E2	0.13	0.54
act_ASCL1	ASCL1	BEND5	0.13	0.84
act_ASCL1	ASCL1	BIN1	0.11	0.87
act_ASCL1	ASCL1	BMF	0.12	0.71
act_ASCL1	ASCL1	C12orf42	0.19	3.05
act_ASCL1	ASCL1	C1QL1	0.14	1.94
act_ASCL1	ASCL1	C1orf105	0.21	4.27
act_ASCL1	ASCL1	CAMK4	0.25	0.45
act_ASCL1	ASCL1	CCNG2	0.14	0.57
act_ASCL1	ASCL1	CDC25B	0.29	5.95
act_ASCL1	ASCL1	CDC42EP4	0.11	1.86
act_ASCL1	ASCL1	CDK6	0.25	0.95
act_ASCL1	ASCL1	CDKN1B	0.11	1.55
act_ASCL1	ASCL1	CHGA	0.23	0.98
act_ASCL1	ASCL1	CHRD	0.11	0.52
act_ASCL1	ASCL1	CHRM1	0.15	1.93
act_ASCL1	ASCL1	CHRNA3	0.36	1.13
act_ASCL1	ASCL1	CHRNB4	0.24	1.33
act_ASCL1	ASCL1	CLCN5	0.13	0.56
act_ASCL1	ASCL1	CNRIP1	0.12	0.75
act_ASCL1	ASCL1	CORO2A	0.13	0.59
act_ASCL1	ASCL1	CXXC4	0.19	1.5
act_ASCL1	ASCL1	DCX	0.21	0.54
act_ASCL1	ASCL1	DDC	0.15	0.52
act_ASCL1	ASCL1	DLL3	0.29	2.12
act_ASCL1	ASCL1	DLX5	0.17	2.2
act_ASCL1	ASCL1	DOCK10	0.27	1.45
act_ASCL1	ASCL1	DPYD	0.26	0.54
act_ASCL1	ASCL1	DPYSL2	0.18	0.62
act_ASCL1	ASCL1	DPYSL4	0.14	0.72
act_ASCL1	ASCL1	DQX1	0.15	0.54
act_ASCL1	ASCL1	DUSP4	0.15	0.93
act_ASCL1	ASCL1	DUSP9	0.24	2.68
act_ASCL1	ASCL1	EML5	0.31	0.88
act_ASCL1	ASCL1	EYA1	0.18	0.61
act_ASCL1	ASCL1	EYA4	0.29	1.52
act_ASCL1	ASCL1	FAM163A	0.28	0.62
act_ASCL1	ASCL1	FAM217B	0.15	1.09
act_ASCL1	ASCL1	FAM222A	0.24	3.2
act_ASCL1	ASCL1	FBP1	0.17	1.62
act_ASCL1	ASCL1	FGFBP2	0.14	1.25
act_ASCL1	ASCL1	FNDC5	0.28	1.11
act_ASCL1	ASCL1	FOXS1	0.21	4.43
act_ASCL1	ASCL1	FXYD6	0.17	1.21
act_ASCL1	ASCL1	GATA2	0.28	1.58
act_ASCL1	ASCL1	GATA3	0.36	2.07
act_ASCL1	ASCL1	GFRA2	0.11	0.49
act_ASCL1	ASCL1	GLI1	0.13	1.13
act_ASCL1	ASCL1	GOPC	0.11	0.53
act_ASCL1	ASCL1	GPRC5A	0.17	1.76
act_ASCL1	ASCL1	GPSM1	0.12	1.8
act_ASCL1	ASCL1	GRIN3A	0.16	2.74
act_ASCL1	ASCL1	GRK3	0.2	0.51
act_ASCL1	ASCL1	GSE1	0.26	1.35
act_ASCL1	ASCL1	GUCY1A2	0.23	0.52
act_ASCL1	ASCL1	H2AFY	0.11	0.49
act_ASCL1	ASCL1	HAGH	0.15	0.58
act_ASCL1	ASCL1	HAND2	0.36	1.28
act_ASCL1	ASCL1	HEYL	0.16	0.91
act_ASCL1	ASCL1	HMX3	0.14	1.98
act_ASCL1	ASCL1	HOMER3	0.14	0.84
act_ASCL1	ASCL1	HOXB6	0.2	0.73
act_ASCL1	ASCL1	HPCAL1	0.12	2.07
act_ASCL1	ASCL1	ID1	0.13	0.61
act_ASCL1	ASCL1	ID3	0.15	0.87
act_ASCL1	ASCL1	IGSF11	0.12	0.58
act_ASCL1	ASCL1	ITGA2	0.13	1.21
act_ASCL1	ASCL1	KCNJ5	0.15	0.77
act_ASCL1	ASCL1	KIAA1211	0.19	0.45
act_ASCL1	ASCL1	KIF13B	0.17	0.56
act_ASCL1	ASCL1	KIF21A	0.27	1.06
act_ASCL1	ASCL1	LBX2	0.28	2.21
act_ASCL1	ASCL1	LDOC1	0.17	1.84
act_ASCL1	ASCL1	LZTS1	0.17	0.99
act_ASCL1	ASCL1	MAB21L1	0.26	0.48
act_ASCL1	ASCL1	MAOA	0.11	0.48
act_ASCL1	ASCL1	MAP3K13	0.18	0.91
act_ASCL1	ASCL1	MXD3	0.1	1.13
act_ASCL1	ASCL1	NAALAD2	0.12	0.45
act_ASCL1	ASCL1	NDFIP1	0.17	1.59
act_ASCL1	ASCL1	NOS1	0.16	2.77
act_ASCL1	ASCL1	NR2F6	0.23	4.07
act_ASCL1	ASCL1	NRP1	0.33	1.17
act_ASCL1	ASCL1	OLFM1	0.17	0.65
act_ASCL1	ASCL1	PAH	0.15	4.31
act_ASCL1	ASCL1	PALMD	0.23	0.52
act_ASCL1	ASCL1	PCGF1	0.13	1.32
act_ASCL1	ASCL1	PDK4	0.11	0.67
act_ASCL1	ASCL1	PGF	0.3	2.13
act_ASCL1	ASCL1	PGM2L1	0.21	1.2
act_ASCL1	ASCL1	PHC2	0.16	0.49
act_ASCL1	ASCL1	PHOX2B	0.55	4.71
act_ASCL1	ASCL1	PIP4K2A	0.17	0.58
act_ASCL1	ASCL1	PRRT4	0.17	3.48
act_ASCL1	ASCL1	PTCH1	0.23	1.64
act_ASCL1	ASCL1	RAPGEF4	0.15	0.74
act_ASCL1	ASCL1	RARA	0.19	1.86
act_ASCL1	ASCL1	RARRES2	0.18	1.19
act_ASCL1	ASCL1	RBM24	0.22	0.45
act_ASCL1	ASCL1	RBP1	0.33	2.67
act_ASCL1	ASCL1	REPIN1	0.11	0.94
act_ASCL1	ASCL1	RGS16	0.14	1.02
act_ASCL1	ASCL1	RUBCNL	0.12	1.9
inh_ASCL1	ASCL1	S100A4	-0.11	0.5
act_ASCL1	ASCL1	SAMD11	0.29	0.63
act_ASCL1	ASCL1	SAP30	0.13	0.74
act_ASCL1	ASCL1	SCRG1	0.22	0.53
act_ASCL1	ASCL1	SELENOP	0.18	1.68
act_ASCL1	ASCL1	SEMA3B	0.18	0.64
act_ASCL1	ASCL1	SEMA6B	0.16	3.42
act_ASCL1	ASCL1	SEPTIN7	0.25	0.56
act_ASCL1	ASCL1	SEZ6	0.1	0.52
act_ASCL1	ASCL1	SGCG	0.18	0.83
act_ASCL1	ASCL1	SHD	0.52	6.04
act_ASCL1	ASCL1	SIRT2	0.11	0.75
act_ASCL1	ASCL1	SLC18A1	0.19	0.44
act_ASCL1	ASCL1	SLC22A10	0.28	1.51
act_ASCL1	ASCL1	SLC22A24	0.12	0.52
act_ASCL1	ASCL1	SLC22A6	0.17	0.66
act_ASCL1	ASCL1	SMAD9	0.23	0.62
act_ASCL1	ASCL1	SNX7	0.18	0.51
act_ASCL1	ASCL1	SPP1	0.23	0.8
act_ASCL1	ASCL1	SPSB4	0.25	3.39
act_ASCL1	ASCL1	SRRM4	0.21	0.94
act_ASCL1	ASCL1	STMN1	0.22	0.84
act_ASCL1	ASCL1	STMN3	0.18	0.56
act_ASCL1	ASCL1	STMND1	0.17	0.7
act_ASCL1	ASCL1	SUCO	0.14	0.48
act_ASCL1	ASCL1	SULF2	0.25	3.04
act_ASCL1	ASCL1	SVIP	0.17	0.64
act_ASCL1	ASCL1	TAPT1	0.1	0.49
act_ASCL1	ASCL1	TBX2	0.47	4.79
act_ASCL1	ASCL1	TBX20	0.26	0.84
act_ASCL1	ASCL1	TBX3	0.27	0.62
act_ASCL1	ASCL1	TFDP2	0.16	1.61
act_ASCL1	ASCL1	TLX2	0.48	2.77
act_ASCL1	ASCL1	TMEM132E	0.18	2.24
act_ASCL1	ASCL1	TMEM169	0.17	0.7
act_ASCL1	ASCL1	TMEM237	0.1	0.69
act_ASCL1	ASCL1	TMEM35A	0.14	0.62
act_ASCL1	ASCL1	TP53INP1	0.11	0.47
act_ASCL1	ASCL1	TPD52L1	0.17	0.66
act_ASCL1	ASCL1	TRIB2	0.2	0.77
act_ASCL1	ASCL1	TRIL	0.22	0.99
act_ASCL1	ASCL1	TTC8	0.15	0.74
act_ASCL1	ASCL1	TTL	0.23	0.59
act_ASCL1	ASCL1	TUBB3	0.24	1.7
act_ASCL1	ASCL1	UBALD2	0.12	0.73
act_ASCL1	ASCL1	UBE2QL1	0.11	0.83
act_ASCL1	ASCL1	UNC5C	0.26	0.47
act_ASCL1	ASCL1	UPF3A	0.11	1.45
act_ASCL1	ASCL1	WFIKKN1	0.2	1.11
act_ASCL1	ASCL1	ZBTB18	0.18	0.52
act_ASCL1	ASCL1	ZNF704	0.25	0.91
act_BACH2	BACH2	AAK1	0.25	2.83
act_BACH2	BACH2	ABCA10	0.11	1.6
act_BACH2	BACH2	ABCA5	0.14	2.21
act_BACH2	BACH2	ABR	0.11	1.09
act_BACH2	BACH2	ADAM19	0.23	0.69
act_BACH2	BACH2	AFAP1	0.29	0.69
act_BACH2	BACH2	AFF2	0.2	1.54
act_BACH2	BACH2	AFF3	0.3	0.84
act_BACH2	BACH2	AFF4	0.22	2.25
inh_BACH2	BACH2	AGTRAP	-0.21	0.79
inh_BACH2	BACH2	AHCY	-0.2	0.62
inh_BACH2	BACH2	AIMP1	-0.12	0.77
act_BACH2	BACH2	AKAP6	0.27	0.75
act_BACH2	BACH2	AKT3	0.29	1.57
act_BACH2	BACH2	ALG9	0.1	1.2
inh_BACH2	BACH2	ANAPC11	-0.24	1.63
inh_BACH2	BACH2	ANAPC16	-0.14	1.23
act_BACH2	BACH2	ANGPT2	0.13	1.15
act_BACH2	BACH2	ANK2	0.23	1.17
act_BACH2	BACH2	ANKDD1A	0.1	0.95
act_BACH2	BACH2	ANKH	0.2	1.47
act_BACH2	BACH2	ANKRD36B	0.12	1.03
act_BACH2	BACH2	ANO6	0.24	1.22
inh_BACH2	BACH2	ANP32E	-0.21	1.36
inh_BACH2	BACH2	AP2S1	-0.26	0.96
act_BACH2	BACH2	APBA1	0.16	1.15
act_BACH2	BACH2	APBA2	0.18	0.69
act_BACH2	BACH2	APC	0.23	1.66
inh_BACH2	BACH2	APOC1	-0.24	1.06
inh_BACH2	BACH2	APOE	-0.32	1.07
act_BACH2	BACH2	APPBP2	0.18	0.96
act_BACH2	BACH2	APPL2	0.15	0.88
inh_BACH2	BACH2	APRT	-0.33	3.59
act_BACH2	BACH2	AREL1	0.11	0.74
act_BACH2	BACH2	ARFGEF1	0.19	0.84
act_BACH2	BACH2	ARHGAP17	0.13	0.79
act_BACH2	BACH2	ARHGAP21	0.22	1.74
act_BACH2	BACH2	ARHGAP28	0.18	0.93
act_BACH2	BACH2	ARHGAP32	0.26	2.08
act_BACH2	BACH2	ARHGEF10L	0.18	1.1
act_BACH2	BACH2	ARHGEF12	0.21	1.25
act_BACH2	BACH2	ARHGEF7	0.21	1.7
act_BACH2	BACH2	ARID1B	0.3	1.21
act_BACH2	BACH2	ARL15	0.21	0.66
inh_BACH2	BACH2	ARL2	-0.27	0.97
act_BACH2	BACH2	ARMH3	0.16	0.75
act_BACH2	BACH2	ARMH4	0.17	1.5
act_BACH2	BACH2	ARNT2	0.18	0.94
act_BACH2	BACH2	ARRB1	0.16	1.9
act_BACH2	BACH2	ASAP1	0.32	2.86
act_BACH2	BACH2	ATF7	0.15	0.9
act_BACH2	BACH2	ATP2C1	0.16	1.06
inh_BACH2	BACH2	ATP5MC1	-0.25	0.76
inh_BACH2	BACH2	ATP5PD	-0.24	1.66
act_BACH2	BACH2	ATP6V0A1	0.16	1.4
act_BACH2	BACH2	ATP6V1H	0.1	0.65
act_BACH2	BACH2	ATP9A	0.21	2.47
act_BACH2	BACH2	ATP9B	0.21	0.86
inh_BACH2	BACH2	ATRAID	-0.17	0.99
act_BACH2	BACH2	ATRN	0.19	0.96
act_BACH2	BACH2	ATRNL1	0.34	3.48
inh_BACH2	BACH2	AURKAIP1	-0.25	1.26
act_BACH2	BACH2	AUTS2	0.45	7.74
act_BACH2	BACH2	BACE1	0.12	0.97
act_BACH2	BACH2	BACH1	0.19	1.8
inh_BACH2	BACH2	BANF1	-0.28	2.46
inh_BACH2	BACH2	BAX	-0.16	0.66
act_BACH2	BACH2	BCL2L2-PABPN1	0.11	0.81
act_BACH2	BACH2	BICD1	0.27	1.35
act_BACH2	BACH2	BMERB1	0.17	1.46
inh_BACH2	BACH2	BOLA3	-0.16	0.84
act_BACH2	BACH2	BTBD10	0.11	0.83
act_BACH2	BACH2	BTBD7	0.15	0.95
act_BACH2	BACH2	BTBD9	0.24	1.02
inh_BACH2	BACH2	BUD23	-0.14	0.75
act_BACH2	BACH2	C1orf21	0.19	2.97
act_BACH2	BACH2	C20orf194	0.29	2.72
act_BACH2	BACH2	C2CD5	0.15	0.75
inh_BACH2	BACH2	CACYBP	-0.28	1.26
act_BACH2	BACH2	CADM1	0.35	1.27
act_BACH2	BACH2	CAPN7	0.13	0.66
act_BACH2	BACH2	CASK	0.25	1.4
inh_BACH2	BACH2	CCDC34	-0.11	1.06
act_BACH2	BACH2	CCDC50	0.17	0.82
act_BACH2	BACH2	CCNY	0.22	2.73
act_BACH2	BACH2	CCSER2	0.28	3.26
inh_BACH2	BACH2	CCT3	-0.29	1.64
inh_BACH2	BACH2	CCT4	-0.24	0.83
act_BACH2	BACH2	CDC42BPB	0.13	0.77
act_BACH2	BACH2	CDC42SE1	0.11	0.77
act_BACH2	BACH2	CDK13	0.2	0.79
act_BACH2	BACH2	CDK14	0.3	2.24
act_BACH2	BACH2	CDK6	0.28	0.99
act_BACH2	BACH2	CELF2	0.25	0.77
inh_BACH2	BACH2	CENPS	-0.1	0.73
act_BACH2	BACH2	CEP170	0.21	1.58
act_BACH2	BACH2	CEP85L	0.28	2.05
inh_BACH2	BACH2	CHCHD10	-0.21	1.11
inh_BACH2	BACH2	CHMP2A	-0.16	1.11
inh_BACH2	BACH2	CKS1B	-0.28	2.68
inh_BACH2	BACH2	CKS2	-0.25	0.81
act_BACH2	BACH2	CLASP1	0.27	1.28
act_BACH2	BACH2	CLIP1	0.21	1.18
act_BACH2	BACH2	CLIP4	0.14	0.66
inh_BACH2	BACH2	CNBP	-0.24	0.65
inh_BACH2	BACH2	CNIH4	-0.19	1.34
act_BACH2	BACH2	CNOT6L	0.11	0.63
act_BACH2	BACH2	CNTNAP5	0.24	0.84
inh_BACH2	BACH2	COA6	-0.17	1.06
act_BACH2	BACH2	COL25A1	0.27	1.09
act_BACH2	BACH2	COLGALT2	0.17	0.62
act_BACH2	BACH2	COPA	0.15	0.73
act_BACH2	BACH2	CORO1C	0.18	3.42
act_BACH2	BACH2	CORO2B	0.12	2.35
inh_BACH2	BACH2	COX16	-0.13	0.64
act_BACH2	BACH2	CPEB2	0.13	1.82
act_BACH2	BACH2	CPEB3	0.15	1.53
act_BACH2	BACH2	CREB3L2	0.2	2.25
act_BACH2	BACH2	CREB5	0.29	2.4
act_BACH2	BACH2	CRPPA	0.19	1.3
act_BACH2	BACH2	CRTC1	0.13	1.54
act_BACH2	BACH2	CSGALNACT2	0.17	1.38
act_BACH2	BACH2	CTIF	0.21	2.04
act_BACH2	BACH2	CYB5R4	0.11	1.7
inh_BACH2	BACH2	CYBA	-0.24	1.07
act_BACH2	BACH2	CYTH1	0.2	1.26
act_BACH2	BACH2	DAAM1	0.23	1.09
act_BACH2	BACH2	DCAF10	0.18	1.33
act_BACH2	BACH2	DCAF5	0.13	0.94
act_BACH2	BACH2	DCP1A	0.15	1.18
act_BACH2	BACH2	DCTN4	0.13	1.58
inh_BACH2	BACH2	DDOST	-0.12	1.03
act_BACH2	BACH2	DENND4C	0.18	0.75
act_BACH2	BACH2	DENND5A	0.21	2.1
act_BACH2	BACH2	DENND5B	0.31	3.75
act_BACH2	BACH2	DGKD	0.12	0.68
act_BACH2	BACH2	DGKH	0.22	1.51
act_BACH2	BACH2	DGKI	0.22	0.74
act_BACH2	BACH2	DICER1	0.16	0.63
act_BACH2	BACH2	DIP2B	0.23	1.96
act_BACH2	BACH2	DIP2C	0.33	5.23
act_BACH2	BACH2	DISC1	0.2	1.05
act_BACH2	BACH2	DLGAP1	0.24	0.83
act_BACH2	BACH2	DLGAP4	0.13	2.12
act_BACH2	BACH2	DNM3	0.25	1.78
inh_BACH2	BACH2	DNPH1	-0.19	1.34
act_BACH2	BACH2	DOCK11	0.19	1.19
act_BACH2	BACH2	DOCK4	0.26	0.95
act_BACH2	BACH2	DOCK7	0.22	0.89
act_BACH2	BACH2	DPF3	0.18	0.89
act_BACH2	BACH2	DST	0.3	1.14
act_BACH2	BACH2	DYM	0.16	0.87
act_BACH2	BACH2	DYNC1H1	0.16	0.62
act_BACH2	BACH2	DYNC1I1	0.11	1.02
act_BACH2	BACH2	EBF1	0.3	0.7
inh_BACH2	BACH2	EBNA1BP2	-0.16	0.93
inh_BACH2	BACH2	EEF1D	-0.24	0.68
act_BACH2	BACH2	EFR3B	0.12	0.84
inh_BACH2	BACH2	EIF3I	-0.23	1.16
inh_BACH2	BACH2	EIF5A	-0.3	0.76
inh_BACH2	BACH2	EMC6	-0.18	0.78
inh_BACH2	BACH2	ENO1	-0.28	1.23
act_BACH2	BACH2	ENPEP	0.12	1.55
act_BACH2	BACH2	EPC1	0.19	0.78
act_BACH2	BACH2	EPHB2	0.16	0.67
act_BACH2	BACH2	EPM2A	0.14	1.02
act_BACH2	BACH2	ERBIN	0.25	1.58
inh_BACH2	BACH2	ERH	-0.28	0.79
inh_BACH2	BACH2	ERP29	-0.2	0.66
act_BACH2	BACH2	ETNK1	0.14	1.05
act_BACH2	BACH2	EVL	0.2	1.89
act_BACH2	BACH2	EXOC1	0.11	0.93
act_BACH2	BACH2	EXOC6B	0.26	0.86
act_BACH2	BACH2	EYA1	0.27	0.74
act_BACH2	BACH2	FAM120B	0.2	0.89
act_BACH2	BACH2	FAM126B	0.16	2.09
act_BACH2	BACH2	FAM168A	0.24	1.51
act_BACH2	BACH2	FAM171A1	0.21	2.27
inh_BACH2	BACH2	FAM174C	-0.14	0.74
act_BACH2	BACH2	FAM219A	0.18	1.29
act_BACH2	BACH2	FARP1	0.25	1.67
act_BACH2	BACH2	FBXL7	0.31	1.61
act_BACH2	BACH2	FBXO10	0.16	2.26
act_BACH2	BACH2	FBXO11	0.23	1.05
act_BACH2	BACH2	FBXO34	0.15	1.07
act_BACH2	BACH2	FER	0.3	3.63
act_BACH2	BACH2	FGF13	0.18	0.83
act_BACH2	BACH2	FIGN	0.25	1.37
act_BACH2	BACH2	FMNL2	0.24	2.18
act_BACH2	BACH2	FNBP1	0.2	1.36
act_BACH2	BACH2	FOXN2	0.13	0.68
act_BACH2	BACH2	FRMD4A	0.38	5.28
inh_BACH2	BACH2	FTL	-0.33	1.29
act_BACH2	BACH2	FTO	0.22	0.98
act_BACH2	BACH2	FYN	0.31	3.55
act_BACH2	BACH2	GAB2	0.31	1.45
inh_BACH2	BACH2	GADD45GIP1	-0.27	0.9
act_BACH2	BACH2	GALNT11	0.16	1.33
act_BACH2	BACH2	GAS2	0.14	0.71
act_BACH2	BACH2	GBF1	0.2	1.67
inh_BACH2	BACH2	GCSH	-0.28	1.26
inh_BACH2	BACH2	GEMIN6	-0.12	0.77
act_BACH2	BACH2	GGT7	0.11	0.97
inh_BACH2	BACH2	GLO1	-0.18	0.89
act_BACH2	BACH2	GLRB	0.13	1.13
act_BACH2	BACH2	GLS	0.15	1.31
act_BACH2	BACH2	GNAQ	0.28	1.98
act_BACH2	BACH2	GNE	0.11	0.86
act_BACH2	BACH2	GPHN	0.24	1.03
act_BACH2	BACH2	GPR158	0.13	1.64
act_BACH2	BACH2	GPR173	0.22	1.6
act_BACH2	BACH2	GPSM2	0.12	0.75
act_BACH2	BACH2	GRIP1	0.24	1.07
act_BACH2	BACH2	GRK4	0.14	0.86
act_BACH2	BACH2	GRM7	0.16	1.55
act_BACH2	BACH2	GSK3B	0.31	3.4
inh_BACH2	BACH2	GSTP1	-0.28	0.73
act_BACH2	BACH2	GTDC1	0.17	0.81
inh_BACH2	BACH2	H2AFZ	-0.3	0.69
act_BACH2	BACH2	HCFC2	0.14	1.45
act_BACH2	BACH2	HDAC9	0.22	1.01
inh_BACH2	BACH2	HDGF	-0.23	0.93
act_BACH2	BACH2	HECW2	0.29	1.6
act_BACH2	BACH2	HERC1	0.28	2.64
act_BACH2	BACH2	HGSNAT	0.17	0.82
act_BACH2	BACH2	HIPK2	0.24	1.08
act_BACH2	BACH2	HIVEP3	0.27	1.06
act_BACH2	BACH2	HMBOX1	0.22	1.1
inh_BACH2	BACH2	HMGN1	-0.24	0.81
inh_BACH2	BACH2	HNRNPF	-0.21	0.65
act_BACH2	BACH2	HOOK3	0.2	2.11
inh_BACH2	BACH2	HSP90AB1	-0.34	0.7
inh_BACH2	BACH2	HSPA8	-0.25	1.03
act_BACH2	BACH2	IGF2BP2	0.27	1.13
act_BACH2	BACH2	IGF2R	0.2	1.83
act_BACH2	BACH2	IL7	0.21	0.92
act_BACH2	BACH2	INPP5F	0.15	0.82
act_BACH2	BACH2	IPMK	0.13	1.73
inh_BACH2	BACH2	ISCU	-0.13	0.74
act_BACH2	BACH2	ITCH	0.22	0.97
act_BACH2	BACH2	JAM3	0.16	0.7
act_BACH2	BACH2	JMJD1C	0.25	0.89
act_BACH2	BACH2	KALRN	0.41	5.32
act_BACH2	BACH2	KAT6A	0.23	1.92
act_BACH2	BACH2	KCNH1	0.14	1.68
act_BACH2	BACH2	KCNH8	0.24	0.88
act_BACH2	BACH2	KCTD1	0.22	1.15
act_BACH2	BACH2	KCTD7	0.12	2.19
act_BACH2	BACH2	KDM5A	0.15	1.44
act_BACH2	BACH2	KIAA0232	0.15	0.67
act_BACH2	BACH2	KIAA1211	0.27	1.26
act_BACH2	BACH2	KIAA1549L	0.17	1.42
act_BACH2	BACH2	KIAA2026	0.17	1.47
act_BACH2	BACH2	KIDINS220	0.21	1.65
act_BACH2	BACH2	KIF1B	0.25	2.95
act_BACH2	BACH2	KLC1	0.2	2.73
act_BACH2	BACH2	KLF7	0.27	0.9
act_BACH2	BACH2	KLHL20	0.16	1.55
act_BACH2	BACH2	KLHL29	0.21	1.22
act_BACH2	BACH2	KLHL5	0.23	0.69
act_BACH2	BACH2	KMT2C	0.33	3.71
act_BACH2	BACH2	KPNA1	0.14	0.72
inh_BACH2	BACH2	LAMTOR4	-0.24	2.16
act_BACH2	BACH2	LCOR	0.24	1.75
inh_BACH2	BACH2	LDHA	-0.23	0.64
act_BACH2	BACH2	LDLRAD3	0.21	2.62
inh_BACH2	BACH2	LMAN2	-0.12	0.74
act_BACH2	BACH2	LPIN1	0.14	2.07
act_BACH2	BACH2	LPP	0.29	0.87
act_BACH2	BACH2	LRCH2	0.18	2.05
act_BACH2	BACH2	LRCH3	0.22	1.6
act_BACH2	BACH2	LRP12	0.16	1.58
act_BACH2	BACH2	LRRC7	0.15	0.63
act_BACH2	BACH2	LRRFIP2	0.12	1.92
act_BACH2	BACH2	LRSAM1	0.11	0.81
inh_BACH2	BACH2	LSM3	-0.19	0.9
act_BACH2	BACH2	LYST	0.17	1.23
act_BACH2	BACH2	MAGI3	0.23	0.88
act_BACH2	BACH2	MAML2	0.34	0.9
act_BACH2	BACH2	MAML3	0.27	0.87
act_BACH2	BACH2	MAP2	0.14	0.63
act_BACH2	BACH2	MAP3K13	0.2	0.72
act_BACH2	BACH2	MAP3K14	0.11	0.74
act_BACH2	BACH2	MAP4	0.22	0.8
act_BACH2	BACH2	MAP4K3	0.23	0.67
act_BACH2	BACH2	MAP4K4	0.33	2.96
act_BACH2	BACH2	MAP4K5	0.23	2.26
act_BACH2	BACH2	MAPK8	0.29	2.62
act_BACH2	BACH2	MARCH4	0.16	1.92
act_BACH2	BACH2	MARCH5	0.11	1.45
act_BACH2	BACH2	MARCH6	0.21	1.58
act_BACH2	BACH2	MARF1	0.13	0.83
act_BACH2	BACH2	MBOAT2	0.18	1.1
act_BACH2	BACH2	MCPH1	0.13	0.67
inh_BACH2	BACH2	MDH2	-0.26	0.66
act_BACH2	BACH2	MECP2	0.14	0.98
act_BACH2	BACH2	MED13L	0.3	1.51
act_BACH2	BACH2	MED23	0.11	0.62
act_BACH2	BACH2	MED27	0.14	1.31
act_BACH2	BACH2	MEF2A	0.25	2.26
act_BACH2	BACH2	MICAL3	0.2	1.05
act_BACH2	BACH2	MICALL1	0.12	1.87
inh_BACH2	BACH2	MICOS10	-0.21	1.04
act_BACH2	BACH2	MICU3	0.18	0.82
inh_BACH2	BACH2	MIF	-0.31	0.64
act_BACH2	BACH2	MIGA1	0.12	1.21
act_BACH2	BACH2	MINDY3	0.14	1.79
act_BACH2	BACH2	MLLT10	0.22	0.71
act_BACH2	BACH2	MMP16	0.23	1.42
act_BACH2	BACH2	MNAT1	0.2	1.28
act_BACH2	BACH2	MON2	0.21	1.54
act_BACH2	BACH2	MPP3	0.11	1.03
inh_BACH2	BACH2	MRPL11	-0.24	1.32
inh_BACH2	BACH2	MRPL12	-0.26	1.61
inh_BACH2	BACH2	MRPL14	-0.19	0.99
inh_BACH2	BACH2	MRPL18	-0.17	0.86
inh_BACH2	BACH2	MRPL22	-0.13	0.89
inh_BACH2	BACH2	MRPL27	-0.17	0.94
inh_BACH2	BACH2	MRPL51	-0.26	1.52
inh_BACH2	BACH2	MRPL57	-0.21	1.4
inh_BACH2	BACH2	MRPS14	-0.11	0.75
inh_BACH2	BACH2	MRPS23	-0.17	1
inh_BACH2	BACH2	MRPS26	-0.21	1.49
inh_BACH2	BACH2	MRPS34	-0.25	1.14
inh_BACH2	BACH2	MRPS6	-0.16	0.68
inh_BACH2	BACH2	MRPS7	-0.2	0.93
act_BACH2	BACH2	MRTFA	0.26	0.93
act_BACH2	BACH2	MTMR6	0.12	1.22
act_BACH2	BACH2	MTSS1	0.12	0.76
act_BACH2	BACH2	MYCBP2	0.27	2.5
act_BACH2	BACH2	MYO18A	0.11	0.96
act_BACH2	BACH2	MYO1B	0.21	2.57
act_BACH2	BACH2	MYO5A	0.21	2.52
act_BACH2	BACH2	MYO9A	0.28	3.26
act_BACH2	BACH2	MYO9B	0.23	1.51
act_BACH2	BACH2	NAV1	0.21	2.02
inh_BACH2	BACH2	NAXE	-0.13	0.96
act_BACH2	BACH2	NCAM1	0.37	5.07
act_BACH2	BACH2	NCK2	0.11	0.87
act_BACH2	BACH2	NCKAP5L	0.11	1.17
act_BACH2	BACH2	NCOA2	0.25	1.4
act_BACH2	BACH2	NCOA6	0.21	1.14
act_BACH2	BACH2	NDST1	0.14	0.99
inh_BACH2	BACH2	NDUFAB1	-0.26	1.14
inh_BACH2	BACH2	NDUFB4	-0.24	1.48
act_BACH2	BACH2	NEO1	0.2	1.5
act_BACH2	BACH2	NFASC	0.18	0.82
inh_BACH2	BACH2	NHP2	-0.25	1.05
act_BACH2	BACH2	NIPBL	0.21	0.64
inh_BACH2	BACH2	NME2	-0.33	1.04
act_BACH2	BACH2	NOL4L	0.16	1.05
inh_BACH2	BACH2	NOP56	-0.17	0.63
inh_BACH2	BACH2	NPM1	-0.39	3.89
act_BACH2	BACH2	NRCAM	0.24	0.84
act_BACH2	BACH2	NRDE2	0.11	0.64
act_BACH2	BACH2	NRP1	0.32	0.78
act_BACH2	BACH2	NSD3	0.15	1.05
inh_BACH2	BACH2	NT5C	-0.14	0.65
act_BACH2	BACH2	NUAK1	0.2	0.7
inh_BACH2	BACH2	NUCKS1	-0.23	0.77
inh_BACH2	BACH2	NUDC	-0.24	1.51
inh_BACH2	BACH2	NUDCD2	-0.16	0.63
act_BACH2	BACH2	NYAP2	0.14	0.66
inh_BACH2	BACH2	ODC1	-0.23	1.35
act_BACH2	BACH2	OSBPL6	0.13	1.2
act_BACH2	BACH2	OSBPL8	0.19	1.46
act_BACH2	BACH2	OTUD7A	0.16	0.7
inh_BACH2	BACH2	OXLD1	-0.15	0.74
act_BACH2	BACH2	PAFAH1B1	0.2	1.33
act_BACH2	BACH2	PAPSS1	0.11	1.81
act_BACH2	BACH2	PBRM1	0.2	0.98
act_BACH2	BACH2	PCLO	0.17	0.87
act_BACH2	BACH2	PCSK7	0.13	2.46
act_BACH2	BACH2	PDE10A	0.27	1.95
act_BACH2	BACH2	PELI2	0.19	0.7
act_BACH2	BACH2	PGAP1	0.18	1.73
inh_BACH2	BACH2	PHB	-0.31	1.88
act_BACH2	BACH2	PHF14	0.18	1
act_BACH2	BACH2	PHF20L1	0.14	1.02
act_BACH2	BACH2	PHTF2	0.19	1.32
act_BACH2	BACH2	PI4KA	0.23	2.07
act_BACH2	BACH2	PIAS1	0.21	1.02
act_BACH2	BACH2	PICALM	0.24	0.86
act_BACH2	BACH2	PIK3R3	0.21	1.18
act_BACH2	BACH2	PKD1	0.13	1.8
act_BACH2	BACH2	PKD2	0.26	1.43
act_BACH2	BACH2	PLCB4	0.25	2.35
act_BACH2	BACH2	PLCG1	0.13	1.81
act_BACH2	BACH2	PLCL1	0.27	0.72
act_BACH2	BACH2	PLEKHG2	0.13	1.4
inh_BACH2	BACH2	PLTP	-0.17	0.86
act_BACH2	BACH2	PLXNA3	0.14	0.86
act_BACH2	BACH2	POLK	0.14	0.8
inh_BACH2	BACH2	POLR2H	-0.2	0.84
act_BACH2	BACH2	PPM1E	0.2	0.68
act_BACH2	BACH2	PPM1L	0.25	0.68
act_BACH2	BACH2	PPP1R12B	0.2	1.01
act_BACH2	BACH2	PPP2R5C	0.13	1.15
act_BACH2	BACH2	PPP3CB	0.15	1.45
act_BACH2	BACH2	PPP3CC	0.16	0.8
act_BACH2	BACH2	PRDM2	0.15	1.41
inh_BACH2	BACH2	PRDX4	-0.26	1.93
inh_BACH2	BACH2	PRDX6	-0.35	2.32
inh_BACH2	BACH2	PRELID1	-0.29	1.1
act_BACH2	BACH2	PRKACB	0.21	1.93
act_BACH2	BACH2	PRKCA	0.19	0.77
act_BACH2	BACH2	PRKCE	0.36	3.45
inh_BACH2	BACH2	PRMT1	-0.27	1.05
inh_BACH2	BACH2	PRR13	-0.16	0.88
inh_BACH2	BACH2	PSMA2	-0.28	0.73
inh_BACH2	BACH2	PSMA3	-0.23	0.76
inh_BACH2	BACH2	PSMA4	-0.21	0.69
inh_BACH2	BACH2	PSMA5	-0.2	0.9
inh_BACH2	BACH2	PSMB1	-0.26	0.77
inh_BACH2	BACH2	PSMB10	-0.16	0.91
inh_BACH2	BACH2	PSMB2	-0.24	0.73
inh_BACH2	BACH2	PSMB3	-0.27	1.35
inh_BACH2	BACH2	PTGES3	-0.32	1.62
act_BACH2	BACH2	PTK2	0.27	0.85
act_BACH2	BACH2	PTPN1	0.12	2.18
act_BACH2	BACH2	PTPN21	0.17	1.75
act_BACH2	BACH2	PTPRO	0.24	1.54
act_BACH2	BACH2	PURG	0.13	1.26
act_BACH2	BACH2	PXYLP1	0.11	0.71
act_BACH2	BACH2	RAB11FIP3	0.15	1.32
act_BACH2	BACH2	RAB28	0.16	1.17
act_BACH2	BACH2	RAB30	0.16	1.91
act_BACH2	BACH2	RABEP1	0.14	0.84
act_BACH2	BACH2	RABGEF1	0.17	0.66
act_BACH2	BACH2	RAF1	0.13	0.64
act_BACH2	BACH2	RAI1	0.19	0.85
inh_BACH2	BACH2	RANBP1	-0.31	2.19
act_BACH2	BACH2	RAPGEF1	0.14	1.7
act_BACH2	BACH2	RAPH1	0.2	0.84
act_BACH2	BACH2	RB1	0.21	0.8
act_BACH2	BACH2	RBFOX2	0.25	1.28
act_BACH2	BACH2	RBM5	0.17	1.41
act_BACH2	BACH2	RBMS3	0.33	0.81
act_BACH2	BACH2	RC3H2	0.16	0.75
act_BACH2	BACH2	REEP1	0.13	1.09
act_BACH2	BACH2	RELN	0.22	1.22
act_BACH2	BACH2	RERE	0.29	0.84
act_BACH2	BACH2	RFLNA	0.12	1.41
act_BACH2	BACH2	RGPD2	0.1	1.66
act_BACH2	BACH2	RGS12	0.2	0.88
act_BACH2	BACH2	RHOQ	0.13	0.77
act_BACH2	BACH2	RNF130	0.2	1.18
act_BACH2	BACH2	RNF165	0.24	1.1
act_BACH2	BACH2	RNF19A	0.16	0.69
act_BACH2	BACH2	RNF24	0.15	1.09
act_BACH2	BACH2	ROCK1	0.15	0.75
act_BACH2	BACH2	ROCK2	0.2	0.92
inh_BACH2	BACH2	RPL12	-0.36	0.91
inh_BACH2	BACH2	RPL22L1	-0.28	1.85
inh_BACH2	BACH2	RPL26L1	-0.13	0.9
act_BACH2	BACH2	RPS6KA3	0.21	2.14
act_BACH2	BACH2	RPS6KA5	0.16	0.67
inh_BACH2	BACH2	RPS7	-0.34	0.73
act_BACH2	BACH2	RSBN1L	0.1	2.27
inh_BACH2	BACH2	RSL1D1	-0.22	0.67
act_BACH2	BACH2	RSU1	0.15	1.48
act_BACH2	BACH2	RUBCN	0.11	1.85
act_BACH2	BACH2	RUFY3	0.23	1.28
inh_BACH2	BACH2	RUVBL1	-0.19	1.27
act_BACH2	BACH2	SACS	0.16	0.87
inh_BACH2	BACH2	SAP18	-0.25	1.02
act_BACH2	BACH2	SARM1	0.18	1.58
act_BACH2	BACH2	SCAPER	0.2	0.86
act_BACH2	BACH2	SCMH1	0.22	0.74
act_BACH2	BACH2	SDCCAG8	0.2	0.76
inh_BACH2	BACH2	SEC11A	-0.26	0.83
act_BACH2	BACH2	SEC22A	0.14	0.66
act_BACH2	BACH2	SEC24A	0.1	0.67
act_BACH2	BACH2	SEC24B	0.19	1.09
inh_BACH2	BACH2	SELENOH	-0.28	2.08
inh_BACH2	BACH2	SEM1	-0.21	0.76
act_BACH2	BACH2	SEMA6D	0.26	1.01
act_BACH2	BACH2	SENP5	0.19	1.93
act_BACH2	BACH2	SESN3	0.21	0.63
act_BACH2	BACH2	SESTD1	0.19	2.54
act_BACH2	BACH2	SETBP1	0.33	4
act_BACH2	BACH2	SFMBT2	0.16	0.91
act_BACH2	BACH2	SH2D3C	0.16	0.63
act_BACH2	BACH2	SH3RF1	0.19	1.85
act_BACH2	BACH2	SHOC1	0.14	0.69
inh_BACH2	BACH2	SIVA1	-0.22	1.24
act_BACH2	BACH2	SLAIN2	0.15	0.63
act_BACH2	BACH2	SLC10A7	0.2	0.89
act_BACH2	BACH2	SLC12A2	0.13	0.78
act_BACH2	BACH2	SLC22A15	0.14	1.8
act_BACH2	BACH2	SLC25A24	0.14	1.3
act_BACH2	BACH2	SLC36A4	0.16	1.79
act_BACH2	BACH2	SMAD4	0.12	0.82
act_BACH2	BACH2	SMG6	0.2	0.7
act_BACH2	BACH2	SMURF1	0.2	1.35
act_BACH2	BACH2	SNAP25	0.28	1.33
inh_BACH2	BACH2	SNRPB	-0.28	0.85
inh_BACH2	BACH2	SNRPD2	-0.26	0.72
inh_BACH2	BACH2	SNU13	-0.25	0.66
act_BACH2	BACH2	SNX14	0.2	1.38
act_BACH2	BACH2	SNX19	0.12	0.9
act_BACH2	BACH2	SNX29	0.19	1.13
act_BACH2	BACH2	SOBP	0.19	1.74
inh_BACH2	BACH2	SOD1	-0.25	0.89
act_BACH2	BACH2	SOGA1	0.14	1.14
act_BACH2	BACH2	SORCS2	0.11	0.67
act_BACH2	BACH2	SOS1	0.21	0.74
act_BACH2	BACH2	SOS2	0.25	2.24
act_BACH2	BACH2	SOX5	0.35	2.66
act_BACH2	BACH2	SPAG9	0.2	1.12
inh_BACH2	BACH2	SPCS1	-0.26	2
act_BACH2	BACH2	SPECC1L	0.25	1.11
act_BACH2	BACH2	SPIRE1	0.25	1.77
act_BACH2	BACH2	SRGAP1	0.25	0.79
act_BACH2	BACH2	SRGAP3	0.24	0.71
inh_BACH2	BACH2	SRSF9	-0.26	0.98
inh_BACH2	BACH2	SSB	-0.3	2.14
act_BACH2	BACH2	ST5	0.19	1.34
act_BACH2	BACH2	ST7	0.23	1.3
act_BACH2	BACH2	STAG1	0.28	1.42
act_BACH2	BACH2	STAT5B	0.16	0.83
act_BACH2	BACH2	STK10	0.15	1.55
act_BACH2	BACH2	STK38	0.17	2.43
inh_BACH2	BACH2	STOML2	-0.25	1.75
act_BACH2	BACH2	STOX2	0.16	0.77
act_BACH2	BACH2	STX12	0.12	1.17
act_BACH2	BACH2	STX7	0.11	0.71
inh_BACH2	BACH2	SUMO2	-0.29	0.74
act_BACH2	BACH2	SUSD1	0.2	1.28
act_BACH2	BACH2	SUSD6	0.16	1.61
act_BACH2	BACH2	SVIL	0.25	0.96
act_BACH2	BACH2	SVOP	0.18	0.7
act_BACH2	BACH2	SWT1	0.1	1
act_BACH2	BACH2	TANC2	0.39	5.11
act_BACH2	BACH2	TANK	0.1	0.82
act_BACH2	BACH2	TBC1D9	0.21	1.59
act_BACH2	BACH2	TBCK	0.21	0.94
act_BACH2	BACH2	TCP11L1	0.11	1.09
act_BACH2	BACH2	TECPR1	0.13	1.78
act_BACH2	BACH2	TENM3	0.28	1.31
act_BACH2	BACH2	TENM4	0.25	0.66
act_BACH2	BACH2	TEX2	0.14	1.04
act_BACH2	BACH2	TGFBR1	0.15	1.01
act_BACH2	BACH2	THSD7A	0.29	0.63
inh_BACH2	BACH2	TIMM13	-0.27	1.11
act_BACH2	BACH2	TMEM131L	0.22	1.92
inh_BACH2	BACH2	TMEM14B	-0.16	1.53
act_BACH2	BACH2	TMEM150C	0.11	0.86
inh_BACH2	BACH2	TMEM160	-0.16	0.83
act_BACH2	BACH2	TMEM164	0.15	0.65
act_BACH2	BACH2	TMEM184B	0.11	1.61
inh_BACH2	BACH2	TMEM256	-0.19	0.78
act_BACH2	BACH2	TMSB15B	0.11	0.9
act_BACH2	BACH2	TMTC2	0.3	0.87
act_BACH2	BACH2	TNFRSF19	0.23	0.85
inh_BACH2	BACH2	TOMM5	-0.29	1.78
inh_BACH2	BACH2	TOMM6	-0.27	1.19
act_BACH2	BACH2	TPST1	0.21	1.68
act_BACH2	BACH2	TRAK1	0.23	2.35
act_BACH2	BACH2	TRAPPC9	0.21	0.67
act_BACH2	BACH2	TRIM2	0.19	1.37
act_BACH2	BACH2	TRIO	0.34	4.25
act_BACH2	BACH2	TRIP12	0.2	0.67
act_BACH2	BACH2	TRIP4	0.1	1.08
inh_BACH2	BACH2	TRMT112	-0.29	2.88
act_BACH2	BACH2	TRO	0.11	0.68
act_BACH2	BACH2	TRPC4AP	0.16	0.71
act_BACH2	BACH2	TSC22D2	0.15	0.69
act_BACH2	BACH2	TSPAN9	0.14	0.91
act_BACH2	BACH2	TTC7B	0.18	1.57
act_BACH2	BACH2	TTLL11	0.13	1.29
act_BACH2	BACH2	TTLL7	0.25	0.97
inh_BACH2	BACH2	TUBA1C	-0.26	0.7
act_BACH2	BACH2	TULP4	0.26	1.92
act_BACH2	BACH2	TWSG1	0.12	1.28
inh_BACH2	BACH2	TXN	-0.31	0.99
act_BACH2	BACH2	UBR3	0.24	1.22
act_BACH2	BACH2	UBTD2	0.16	1.34
act_BACH2	BACH2	ULK1	0.14	0.9
act_BACH2	BACH2	ULK2	0.15	1.1
act_BACH2	BACH2	UNC79	0.2	0.73
inh_BACH2	BACH2	UQCC3	-0.17	0.68
inh_BACH2	BACH2	UQCRH	-0.35	1.32
act_BACH2	BACH2	USP20	0.11	1.01
act_BACH2	BACH2	USP4	0.11	0.88
act_BACH2	BACH2	USP47	0.25	1.2
act_BACH2	BACH2	UVRAG	0.17	0.96
act_BACH2	BACH2	VASH1	0.16	0.67
act_BACH2	BACH2	VAV2	0.14	0.78
act_BACH2	BACH2	VEZT	0.2	1.88
act_BACH2	BACH2	VPS45	0.17	0.91
act_BACH2	BACH2	VPS50	0.16	1.45
act_BACH2	BACH2	VPS53	0.16	0.94
act_BACH2	BACH2	VPS8	0.16	0.74
act_BACH2	BACH2	WDFY3	0.28	2.69
act_BACH2	BACH2	WDR47	0.12	1.28
act_BACH2	BACH2	WDR7	0.19	1.13
act_BACH2	BACH2	WSB1	0.22	0.9
act_BACH2	BACH2	YAF2	0.21	0.79
inh_BACH2	BACH2	YBX3	-0.25	1.42
act_BACH2	BACH2	YEATS2	0.2	1.05
act_BACH2	BACH2	ZC3H7A	0.12	0.99
act_BACH2	BACH2	ZDHHC21	0.17	1.61
act_BACH2	BACH2	ZFAND3	0.33	2.45
act_BACH2	BACH2	ZHX3	0.2	1.93
act_BACH2	BACH2	ZMIZ1	0.23	0.99
act_BACH2	BACH2	ZNF131	0.15	1.81
act_BACH2	BACH2	ZNF197	0.14	1.15
act_BACH2	BACH2	ZNF438	0.11	0.76
act_BACH2	BACH2	ZNF451	0.12	0.79
act_BACH2	BACH2	ZNF506	0.11	1.1
act_BACH2	BACH2	ZNF516	0.2	1.4
act_BACH2	BACH2	ZNF704	0.25	0.67
act_BACH2	BACH2	ZNF713	0.14	1.07
act_BACH2	BACH2	ZNF785	0.12	1.38
act_BACH2	BACH2	ZNF804A	0.28	1.08
act_BACH2	BACH2	ZNF821	0.13	1.38
act_BACH2	BACH2	ZNF827	0.25	0.72
act_BACH2	BACH2	ZNF91	0.15	1.21
act_BACH2	BACH2	ZSWIM6	0.32	1.99
act_BACH2	BACH2	ZSWIM8	0.11	0.91
act_BACH2	BACH2	ZYG11B	0.17	2.26
act_BACH2	BACH2	ZZEF1	0.17	1.26
act_BCL11A	BCL11A	AARS	0.15	0.22
act_BCL11A	BCL11A	ACTN1	0.19	0.23
act_BCL11A	BCL11A	ACVR1	0.11	0.31
act_BCL11A	BCL11A	ADAMTS16	0.2	0.26
act_BCL11A	BCL11A	ANO1	0.11	0.57
act_BCL11A	BCL11A	ANTXR1	0.2	0.26
act_BCL11A	BCL11A	ARAP3	0.1	0.22
act_BCL11A	BCL11A	ARHGAP42	0.23	0.47
act_BCL11A	BCL11A	ARHGEF3	0.13	0.35
inh_BCL11A	BCL11A	ARL3	-0.13	0.59
act_BCL11A	BCL11A	ATG13	0.1	0.57
act_BCL11A	BCL11A	AUH	0.14	0.68
act_BCL11A	BCL11A	BCL11B	0.12	0.54
act_BCL11A	BCL11A	BCOR	0.13	0.23
act_BCL11A	BCL11A	BICC1	0.18	0.46
act_BCL11A	BCL11A	BNC2	0.29	1.47
act_BCL11A	BCL11A	CABLES1	0.16	0.24
act_BCL11A	BCL11A	CACNB2	0.15	0.25
inh_BCL11A	BCL11A	CCDC160	-0.19	0.66
act_BCL11A	BCL11A	CCNYL1	0.14	0.45
act_BCL11A	BCL11A	CDR2	0.13	0.83
act_BCL11A	BCL11A	CGNL1	0.22	0.45
act_BCL11A	BCL11A	CHPF	0.11	0.39
act_BCL11A	BCL11A	CHST9	0.17	0.48
act_BCL11A	BCL11A	CLIP2	0.12	0.26
act_BCL11A	BCL11A	COL3A1	0.27	0.35
act_BCL11A	BCL11A	CPT1A	0.12	0.31
inh_BCL11A	BCL11A	CRABP2	-0.21	0.7
act_BCL11A	BCL11A	CTTN	0.11	0.53
act_BCL11A	BCL11A	CXCL12	0.25	0.23
act_BCL11A	BCL11A	DHRS3	0.31	1.01
act_BCL11A	BCL11A	DIPK2A	0.13	1.45
act_BCL11A	BCL11A	DNMT3A	0.15	1.28
act_BCL11A	BCL11A	DOCK5	0.14	0.34
act_BCL11A	BCL11A	DPYSL3	0.2	0.32
act_BCL11A	BCL11A	DSE	0.13	0.66
act_BCL11A	BCL11A	EDIL3	0.19	0.22
act_BCL11A	BCL11A	EEPD1	0.11	0.38
act_BCL11A	BCL11A	EFR3A	0.11	0.33
act_BCL11A	BCL11A	ELN	0.19	0.46
act_BCL11A	BCL11A	ENPP1	0.15	0.34
act_BCL11A	BCL11A	ERG	0.16	0.6
act_BCL11A	BCL11A	ERRFI1	0.13	0.34
act_BCL11A	BCL11A	ETV1	0.19	0.49
inh_BCL11A	BCL11A	FABP7	-0.17	0.34
act_BCL11A	BCL11A	FBLIM1	0.2	0.6
act_BCL11A	BCL11A	FBXO25	0.11	1.18
act_BCL11A	BCL11A	FCGRT	0.16	0.42
inh_BCL11A	BCL11A	FGFBP3	-0.19	0.24
act_BCL11A	BCL11A	FOXN3	0.22	0.22
act_BCL11A	BCL11A	FOXO1	0.24	0.56
act_BCL11A	BCL11A	FOXP1	0.31	1.86
act_BCL11A	BCL11A	FRAS1	0.24	0.31
act_BCL11A	BCL11A	FREM2	0.17	0.5
act_BCL11A	BCL11A	GLI2	0.2	0.36
act_BCL11A	BCL11A	GMDS	0.15	0.63
act_BCL11A	BCL11A	GNG12	0.22	0.32
act_BCL11A	BCL11A	GNPTAB	0.15	1.5
act_BCL11A	BCL11A	GPC6	0.23	0.49
act_BCL11A	BCL11A	GPT2	0.15	0.6
inh_BCL11A	BCL11A	GREB1L	-0.19	0.86
act_BCL11A	BCL11A	GRIK4	0.1	0.31
act_BCL11A	BCL11A	HBP1	0.13	0.94
act_BCL11A	BCL11A	HNMT	0.11	0.36
inh_BCL11A	BCL11A	HOXB9	-0.18	0.23
inh_BCL11A	BCL11A	IGDCC3	-0.18	0.31
act_BCL11A	BCL11A	IGF1R	0.22	0.25
act_BCL11A	BCL11A	INSR	0.17	1.07
act_BCL11A	BCL11A	IRF2BPL	0.12	0.22
act_BCL11A	BCL11A	ITPR2	0.23	0.81
act_BCL11A	BCL11A	JAK1	0.19	1.35
act_BCL11A	BCL11A	JARID2	0.23	0.23
act_BCL11A	BCL11A	JDP2	0.15	0.54
act_BCL11A	BCL11A	JMY	0.14	2.43
act_BCL11A	BCL11A	JUP	0.11	0.24
act_BCL11A	BCL11A	KCND2	0.21	0.26
act_BCL11A	BCL11A	KCNMA1	0.17	0.41
act_BCL11A	BCL11A	KCNMB4	0.12	0.32
act_BCL11A	BCL11A	KCNS3	0.19	0.84
act_BCL11A	BCL11A	KIF13A	0.21	0.45
act_BCL11A	BCL11A	KIZ	0.12	0.21
act_BCL11A	BCL11A	KLF3	0.1	0.26
act_BCL11A	BCL11A	KLHL24	0.16	0.72
act_BCL11A	BCL11A	LBH	0.14	0.56
act_BCL11A	BCL11A	LEFTY2	0.11	0.37
act_BCL11A	BCL11A	LEMD3	0.14	0.71
act_BCL11A	BCL11A	LIFR	0.12	0.48
act_BCL11A	BCL11A	LIMK2	0.15	0.95
act_BCL11A	BCL11A	LMO3	0.1	0.47
act_BCL11A	BCL11A	LRP1	0.15	0.23
inh_BCL11A	BCL11A	LSM7	-0.22	0.3
act_BCL11A	BCL11A	LTBP3	0.12	0.5
act_BCL11A	BCL11A	MAFK	0.1	0.22
act_BCL11A	BCL11A	MANBA	0.12	0.22
act_BCL11A	BCL11A	MARCH3	0.14	0.4
act_BCL11A	BCL11A	MARS	0.14	0.25
act_BCL11A	BCL11A	MAST4	0.21	0.25
act_BCL11A	BCL11A	MB21D2	0.14	0.3
act_BCL11A	BCL11A	MBOAT1	0.12	0.27
act_BCL11A	BCL11A	ME1	0.12	0.52
act_BCL11A	BCL11A	MEIS1	0.27	0.42
act_BCL11A	BCL11A	MERTK	0.11	0.58
inh_BCL11A	BCL11A	METRN	-0.23	0.58
act_BCL11A	BCL11A	MFGE8	0.26	1.3
act_BCL11A	BCL11A	MINDY2	0.14	0.73
inh_BCL11A	BCL11A	NDUFA6	-0.17	0.41
inh_BCL11A	BCL11A	NDUFB1	-0.16	0.48
act_BCL11A	BCL11A	NFATC4	0.1	0.52
act_BCL11A	BCL11A	NFE2L1	0.14	0.44
act_BCL11A	BCL11A	NFE2L2	0.15	0.43
act_BCL11A	BCL11A	NFIA	0.17	0.65
act_BCL11A	BCL11A	NFIB	0.32	0.97
act_BCL11A	BCL11A	NHSL1	0.18	0.5
act_BCL11A	BCL11A	NHSL2	0.17	0.24
act_BCL11A	BCL11A	NIBAN1	0.21	0.77
act_BCL11A	BCL11A	NIPAL1	0.14	0.23
act_BCL11A	BCL11A	NKX3-1	0.11	0.56
act_BCL11A	BCL11A	NRK	0.19	0.25
act_BCL11A	BCL11A	NTRK2	0.16	0.23
act_BCL11A	BCL11A	NYNRIN	0.1	0.69
inh_BCL11A	BCL11A	OLFM3	-0.12	0.48
act_BCL11A	BCL11A	P3H2	0.23	0.5
act_BCL11A	BCL11A	PACS2	0.11	0.83
act_BCL11A	BCL11A	PAPSS2	0.15	0.33
act_BCL11A	BCL11A	PAWR	0.18	0.27
act_BCL11A	BCL11A	PBX1	0.31	2.58
act_BCL11A	BCL11A	PBX3	0.26	0.56
act_BCL11A	BCL11A	PCBD2	0.1	0.28
act_BCL11A	BCL11A	PDE4D	0.18	0.28
act_BCL11A	BCL11A	PDGFD	0.14	0.59
act_BCL11A	BCL11A	PDK1	0.13	0.84
act_BCL11A	BCL11A	PDK3	0.13	0.31
act_BCL11A	BCL11A	PDZRN3	0.27	0.85
act_BCL11A	BCL11A	PFKP	0.14	0.39
inh_BCL11A	BCL11A	PFN2	-0.14	0.33
act_BCL11A	BCL11A	PGPEP1	0.1	0.31
inh_BCL11A	BCL11A	PHF6	-0.19	0.44
inh_BCL11A	BCL11A	PHPT1	-0.22	0.42
act_BCL11A	BCL11A	PIEZO1	0.11	0.39
act_BCL11A	BCL11A	PIK3C3	0.11	0.28
act_BCL11A	BCL11A	PKP2	0.15	0.89
act_BCL11A	BCL11A	PLEKHA1	0.12	0.87
act_BCL11A	BCL11A	PLOD2	0.17	1
act_BCL11A	BCL11A	PLS3	0.18	0.36
act_BCL11A	BCL11A	PLXDC2	0.24	0.36
act_BCL11A	BCL11A	PMEPA1	0.17	0.65
act_BCL11A	BCL11A	PPP1R14A	0.13	0.71
inh_BCL11A	BCL11A	PRTG	-0.22	1.01
act_BCL11A	BCL11A	PTGER4	0.11	0.22
act_BCL11A	BCL11A	PTGFRN	0.1	0.32
inh_BCL11A	BCL11A	PTN	-0.13	0.3
act_BCL11A	BCL11A	PTPRG	0.24	0.24
act_BCL11A	BCL11A	RAB38	0.14	2.62
act_BCL11A	BCL11A	RASGRF2	0.16	0.39
act_BCL11A	BCL11A	RESF1	0.12	0.53
act_BCL11A	BCL11A	RGL3	0.18	0.36
act_BCL11A	BCL11A	RNF207	0.12	0.25
inh_BCL11A	BCL11A	RPL36A	-0.27	0.25
inh_BCL11A	BCL11A	RPS27	-0.28	0.23
act_BCL11A	BCL11A	S100PBP	0.12	0.39
act_BCL11A	BCL11A	SEC24D	0.18	0.53
act_BCL11A	BCL11A	SEMA5B	0.1	0.22
act_BCL11A	BCL11A	SFRP1	0.24	0.72
act_BCL11A	BCL11A	SGK1	0.12	0.28
act_BCL11A	BCL11A	SGK3	0.11	0.53
act_BCL11A	BCL11A	SGPL1	0.12	1.31
act_BCL11A	BCL11A	SKIL	0.23	1.54
act_BCL11A	BCL11A	SLC7A5	0.13	0.47
act_BCL11A	BCL11A	SORT1	0.15	0.56
act_BCL11A	BCL11A	SPACA6	0.13	0.35
act_BCL11A	BCL11A	SPATS2L	0.16	0.26
act_BCL11A	BCL11A	SPOPL	0.15	0.75
act_BCL11A	BCL11A	SPP1	0.14	0.35
act_BCL11A	BCL11A	SPTLC2	0.13	0.61
inh_BCL11A	BCL11A	SRSF5	-0.12	0.58
act_BCL11A	BCL11A	STC2	0.18	0.53
act_BCL11A	BCL11A	STK17B	0.14	0.28
act_BCL11A	BCL11A	STK38L	0.14	0.44
act_BCL11A	BCL11A	TEX2	0.11	0.4
act_BCL11A	BCL11A	THRB	0.12	0.43
act_BCL11A	BCL11A	TMEM117	0.18	0.3
inh_BCL11A	BCL11A	TMSB15A	-0.16	0.68
act_BCL11A	BCL11A	TNS3	0.22	0.44
act_BCL11A	BCL11A	TOP2B	0.12	0.28
act_BCL11A	BCL11A	TRAF5	0.1	0.33
act_BCL11A	BCL11A	TRIM24	0.21	0.36
act_BCL11A	BCL11A	TRIOBP	0.12	0.27
act_BCL11A	BCL11A	TRPS1	0.23	0.32
act_BCL11A	BCL11A	TSHZ1	0.1	0.6
act_BCL11A	BCL11A	TSHZ3	0.16	0.44
act_BCL11A	BCL11A	TSPAN4	0.1	0.4
act_BCL11A	BCL11A	UGP2	0.25	0.69
act_BCL11A	BCL11A	ULK1	0.11	0.33
inh_BCL11A	BCL11A	UQCC2	-0.19	0.34
inh_BCL11A	BCL11A	UQCR10	-0.24	0.35
act_BCL11A	BCL11A	USP28	0.15	0.38
act_BCL11A	BCL11A	USP53	0.16	0.42
act_BCL11A	BCL11A	VLDLR	0.14	1.07
act_BCL11A	BCL11A	VSIG10	0.14	0.25
act_BCL11A	BCL11A	XRCC4	0.1	0.31
act_BCL11A	BCL11A	YPEL2	0.14	1.27
act_BCL11A	BCL11A	ZDHHC14	0.13	0.42
act_BHLHE40	BHLHE40	BNIP3	0.21	2.65
act_BHLHE40	BHLHE40	CDKN1C	0.18	1.06
act_BHLHE40	BHLHE40	GATA2	0.2	0.59
act_BHLHE40	BHLHE40	GDF15	0.19	2.76
act_BHLHE40	BHLHE40	GRIK3	0.11	1.05
act_BHLHE40	BHLHE40	IRF2BP2	0.12	1.38
act_BHLHE40	BHLHE40	KCNK3	0.13	0.68
act_BHLHE40	BHLHE40	KLK1	0.15	3.24
act_BHLHE40	BHLHE40	KLK4	0.11	2.4
act_BHLHE40	BHLHE40	MXI1	0.11	1.54
act_BHLHE40	BHLHE40	N4BP3	0.13	0.72
act_BHLHE40	BHLHE40	NDUFA4L2	0.19	3.65
act_BHLHE40	BHLHE40	NOL3	0.11	1.77
act_BHLHE40	BHLHE40	PGK1	0.17	0.8
act_BHLHE40	BHLHE40	PRLHR	0.17	1.4
act_BHLHE40	BHLHE40	RFK	0.15	1.24
act_BHLHE40	BHLHE40	RTL1	0.2	2.43
act_BHLHE40	BHLHE40	SLC16A3	0.16	2.94
act_BHLHE40	BHLHE40	SLC2A1	0.25	2.9
act_BHLHE40	BHLHE40	SLC7A14	0.11	0.72
act_BHLHE40	BHLHE40	STC2	0.18	1.51
act_BHLHE40	BHLHE40	VEGFA	0.29	3.75
act_BPTF	BPTF	AASS	0.24	1.22
act_BPTF	BPTF	ABI2	0.17	1.86
act_BPTF	BPTF	ABL1	0.18	1.33
act_BPTF	BPTF	ABL2	0.22	3.38
act_BPTF	BPTF	AC005726.1	0.1	1.08
act_BPTF	BPTF	AC079447.1	0.14	1.74
act_BPTF	BPTF	AC104389.5	0.11	1.3
act_BPTF	BPTF	ACACA	0.23	1.58
act_BPTF	BPTF	ACACB	0.13	2.3
act_BPTF	BPTF	ACAD10	0.15	3.52
act_BPTF	BPTF	ACBD6	0.15	1.31
act_BPTF	BPTF	ACER3	0.17	1.32
act_BPTF	BPTF	ACIN1	0.14	1.04
act_BPTF	BPTF	ACYP2	0.12	1.92
act_BPTF	BPTF	ADGRA3	0.22	1.02
act_BPTF	BPTF	ADGRG2	0.12	1.84
act_BPTF	BPTF	ADGRL2	0.27	3.4
act_BPTF	BPTF	ADGRV1	0.29	2.21
act_BPTF	BPTF	ADNP2	0.17	1.26
act_BPTF	BPTF	AEBP2	0.22	1.98
act_BPTF	BPTF	AFDN	0.2	1.48
act_BPTF	BPTF	AFG1L	0.13	1.77
act_BPTF	BPTF	AGAP1	0.27	2.3
act_BPTF	BPTF	AGL	0.1	1.63
act_BPTF	BPTF	AGO3	0.22	1.48
act_BPTF	BPTF	AGPAT4	0.2	2.14
act_BPTF	BPTF	AHCTF1	0.15	0.92
act_BPTF	BPTF	AIM2	0.13	2.87
act_BPTF	BPTF	AKAP13	0.26	1.41
act_BPTF	BPTF	AMMECR1	0.22	3.02
act_BPTF	BPTF	ANAPC10	0.12	2.28
act_BPTF	BPTF	ANGEL2	0.1	2.11
act_BPTF	BPTF	ANK2	0.29	3.02
act_BPTF	BPTF	ANK3	0.22	1.03
act_BPTF	BPTF	ANKDD1A	0.1	1.19
act_BPTF	BPTF	ANKFY1	0.17	1.91
act_BPTF	BPTF	ANKRD13C	0.19	2.93
act_BPTF	BPTF	ANKRD23	0.11	1.44
act_BPTF	BPTF	ANO10	0.23	1.62
act_BPTF	BPTF	ANO2	0.11	0.97
inh_BPTF	BPTF	ANTKMT	-0.11	1.06
act_BPTF	BPTF	AP002495.1	0.14	1.22
act_BPTF	BPTF	AP1G1	0.14	1.54
act_BPTF	BPTF	AP3B1	0.24	2.44
act_BPTF	BPTF	APOOL	0.1	2.03
act_BPTF	BPTF	APPL2	0.16	1.78
act_BPTF	BPTF	ARFGEF2	0.16	1.5
act_BPTF	BPTF	ARFIP1	0.16	3.71
act_BPTF	BPTF	ARGLU1	0.15	1.69
act_BPTF	BPTF	ARHGAP32	0.25	1.16
act_BPTF	BPTF	ARHGEF10	0.23	1.39
act_BPTF	BPTF	ARHGEF11	0.23	3.26
act_BPTF	BPTF	ARHGEF18	0.11	0.93
act_BPTF	BPTF	ARID1A	0.19	1.59
act_BPTF	BPTF	ARID1B	0.31	2.05
act_BPTF	BPTF	ARID3B	0.17	1.15
act_BPTF	BPTF	ARL17A	0.16	3.09
inh_BPTF	BPTF	ARL6IP4	-0.18	1.12
act_BPTF	BPTF	ARMH3	0.17	1.71
act_BPTF	BPTF	ARMH4	0.16	1.51
act_BPTF	BPTF	ARNT	0.14	2.33
act_BPTF	BPTF	ASTN1	0.17	1.57
act_BPTF	BPTF	ASXL2	0.16	1.39
act_BPTF	BPTF	ATE1	0.17	1.19
act_BPTF	BPTF	ATF2	0.15	1.55
act_BPTF	BPTF	ATF7IP	0.23	1.49
act_BPTF	BPTF	ATG10	0.19	1.12
act_BPTF	BPTF	ATG7	0.18	1.62
act_BPTF	BPTF	ATP11A	0.2	1.81
inh_BPTF	BPTF	ATP5MD	-0.32	3.69
inh_BPTF	BPTF	ATP5MG	-0.3	1.34
inh_BPTF	BPTF	ATP5PF	-0.3	2.92
inh_BPTF	BPTF	ATP6V0B	-0.22	1.98
inh_BPTF	BPTF	ATP6V0E1	-0.16	1.99
act_BPTF	BPTF	ATP9B	0.27	2.79
act_BPTF	BPTF	ATRX	0.26	1.6
act_BPTF	BPTF	ATXN7L1	0.27	2.81
act_BPTF	BPTF	AUH	0.18	1.52
act_BPTF	BPTF	B3GALNT2	0.14	1.25
inh_BPTF	BPTF	BAG1	-0.14	1.67
act_BPTF	BPTF	BBOX1	0.13	2.81
act_BPTF	BPTF	BBS9	0.22	2.43
act_BPTF	BPTF	BBX	0.22	1.94
act_BPTF	BPTF	BCLAF1	0.1	0.99
act_BPTF	BPTF	BICRAL	0.19	1.18
act_BPTF	BPTF	BMP2K	0.15	1.08
act_BPTF	BPTF	BMT2	0.16	1.58
act_BPTF	BPTF	BRAF	0.28	2.86
act_BPTF	BPTF	BRD4	0.11	1.03
act_BPTF	BPTF	BRWD1	0.2	1.54
act_BPTF	BPTF	BRWD3	0.19	3.03
act_BPTF	BPTF	BTD	0.15	1.56
act_BPTF	BPTF	C16orf96	0.1	1.07
act_BPTF	BPTF	C18orf25	0.12	1.2
inh_BPTF	BPTF	C19orf53	-0.23	1.68
act_BPTF	BPTF	C1orf21	0.18	2.12
act_BPTF	BPTF	C2CD5	0.16	1.88
act_BPTF	BPTF	C2orf42	0.12	2.53
act_BPTF	BPTF	CACHD1	0.28	2.03
act_BPTF	BPTF	CAMKMT	0.24	2.68
act_BPTF	BPTF	CAMSAP2	0.2	1.35
act_BPTF	BPTF	CASC3	0.14	3.07
act_BPTF	BPTF	CASD1	0.16	1.73
act_BPTF	BPTF	CASTOR3	0.15	2.3
act_BPTF	BPTF	CBL	0.18	1.3
act_BPTF	BPTF	CBR4	0.21	2.96
act_BPTF	BPTF	CCDC14	0.18	1.19
act_BPTF	BPTF	CCDC57	0.18	1.91
act_BPTF	BPTF	CCDC66	0.11	2.03
inh_BPTF	BPTF	CCDC85B	-0.15	0.93
act_BPTF	BPTF	CCDC88A	0.22	2.63
act_BPTF	BPTF	CCDC91	0.19	1.31
act_BPTF	BPTF	CCNH	0.14	1.25
act_BPTF	BPTF	CD46	0.17	1.88
act_BPTF	BPTF	CD99L2	0.15	2.5
act_BPTF	BPTF	CDC14B	0.2	1.5
act_BPTF	BPTF	CDC27	0.19	2.56
act_BPTF	BPTF	CDC42BPA	0.27	1.35
act_BPTF	BPTF	CDC42BPB	0.13	1.12
act_BPTF	BPTF	CDC42SE2	0.16	1.15
act_BPTF	BPTF	CDC73	0.19	3.14
act_BPTF	BPTF	CDHR3	0.13	1.63
act_BPTF	BPTF	CDK12	0.24	4.59
act_BPTF	BPTF	CDK13	0.23	1.64
act_BPTF	BPTF	CDK19	0.21	2.03
act_BPTF	BPTF	CDKAL1	0.25	1.97
act_BPTF	BPTF	CDRT4	0.15	1.37
act_BPTF	BPTF	CDYL	0.25	1.11
act_BPTF	BPTF	CECR2	0.31	2.38
act_BPTF	BPTF	CELF1	0.17	1.01
act_BPTF	BPTF	CENPC	0.14	0.96
act_BPTF	BPTF	CEP112	0.22	1.18
act_BPTF	BPTF	CEP250	0.11	1.12
act_BPTF	BPTF	CEP350	0.24	3.23
act_BPTF	BPTF	CEP95	0.2	4.43
inh_BPTF	BPTF	CHCHD2	-0.29	1.13
act_BPTF	BPTF	CHD6	0.23	1.93
act_BPTF	BPTF	CHD7	0.27	2.88
act_BPTF	BPTF	CHD8	0.17	2.46
act_BPTF	BPTF	CHD9	0.26	1.43
act_BPTF	BPTF	CHIC1	0.15	1.09
act_BPTF	BPTF	CKAP5	0.19	1.18
inh_BPTF	BPTF	CLIC1	-0.22	1.03
act_BPTF	BPTF	CLTC	0.16	4.73
act_BPTF	BPTF	CMIP	0.2	2.12
act_BPTF	BPTF	CNIH3	0.11	1.79
act_BPTF	BPTF	CNOT2	0.18	1.92
act_BPTF	BPTF	CNOT6	0.19	1.58
act_BPTF	BPTF	CNTRL	0.14	1.93
act_BPTF	BPTF	COG5	0.23	1.05
act_BPTF	BPTF	COG6	0.13	1.3
act_BPTF	BPTF	COL4A5	0.27	3.08
act_BPTF	BPTF	COMMD10	0.22	2.34
act_BPTF	BPTF	COP1	0.28	2.47
act_BPTF	BPTF	COPG2	0.15	1.87
inh_BPTF	BPTF	COX6A1	-0.26	0.97
inh_BPTF	BPTF	COX6B1	-0.32	1.82
inh_BPTF	BPTF	COX7A2	-0.31	1.58
inh_BPTF	BPTF	COX8A	-0.26	0.97
act_BPTF	BPTF	CPSF6	0.15	1.22
act_BPTF	BPTF	CRADD	0.17	2.28
act_BPTF	BPTF	CRTC1	0.13	1.57
act_BPTF	BPTF	CSNK1D	0.12	3.55
inh_BPTF	BPTF	CSNK2B	-0.18	1.29
act_BPTF	BPTF	CUL3	0.2	1.55
act_BPTF	BPTF	CUL5	0.18	1.71
inh_BPTF	BPTF	CUTA	-0.25	1.41
act_BPTF	BPTF	CWC27	0.12	1.27
act_BPTF	BPTF	DAB1	0.23	0.99
act_BPTF	BPTF	DAB2IP	0.11	1.35
inh_BPTF	BPTF	DAD1	-0.22	1.54
act_BPTF	BPTF	DAPK2	0.11	1.38
act_BPTF	BPTF	DBT	0.13	1.75
act_BPTF	BPTF	DCAF6	0.21	2.67
act_BPTF	BPTF	DCAF7	0.15	4.42
act_BPTF	BPTF	DCAF8	0.19	3.52
act_BPTF	BPTF	DDHD1	0.15	0.93
inh_BPTF	BPTF	DDT	-0.22	1.41
act_BPTF	BPTF	DDX17	0.22	2.84
act_BPTF	BPTF	DDX52	0.1	1.07
act_BPTF	BPTF	DDX6	0.15	2.06
act_BPTF	BPTF	DENND1B	0.15	1.17
act_BPTF	BPTF	DENND4C	0.2	1.78
act_BPTF	BPTF	DEPDC4	0.1	1.18
act_BPTF	BPTF	DEPDC5	0.13	1.07
act_BPTF	BPTF	DGCR2	0.11	1.34
act_BPTF	BPTF	DGLUCY	0.14	1.51
act_BPTF	BPTF	DHRS7B	0.11	1.74
act_BPTF	BPTF	DHX57	0.13	1.17
act_BPTF	BPTF	DHX8	0.12	2.03
act_BPTF	BPTF	DHX9	0.23	2.61
act_BPTF	BPTF	DIAPH2	0.29	2.49
act_BPTF	BPTF	DIP2B	0.21	1.29
act_BPTF	BPTF	DIS3L2	0.2	2.29
act_BPTF	BPTF	DISP1	0.19	2.24
act_BPTF	BPTF	DLEU7	0.14	1.23
act_BPTF	BPTF	DLGAP1	0.28	2
act_BPTF	BPTF	DMTF1	0.16	1.72
act_BPTF	BPTF	DMXL1	0.23	1.56
act_BPTF	BPTF	DMXL2	0.14	1.14
act_BPTF	BPTF	DNAH14	0.24	1.78
act_BPTF	BPTF	DNHD1	0.13	1.64
act_BPTF	BPTF	DOCK1	0.24	1.16
act_BPTF	BPTF	DPP8	0.14	1.73
act_BPTF	BPTF	DSTYK	0.15	2.89
act_BPTF	BPTF	DYRK1A	0.26	1.64
act_BPTF	BPTF	DZIP3	0.16	3.35
inh_BPTF	BPTF	EDF1	-0.26	1.44
inh_BPTF	BPTF	EEF1B2	-0.31	1.17
act_BPTF	BPTF	EFCAB13	0.16	2.22
act_BPTF	BPTF	EFCAB2	0.17	2.01
act_BPTF	BPTF	EHBP1	0.25	2.29
act_BPTF	BPTF	EHMT1	0.23	1.83
inh_BPTF	BPTF	EIF4EBP1	-0.22	1.5
act_BPTF	BPTF	EIF4G3	0.29	1.48
act_BPTF	BPTF	ELK4	0.14	1.53
act_BPTF	BPTF	ELP4	0.2	2.58
act_BPTF	BPTF	ENAH	0.26	2.09
act_BPTF	BPTF	ENOX2	0.21	1.72
act_BPTF	BPTF	EP300	0.22	1.84
act_BPTF	BPTF	EPG5	0.15	1.4
act_BPTF	BPTF	EPHA4	0.14	0.93
act_BPTF	BPTF	EPHB1	0.18	2.58
act_BPTF	BPTF	EPM2A	0.14	1.1
act_BPTF	BPTF	ERBIN	0.22	0.98
act_BPTF	BPTF	ERC1	0.27	2.09
act_BPTF	BPTF	ERCC6L2	0.21	1.79
act_BPTF	BPTF	ESCO1	0.12	1.57
act_BPTF	BPTF	ETNK1	0.19	3.25
act_BPTF	BPTF	EVC2	0.11	1.58
act_BPTF	BPTF	EVI5	0.21	1.24
act_BPTF	BPTF	EXOC2	0.18	1.63
act_BPTF	BPTF	EXOC4	0.29	3.01
act_BPTF	BPTF	EXTL3	0.17	1.54
act_BPTF	BPTF	EYA3	0.13	1.61
act_BPTF	BPTF	EZH1	0.13	1.77
act_BPTF	BPTF	FAAH2	0.16	1.69
act_BPTF	BPTF	FAM117B	0.23	2.58
act_BPTF	BPTF	FAM122C	0.14	3.13
act_BPTF	BPTF	FAM135A	0.2	1.5
act_BPTF	BPTF	FAM13B	0.21	1.21
act_BPTF	BPTF	FAM168B	0.15	1.19
act_BPTF	BPTF	FAM20B	0.11	1.56
act_BPTF	BPTF	FAM222B	0.2	3.13
act_BPTF	BPTF	FANCM	0.14	1.6
inh_BPTF	BPTF	FAU	-0.39	2.37
act_BPTF	BPTF	FAXDC2	0.13	1.35
act_BPTF	BPTF	FBXL20	0.22	1.68
act_BPTF	BPTF	FBXL4	0.13	0.98
act_BPTF	BPTF	FBXO11	0.23	0.95
act_BPTF	BPTF	FBXO28	0.22	3.39
act_BPTF	BPTF	FBXW11	0.2	1.24
act_BPTF	BPTF	FGD4	0.34	3.91
act_BPTF	BPTF	FGFR2	0.29	2.12
act_BPTF	BPTF	FHIT	0.22	2.6
act_BPTF	BPTF	FLVCR1	0.18	0.92
act_BPTF	BPTF	FNTB	0.1	1.02
act_BPTF	BPTF	FOCAD	0.26	2.65
act_BPTF	BPTF	FOXN3	0.27	1.23
act_BPTF	BPTF	FRS2	0.18	1.55
act_BPTF	BPTF	FRYL	0.22	1.05
act_BPTF	BPTF	FUBP1	0.17	2.02
act_BPTF	BPTF	FUBP3	0.15	1.62
act_BPTF	BPTF	FUT10	0.12	0.92
act_BPTF	BPTF	GABBR1	0.19	1.58
act_BPTF	BPTF	GABPB2	0.11	1.81
act_BPTF	BPTF	GABRA3	0.14	1.67
act_BPTF	BPTF	GAK	0.1	0.96
act_BPTF	BPTF	GALK2	0.12	1.17
act_BPTF	BPTF	GALNT8	0.15	2.46
act_BPTF	BPTF	GATAD2B	0.27	3.47
act_BPTF	BPTF	GCFC2	0.12	1.36
act_BPTF	BPTF	GDPD1	0.1	1.35
act_BPTF	BPTF	GGA3	0.13	2.62
act_BPTF	BPTF	GIGYF2	0.2	2.72
act_BPTF	BPTF	GLYR1	0.13	1.04
act_BPTF	BPTF	GNA13	0.11	2.21
inh_BPTF	BPTF	GNG5	-0.27	1.59
act_BPTF	BPTF	GOLGB1	0.17	1.65
act_BPTF	BPTF	GON4L	0.18	4.35
act_BPTF	BPTF	GPATCH8	0.29	3.61
act_BPTF	BPTF	GPBP1	0.2	2.29
act_BPTF	BPTF	GPM6B	0.18	1.04
act_BPTF	BPTF	GPR137B	0.11	1.5
act_BPTF	BPTF	GPR89B	0.12	1.83
act_BPTF	BPTF	GRID2	0.31	3.79
act_BPTF	BPTF	GRIK4	0.11	0.95
act_BPTF	BPTF	GSK3B	0.26	1.68
act_BPTF	BPTF	GTDC1	0.19	1.41
act_BPTF	BPTF	GYG2	0.18	1.41
act_BPTF	BPTF	HDAC4	0.19	1.24
act_BPTF	BPTF	HDAC5	0.1	1.37
act_BPTF	BPTF	HDAC8	0.24	2.52
act_BPTF	BPTF	HELZ	0.22	1.67
act_BPTF	BPTF	HERC4	0.21	1.48
act_BPTF	BPTF	HFM1	0.15	1.39
act_BPTF	BPTF	HIBADH	0.15	1.29
act_BPTF	BPTF	HMCN1	0.22	1.09
act_BPTF	BPTF	HMG20A	0.14	2.41
act_BPTF	BPTF	HS2ST1	0.22	1.21
act_BPTF	BPTF	ICE2	0.15	1.93
act_BPTF	BPTF	IFT80	0.15	1.88
act_BPTF	BPTF	IGF2BP2	0.27	1.4
act_BPTF	BPTF	IGF2BP3	0.31	2.1
act_BPTF	BPTF	IGSF1	0.21	1.42
act_BPTF	BPTF	INTS3	0.11	2.47
act_BPTF	BPTF	INTS6	0.21	2.57
act_BPTF	BPTF	INTS7	0.18	1.75
act_BPTF	BPTF	INTS9	0.13	1.41
act_BPTF	BPTF	INVS	0.22	1.31
act_BPTF	BPTF	IPO9	0.21	2.51
act_BPTF	BPTF	IQCN	0.14	1.92
act_BPTF	BPTF	IRAK1BP1	0.16	1.97
act_BPTF	BPTF	IREB2	0.13	1.74
act_BPTF	BPTF	ITCH	0.22	1.29
act_BPTF	BPTF	ITSN1	0.24	1.6
act_BPTF	BPTF	JAKMIP2	0.28	3.51
act_BPTF	BPTF	KANSL1L	0.24	2.52
act_BPTF	BPTF	KANTR	0.2	2.93
act_BPTF	BPTF	KCNMB2	0.17	2.94
act_BPTF	BPTF	KCNT2	0.33	5.66
act_BPTF	BPTF	KCTD3	0.14	1.06
act_BPTF	BPTF	KDM2A	0.25	2.27
act_BPTF	BPTF	KDM3B	0.2	3.16
act_BPTF	BPTF	KDM4A	0.16	2.28
act_BPTF	BPTF	KDM5B	0.21	2.71
act_BPTF	BPTF	KDM5C	0.11	3.6
act_BPTF	BPTF	KHDC4	0.15	1.72
act_BPTF	BPTF	KIAA0232	0.18	2.74
act_BPTF	BPTF	KIAA1109	0.22	2.63
act_BPTF	BPTF	KIAA1324L	0.22	3.41
act_BPTF	BPTF	KIAA1328	0.22	2.08
act_BPTF	BPTF	KIF16B	0.16	2.36
act_BPTF	BPTF	KIF1B	0.21	1.12
act_BPTF	BPTF	KLHL15	0.14	1.11
act_BPTF	BPTF	KLHL20	0.15	1.69
act_BPTF	BPTF	KLHL3	0.11	0.97
act_BPTF	BPTF	KMT2E	0.19	2
act_BPTF	BPTF	KMT5B	0.17	2.27
act_BPTF	BPTF	KRIT1	0.12	2.11
act_BPTF	BPTF	LANCL2	0.14	1.73
act_BPTF	BPTF	LCLAT1	0.19	1.79
act_BPTF	BPTF	LCOR	0.23	1.29
act_BPTF	BPTF	LIMD1	0.14	1.38
act_BPTF	BPTF	LIN28B	0.23	1.2
act_BPTF	BPTF	LMBRD1	0.15	1.92
act_BPTF	BPTF	LRBA	0.29	2.19
act_BPTF	BPTF	LRCH3	0.22	1.94
act_BPTF	BPTF	LRIG1	0.32	1.85
act_BPTF	BPTF	LRIG2	0.18	1.98
act_BPTF	BPTF	LRP6	0.25	2.33
act_BPTF	BPTF	LRRC37A2	0.16	2.63
act_BPTF	BPTF	LRRC37A3	0.11	3.64
act_BPTF	BPTF	LSM14A	0.17	3.38
act_BPTF	BPTF	LUC7L3	0.24	4.1
act_BPTF	BPTF	LYPLAL1	0.12	3.27
act_BPTF	BPTF	MAD1L1	0.16	1.03
act_BPTF	BPTF	MAGI1	0.29	1.61
act_BPTF	BPTF	MAK	0.13	1.44
act_BPTF	BPTF	MAP2K5	0.17	1.27
act_BPTF	BPTF	MAP2K6	0.21	4.34
act_BPTF	BPTF	MAP3K4	0.18	1.64
act_BPTF	BPTF	MAPK10	0.24	2.61
act_BPTF	BPTF	MAPKAP1	0.17	1.07
act_BPTF	BPTF	MARK3	0.2	1.59
act_BPTF	BPTF	MAST2	0.2	0.96
act_BPTF	BPTF	MAU2	0.14	1.92
act_BPTF	BPTF	MBD5	0.28	2.24
act_BPTF	BPTF	MBNL3	0.16	2.11
act_BPTF	BPTF	MCC	0.24	1.02
act_BPTF	BPTF	MCF2L	0.13	2.39
act_BPTF	BPTF	MCPH1	0.16	2.08
act_BPTF	BPTF	MCU	0.22	1
act_BPTF	BPTF	MDM4	0.19	3.1
act_BPTF	BPTF	MED1	0.17	3.18
act_BPTF	BPTF	MED13	0.31	5.11
act_BPTF	BPTF	MEI4	0.11	2.69
act_BPTF	BPTF	METTL16	0.16	1.16
act_BPTF	BPTF	MFSD11	0.12	3.33
act_BPTF	BPTF	MFSD14C	0.2	1.31
act_BPTF	BPTF	MIA3	0.12	2.94
act_BPTF	BPTF	MIB1	0.22	1.62
inh_BPTF	BPTF	MICOS10	-0.23	2.04
act_BPTF	BPTF	MICU1	0.16	0.96
inh_BPTF	BPTF	MIF	-0.36	2.28
act_BPTF	BPTF	MIPOL1	0.23	2.52
act_BPTF	BPTF	MKLN1	0.26	2.04
act_BPTF	BPTF	MLLT10	0.23	1.65
act_BPTF	BPTF	MOB3B	0.19	0.92
act_BPTF	BPTF	MORC2	0.16	2.5
act_BPTF	BPTF	MORC3	0.11	1.03
act_BPTF	BPTF	MPP5	0.16	1.76
act_BPTF	BPTF	MPPED2	0.16	1.28
act_BPTF	BPTF	MPZL1	0.11	0.98
inh_BPTF	BPTF	MRPL21	-0.15	1.51
inh_BPTF	BPTF	MRPL33	-0.17	1.02
inh_BPTF	BPTF	MRPL41	-0.2	1.62
inh_BPTF	BPTF	MRPL52	-0.23	2.49
act_BPTF	BPTF	MRTFB	0.22	1.99
act_BPTF	BPTF	MSH3	0.18	1.37
act_BPTF	BPTF	MSI2	0.34	5.13
act_BPTF	BPTF	MSL1	0.12	1.48
act_BPTF	BPTF	MTA3	0.25	1.65
inh_BPTF	BPTF	MTLN	-0.12	2.41
act_BPTF	BPTF	MTM1	0.12	1.58
act_BPTF	BPTF	MTMR3	0.18	2.17
act_BPTF	BPTF	MTMR4	0.12	1.99
act_BPTF	BPTF	MTREX	0.18	1.28
inh_BPTF	BPTF	MYDGF	-0.18	2.08
inh_BPTF	BPTF	MYL12B	-0.22	1.49
inh_BPTF	BPTF	MYL6	-0.25	1.41
act_BPTF	BPTF	MYO10	0.26	2.06
act_BPTF	BPTF	MYSM1	0.16	1.28
act_BPTF	BPTF	NAALADL2	0.22	1.45
act_BPTF	BPTF	NBPF11	0.12	1.86
act_BPTF	BPTF	NBR1	0.1	2.56
act_BPTF	BPTF	NCOA3	0.21	1.87
act_BPTF	BPTF	NCOR1	0.19	1.41
inh_BPTF	BPTF	NDUFA11	-0.24	1.08
inh_BPTF	BPTF	NDUFB11	-0.29	1.56
inh_BPTF	BPTF	NDUFB2	-0.27	1.78
inh_BPTF	BPTF	NDUFB6	-0.12	1.33
inh_BPTF	BPTF	NDUFB8	-0.23	1.16
inh_BPTF	BPTF	NDUFS5	-0.29	1.41
act_BPTF	BPTF	NEDD4L	0.19	0.92
act_BPTF	BPTF	NEO1	0.21	1.3
act_BPTF	BPTF	NHLRC2	0.15	1.88
act_BPTF	BPTF	NHS	0.21	1.09
act_BPTF	BPTF	NINL	0.23	1.57
act_BPTF	BPTF	NIPBL	0.25	1.83
act_BPTF	BPTF	NKTR	0.19	1.04
act_BPTF	BPTF	NLGN1	0.22	1.45
act_BPTF	BPTF	NLK	0.22	2.53
inh_BPTF	BPTF	NOL7	-0.18	1.07
act_BPTF	BPTF	NPEPPS	0.2	2.68
act_BPTF	BPTF	NR2C1	0.14	1.67
act_BPTF	BPTF	NR2C2	0.2	1.06
act_BPTF	BPTF	NR6A1	0.28	1.8
act_BPTF	BPTF	NRDE2	0.12	1
act_BPTF	BPTF	NRXN1	0.26	2.35
act_BPTF	BPTF	NSD1	0.23	1.67
act_BPTF	BPTF	NSF	0.1	1.81
act_BPTF	BPTF	NSMCE2	0.21	1.12
act_BPTF	BPTF	NSRP1	0.12	1.19
act_BPTF	BPTF	NUP133	0.14	1.83
act_BPTF	BPTF	NUP210L	0.1	0.97
act_BPTF	BPTF	NUP214	0.15	1.3
act_BPTF	BPTF	NVL	0.17	2.06
inh_BPTF	BPTF	NXT1	-0.12	1.2
act_BPTF	BPTF	OBSCN	0.2	2.93
act_BPTF	BPTF	OCRL	0.11	2.32
act_BPTF	BPTF	ODR4	0.13	1.69
act_BPTF	BPTF	OFD1	0.1	2.61
act_BPTF	BPTF	OGA	0.2	1.06
act_BPTF	BPTF	ORC5	0.13	1.44
act_BPTF	BPTF	OSBPL1A	0.16	0.95
inh_BPTF	BPTF	OSTC	-0.23	1.57
act_BPTF	BPTF	PAFAH1B1	0.2	1.68
act_BPTF	BPTF	PAK3	0.19	3.37
act_BPTF	BPTF	PAN3	0.29	2.89
act_BPTF	BPTF	PARD3	0.27	0.92
act_BPTF	BPTF	PARG	0.16	1.56
act_BPTF	BPTF	PARP11	0.12	1.42
act_BPTF	BPTF	PARP4	0.13	1.92
act_BPTF	BPTF	PARP8	0.18	1.79
act_BPTF	BPTF	PBX1	0.27	1.55
act_BPTF	BPTF	PCMTD1	0.18	1.23
act_BPTF	BPTF	PCNX1	0.23	1.07
act_BPTF	BPTF	PDK3	0.2	2.47
act_BPTF	BPTF	PDSS2	0.25	3.47
inh_BPTF	BPTF	PFN1	-0.23	1.17
act_BPTF	BPTF	PHACTR4	0.2	1.2
act_BPTF	BPTF	PHC3	0.16	1.24
act_BPTF	BPTF	PHF20	0.14	1.06
act_BPTF	BPTF	PHF21A	0.23	1.1
act_BPTF	BPTF	PHIP	0.28	2.74
act_BPTF	BPTF	PHLPP1	0.28	1.21
act_BPTF	BPTF	PIK3C2A	0.21	2.15
act_BPTF	BPTF	PIK3CB	0.18	1.89
act_BPTF	BPTF	PIKFYVE	0.16	1.87
act_BPTF	BPTF	PIP4K2B	0.13	3.11
act_BPTF	BPTF	PIP5K1A	0.2	2.66
act_BPTF	BPTF	PKIB	0.19	2.03
act_BPTF	BPTF	PKN2	0.21	1
act_BPTF	BPTF	PLAG1	0.16	2.38
act_BPTF	BPTF	PLPP1	0.25	1.77
act_BPTF	BPTF	PNISR	0.17	3.36
act_BPTF	BPTF	POGZ	0.24	3.11
act_BPTF	BPTF	POLR2J3	0.2	1.23
act_BPTF	BPTF	POTEF	0.11	2.4
act_BPTF	BPTF	POU2F1	0.31	4.53
act_BPTF	BPTF	PPCDC	0.11	1.2
act_BPTF	BPTF	PPFIA1	0.17	2.41
inh_BPTF	BPTF	PPIB	-0.25	1.92
act_BPTF	BPTF	PPM1E	0.19	1.04
act_BPTF	BPTF	PPP1R12B	0.19	1.04
act_BPTF	BPTF	PPP1R9A	0.25	1.22
act_BPTF	BPTF	PPP2R2A	0.14	0.99
act_BPTF	BPTF	PPP2R5A	0.14	1.13
act_BPTF	BPTF	PPP2R5C	0.16	2.12
act_BPTF	BPTF	PPP3CB	0.14	0.94
act_BPTF	BPTF	PPP4R2	0.15	2.92
act_BPTF	BPTF	PPP4R3A	0.15	1.61
act_BPTF	BPTF	PPP4R3B	0.14	3.32
act_BPTF	BPTF	PPP6R2	0.21	2.26
act_BPTF	BPTF	PPP6R3	0.26	2.06
act_BPTF	BPTF	PRDM10	0.14	1.92
inh_BPTF	BPTF	PRDX5	-0.24	1.15
act_BPTF	BPTF	PRKN	0.22	2.58
act_BPTF	BPTF	PRPF3	0.11	1.94
act_BPTF	BPTF	PRR12	0.12	1.04
act_BPTF	BPTF	PRR14L	0.18	1.02
act_BPTF	BPTF	PRRC2B	0.24	1.92
act_BPTF	BPTF	PRRC2C	0.21	2.19
act_BPTF	BPTF	PRRG1	0.17	2
act_BPTF	BPTF	PSEN1	0.16	1.51
act_BPTF	BPTF	PSPC1	0.2	1.1
act_BPTF	BPTF	PTAR1	0.19	1.47
act_BPTF	BPTF	PTBP2	0.3	3.14
act_BPTF	BPTF	PTK2	0.31	2.66
act_BPTF	BPTF	PTPN4	0.27	2.85
act_BPTF	BPTF	PTPRS	0.21	2.12
act_BPTF	BPTF	PTPRZ1	0.26	1.2
act_BPTF	BPTF	PUDP	0.12	1.75
act_BPTF	BPTF	PUM1	0.25	1.38
act_BPTF	BPTF	PUM2	0.25	1.41
act_BPTF	BPTF	QKI	0.23	1.13
act_BPTF	BPTF	QRICH1	0.19	0.97
act_BPTF	BPTF	QSER1	0.26	1.89
act_BPTF	BPTF	R3HCC1L	0.13	1.14
act_BPTF	BPTF	R3HDM2	0.19	1.04
act_BPTF	BPTF	RAB10	0.15	0.93
act_BPTF	BPTF	RAB28	0.16	1.15
act_BPTF	BPTF	RAB3GAP1	0.2	2.66
act_BPTF	BPTF	RAB3GAP2	0.22	2.42
inh_BPTF	BPTF	RABAC1	-0.21	1.38
act_BPTF	BPTF	RABGAP1L	0.35	5.31
act_BPTF	BPTF	RABGEF1	0.19	1.43
act_BPTF	BPTF	RAD51B	0.28	2.57
act_BPTF	BPTF	RAD52	0.11	1.56
act_BPTF	BPTF	RAD54L2	0.15	1.19
act_BPTF	BPTF	RALGAPA1	0.21	1.31
act_BPTF	BPTF	RALGAPA2	0.21	2.65
act_BPTF	BPTF	RALGAPB	0.14	1.34
act_BPTF	BPTF	RALGPS1	0.16	1
[truncated: 66,812 more rows]
