# Supplementary material for: A human neural crest model reveals the developmental impact of neuroblastoma-associated chromosomal aberrations
Source: Nat Commun. 2024 May 3;15:3745. doi: 10.1038/s41467-024-47945-7 (PMC11068915; doi:10.1038/s41467-024-47945-7)
Supplement: Supplementary file 20 — Supplementary Data 16 [file 41467_2024_47945_MOESM20_ESM.xlsx]

## Sheet: TF target enrichments
Supplementary Data 16. Transcription factor enrichments
Significant results of an enrichment analysis (using hypergeometric tests as implemented in hypeR) of overlaps between gene sets found correlated to mutation score (Supplementary Data 9) and TF target genes (Supplementary Data 15). P-values were adjusted for multiple hypothesis testing using the Benjamini-Hochberg method.
Mutation-score gene set	TF target set	N_module	N_database	N_overlap	N_background	P-value	Adj. P-value
D9_1	act_MYCN	46	450	14	24297	0	0
D9_1	act_NR1D1	46	130	6	24297	0	0
D9_1	act_JUNB	46	87	4	24297	0	0.0003
D9_1	act_ZIC2	46	730	8	24297	0.0001	0.0008
D9_1	act_JUND	46	200	4	24297	0.0006	0.0058
D9_1	act_MSX1	46	282	4	24297	0.002	0.017
D9_1	act_TFAP4	46	135	3	24297	0.0021	0.018
D9_1	act_FOXC2	46	328	4	24297	0.0034	0.027
D9_1	act_KLF6	46	159	3	24297	0.0034	0.027
D9_1	act_GATA6	46	372	4	24297	0.0053	0.04
D9_2	act_NR2F1	100	266	49	24297	0	0
D9_2	act_SOX5	100	585	55	24297	0	0
D9_2	act_KLF12	100	727	51	24297	0	0
D9_2	act_TFAP2A	100	212	33	24297	0	0
D9_2	act_TFAP2B	100	300	33	24297	0	0
D9_2	act_ZFHX3	100	429	34	24297	0	0
D9_2	act_NR2F2	100	311	31	24297	0	0
D9_2	act_SOX10	100	320	29	24297	0	0
D9_2	act_TCF12	100	1100	42	24297	0	0
D9_2	act_MEF2C	100	275	26	24297	0	0
D9_2	act_BACH2	100	482	29	24297	0	0
D9_2	act_RARB	100	378	26	24297	0	0
D9_2	act_ETS1	100	296	24	24297	0	0
D9_2	act_TBX2	100	434	25	24297	0	0
D9_2	act_MEF2A	100	387	24	24297	0	0
D9_2	act_PBX3	100	406	22	24297	0	0
D9_2	act_SOX4	100	201	17	24297	0	0
D9_2	act_FOXD2	100	21	9	24297	0	0
D9_2	act_TCF4	100	465	20	24297	0	0
D9_2	act_ARNT2	100	147	13	24297	0	0
D9_2	act_TEAD1	100	505	19	24297	0	0
D9_2	act_HMGA2	100	155	12	24297	0	0
D9_2	act_ZNF148	100	645	19	24297	0	0
D9_2	act_MITF	100	109	10	24297	0	0
D9_2	act_EBF1	100	392	15	24297	0	0
D9_2	act_SMAD2	100	459	14	24297	0	0
D9_2	act_NFIB	100	597	15	24297	0	0
D9_2	act_FOXP2	100	171	9	24297	0	0
D9_2	act_PHOX2B	100	407	12	24297	0	0
D9_2	act_ETV6	100	414	12	24297	0	0
D9_2	act_PBX1	100	501	13	24297	0	0
D9_2	act_RORA	100	357	11	24297	0	0
D9_2	act_RXRG	100	106	7	24297	0	0
D9_2	act_TBX3	100	367	11	24297	0	0
D9_2	act_PAX3	100	121	7	24297	0	0
D9_2	act_ELK3	100	342	10	24297	0	0
D9_2	act_MEIS2	100	272	9	24297	0	0
D9_2	act_MEIS1	100	698	12	24297	0	0.0002
D9_2	act_ONECUT1	100	168	6	24297	0.0001	0.0005
D9_2	act_TCF7L1	100	650	11	24297	0.0001	0.0006
D9_2	act_TCF7L2	100	540	10	24297	0.0001	0.0006
D9_2	act_GLI3	100	181	6	24297	0.0001	0.0007
D9_2	act_ZEB1	100	273	7	24297	0.0001	0.0009
D9_2	act_HOXB3	100	277	7	24297	0.0001	0.001
D9_2	act_NFAT5	100	472	9	24297	0.0001	0.001
D9_2	act_ZNF423	100	202	6	24297	0.0002	0.0012
D9_2	act_GATA3	100	297	7	24297	0.0002	0.0014
D9_2	act_FOXO3	100	211	6	24297	0.0002	0.0015
D9_2	act_ISL1	100	316	7	24297	0.0003	0.002
D9_2	act_NHLH1	100	370	7	24297	0.0008	0.0048
D9_2	act_NEUROD1	100	277	6	24297	0.001	0.0056
D9_2	act_HMBOX1	100	208	5	24297	0.0017	0.0093
D9_2	act_POU4F1	100	247	5	24297	0.0036	0.018
D9_3	act_POU4F1	92	247	57	24297	0	0
D9_3	act_NEUROD1	92	277	56	24297	0	0
D9_3	act_NHLH1	92	370	53	24297	0	0
D9_3	act_SIX1	92	211	46	24297	0	0
D9_3	act_EBF1	92	392	49	24297	0	0
D9_3	act_INSM1	92	213	38	24297	0	0
D9_3	act_ONECUT1	92	168	35	24297	0	0
D9_3	act_ZEB1	92	273	34	24297	0	0
D9_3	act_HMX1	92	107	24	24297	0	0
D9_3	act_TBX3	92	367	28	24297	0	0
D9_3	act_ISL1	92	316	25	24297	0	0
D9_3	act_ONECUT2	92	172	21	24297	0	0
D9_3	act_ONECUT3	92	128	17	24297	0	0
D9_3	act_SHOX2	92	92	11	24297	0	0
D9_3	act_ZBTB18	92	84	9	24297	0	0
D9_3	act_BACH2	92	482	15	24297	0	0
D9_3	act_ASCL1	92	166	10	24297	0	0
D9_3	act_TFAP2B	92	300	12	24297	0	0
D9_3	act_CREB5	92	136	9	24297	0	0
D9_3	act_PHOX2B	92	407	13	24297	0	0
D9_3	act_SOX4	92	201	9	24297	0	0
D9_3	act_SOX5	92	585	13	24297	0	0
D9_3	act_POU4F3	92	90	6	24297	0	0
D9_3	act_POU2F2	92	149	7	24297	0	0
D9_3	act_TFAP2C	92	116	6	24297	0	0.0001
D9_3	act_NR2F1	92	266	8	24297	0	0.0001
D9_3	act_PHOX2A	92	299	8	24297	0	0.0002
D9_3	act_TBX2	92	434	9	24297	0	0.0005
D9_3	act_RARB	92	378	8	24297	0.0001	0.0011
D9_3	act_NR2F6	92	160	5	24297	0.0004	0.0038
D9_3	act_PBX3	92	406	7	24297	0.0009	0.008
D9_3	act_GATA3	92	297	6	24297	0.0009	0.0081
D9_3	act_TFAP2A	92	212	5	24297	0.0013	0.01
D9_3	act_SOX10	92	320	6	24297	0.0014	0.011
D9_3	act_MEIS2	92	272	5	24297	0.0038	0.028
D9_4	act_ZIC3	49	139	9	24297	0	0
D9_4	act_LMX1A	49	326	11	24297	0	0
D9_4	act_GLIS3	49	177	9	24297	0	0
D9_4	act_MEIS2	49	272	10	24297	0	0
D9_4	act_HOXB3	49	277	9	24297	0	0
D9_4	act_GLI2	49	375	9	24297	0	0
D9_4	act_CDX2	49	103	6	24297	0	0
D9_4	act_PAX3	49	121	6	24297	0	0
D9_4	act_ZIC2	49	730	11	24297	0	0
D9_4	act_FOXB1	49	76	5	24297	0	0
D9_4	act_LEF1	49	245	7	24297	0	0
D9_4	act_CDX1	49	85	5	24297	0	0
D9_4	act_MSX1	49	282	7	24297	0	0
D9_4	act_FOXP1	49	596	9	24297	0	0
D9_4	act_RFX4	49	117	5	24297	0	0.0001
D9_4	act_BPTF	49	737	9	24297	0	0.0002
D9_4	act_NR6A1	49	405	7	24297	0	0.0002
D9_4	act_PRDM6	49	421	7	24297	0	0.0003
D9_4	act_ZNF423	49	202	5	24297	0.0001	0.0007
D9_4	act_MAF	49	107	4	24297	0.0001	0.0008
D9_4	act_MEIS1	49	698	8	24297	0.0001	0.0008
D9_4	act_GATA6	49	372	6	24297	0.0001	0.0011
D9_4	act_SOX2	49	541	7	24297	0.0001	0.0011
D9_4	act_NFIA	49	128	4	24297	0.0001	0.0014
D9_4	act_HOXD3	49	167	4	24297	0.0004	0.0035
D9_4	act_TWIST1	49	75	3	24297	0.0005	0.0043
D9_4	act_GLI3	49	181	4	24297	0.0005	0.0043
D9_4	act_PBX1	49	501	6	24297	0.0005	0.0043
D9_4	act_HOXB7	49	114	3	24297	0.0016	0.014
D9_4	act_FOXC1	49	258	4	24297	0.0018	0.015
D9_4	act_OTX2	49	667	6	24297	0.0021	0.016
D9_4	act_MAFB	49	153	3	24297	0.0036	0.027
D9_4	act_HMGA2	49	155	3	24297	0.0038	0.028
D9_4	act_FOXP2	49	171	3	24297	0.005	0.034
D9_4	act_NFIB	49	597	5	24297	0.0069	0.046
